# Supplementary material for: SPHARA - A Generalized Spatial Fourier Analysis for Multi-Sensor Systems with Non-Uniformly Arranged Sensors: Application to EEG
Source: PLoS One. 2015 Apr 17;10(4):e0121741. doi: 10.1371/journal.pone.0121741 (PMC4401437; doi:10.1371/journal.pone.0121741)
Supplement: S1 Dataset — The data set contains averaged and filtered SEP data of the volunteers as well as the standard electrode positions and triangle list of the ANT Neuro BV waveguard 256-channel EEG cap. (ZIP) [file pone.0121741.s001.zip]

Archive with 16 entries (15 files):
- PlosOne/
- PlosOne/02_SEP_prepro_-50_130ms.csv
- PlosOne/11_SEP_prepro_-50_130ms.csv
- PlosOne/00_INDEX.TXT
- PlosOne/10_SEP_prepro_-50_130ms.csv
- PlosOne/09_SEP_prepro_-50_130ms.csv
- PlosOne/01_SEP_prepro_-50_130ms.csv
- PlosOne/04_SEP_prepro_-50_130ms.csv
- PlosOne/06_SEP_prepro_-50_130ms.csv
- PlosOne/standard_waveguard256_duke.etd
- PlosOne/05_SEP_prepro_-50_130ms.csv
- PlosOne/08_SEP_prepro_-50_130ms.csv
- PlosOne/00_INDEX.TXT~
- PlosOne/03_SEP_prepro_-50_130ms.csv
- PlosOne/07_SEP_prepro_-50_130ms.csv
- PlosOne/standard_waveguard256_duke.elc
