# Supplementary material for: SPHARA - A Generalized Spatial Fourier Analysis for Multi-Sensor Systems with Non-Uniformly Arranged Sensors: Application to EEG
Source: PLoS One. 2015 Apr 17;10(4):e0121741. doi: 10.1371/journal.pone.0121741 (PMC4401437; doi:10.1371/journal.pone.0121741)
Supplement: S1 Dataset — The data set contains averaged and filtered SEP data of the volunteers as well as the standard electrode positions and triangle list of the ANT Neuro BV waveguard 256-channel EEG cap. (ZIP) [file pone.0121741.s001.zip › PlosOne/02_SEP_prepro_-50_130ms.csv]

Z1L	0.1346778	0.163614	0.247513	0.2448462	0.3175567	0.3789977	0.2988488	0.3194203	0.2175664	0.2129841	0.1873008	0.150727	0.2207367	0.2636787	0.2438358	0.3524725	0.3258679	0.2923883	0.306739	0.2650567	0.3403676	0.3540285	0.2662419	0.2403465	0.2256493	0.1865188	0.1483403	0.04748381	0.06229437	0.1669414	0.2563455	0.3611528	0.3797021	0.2484715	0.2750583	0.2379048	0.1554647	0.2328724	0.1888795	0.1940107	0.1885832	0.09252429	0.1331347	0.08492066	0.106569	0.1598025	0.1170466	0.09282545	0.07865447
Z2L	0.1370434	0.1662775	0.2246146	0.2617665	0.3194058	0.3221551	0.2478336	0.2868038	0.2207157	0.2368313	0.2161723	0.1667714	0.2548041	0.2538229	0.2228433	0.304932	0.3060347	0.2556039	0.286216	0.2685638	0.2996956	0.3236318	0.2222717	0.2410816	0.2567584	0.2210363	0.1754356	0.05391029	0.092432	0.2031363	0.2662403	0.3142633	0.3407723	0.2107189	0.2440771	0.2115382	0.1804776	0.1741321	0.1259067	0.1809456	0.2058258	0.1441208	0.1780716	0.1444997	0.1379339	0.1567341	0.1037597	0.07682966	0.07688796
Z3L	0.2157189	0.2100486	0.2359942	0.224987	0.2880408	0.3132205	0.2599757	0.2592438	0.2388925	0.269579	0.3241483	0.2445823	0.2610622	0.2370871	0.1877024	0.284817	0.2679097	0.2165835	0.2814346	0.263784	0.2811399	0.3016548	0.2242455	0.2557513	0.2610427	0.2255489	0.1992179	0.07091645	0.102024	0.194932	0.2589378	0.2817277	0.3227574	0.1661739	0.2194187	0.1913504	0.1961755	0.2254631	0.1861302	0.2208857	0.2715431	0.1536399	0.1573786	0.1237435	0.08994819	0.1703562	0.1013342	0.1052753	0.1740771
Z4L	0.3706768	0.308614	0.2986885	0.245625	0.282683	0.279626	0.2621163	0.2671519	0.2372668	0.3098672	0.370272	0.2785249	0.2959132	0.3030862	0.2335751	0.3267957	0.3104356	0.3034164	0.3443507	0.3034051	0.328078	0.3207481	0.2601506	0.3404922	0.3215851	0.262623	0.3007545	0.2157562	0.2478821	0.3557189	0.3368394	0.3608468	0.3778497	0.2751781	0.3780716	0.3169657	0.2257157	0.2637176	0.2207918	0.317113	0.3140528	0.2404258	0.3045677	0.3065771	0.2681234	0.3182448	0.27057	0.2557529	0.3107367
Z5L	0.4395385	0.3605764	0.3039006	0.2261237	0.2799805	0.302296	0.3003465	0.2510071	0.2520936	0.3304615	0.4071778	0.3422944	0.3534229	0.3202639	0.2597021	0.3172523	0.3131153	0.3309391	0.377772	0.2820693	0.333899	0.3505554	0.2810881	0.3256574	0.354375	0.3226733	0.3250453	0.2710654	0.3000939	0.407989	0.3512824	0.3657918	0.3962079	0.3401376	0.4182934	0.3374562	0.2626797	0.2528983	0.2332173	0.2930861	0.3300097	0.2828773	0.3321729	0.3021179	0.2867293	0.34176	0.2951732	0.3067649	0.3147328
Z6L	0.2750211	0.2645887	0.2475421	0.2527008	0.3214913	0.3552429	0.3026133	0.2881104	0.2254615	0.2902429	0.3533339	0.3008808	0.32176	0.2494932	0.232772	0.2720013	0.2713504	0.2840495	0.3321049	0.2583517	0.2987322	0.2656282	0.2584343	0.279341	0.3061804	0.28392	0.2765091	0.1711318	0.1808646	0.2456849	0.2516273	0.3081088	0.3138245	0.2347409	0.2896988	0.2498154	0.2247847	0.2638666	0.2127769	0.2539362	0.3056639	0.2223656	0.2707804	0.2500372	0.2240884	0.2693588	0.2419187	0.2419544	0.2870061
Z7L	0.2579064	0.261101	0.2339589	0.2198948	0.3001927	0.3072021	0.2986933	0.2287646	0.1840706	0.2412257	0.2941677	0.2274595	0.2400113	0.2142503	0.1486869	0.2010687	0.1887694	0.2064767	0.2110573	0.1590058	0.2170758	0.2437387	0.1807108	0.2078238	0.2344916	0.1917584	0.1991289	0.124647	0.1673089	0.198648	0.1781622	0.1964152	0.2423996	0.154558	0.2242017	0.2155926	0.1803255	0.2321745	0.1706428	0.2405149	0.2516289	0.2026214	0.2450081	0.2148413	0.2151716	0.2686949	0.2147539	0.1960492	0.2106525
Z8L	0.06939119	0.08005991	0.0550761	0.06159488	0.1317503	0.1217859	0.09295174	0.08438958	0.04324158	0.08783679	0.1048786	-0.0196713	-0.02147345	-0.02127429	-0.07702396	-0.06267648	-0.08838407	-0.1110897	-0.0657189	-0.1019058	-0.03129695	0.02798575	-0.02326424	-0.05188634	-0.04004858	-0.0273899	0.006062182	-0.0616386	-0.06089216	-0.04395563	-0.07377268	-0.06224093	-0.04637953	-0.1128643	-0.05506153	-0.0308695	-0.06493847	0.01843912	-0.05743523	-0.04103303	0.0223057	-0.02455473	0.01861075	-0.01482999	-0.00259877	0.086182	0.008084523	-0.0257513	0.04996437
Z9L	0.1753303	0.1591888	0.1378789	0.1498332	0.2024628	0.1830408	0.1729615	0.195306	0.0925259	0.1324579	0.1808938	0.1235541	0.1127056	0.07523801	0.01960816	0.04172928	0.01581768	0.05763763	0.05097312	0.02426328	0.1155068	0.1264087	0.09730732	0.09720694	0.1102575	0.097602	0.1166451	0.05267649	0.05606541	0.08209197	0.06362046	0.02204987	0.07843588	0.003839056	0.09197215	0.08603141	0.06205796	0.0938261	0.02776231	0.1010606	0.119524	0.05091645	0.1145078	0.1064589	0.1308792	0.1986706	0.08525259	0.04404793	0.09498219
Z10L	0.04936042	0.05915479	0.02887144	0.0630748	0.1332545	0.1153595	0.09832577	0.08262305	0.0131169	0.07612532	0.04038698	-0.02160784	0.01379372	-0.06137792	-0.09601683	-0.05820596	-0.1004258	-0.1240058	-0.1056817	-0.1370742	-0.05779145	-0.01599579	-0.09402526	-0.06496924	-0.01966969	-0.02354436	-0.0185055	-0.06790641	-0.05330149	-0.0431428	-0.09153011	-0.05190414	-0.06462273	-0.1444317	-0.0384116	-0.03408355	-0.04365932	-0.02569139	-0.1196195	-0.05784002	-0.01746437	-0.07207254	-0.01167908	0.006489635	0.02180699	0.06703044	-0.02013439	-0.03677947	0.01381477
Z11L	-0.03948186	-0.007725064	-0.01120628	-0.06357675	-0.03084844	-0.02385849	-0.008733808	0.02165317	-0.06518621	-0.0311998	-0.003133094	-0.05647507	-0.0623397	-0.1054858	-0.1642374	-0.1405198	-0.1926668	-0.2053497	-0.1456493	-0.1841839	-0.1175405	-0.08348931	-0.1480861	-0.1260492	-0.1206849	-0.102011	-0.07627753	-0.1394705	-0.1365414	-0.1222798	-0.1857319	-0.1630133	-0.1396648	-0.2072863	-0.1297086	-0.1202234	-0.1285735	-0.08961464	-0.1474579	-0.1367341	-0.09554081	-0.1673365	-0.1061933	-0.09434262	-0.06388115	-0.008714377	-0.05943167	-0.08971826	-0.02561367
Z12L	-0.06535136	-0.05211626	-0.08740447	-0.1235541	-0.0651943	-0.09919203	-0.1014135	-0.08739799	-0.1214313	-0.1008112	-0.1026765	-0.1515803	-0.1250761	-0.1140042	-0.2189524	-0.2027477	-0.1878076	-0.1994964	-0.1844705	-0.2197442	-0.1115074	-0.06922279	-0.1551311	-0.1403174	-0.1293297	-0.1514006	-0.1394932	-0.1785589	-0.1428983	-0.140774	-0.1665123	-0.1637338	-0.1365949	-0.2242341	-0.1271244	-0.09727817	-0.1668038	-0.1442374	-0.146794	-0.1010007	-0.1103789	-0.1382448	-0.07161755	-0.09932481	-0.06430862	0.04839378	-0.02203692	-0.05480246	-0.02249676
Z13L	-0.1088812	-0.05138277	-0.06310557	-0.08038212	-0.03431995	-0.07132124	-0.06423413	-0.03438472	-0.1248381	-0.08915641	-0.06981218	-0.1247717	-0.1138326	-0.1375194	-0.1717908	-0.1864588	-0.2262646	-0.221284	-0.2181962	-0.2111367	-0.1396486	-0.1195596	-0.1555521	-0.1597183	-0.1362063	-0.1635071	-0.08659326	-0.1283177	-0.1159245	-0.1194106	-0.1456558	-0.1591483	-0.1368701	-0.2050777	-0.1253433	-0.107364	-0.1249498	-0.09834197	-0.1896859	-0.1191224	-0.09546956	-0.1536043	-0.05821892	-0.06119495	-0.05654955	0.04940739	-0.0146875	-0.03138763	0.03635039
Z14L	-0.1429712	-0.08146535	-0.05655602	-0.1153271	-0.06657221	-0.09135363	-0.1152299	-0.05497409	-0.09553757	-0.07163375	-0.07454825	-0.1151894	-0.1003854	-0.08430538	-0.1597636	-0.1064297	-0.1532966	-0.179273	-0.1712095	-0.1809569	-0.0932772	-0.07133582	-0.1388115	-0.123831	-0.09495628	-0.09571567	-0.07593426	-0.1115301	-0.07172927	-0.072534	-0.12091	-0.1020628	-0.06500323	-0.1781639	-0.1019786	-0.06428271	-0.1239816	-0.0603886	-0.09839702	-0.07730084	-0.0741305	-0.1278546	-0.0389022	-0.04647669	-0.04998381	0.03345369	-0.02608484	-0.06237856	0.03561852
Z15L	-0.2630699	-0.2040981	-0.1653109	-0.1957529	-0.1603093	-0.2316661	-0.1852267	-0.1282108	-0.1713617	-0.1561286	-0.1519786	-0.1521502	-0.1465496	-0.1666418	-0.2494916	-0.2138229	-0.2448656	-0.2199158	-0.2148591	-0.2495191	-0.1522506	-0.1529485	-0.1933986	-0.2031687	-0.2053999	-0.1867665	-0.1376587	-0.1281185	-0.1110444	-0.1025	-0.131399	-0.1136431	-0.08067519	-0.1844398	-0.07405441	-0.06377591	-0.08616581	-0.04642163	-0.1085379	-0.1205975	-0.1238957	-0.1621584	-0.07184585	-0.08092778	-0.08980246	-0.01220046	-0.008123382	-0.02931023	0.03778821
Z16L	-0.2683177	-0.1746826	-0.1316111	-0.1723478	-0.1058565	-0.1548268	-0.1038844	-0.05321892	-0.12057	-0.1336723	-0.1365414	-0.1517568	-0.1031995	-0.119919	-0.187942	-0.1239735	-0.1700777	-0.2004372	-0.1826878	-0.2142293	-0.1180991	-0.09161755	-0.1478821	-0.1504712	-0.1702817	-0.1912095	-0.1412467	-0.125625	-0.07446567	-0.06684099	-0.09358646	-0.09920498	-0.06507448	-0.135442	-0.05596502	-0.04522182	-0.02516354	0.01721665	-0.01911431	-0.04242228	-0.01580473	-0.07316871	0.0313342	-0.006079983	-0.01538374	0.07283193	0.05186852	0.009085167	0.06916127
Z17L	-0.3576214	-0.2487144	-0.2080829	-0.2074919	-0.1741483	-0.2142244	-0.1983727	-0.1416418	-0.1960492	-0.2329048	-0.1938973	-0.2312322	-0.1878886	-0.2617293	-0.2775016	-0.2224563	-0.2988196	-0.3113439	-0.2942374	-0.3250664	-0.2077315	-0.2225194	-0.2807707	-0.270965	-0.2752655	-0.2407027	-0.2267859	-0.1928756	-0.1050971	-0.08853951	-0.1374028	-0.1257335	-0.1044705	-0.2126732	-0.1198478	-0.09955634	-0.1160767	-0.05412403	-0.1133549	-0.1197361	-0.1124563	-0.1770725	-0.08400583	-0.1163358	-0.1449935	-0.06862371	-0.07294365	-0.07303433	-0.0007302449
Z18L	-0.3770402	-0.2511463	-0.2127445	-0.1907092	-0.1800453	-0.1870353	-0.2020191	-0.1431461	-0.198206	-0.2325356	-0.2186836	-0.2585978	-0.223431	-0.235693	-0.2763763	-0.2185314	-0.2848721	-0.3290301	-0.3197895	-0.3522377	-0.2709828	-0.2117066	-0.2790981	-0.2900939	-0.284511	-0.2719948	-0.2345385	-0.208112	-0.1386043	-0.1216839	-0.1450583	-0.1572345	-0.148444	-0.2505942	-0.1374223	-0.08024936	-0.1223203	-0.05452073	-0.1175162	-0.1176376	-0.1140512	-0.1709375	-0.1048106	-0.1084035	-0.1423219	-0.06339701	-0.04497085	-0.08000162	-0.01674708
Z19L	-0.4768556	-0.3293021	-0.2585719	-0.2126441	-0.1706477	-0.2499935	-0.2354728	-0.2002995	-0.3237548	-0.3715965	-0.3902477	-0.3838148	-0.2897005	-0.2886545	-0.3613455	-0.3245871	-0.3138229	-0.3672085	-0.3606816	-0.375978	-0.3052526	-0.2532092	-0.3383452	-0.3825826	-0.369239	-0.3846519	-0.337398	-0.3350502	-0.2390916	-0.2413067	-0.271671	-0.295306	-0.3501571	-0.4283776	-0.3647442	-0.3451441	-0.3856898	-0.3227672	-0.4012111	-0.3996843	-0.3701975	-0.4018135	-0.3163811	-0.2821146	-0.3047425	-0.18392	-0.1893297	-0.2111253	-0.1203174
L1Z	0.032602	0.1370628	0.2393475	0.2416758	0.2986059	0.3043458	0.2178611	0.2346017	0.1181784	0.04534002	0.03284488	0.02053594	0.1305813	0.1718086	0.1867633	0.2595515	0.2451781	0.1888795	0.1256541	0.1116678	0.1648154	0.1471114	0.08211787	0.06323834	0.0497717	-0.01599579	0.008283675	-0.06538698	-0.04966321	0.04829987	0.09150259	0.1828222	0.2595256	0.1295499	0.186284	0.2158161	0.1514249	0.1573397	0.1297911	0.1532691	0.1324061	0.01952396	0.06209034	0.04239638	0.01045823	0.06473446	-0.01376295	-0.07657869	-0.054966
L2Z	0.04345369	0.09496276	0.1891354	0.2424336	0.2919252	0.3124369	0.287228	0.2743977	0.1889152	0.1698753	0.1436156	0.09911432	0.1643523	0.2019997	0.1652607	0.2617649	0.2365107	0.1902752	0.2001684	0.193329	0.2009294	0.2043426	0.1388196	0.1495256	0.1215819	0.05844559	0.03227655	-0.0283873	-0.0008031066	0.1058371	0.1458841	0.2093232	0.2476797	0.1315965	0.1564929	0.1300551	0.1005198	0.1484893	0.08727331	0.1212484	0.1644576	0.06802785	0.1434278	0.07563472	0.04507448	0.06050033	-0.01274935	-0.03037889	-0.05068977
L3Z	0.1244754	0.1453384	0.1915997	0.1720369	0.2481137	0.2611561	0.2058209	0.2008986	0.2015058	0.2274644	0.2021664	0.1401797	0.1670353	0.1692455	0.1467309	0.2187338	0.2464038	0.2048769	0.2366176	0.2185525	0.2454194	0.2721843	0.2108905	0.2455538	0.2864718	0.2027364	0.1556347	0.03242875	0.09016515	0.1787921	0.2373478	0.2866046	0.2741046	0.1496195	0.1837128	0.1543799	0.1423931	0.1978433	0.1572053	0.2295871	0.2055959	0.1038973	0.1435265	0.1332302	0.09023964	0.1224401	0.07795661	0.07832739	0.08201587
L4Z	0.1949935	0.1906234	0.1790593	0.2022118	0.2809262	0.3201991	0.2446924	0.2443734	0.2365495	0.2655813	0.273342	0.2144835	0.2273057	0.2182723	0.2049336	0.2728319	0.224422	0.174477	0.2150275	0.2162678	0.2808355	0.2926749	0.2187338	0.2751749	0.2932238	0.2109375	0.1722409	0.05844236	0.08719559	0.1902769	0.2508371	0.2867681	0.3204469	0.1931039	0.1827607	0.1611253	0.2297911	0.2406088	0.1890414	0.2691127	0.3094657	0.1798543	0.1494301	0.1649255	0.1422166	0.1660848	0.1651992	0.1431315	0.1569106
L5Z	0.1756655	0.1624838	0.2398947	0.2467633	0.2965722	0.3091289	0.2522377	0.246386	0.2114556	0.28591	0.3354307	0.273499	0.2603967	0.2168135	0.2219333	0.2583808	0.2410638	0.2121211	0.2228692	0.2268977	0.2538763	0.311692	0.2490657	0.2635136	0.3142698	0.2434116	0.2018782	0.08427137	0.1001975	0.2057238	0.2487743	0.3145434	0.3240852	0.2069252	0.279728	0.2351846	0.1857043	0.2280392	0.1987241	0.2786334	0.2984553	0.1970191	0.2203578	0.205625	0.1984197	0.2245175	0.2090058	0.1526473	0.1617795
L6Z	0.2623073	0.2249547	0.2595725	0.2864961	0.3283792	0.301726	0.3057189	0.2609245	0.2268021	0.3302008	0.3941273	0.2675729	0.2246308	0.1884537	0.1714637	0.2117827	0.1725745	0.1639362	0.2274142	0.184103	0.222568	0.2608015	0.2317374	0.2424611	0.2628805	0.2245142	0.2013293	0.08037889	0.1013585	0.1924968	0.2178206	0.2373057	0.2581072	0.1440884	0.1831703	0.1753109	0.1601117	0.2309116	0.1632221	0.2182869	0.2690836	0.1727348	0.188397	0.2101392	0.1916127	0.2178595	0.184001	0.1858922	0.2390528
L7Z	0.1909796	0.1926522	0.2099239	0.2616467	0.3074449	0.2615917	0.2080019	0.1942714	0.1408225	0.2347717	0.2941694	0.2156007	0.1836869	0.1446535	0.1015835	0.1576668	0.1401101	0.1383582	0.1761755	0.09777364	0.1278125	0.1712694	0.1177995	0.1474951	0.2129291	0.1748802	0.152228	0.07871276	0.06231542	0.1418961	0.1239815	0.1570223	0.198716	0.1221065	0.1723543	0.1168507	0.1206201	0.1953497	0.1115852	0.148023	0.2221454	0.1517779	0.1830117	0.1740609	0.1772037	0.2166467	0.1775049	0.1628789	0.226271
L8Z	0.1003012	0.1273705	0.1212403	0.1772037	0.2431282	0.2549498	0.1817681	0.1488407	0.08512468	0.1403433	0.1245175	0.0455068	0.05435881	0.06266677	0.03650906	0.05660459	-0.009298898	0.01512306	0.02827397	-0.03363018	0.04308776	0.0578465	0.0151943	0.05280926	0.06306833	0.06823834	0.07266354	-0.01926975	-0.0274401	0.02345855	-0.001946242	0.002992226	0.01378077	-0.06065414	0.04908517	0.05443005	0.009493198	0.06840997	0.02594884	0.05309747	0.09488989	0.05546632	0.09731379	0.0625761	0.07114799	0.1318702	0.07646859	0.04293232	0.1167503
L9Z	0.05715836	0.04545013	0.06193167	0.0764864	0.1298316	0.1277218	0.08066548	0.05782707	-0.0192487	0.0348057	0.06073672	0.001860427	0.0009876948	-0.03355894	-0.08459845	-0.04903821	-0.07894106	-0.1065431	-0.07715674	-0.09201101	-0.06541289	0.01084683	-0.01039346	-0.05976036	-0.02640059	-0.04080473	-0.005124679	-0.08311367	-0.08116418	-0.02950129	-0.06065576	-0.07849417	-0.04105084	-0.09950615	-0.03928757	-0.04488665	-0.05097312	0.0002444963	-0.08738666	-0.02998381	0.01749676	-0.01850389	0.02181995	-0.02223122	-0.006177135	0.04498543	-0.005903498	-0.041875	-0.004681023
L10Z	0.03565091	0.03811043	0.01237208	0.004086782	0.09809747	0.1356444	0.1175259	0.05546308	-0.007467618	0.06543556	0.07185557	-0.0006509066	-0.007082254	-0.04183938	-0.0783031	-0.09646211	-0.1313714	-0.1003384	-0.1035136	-0.1353789	-0.04510362	0.01476845	-0.0371794	-0.05491094	-0.0140965	0.01818653	0.0457432	-0.05712921	-0.04475875	-0.06172765	-0.09798737	-0.08865771	-0.04833549	-0.1704129	-0.05935233	-0.08131153	-0.09712921	-0.03528659	-0.121454	-0.03482837	0.03229923	0.00631153	0.03629534	-0.02000324	-0.005673575	0.004711788	-0.03269268	-0.05200939	0.004927139
L11Z	0.07116095	0.04568005	0.01022345	0.02258419	0.07945595	0.05527363	0.06218426	0.05581768	-0.03126619	-0.003835815	-0.001363341	-0.07810719	-0.04735751	-0.06126619	-0.1253287	-0.1168232	-0.1749757	-0.1426749	-0.1114054	-0.1506477	-0.07333225	-0.008126618	-0.04210816	-0.05415965	-0.009716646	-0.03887629	-0.02385363	-0.09032707	-0.0436318	-0.04076101	-0.04726522	-0.06421632	-0.08326263	-0.1515479	-0.07951101	-0.06775583	-0.1024676	-0.05896373	-0.1524741	-0.06855569	0.0196114	-0.02353141	-0.02080797	-0.03265706	-0.007370469	0.06091968	-0.007636011	-0.05672766	0.0117649
L12Z	-0.07872733	-0.0725842	-0.09805861	-0.09495142	-0.04903012	-0.05811852	-0.06756962	-0.09217941	-0.1305295	-0.110646	-0.1143329	-0.1679275	-0.1812403	-0.2225502	-0.2512306	-0.2402137	-0.2715495	-0.2670968	-0.2832675	-0.2971454	-0.2031784	-0.1903384	-0.2211091	-0.2168119	-0.1900453	-0.1594624	-0.1409958	-0.187568	-0.200761	-0.1749741	-0.2293038	-0.2231363	-0.2253352	-0.3008954	-0.2352785	-0.236637	-0.2425988	-0.1789054	-0.2635994	-0.229783	-0.1871713	-0.2317374	-0.1497296	-0.1694284	-0.1222798	-0.05383744	-0.07558128	-0.1112338	-0.0742568
L13Z	-0.1222004	-0.1151571	-0.1095369	-0.1056056	-0.06325291	-0.06410784	-0.08255829	-0.07635362	-0.1526279	-0.1070029	-0.1203595	-0.1857286	-0.1607464	-0.1717568	-0.215183	-0.2147668	-0.2403611	-0.2354323	-0.2679097	-0.2760298	-0.2096826	-0.1505165	-0.1906023	-0.1594673	-0.1450162	-0.1388472	-0.06689767	-0.1694382	-0.1623688	-0.1637824	-0.165251	-0.143376	-0.1757124	-0.2558938	-0.184762	-0.1990317	-0.1834343	-0.1546049	-0.1828497	-0.1675146	-0.1587694	-0.2154566	-0.1425291	-0.1202817	-0.074307	0.006037888	-0.03615771	-0.04681347	0.01325939
L14Z	-0.1458339	-0.09526716	-0.1131477	-0.1284974	-0.1183063	-0.1343151	-0.1614686	-0.1124579	-0.1444576	-0.1152704	-0.1023834	-0.1943361	-0.1830683	-0.1823964	-0.2296405	-0.2164961	-0.2706185	-0.2975745	-0.2611836	-0.2757043	-0.205421	-0.1991499	-0.2202121	-0.232955	-0.1683452	-0.1599482	-0.1636286	-0.1756525	-0.1632448	-0.1682869	-0.2480521	-0.1989718	-0.1713666	-0.2381104	-0.1801247	-0.1954728	-0.2274417	-0.1944932	-0.2632983	-0.2618248	-0.1860217	-0.1999968	-0.1615091	-0.1536917	-0.0986739	0.02062176	-0.04609294	-0.07030764	-0.02813795
L15Z	-0.1669317	-0.1200016	-0.1283258	-0.1525858	-0.1057092	-0.1262937	-0.1019802	-0.0755408	-0.1255845	-0.100604	-0.09161917	-0.14068	-0.1193847	-0.1571584	-0.1991969	-0.150965	-0.1731801	-0.1900194	-0.2165609	-0.2485298	-0.1549725	-0.1394964	-0.2102655	-0.1695774	-0.1636739	-0.1537581	-0.09157869	-0.1547442	-0.09172442	-0.09641516	-0.1398284	-0.143057	-0.1521778	-0.2054113	-0.148682	-0.1519106	-0.1798381	-0.1483355	-0.1962791	-0.1564491	-0.1481639	-0.1738682	-0.1163731	-0.1052024	-0.08384067	-0.01870628	-0.03191547	-0.08084844	-0.01879534
L16Z	-0.2167568	-0.1425372	-0.1798818	-0.169239	-0.15375	-0.1550194	-0.1579242	-0.1094802	-0.1725194	-0.1555716	-0.1244381	-0.1563488	-0.1068701	-0.1413666	-0.199124	-0.1704372	-0.1960006	-0.2605505	-0.2544414	-0.2639167	-0.1978384	-0.164919	-0.2241451	-0.1932254	-0.1817277	-0.2189249	-0.1918685	-0.1697652	-0.1266807	-0.1201619	-0.1660816	-0.1521211	-0.1525113	-0.1859699	-0.1072425	-0.1325097	-0.1996195	-0.1612743	-0.1691742	-0.1265285	-0.09071405	-0.1432124	-0.1157416	-0.08597151	-0.06136334	-0.003079663	-0.01773154	-0.0716726	-0.01739151
L17Z	-0.3359343	-0.2236658	-0.1967973	-0.1898138	-0.1975405	-0.237113	-0.2349142	-0.1159537	-0.1789961	-0.1880036	-0.1477882	-0.159647	-0.1467536	-0.1847944	-0.2493863	-0.2135411	-0.2818329	-0.315217	-0.3247928	-0.3502623	-0.2525583	-0.2071065	-0.283797	-0.2514232	-0.273023	-0.2551085	-0.2169349	-0.1672976	-0.1359035	-0.1201975	-0.1238245	-0.1207869	-0.1110962	-0.23068	-0.1421276	-0.1438714	-0.1445402	-0.109171	-0.1462451	-0.1288034	-0.1329032	-0.1847814	-0.1236188	-0.1310897	-0.1106962	-0.07138763	-0.09748381	-0.1205845	-0.07243199
L18Z	-0.3365285	-0.2434537	-0.2058954	-0.2259375	-0.1903206	-0.2501036	-0.2491661	-0.1682626	-0.1915382	-0.1832254	-0.1599919	-0.1609877	-0.1141742	-0.1760298	-0.2282027	-0.2258565	-0.2849401	-0.3401684	-0.3591321	-0.3416402	-0.2787613	-0.2284326	-0.2804048	-0.2764702	-0.2540463	-0.2450259	-0.1911399	-0.1869041	-0.1037824	-0.1002477	-0.1079647	-0.1277769	-0.1121098	-0.2087646	-0.1063731	-0.1098089	-0.1429728	-0.1114654	-0.1541159	-0.162955	-0.134545	-0.1534262	-0.08056832	-0.1100049	-0.1686318	-0.0921114	-0.1266176	-0.1254291	-0.05399126
L19Z	-0.4135638	-0.3226295	-0.2325356	-0.2088342	-0.2303319	-0.2643329	-0.2551328	-0.2203999	-0.3140528	-0.337228	-0.3117552	-0.2683404	-0.2597879	-0.2861124	-0.3289637	-0.3055457	-0.3598899	-0.4052315	-0.4149628	-0.4160767	-0.3305036	-0.3185185	-0.4118038	-0.4326619	-0.4269592	-0.3940803	-0.3109569	-0.2754048	-0.1943248	-0.1588601	-0.2089589	-0.2142244	-0.2365236	-0.3331282	-0.2412273	-0.2388536	-0.264558	-0.255204	-0.3231946	-0.3158808	-0.3594511	-0.344877	-0.2546082	-0.2365188	-0.249613	-0.1634084	-0.1993928	-0.2074239	-0.1029145
L20Z	-0.4924045	-0.4445175	-0.4410201	-0.3469301	-0.2803206	-0.3508727	-0.361067	-0.2798251	-0.4162257	-0.4611156	-0.4540949	-0.3975923	-0.3027542	-0.2822005	-0.3583954	-0.3650874	-0.4446778	-0.4589459	-0.5068426	-0.4881817	-0.3423705	-0.2974741	-0.4108873	-0.4578287	-0.4846519	-0.4170564	-0.3676571	-0.3848737	-0.3704469	-0.3900988	-0.441169	-0.4211577	-0.4420078	-0.5451603	-0.4562192	-0.4538213	-0.5255554	-0.4994948	-0.5371389	-0.5641839	-0.523614	-0.5949579	-0.4971001	-0.4348786	-0.4208986	-0.389728	-0.3497361	-0.3507772	-0.2497684
L1L	-0.07443976	-0.03305861	0.08893296	0.1502672	0.2493798	0.2719106	0.1904388	0.1558646	0.08077397	-0.03092455	-0.06202234	-0.08061043	0.05635038	0.1251198	0.1695434	0.2284132	0.2340706	0.1587856	0.1231558	0.05529631	0.06876133	0.08855731	0.05133906	0.0529728	-0.01936368	-0.07329177	-0.118933	-0.1932966	-0.1411059	-0.03007771	0.03881638	0.1682966	0.2079598	0.09911593	0.154987	0.1568135	0.06389086	-0.001118844	-0.03117066	-0.02400745	-0.0004242225	-0.0695191	0.03925842	0.05351685	-0.01819462	-0.03799709	-0.1062144	-0.1840512	-0.178465
L2L	0.07966646	0.1339621	0.1967714	0.1786448	0.2468669	0.2677898	0.2006234	0.2736205	0.2342503	0.1866677	0.130272	0.01504372	0.1053546	0.1083695	0.07429728	0.1833274	0.1508177	0.1251975	0.1880311	0.188533	0.2817908	0.3624757	0.3277607	0.3440884	0.3000033	0.2036512	0.2369689	0.06606865	0.06212273	0.1553595	0.2441208	0.2888585	0.2268459	0.06605408	0.06934747	0.05473284	0.1014913	0.06688633	0.03266516	0.05035784	0.08096179	-0.01090187	0.1239848	0.1224012	0.04088244	0.08964539	0.06490447	-0.01207902	0.002801162
L3L	0.02077882	0.0990204	0.1552672	0.1359926	0.2018766	0.189375	0.1213196	0.1917617	0.2169349	0.2752931	0.2135168	0.0395191	0.06629372	0.08982675	0.08362856	0.1138536	0.07516029	0.07473607	0.1285589	0.1438536	0.1893167	0.2321292	0.1978157	0.2529032	0.280774	0.1560978	0.1144867	-0.03454339	-0.04602979	0.1189848	0.2132286	0.2835395	0.2590382	0.09436528	0.1407966	0.1019268	0.1122361	0.1317115	0.1187095	0.2039087	0.1851166	0.0193669	0.08656411	0.0996535	0.05528497	0.09370466	0.03803594	0.05989152	0.1016775
L4L	0.1366678	0.1870126	0.2255327	0.1803076	0.235225	0.2254323	0.1636545	0.1693637	0.2215479	0.315183	0.3496486	0.2364832	0.1771341	0.1288682	0.1208274	0.130944	0.09738828	0.06098932	0.1507643	0.137432	0.1720531	0.2384731	0.1784375	0.2340916	0.2456606	0.1410444	0.06125648	-0.05875485	-0.06843103	0.06862371	0.1821146	0.2734974	0.2612484	0.126977	0.107976	0.09247896	0.1565738	0.2302736	0.1812435	0.2236755	0.2542859	0.1353287	0.1364896	0.2003206	0.1994867	0.1843329	0.1480003	0.1757189	0.1940236
L5L	0.1260168	0.121148	0.1569398	0.2229177	0.2894252	0.2732432	0.1799676	0.2048219	0.1887597	0.2919122	0.3597037	0.269592	0.2232626	0.1682918	0.1456072	0.1450826	0.06707739	0.08894916	0.1169171	0.07695596	0.1055683	0.1629647	0.1298219	0.2141677	0.2460589	0.1618896	0.109205	-0.01577235	-0.008886006	0.07409002	0.1330926	0.2080683	0.2336496	0.1549935	0.1428546	0.08787727	0.1639071	0.229409	0.1319673	0.2159003	0.2562888	0.132704	0.1388067	0.1814071	0.1918799	0.2082432	0.1646017	0.1881574	0.2361431
L6L	0.1332918	0.1463552	0.1690172	0.2454194	0.3187581	0.2739605	0.2162549	0.1733063	0.09596664	0.174979	0.2754501	0.170774	0.1511966	0.1364184	0.07975065	0.09199482	0.02474094	0.05222797	0.1097506	0.03869657	0.05126457	0.1361982	0.1189427	0.09453692	0.1186091	0.1047134	0.09152851	-0.005443648	-0.03279307	0.05033193	0.108044	0.1462419	0.1389151	0.1263714	0.1422846	0.1209974	0.141237	0.2039314	0.09148477	0.1501975	0.2160703	0.1656736	0.1542584	0.1665431	0.1986156	0.2598462	0.1820078	0.1864912	0.2439767
L7L	0.01637953	0.0004047897	0.08181995	0.1896761	0.2532723	0.2436852	0.1805052	0.1215188	0.05689606	0.0668329	0.07528497	-0.01085006	0.009888285	-0.03551976	-0.08370142	-0.041909	-0.08379533	-0.06690253	-0.05255991	-0.1274466	-0.07860103	0.008456927	-0.02738504	-0.04364637	0.01007934	0.007365615	0.003086144	-0.05283355	-0.04158841	-0.0270693	-0.06554242	-0.05490933	-0.05051328	-0.1236027	-0.08478951	-0.08771536	-0.04140382	0.005296313	-0.0736658	-0.02552137	0.0625599	0.009536913	0.003282055	-0.02383905	0.003429399	0.05261496	-0.02753077	-0.07028983	-0.0008921616
L8L	-0.004332906	-0.0385476	-0.004073835	0.05998866	0.1334958	0.1381995	0.08475227	0.03891516	-0.03045337	-0.02541775	-0.02932804	-0.1264411	-0.1399903	-0.1509796	-0.1354922	-0.1026846	-0.1483403	-0.146284	-0.1737808	-0.2375453	-0.2277817	-0.1307691	-0.1629161	-0.1886609	-0.1384666	-0.1562289	-0.1199708	-0.2245013	-0.2287047	-0.2148688	-0.2489637	-0.2357642	-0.2142633	-0.3198543	-0.240693	-0.1952413	-0.1462581	-0.09931995	-0.2287565	-0.1972717	-0.05512629	-0.06515383	-0.09071243	-0.1171567	-0.08018944	-0.07234132	-0.1078546	-0.1525162	-0.06593589
L9L	0.05779145	0.0182351	-0.00317843	0.03118523	0.08498705	0.120693	0.1061836	0.07024773	0.0309035	0.05920823	0.04963083	-0.04923899	-0.01580958	-0.03538213	-0.09446566	-0.07978141	-0.1070062	-0.1090334	-0.0904307	-0.1000437	-0.0602202	-0.02148802	-0.04729598	-0.04553108	-0.01750486	-0.04664832	0.002629536	-0.0998057	-0.07330473	-0.06325939	-0.08429242	-0.09069787	-0.06095532	-0.1289249	-0.05870952	-0.05194301	-0.08165154	-0.04503562	-0.07446081	-0.04278983	-0.03190414	-0.06479598	-0.02997248	-0.01149612	-0.01855246	0.04837759	-0.01243523	-0.06629696	-0.001397343
L10L	-0.154728	-0.1823559	-0.1695256	-0.167942	-0.0718669	-0.09316062	-0.1648494	-0.1396632	-0.2192892	-0.1760071	-0.229953	-0.3294155	-0.3064233	-0.3367714	-0.3736059	-0.3707189	-0.4037597	-0.4373024	-0.4386318	-0.4400696	-0.3522636	-0.3218394	-0.3094997	-0.2690155	-0.2592665	-0.2825373	-0.2413973	-0.2890447	-0.3483355	-0.3476182	-0.3674029	-0.3547199	-0.3149223	-0.3890852	-0.3536075	-0.3517649	-0.3627234	-0.2825437	-0.3718264	-0.2923429	-0.2337613	-0.2764783	-0.2701182	-0.2740674	-0.1950567	-0.1705683	-0.2114832	-0.2055036	-0.1294738
L11L	-0.1562532	-0.1336723	-0.1656655	-0.1642681	-0.1136431	-0.1059634	-0.1525243	-0.1689119	-0.2323899	-0.2039394	-0.2323251	-0.3061771	-0.3082545	-0.3223121	-0.3665204	-0.3346422	-0.3691256	-0.3963212	-0.4083695	-0.4160573	-0.3392228	-0.2932885	-0.2997134	-0.227602	-0.1951295	-0.1991402	-0.1769608	-0.245455	-0.2605408	-0.2658646	-0.3413957	-0.3293329	-0.2963228	-0.3629663	-0.2835622	-0.3260622	-0.3519624	-0.3052218	-0.3619511	-0.3213569	-0.2646875	-0.2866839	-0.2632286	-0.2499466	-0.1908695	-0.1184197	-0.1825518	-0.183112	-0.0829566
L12L	-0.128227	-0.1446065	-0.175013	-0.168227	-0.07140382	-0.1321146	-0.1700081	-0.1851344	-0.2462225	-0.2139508	-0.2266532	-0.2993167	-0.2840252	-0.3084116	-0.3662306	-0.3184213	-0.3720434	-0.3629598	-0.3855457	-0.4088115	-0.3299984	-0.2672992	-0.2696648	-0.2613714	-0.2265139	-0.2347409	-0.1775955	-0.2266775	-0.2586415	-0.2736674	-0.3128837	-0.3074028	-0.2749514	-0.3486269	-0.2757222	-0.3157918	-0.3453773	-0.3189459	-0.3849061	-0.3427575	-0.2743588	-0.3023883	-0.2808857	-0.2699725	-0.201127	-0.0910897	-0.1691726	-0.2085427	-0.135081
L13L	-0.160217	-0.1222312	-0.1626214	-0.1688229	-0.1196859	-0.1450939	-0.1648769	-0.1512694	-0.1946227	-0.1836917	-0.1917924	-0.2853498	-0.2912014	-0.2960427	-0.3003416	-0.243614	-0.2902073	-0.314681	-0.3260006	-0.3769187	-0.3054874	-0.2403886	-0.2654404	-0.2005732	-0.1513876	-0.1797247	-0.1675567	-0.1762775	-0.225353	-0.2543377	-0.2810168	-0.232717	-0.2229404	-0.2920596	-0.2125907	-0.2479064	-0.2789508	-0.2565657	-0.2859942	-0.2255813	-0.1911431	-0.2399628	-0.1994171	-0.1788682	-0.08667584	-0.03422927	-0.06412402	-0.1182383	-0.07471827
L14L	-0.1947377	-0.1634553	-0.182487	-0.1707383	-0.1451668	-0.1684148	-0.2081639	-0.1624077	-0.169456	-0.1489119	-0.1847215	-0.2900065	-0.2692843	-0.2499514	-0.2638164	-0.235272	-0.2833209	-0.2932189	-0.3121017	-0.3261156	-0.2929096	-0.2598284	-0.2756979	-0.2382124	-0.1670288	-0.158988	-0.1599725	-0.1850049	-0.1825534	-0.1709844	-0.2166661	-0.1889184	-0.1930052	-0.2690738	-0.1932707	-0.2207885	-0.2740836	-0.1990496	-0.2749368	-0.2462581	-0.1909067	-0.2155813	-0.1774304	-0.180272	-0.1136156	-0.028159	-0.07115123	-0.1161561	-0.08414994
L15L	-0.1823899	-0.187432	-0.1966532	-0.199851	-0.1597506	-0.1934958	-0.1743653	-0.1469284	-0.1729955	-0.1222782	-0.1653141	-0.2509084	-0.2075696	-0.2428238	-0.2894641	-0.2716483	-0.2541742	-0.3129016	-0.3465091	-0.3681104	-0.2639961	-0.2496276	-0.2677947	-0.2447798	-0.190863	-0.1770078	-0.1271648	-0.1707918	-0.153865	-0.1754517	-0.1796001	-0.1623073	-0.1650259	-0.2373348	-0.1719883	-0.2104291	-0.2809861	-0.2386026	-0.2885104	-0.2678109	-0.182249	-0.2073737	-0.1722992	-0.1759278	-0.09962435	-0.01439767	-0.06450453	-0.1046276	-0.07186205
L16L	-0.1762047	-0.1453173	-0.1660249	-0.1870143	-0.1493183	-0.1646681	-0.1485508	-0.1534343	-0.1857027	-0.182419	-0.1852137	-0.2456153	-0.2463115	-0.2552008	-0.3145839	-0.2141143	-0.2514297	-0.2921211	-0.3348575	-0.3581865	-0.2618038	-0.2676651	-0.3014184	-0.2275712	-0.1439006	-0.1540317	-0.1267357	-0.1601425	-0.167513	-0.16142	-0.2052396	-0.1708905	-0.1685881	-0.246603	-0.1882999	-0.2265981	-0.2780489	-0.2431428	-0.2582562	-0.2383452	-0.1843847	-0.2190803	-0.1937468	-0.1881315	-0.122215	-0.03602331	-0.06710655	-0.1134051	-0.0586156
L17L	-0.3113196	-0.2171341	-0.184388	-0.1984618	-0.1718977	-0.2240269	-0.1898203	-0.1454647	-0.1911318	-0.1862063	-0.1466823	-0.1472328	-0.1215997	-0.1387532	-0.2256396	-0.2194398	-0.2768216	-0.3301457	-0.3535152	-0.3105019	-0.2744446	-0.2285055	-0.2740269	-0.2715722	-0.2696017	-0.2663779	-0.2506525	-0.2104647	-0.1503157	-0.1141143	-0.1082723	-0.09759391	-0.1149676	-0.2101198	-0.1502817	-0.1735994	-0.2306768	-0.18159	-0.2044802	-0.1783711	-0.1390366	-0.1643782	-0.1163714	-0.1273607	-0.1452931	-0.06551004	-0.1214492	-0.1682545	-0.1071875
L18L	-0.283933	-0.2014038	-0.1638083	-0.111896	-0.1540528	-0.2080602	-0.2267778	-0.1881898	-0.270876	-0.2778773	-0.261875	-0.2140625	-0.1401959	-0.1475194	-0.2291062	-0.2159375	-0.2813876	-0.3434877	-0.3416532	-0.3564232	-0.273954	-0.233988	-0.3308808	-0.3678627	-0.3471162	-0.3033404	-0.2634343	-0.2109229	-0.1324336	-0.1594916	-0.1483031	-0.1762192	-0.1963277	-0.2513779	-0.1433533	-0.161203	-0.2018507	-0.1780764	-0.2752218	-0.2709666	-0.2562063	-0.2813617	-0.1783501	-0.1933517	-0.1754307	-0.1113261	-0.1575129	-0.1675065	-0.06976845
L19L	-0.2671454	-0.2315269	-0.1940366	-0.1757221	-0.1622021	-0.249545	-0.2118734	-0.2073737	-0.3092066	-0.2869301	-0.2800486	-0.2377121	-0.1777299	-0.163852	-0.2411739	-0.2418604	-0.2658063	-0.3180699	-0.3387581	-0.3770013	-0.2835395	-0.2264459	-0.3117908	-0.364749	-0.352113	-0.3145871	-0.2464103	-0.2257043	-0.1653141	-0.1538099	-0.1881833	-0.160034	-0.1650227	-0.251841	-0.1819446	-0.1813455	-0.220285	-0.1936739	-0.246943	-0.2530942	-0.2305878	-0.2821907	-0.1996017	-0.1874401	-0.1818361	-0.1398527	-0.1446373	-0.1910719	-0.1070353
L1A	-0.01485752	-0.06584035	-0.05153335	-0.03721665	-0.03052785	-0.1510557	-0.1881299	-0.1672765	-0.004313478	0.1400777	0.03252914	-0.1323089	-0.1196503	0.01676166	0.08598283	0.09399935	-0.06319787	-0.1264249	-0.03886658	0.02980246	0.1171972	0.1999806	0.1958711	0.3030651	0.2903773	0.08598769	-0.09931833	-0.1894997	-0.1817358	-0.08819138	-0.02727494	-0.05746437	-0.06995953	-0.1328659	-0.07655603	-0.08731703	-0.04422118	0.06106865	0.06321405	0.1610994	0.1041418	-0.0707934	-0.1681137	-0.194069	-0.1266467	-0.0341548	-0.003081282	0.03672118	0.07716645
L2A	-0.08532221	-0.07276878	0.02169042	0.1818572	0.2896519	0.2522684	0.1468685	0.03662565	-0.05764248	0.006125325	0.03926328	-0.08061367	-0.1071033	-0.1295839	-0.08883743	-0.0421195	-0.04356541	-0.07163698	-0.1189378	-0.2517114	-0.2525	-0.1326911	-0.1384504	-0.1368102	-0.09253399	-0.09877915	-0.1019187	-0.1545385	-0.1885282	-0.1944171	-0.2257351	-0.242364	-0.2197733	-0.2280311	-0.1124628	-0.1062273	-0.08628076	-0.01842941	-0.08985428	-0.02845369	0.1079323	0.07474417	-0.003180051	-0.0986723	-0.1195013	-0.01158355	-0.06184424	-0.05638925	0.0895094
L3A	-0.1125405	-0.129885	-0.09041289	0.02049061	0.1465479	0.1145823	0.09710006	0.03414022	-0.06862047	-0.02872734	-0.07963244	-0.1988828	-0.2122442	-0.2966596	-0.3434035	-0.346467	-0.4149498	-0.4034699	-0.3974693	-0.435319	-0.3251231	-0.1807772	-0.1811334	-0.2359407	-0.2302494	-0.2061302	-0.1811156	-0.2532837	-0.3041159	-0.3354566	-0.3728433	-0.3788326	-0.3877348	-0.4792698	-0.3890107	-0.3445693	-0.2905327	-0.2352558	-0.2785071	-0.2178449	-0.1244398	-0.1542034	-0.1615884	-0.2338682	-0.1998559	-0.1197669	-0.1891467	-0.2301894	-0.1733161
L4A	-0.2101587	-0.1912435	-0.2011593	-0.1259229	0.007318656	-0.03931024	-0.1130538	-0.1554679	-0.2191985	-0.1874385	-0.2342066	-0.3600728	-0.3719479	-0.358274	-0.3962662	-0.3760881	-0.4657756	-0.4911933	-0.4650453	-0.4696794	-0.3946179	-0.2868135	-0.2778579	-0.2582432	-0.2787581	-0.2537403	-0.2185379	-0.2688326	-0.3196956	-0.3397782	-0.3917665	-0.3947587	-0.4249449	-0.5067244	-0.4403222	-0.3935687	-0.3728821	-0.2899287	-0.3547393	-0.3036787	-0.2098721	-0.2360168	-0.261773	-0.2684391	-0.2163698	-0.1818442	-0.2278951	-0.2706379	-0.2174773
L5A	-0.1629177	-0.1779356	-0.1814459	-0.1684197	-0.08643458	-0.09185234	-0.1325243	-0.1623559	-0.2521519	-0.2390706	-0.2883371	-0.3897798	-0.4150793	-0.4011804	-0.4325907	-0.4292795	-0.4602072	-0.4980505	-0.4757675	-0.4865301	-0.4382351	-0.3434407	-0.3552283	-0.2772879	-0.2350308	-0.2515657	-0.2383825	-0.2823591	-0.3351538	-0.3387387	-0.3641014	-0.3868572	-0.3866192	-0.4663131	-0.4435265	-0.440115	-0.4563795	-0.390604	-0.4609909	-0.3950453	-0.2729485	-0.3157481	-0.2650113	-0.3049725	-0.268023	-0.1784294	-0.2208241	-0.2344479	-0.1245466
L6A	-0.1249012	-0.1079679	-0.1416904	-0.1316596	-0.09047766	-0.1011561	-0.139422	-0.1196454	-0.1989621	-0.2014524	-0.1995272	-0.2878562	-0.2684213	-0.2876814	-0.3311431	-0.3108517	-0.3272571	-0.3692859	-0.3753352	-0.4030505	-0.3028643	-0.2377915	-0.255387	-0.2422895	-0.1924579	-0.1825486	-0.1565593	-0.1956104	-0.2575518	-0.2596713	-0.276739	-0.2779388	-0.2565835	-0.3590188	-0.2802477	-0.2960686	-0.3202607	-0.2953724	-0.343329	-0.3151716	-0.2076409	-0.2485104	-0.232126	-0.2464281	-0.1743831	-0.09691711	-0.1383727	-0.1563812	-0.1013083
L1B	0.08207254	0.1726878	0.1805683	0.1432011	0.1112322	0.04707739	-0.07346502	-0.008871429	0.184477	0.3858144	0.3584067	0.1694025	0.07943167	0.09872733	0.05721179	0.04645726	0.01116418	-0.008926484	0.04381963	0.0803546	0.1219317	0.2314038	0.2059618	0.2622409	0.2269835	0.0131509	-0.1055829	-0.258865	-0.2298073	-0.0309634	0.1334067	0.1895029	0.2096972	0.05637143	0.0009326399	0.04492067	0.06712434	0.132853	0.1881914	0.3354598	0.2817827	0.07657383	0.05553432	0.05467454	0.04042747	0.02944624	0.09723446	0.09453206	0.1163569
L2B	-0.06795499	-0.08497732	-0.06494009	-0.08876133	-0.1297328	-0.2040657	-0.2718734	-0.2263666	-0.0378886	0.103227	0.01175357	-0.1552429	-0.1567147	-0.03591807	0.0551943	0.04563309	-0.06034164	-0.1567762	-0.08010687	-0.01623867	0.0999401	0.1799352	0.1496341	0.2117843	0.2027834	0.003469888	-0.1135217	-0.2495402	-0.2679631	-0.1416046	-0.08093426	-0.1163714	-0.1408986	-0.1373235	-0.1307189	-0.1123186	-0.06464541	-0.01728464	0.0416467	0.09921308	0.0782513	-0.1043135	-0.1876668	-0.2644624	-0.1783031	-0.08227008	-0.05468588	-0.0233193	0.004478632
L3B	-0.06972312	-0.08451911	-0.07207578	-0.06951748	-0.08469883	-0.1670385	-0.2457869	-0.2103157	-0.06625	0.07085006	0.008338723	-0.1622069	-0.1556331	-0.03621599	0.001055701	0.04095207	-0.08209683	-0.1245612	-0.06443004	0.009768455	0.09135525	0.1524239	0.1747183	0.25926	0.2393297	0.02075291	-0.135591	-0.2186593	-0.2478093	-0.1553886	-0.1051797	-0.1309326	-0.09477656	-0.1527688	-0.1378271	-0.155319	-0.1266742	-0.0196956	0.02916774	0.1201085	0.08629048	-0.1140172	-0.2193993	-0.2500809	-0.2014475	-0.09069463	-0.05850389	-0.01899774	0.02661593
L4B	-0.3098429	-0.2493815	-0.1607821	-0.03840188	0.01054567	-0.007011002	-0.1201004	-0.2114265	-0.2515042	-0.1733484	-0.1858986	-0.3241693	-0.4142341	-0.410557	-0.4299482	-0.4553254	-0.496216	-0.5423559	-0.4751732	-0.4866159	-0.4719155	-0.3598591	-0.3144074	-0.2962273	-0.2358064	-0.2361091	-0.2203433	-0.2912451	-0.3663973	-0.4093361	-0.4308679	-0.4992131	-0.491726	-0.5090366	-0.4792536	-0.4376716	-0.4513212	-0.3906865	-0.3879388	-0.3190997	-0.2514232	-0.3287516	-0.4365754	-0.5040495	-0.4750227	-0.346828	-0.3377833	-0.3140155	-0.2154258
L5B	-0.1824045	-0.2321195	-0.2724951	-0.1972425	-0.13199	-0.1098964	-0.1764767	-0.2566597	-0.3267908	-0.3605845	-0.3797733	-0.5500729	-0.5297587	-0.4772183	-0.5100065	-0.5118815	-0.5541564	-0.6228594	-0.6445774	-0.5858338	-0.4624304	-0.3695628	-0.3451053	-0.3054987	-0.2500243	-0.2385881	-0.1949288	-0.2485006	-0.3069495	-0.3538714	-0.3982221	-0.4489637	-0.4534796	-0.4841629	-0.4271211	-0.4491402	-0.4872733	-0.4434407	-0.455285	-0.4073672	-0.2779728	-0.2947523	-0.3113585	-0.3320288	-0.273669	-0.2280343	-0.2570644	-0.2828433	-0.2252137
L6B	-0.1815706	-0.2147264	-0.1931169	-0.1601004	-0.1689022	-0.1766418	-0.210659	-0.2769284	-0.3050907	-0.2903546	-0.3231687	-0.437351	-0.4819414	-0.4657999	-0.5076635	-0.4910233	-0.4782432	-0.5285832	-0.5689847	-0.5922717	-0.5323996	-0.4442762	-0.3907351	-0.2557642	-0.1601214	-0.1474271	-0.1264427	-0.1390625	-0.2475988	-0.3047264	-0.3551943	-0.3692973	-0.3451246	-0.3957837	-0.3799093	-0.4262484	-0.531441	-0.4685136	-0.5116888	-0.4571357	-0.3393653	-0.2918702	-0.2870482	-0.3276846	-0.2307853	-0.1105878	-0.1256638	-0.1785314	-0.1257124
L7B	-0.1708128	-0.1734424	-0.1730942	-0.1823867	-0.168716	-0.1913925	-0.2010962	-0.186522	-0.1698381	-0.159205	-0.1742552	-0.2301732	-0.2668102	-0.2581898	-0.2867325	-0.2334893	-0.2331282	-0.3259359	-0.3094155	-0.3558063	-0.2717487	-0.2652575	-0.2793394	-0.2601538	-0.1958387	-0.1711253	-0.1622571	-0.1830133	-0.1663601	-0.1781072	-0.2018119	-0.2126198	-0.1719592	-0.2394365	-0.1840738	-0.2488229	-0.3108468	-0.268499	-0.3122425	-0.3137257	-0.1968442	-0.200761	-0.2010897	-0.1922992	-0.1357756	-0.04240285	-0.09269754	-0.1253319	-0.07265059
L1C	0.1038973	0.1700081	0.176386	0.1181396	0.1029048	0.01537241	-0.04820109	-0.02389087	0.2178772	0.4079129	0.3396988	0.1176652	0.05811043	0.06466645	0.04882286	0.06467616	0.0137921	-0.03933291	0.02321244	0.08272992	0.1455278	0.2324644	0.2181477	0.2233355	0.1996065	0.008149297	-0.100876	-0.2467212	-0.2230117	-0.03799223	0.1134909	0.1717973	0.2010735	0.05605247	-0.01261334	0.004904471	0.05774772	0.149558	0.21568	0.2864427	0.2111075	0.05075615	0.05186043	0.05485103	0.01234619	0.04355246	0.07198673	0.0814702	0.1282367
L2C	-0.0617908	-0.07319787	-0.09545661	-0.1205117	-0.1270758	-0.1825842	-0.2351344	-0.2035444	-0.02427461	0.1040479	0.01602332	-0.1768863	-0.1351797	-0.005947221	0.03972311	0.05016192	-0.05803756	-0.122704	-0.04698834	0.001522021	0.09899288	0.170136	0.1696502	0.2373753	0.2488196	0.03448672	-0.1454469	-0.2287128	-0.2378335	-0.1475049	-0.09674223	-0.1167681	-0.102908	-0.1831493	-0.1470159	-0.1434229	-0.1175664	-0.03037403	0.007972795	0.1071729	0.1075097	-0.07588893	-0.1853238	-0.2413212	-0.1715997	-0.06264896	-0.03693653	-0.01022345	0.0004274639
L3C	-0.08570272	-0.09549709	-0.09137953	-0.08472313	-0.09346179	-0.1587937	-0.2370579	-0.1952574	-0.05244982	0.08736561	0.01456767	-0.1784213	-0.1756444	-0.08290964	0.04770401	0.04523639	-0.06237046	-0.1540803	-0.09826263	0.004381474	0.06611398	0.1639686	0.1826716	0.2482141	0.2373786	-0.01102655	-0.1326911	-0.2271988	-0.248499	-0.1440026	-0.05920661	-0.1083727	-0.1269754	-0.1572102	-0.1374061	-0.1272215	-0.1233436	-0.03397021	0.02166612	0.119592	0.1000146	-0.06771048	-0.195897	-0.2580376	-0.1778708	-0.08552785	-0.07159812	-0.03465188	0.01829826
L4C	-0.06850874	-0.09291936	-0.07522345	-0.03840512	-0.08201911	-0.1665673	-0.2464087	-0.2001749	-0.0577882	0.08011659	0.021943	-0.1885492	-0.1699822	-0.04697538	0.02228465	0.02689119	-0.04350227	-0.1841078	-0.1227575	-0.04030278	0.042466	0.1324951	0.1589135	0.2530732	0.2354728	0.002075778	-0.1465965	-0.2302396	-0.2651587	-0.1477316	-0.08479437	-0.15409	-0.1534456	-0.1794981	-0.1668799	-0.1362289	-0.1524789	-0.09727655	-0.02264897	0.1333922	0.1130246	-0.07110589	-0.2105732	-0.2618653	-0.1980133	-0.1055165	-0.08601198	-0.03679889	0.01043717
L5C	-0.2729809	-0.1943021	-0.1710217	-0.1304161	-0.0485395	-0.0095353	-0.1050049	-0.2367325	-0.1606979	-0.1352963	-0.2144948	-0.4283663	-0.469409	-0.3526975	-0.296135	-0.2550534	-0.3402396	-0.4154485	-0.419728	-0.4328497	-0.3388099	-0.1911545	-0.1444462	-0.1207804	-0.08322537	-0.1334731	-0.188023	-0.2127137	-0.276603	-0.3298284	-0.3719074	-0.3982626	-0.4077931	-0.4059084	-0.4025583	-0.4662694	-0.5175874	-0.4506752	-0.3420239	-0.2060492	-0.1276312	-0.2534246	-0.4340204	-0.5444106	-0.4409715	-0.3307658	-0.3688293	-0.3722604	-0.2627332
L6C	-0.1926101	-0.1587128	-0.2513229	-0.2910865	-0.2201619	-0.1227089	-0.1754339	-0.1906979	-0.1978368	-0.1847361	-0.3384618	-0.4649789	-0.5503173	-0.4358922	-0.481909	-0.4243831	-0.4154048	-0.4849045	-0.5201327	-0.4643977	-0.4049336	-0.2678659	-0.2280505	-0.1939929	-0.1711674	-0.1733986	-0.2182367	-0.2567989	-0.3666402	-0.4637354	-0.4785541	-0.5078319	-0.5453789	-0.5592633	-0.5669414	-0.5577413	-0.5793944	-0.5246988	-0.4981671	-0.38068	-0.2114961	-0.2699595	-0.3319268	-0.3628093	-0.2622668	-0.1906881	-0.200034	-0.261067	-0.1955036
L7C	-0.1754339	-0.1919268	-0.2469527	-0.2648235	-0.2324547	-0.1956299	-0.2808403	-0.273886	-0.2536626	-0.2377008	-0.3044738	-0.4110589	-0.4657788	-0.4528141	-0.4415576	-0.3578675	-0.4041127	-0.4474369	-0.4901506	-0.5081574	-0.4294527	-0.3817843	-0.3403158	-0.2388925	-0.1098607	-0.1048656	-0.132908	-0.189158	-0.2560508	-0.3063536	-0.3474611	-0.3495758	-0.2919495	-0.3157141	-0.3467212	-0.4250599	-0.5007432	-0.4904048	-0.5117244	-0.4447134	-0.33216	-0.3210379	-0.2912403	-0.2381606	-0.1379728	-0.005590998	-0.04678271	-0.1276587	-0.08232674
L8C	-0.1856558	-0.1787144	-0.2041418	-0.1928546	-0.1773527	-0.1829064	-0.2046681	-0.1813698	-0.2264799	-0.2018426	-0.2035023	-0.2982594	-0.2801506	-0.2718701	-0.3109488	-0.2657027	-0.2746875	-0.2804939	-0.3221357	-0.3311075	-0.309171	-0.2849741	-0.2843847	-0.303091	-0.203274	-0.170319	-0.1793572	-0.1565269	-0.1498219	-0.1921341	-0.2227623	-0.271148	-0.1976182	-0.2425259	-0.1932205	-0.1941953	-0.2713067	-0.2870321	-0.296726	-0.2789783	-0.2023251	-0.2045418	-0.1828578	-0.2058841	-0.1249628	-0.07386334	-0.1130376	-0.1292309	-0.1308841
L1D	0.04418231	0.07524449	0.04128886	-0.04933775	-0.06472312	0.02169041	0.05961301	0.2956558	0.4420499	0.3200891	0.1121616	-0.0706671	-0.09119495	-0.0517228	0.02045984	0.08045661	0.02083549	0.04373381	0.1654356	0.2764184	0.3395402	0.312453	0.2259958	0.2927089	0.2728044	0.09763277	-0.03294527	-0.1622782	-0.08197701	0.1245402	0.3023445	0.2752202	0.1539297	-0.1084521	-0.09876133	0.007307319	0.1286383	0.2398656	0.1538698	0.02976684	-0.04517973	-0.09857351	-0.009349087	-0.06980732	-0.1405489	-0.07729761	-0.07534651	-0.1153983	-0.1091839
L2D	-0.03541289	-0.06893459	-0.09712435	-0.1120337	-0.07223608	-0.1477672	-0.2276117	-0.2126943	-0.009852656	0.09656411	0.03772345	-0.1207173	-0.119307	-0.03396859	0.04161431	0.07920337	-0.04290155	-0.109919	-0.03921956	0.01412565	0.1113423	0.1526522	0.1644171	0.2666807	0.2200631	-0.006379539	-0.1219964	-0.2110249	-0.2357173	-0.1544705	-0.08714054	-0.1335703	-0.1051619	-0.1303433	-0.1293815	-0.08691872	-0.1006574	-0.04559423	-0.02787565	0.07711787	0.08552624	-0.1015155	-0.2062629	-0.2281622	-0.154171	-0.07020401	-0.04059909	-0.02259229	-0.02282221
L3D	-0.05878238	-0.09305214	-0.08373058	-0.08529631	-0.09344074	-0.192215	-0.2445159	-0.2320758	-0.00242552	0.113899	-0.006679078	-0.1806396	-0.1301182	-0.03435233	0.02184424	0.05997572	-0.03579339	-0.1401166	-0.06513277	0.04400421	0.1094187	0.185557	0.1850405	0.2244673	0.2163731	-0.0164443	-0.1244819	-0.2432173	-0.212691	-0.1115382	-0.06914021	-0.1119721	-0.1027153	-0.1597604	-0.1324401	-0.1145175	-0.1215738	-0.01844397	0.002127582	0.07345854	0.07567034	-0.1030262	-0.1913277	-0.2340609	-0.1724012	-0.07712111	-0.05551651	-0.0523397	-0.01288051
L4D	-0.08147021	-0.1065431	-0.09399287	-0.0719252	-0.09776231	-0.1567066	-0.2544139	-0.2233306	-0.06871601	0.08424222	-0.005019429	-0.1775178	-0.1893054	-0.06289993	0.02438471	0.02051166	-0.0676263	-0.1284586	-0.07547766	-0.02432157	0.06818329	0.1568799	0.1720369	0.2470644	0.2377089	0.0003254522	-0.1320418	-0.2325097	-0.1969689	-0.1302413	-0.07454663	-0.1486998	-0.1382481	-0.1632011	-0.1576425	-0.1352655	-0.1051409	-0.0390625	0.02299709	0.1246794	0.106556	-0.09793393	-0.2179242	-0.2780602	-0.1640965	-0.07803756	-0.05688633	0.02042261	0.02038374
L5D	-0.2550502	-0.2002526	-0.1953514	-0.1274611	-0.07837596	-0.02040641	-0.1280165	-0.1883355	-0.1485897	-0.1032416	-0.2145774	-0.411033	-0.4945288	-0.3558841	-0.331705	-0.2775664	-0.3421843	-0.3952914	-0.4179275	-0.4010848	-0.3275648	-0.2212597	-0.1638844	-0.1244657	-0.09306346	-0.1536982	-0.1997361	-0.2038844	-0.2658242	-0.3439556	-0.3669446	-0.4170045	-0.3783938	-0.3932189	-0.3939605	-0.4383873	-0.5141661	-0.4281331	-0.3455554	-0.205272	-0.1266516	-0.2773332	-0.4226166	-0.5071308	-0.3852024	-0.3318167	-0.3490625	-0.3241435	-0.2496049
L6D	-0.1853595	-0.1189443	-0.1346065	-0.1499547	-0.101067	-0.01342617	-0.05982513	-0.1046956	-0.1054955	-0.1075583	-0.2397474	-0.4333679	-0.4287953	-0.2873899	-0.2412112	-0.1750664	-0.2561545	-0.4027364	-0.4762516	-0.4961626	-0.3846843	-0.2624725	-0.3164913	-0.3426748	-0.2735007	-0.268614	-0.2705586	-0.2690236	-0.3173041	-0.3748802	-0.4222765	-0.4127639	-0.3184893	-0.27534	-0.2388407	-0.3067244	-0.3459521	-0.3225907	-0.2965949	-0.1237192	0.0371114	-0.05074482	-0.2748964	-0.4190997	-0.3782659	-0.2766289	-0.3789573	-0.3925405	-0.2857513
L7D	-0.3435476	-0.2995288	-0.2888536	-0.3281396	-0.2169236	-0.1083436	-0.09441224	-0.1038504	-0.1309521	-0.1196535	-0.2372069	-0.4044948	-0.4294187	-0.3855878	-0.339647	-0.2373316	-0.2216451	-0.3199401	-0.3599012	-0.3560476	-0.3014119	-0.2722069	-0.3132335	-0.3230586	-0.2817779	-0.2636691	-0.2559667	-0.2399433	-0.2955311	-0.3509132	-0.384987	-0.3564475	-0.294328	-0.2667406	-0.2901441	-0.3845062	-0.4435703	-0.322738	-0.2728935	-0.1675356	0.03264735	0.03003077	-0.09571729	-0.2307189	-0.2056574	-0.07891839	-0.1168604	-0.1954582	-0.1796341
L8D	-0.3059828	-0.3056396	-0.3388941	-0.3064816	-0.2514411	-0.218248	-0.20642	-0.1895693	-0.1938018	-0.1681201	-0.2503027	-0.3777655	-0.4200923	-0.3707594	-0.3628967	-0.2671584	-0.2635848	-0.3060751	-0.3887953	-0.4175405	-0.3576425	-0.3107853	-0.3210768	-0.3010379	-0.2286917	-0.2579048	-0.2679679	-0.2762241	-0.2707626	-0.29051	-0.2544819	-0.2084488	-0.1684796	-0.2325826	-0.2380198	-0.2997264	-0.4064459	-0.3623235	-0.3696211	-0.2803076	-0.1147442	-0.1389233	-0.139328	-0.1751085	-0.0876263	0.01838893	-0.03515706	-0.09968426	-0.04046793
L9D	-0.1769139	-0.1497215	-0.1430068	-0.1642957	-0.1432141	-0.17932	-0.158376	-0.1407222	-0.1466192	-0.1610039	-0.148648	-0.1948607	-0.2244317	-0.2296162	-0.2819981	-0.2533873	-0.2024773	-0.252738	-0.3379744	-0.3507659	-0.3183112	-0.2853157	-0.2629534	-0.2568086	-0.1873624	-0.1941856	-0.1728951	-0.1481266	-0.1603093	-0.1795823	-0.1926457	-0.1787225	-0.1790479	-0.2307853	-0.1852542	-0.2095385	-0.29301	-0.2514038	-0.2996762	-0.2535006	-0.199022	-0.1817584	-0.1989216	-0.1508598	-0.1032853	-0.02072539	-0.06951424	-0.107398	-0.1027542
L1E	-0.1445952	-0.1912888	-0.1092163	-0.04223121	0.04335491	0.05119981	-0.003180043	0.05745952	-0.05405279	-0.2003951	-0.2519689	-0.2014459	-0.001117222	0.1521341	0.2763342	0.3609731	0.2723057	0.2191953	0.1887289	0.08600874	0.06889734	0.1027558	0.1308938	0.1934974	0.1432124	-0.005192677	-0.08456283	-0.1622118	-0.1508679	0.003251301	0.1218701	0.1546843	0.07794851	-0.01734942	0.08317843	0.08124837	0.03790802	0.05236399	-0.04669851	-0.01382286	0.06088568	0.07696891	0.1271227	0.01621599	-0.08843102	-0.1067876	-0.1773786	-0.2664605	-0.2989945
L2E	-0.04398478	-0.06624514	-0.001109132	-0.1019851	-0.04921956	-0.0203967	0.02527687	0.08200615	0.0729809	-0.06168556	-0.08057156	0.05186367	0.162487	0.1872668	0.2844009	0.3942908	0.2823478	0.09711626	0.1601635	0.1412306	0.06857514	-0.03306185	-0.02764249	0.1829291	0.1986448	0.05552947	-0.03395887	-0.1337451	-0.1047458	0.01711949	0.1168135	0.09337922	-0.02298088	-0.1345142	0.03571891	0.1053028	0.07323834	0.05764734	-0.009970853	-0.04472312	-0.08389248	-0.1225146	-0.0419009	-0.162317	-0.234056	-0.2683905	-0.2707124	-0.3347264	-0.3222927
L3E	0.01055537	-0.08375486	-0.1103384	-0.1991839	-0.2018799	-0.1380376	-0.04123543	0.00637144	0.1124207	0.1484132	0.1228578	-0.02598769	-0.09608485	-0.1111496	-0.08317033	0.117453	0.1011334	0.01211302	0.05725065	0.1081995	0.0220191	-0.1688148	-0.1626732	0.06623543	0.1530797	-0.002501623	-0.07550032	-0.08881153	-0.07090998	-0.009373378	0.05410135	-0.06524773	-0.1693313	-0.2557999	-0.1385897	-0.06351522	-0.03182319	-0.006866899	0.05034812	0.10591	0.07897345	-0.09039994	-0.1367552	-0.238784	-0.2812289	-0.2619058	-0.3108209	-0.3615835	-0.29108
L4E	0.199966	0.1014734	-0.1450048	-0.3537646	-0.4207302	-0.3494673	-0.3638002	-0.3014751	-0.04572538	0.1534537	0.1121794	-0.1406817	-0.1531282	-0.07250485	-0.03947701	0.04625161	0.1011253	0.1049514	0.1188714	0.1884683	0.1560589	0.01597313	0.08985428	0.2593653	0.2493232	0.07533355	-0.05915804	-0.1828384	-0.1308177	-0.03741419	-0.01322862	-0.1363423	-0.269328	-0.2961512	-0.132534	-0.02548251	0.08278984	0.1175712	0.114124	0.1888099	0.2008921	-0.0402283	-0.2547134	-0.3397749	-0.2518135	-0.1609472	-0.2995418	-0.4327477	-0.4071875
L5E	-0.07652363	-0.0848899	-0.2964135	-0.3955813	-0.3031639	-0.2533792	-0.3738504	-0.4321049	-0.2363698	-0.1191596	-0.2032707	-0.3850469	-0.2921454	-0.1107319	-0.03119657	0.09904792	0.04960006	-0.02356703	-0.09731057	-0.1491257	-0.1785087	-0.2269851	-0.1666936	-0.07916288	-0.04011335	-0.1386658	-0.2341451	-0.2222231	-0.2118669	-0.1374951	-0.1476328	-0.2118377	-0.2824854	-0.3334569	-0.2449401	-0.09401231	-0.05356704	0.06164508	0.1155732	0.2547345	0.2960848	0.02451101	-0.2434019	-0.4441758	-0.2746584	-0.1170531	-0.222283	-0.310421	-0.3182027
L6E	-0.3032513	-0.2823332	-0.3487953	-0.3778886	-0.2589362	-0.1976101	-0.244647	-0.2965172	-0.2391159	-0.1513763	-0.1875615	-0.3881962	-0.2959165	-0.06232351	-0.03618686	0.007877265	-0.03279307	-0.1953805	-0.2953481	-0.2636772	-0.2082221	-0.1957157	-0.2876328	-0.32034	-0.2837808	-0.2878109	-0.2969414	-0.247411	-0.2053805	-0.2019106	-0.1958565	-0.2358144	-0.2767714	-0.2668782	-0.2047879	-0.1941127	-0.1719705	-0.0383776	0.03236561	0.1760703	0.259932	-0.07242551	-0.4020466	-0.551101	-0.4137192	-0.2722555	-0.3613682	-0.4018232	-0.3695062
L7E	-0.3044268	-0.2393345	-0.3223057	-0.3675389	-0.2605829	-0.1908225	-0.2251231	-0.1947944	-0.1653595	-0.1582092	-0.2443831	-0.3937111	-0.3253805	-0.1706671	-0.1115091	-0.03826425	-0.096284	-0.2878303	-0.4464751	-0.4103012	-0.3357157	-0.3235395	-0.4023186	-0.4452607	-0.3785946	-0.3501182	-0.3327186	-0.2780926	-0.2190706	-0.1983177	-0.2470175	-0.2952235	-0.2447571	-0.2148462	-0.1635087	-0.1539022	-0.171318	-0.07918879	-0.09532545	-0.03485265	0.04111075	-0.1517779	-0.4425421	-0.5921859	-0.4592908	-0.2835233	-0.3333905	-0.4094462	-0.3552477
L8E	-0.2549223	-0.2772571	-0.3376328	-0.3562257	-0.3276959	-0.2521632	-0.1969997	-0.1645952	-0.1190285	-0.1119721	-0.1972701	-0.3165414	-0.3053465	-0.2526765	-0.2268928	-0.1282513	-0.1414006	-0.3019058	-0.3539783	-0.3855699	-0.390544	-0.3321001	-0.3929469	-0.3927979	-0.3411172	-0.3440544	-0.2792034	-0.2394446	-0.2033582	-0.2143961	-0.2664508	-0.3215658	-0.205578	-0.2408096	-0.2340269	-0.2474126	-0.2439054	-0.2062775	-0.2436739	-0.2164346	-0.1293426	-0.2016726	-0.3041872	-0.327874	-0.2420968	-0.1874789	-0.2320126	-0.3249093	-0.254851
L9E	-0.2867875	-0.242466	-0.2605797	-0.2950923	-0.2702073	-0.2279226	-0.2393151	-0.1891937	-0.1425437	-0.1849385	-0.2022134	-0.2607157	-0.262623	-0.2510573	-0.2481461	-0.2045434	-0.1985379	-0.265238	-0.3506995	-0.3960864	-0.3546648	-0.273988	-0.2867584	-0.3200729	-0.2944284	-0.3193442	-0.2816872	-0.2348267	-0.2059666	-0.1940852	-0.1849239	-0.2032043	-0.1993766	-0.2186917	-0.1926392	-0.2666159	-0.3624644	-0.3233922	-0.2925194	-0.25301	-0.1691321	-0.2021357	-0.218023	-0.2284375	-0.1723591	-0.06738989	-0.1310606	-0.238308	-0.173146
L10E	-0.2345936	-0.1592082	-0.2106784	-0.22625	-0.196888	-0.2278384	-0.2268669	-0.2248802	-0.2520515	-0.1978708	-0.1823267	-0.2345839	-0.2241904	-0.2265317	-0.245421	-0.2206104	-0.2103643	-0.2607626	-0.2805246	-0.322534	-0.2512791	-0.2125275	-0.2508031	-0.2457027	-0.2269171	-0.2336658	-0.1805521	-0.1499547	-0.1551878	-0.1506946	-0.1346486	-0.1692244	-0.1268248	-0.1792374	-0.157717	-0.144205	-0.2295062	-0.1863018	-0.213138	-0.1776425	-0.129932	-0.1782983	-0.111875	-0.09654631	-0.09305538	-0.04188471	-0.05720693	-0.1195402	-0.1290884
L1F	-0.08684099	-0.1638115	-0.03253076	0.03620142	0.1244624	0.2051004	0.1790188	0.1721859	-0.1082157	-0.2909148	-0.102853	0.1297782	0.3119382	0.302521	0.3144592	0.3807416	0.2979291	0.1821632	0.06052137	-0.02681023	-0.1436107	-0.145897	-0.08293717	-0.0522215	0.01038051	0.1079064	0.2251554	0.3273057	0.312717	0.1494284	0.05085816	-0.04362857	-0.1189653	-0.1821567	0.03144592	0.1154728	0.02060072	0.01113179	0.03108808	-0.03816871	0.02036593	-0.02330634	0.01173413	0.002841647	-0.09353466	-0.02385524	0.02306509	-0.06198187	-0.09300842
L2F	-0.1137014	-0.2085363	-0.1157772	-0.04666289	-0.08530603	-0.009396046	0.09648478	0.1447231	-0.08486884	-0.246964	-0.002412567	0.2081833	0.2667422	0.1973235	0.12432	0.1619171	0.2192325	0.2583889	0.2423866	0.1911658	-0.07444623	-0.3147037	-0.3672393	-0.3445984	-0.2148624	0.0500081	0.2596195	0.4428999	0.4369673	0.286399	0.1373527	-0.0614961	-0.1663795	-0.193567	-0.07476036	-0.05641839	-0.09212921	0.004774925	0.00696244	-0.003753236	0.01388602	-0.06615286	-0.02007773	-0.1305716	-0.1542795	-0.01944139	0.05095692	-0.07563796	-0.192738
L3F	-0.2547539	-0.2084051	-0.006308286	-0.006366582	-0.3042487	-0.4290916	-0.2013293	-0.04101037	-0.192853	-0.2832011	-0.08613181	0.09919365	0.06558289	-0.01960654	-0.07355408	-0.03453044	0.002469244	0.01714701	0.06856866	0.1314621	0.01982837	-0.1758776	-0.3097021	-0.3359764	-0.3033889	-0.1630926	-0.03040479	0.001764887	0.05602818	-0.03000163	-0.1615285	-0.2071162	-0.1736043	-0.1670628	-0.05430213	0.05198186	0.05389573	-0.01316063	-0.1110508	-0.1087808	-0.1422328	-0.2101619	-0.1089929	-0.1485266	-0.2301959	-0.122215	-0.1413698	-0.2403254	-0.2835363
L4F	-0.2511626	-0.2097377	-0.0382011	-0.05223122	-0.3453174	-0.4713974	-0.1996762	0.00540641	-0.1519365	-0.2113795	-0.04814767	0.08183775	0.1152704	-0.01061852	-0.07924708	-0.04165318	0.009838083	0.008108805	0.04243199	0.08199806	0.003437508	-0.2159812	-0.3356039	-0.3120305	-0.2599239	-0.1763083	-0.112011	-0.05258419	0.01186852	-0.009719874	-0.153444	-0.1681849	-0.168831	-0.1660201	-0.08125973	0.03625486	0.04697053	0.04054729	-0.08770238	-0.1394187	-0.1339216	-0.2223478	-0.1278514	-0.1671729	-0.2213002	-0.09288859	-0.1618281	-0.2688294	-0.2903772
L5F	-0.3034359	-0.2650016	-0.2885282	-0.2355133	-0.2225178	-0.3111448	-0.2956363	-0.2284553	-0.2568313	-0.3058906	-0.2214573	-0.1278497	-0.1449288	-0.09642325	-0.1361059	-0.1054129	-0.1320402	-0.2162128	-0.2401295	-0.1610007	-0.1132885	-0.1634699	-0.2502736	-0.3456574	-0.3523332	-0.3545823	-0.2951506	-0.2548818	-0.23568	-0.2269527	-0.2898688	-0.3002089	-0.2419009	-0.2501182	-0.1814912	-0.147283	-0.2000372	-0.108567	-0.07420661	-0.06737047	-0.06205149	-0.2055845	-0.2399725	-0.2742698	-0.2720175	-0.2732108	-0.3722701	-0.4735071	-0.3908306
L6F	-0.3037047	-0.2815285	-0.260489	-0.2436415	-0.2581428	-0.3320321	-0.3008776	-0.2393831	-0.2786561	-0.3035282	-0.2170434	-0.1124207	-0.1118815	-0.1451813	-0.1381703	-0.08221016	-0.1080457	-0.2245904	-0.2619527	-0.1672587	-0.1066953	-0.1664572	-0.2655797	-0.3251862	-0.3598316	-0.3493199	-0.2996098	-0.193159	-0.1967179	-0.2428319	-0.3133501	-0.2994722	-0.2429695	-0.2708922	-0.1930975	-0.1619608	-0.1671065	-0.07065739	-0.05663212	-0.05047442	-0.04899935	-0.1856412	-0.2493232	-0.2777186	-0.2533436	-0.3175955	-0.4077639	-0.4513132	-0.3740771
L7F	-0.2669802	-0.2436804	-0.2647766	-0.2684731	-0.2902267	-0.3026053	-0.2828465	-0.2046033	-0.2007999	-0.2157141	-0.2368426	-0.2387468	-0.255251	-0.2343539	-0.2521098	-0.1895742	-0.2198883	-0.2840754	-0.3470418	-0.3711626	-0.2971082	-0.2855278	-0.329354	-0.3712727	-0.3733452	-0.3578902	-0.3567098	-0.312887	-0.2339071	-0.2339929	-0.2616839	-0.3105538	-0.292921	-0.2782043	-0.2698235	-0.2618475	-0.3170094	-0.2652769	-0.2668167	-0.2615609	-0.218274	-0.2776166	-0.2587613	-0.2380246	-0.161658	-0.1184974	-0.1744851	-0.2703368	-0.2580343
L8F	-0.2642374	-0.2532302	-0.2558403	-0.2561852	-0.2709877	-0.2917309	-0.2754647	-0.2349061	-0.2836075	-0.2845839	-0.2722264	-0.2735281	-0.2464168	-0.251182	-0.2744819	-0.2143507	-0.2368896	-0.3123786	-0.3538568	-0.3444576	-0.3090787	-0.2538617	-0.350183	-0.3749336	-0.3726684	-0.3533128	-0.3142665	-0.2826943	-0.221488	-0.2238083	-0.2247976	-0.2185751	-0.2363585	-0.2779695	-0.2589994	-0.2776846	-0.3142795	-0.2701295	-0.2933598	-0.2911609	-0.244817	-0.2891192	-0.2583776	-0.2368297	-0.1867827	-0.1438358	-0.1920709	-0.2552316	-0.2204145
L1G	-0.1145013	-0.05707415	0.02501295	0.104524	0.04404307	0.03837274	0.1049061	0.09739151	-0.2329696	-0.3467357	-0.1002396	0.1986399	0.2823429	0.2291451	0.08066547	0.03122733	0.07895564	0.02673736	-0.01057481	0.02704016	0.01206606	0.02951424	-0.04183937	-0.1965738	-0.2264961	-0.07109455	0.09430376	0.1860201	0.2040172	0.008950781	-0.1170418	-0.111161	-0.03978142	-0.06736884	0.002363989	0.02167584	-0.1044543	-0.06460331	-0.0989362	-0.1206558	-0.05252429	-0.1164654	0.0009310173	-0.03083063	-0.1419641	-0.07912565	-0.0555068	-0.1227186	-0.1369964
L2G	-0.1254242	-0.07115122	0.003434264	0.1208258	0.05517002	0.01182805	0.08981218	0.05850551	-0.2030424	-0.3349741	-0.09012305	0.1925275	0.302194	0.213363	0.08489799	0.05011819	0.1031574	0.00873542	-0.01841969	0.02030926	0.01964055	0.0268491	-0.05539507	-0.21767	-0.2159132	-0.0907853	0.09248381	0.2124417	0.1909861	0.02004372	-0.1035687	-0.09062175	-0.04989962	-0.04660783	0.0136658	0.03286431	-0.1251603	-0.1224547	-0.1097717	-0.1125324	-0.06748542	-0.09316386	-0.03715188	-0.04958063	-0.1480408	-0.09343103	-0.06084844	-0.1328044	-0.1551441
L3G	-0.2623899	-0.1694284	-0.02999029	-0.01267325	-0.3051376	-0.4065026	-0.1996244	-0.04534973	-0.1404404	-0.2499206	-0.1053886	0.120081	0.114456	-0.01208549	-0.08023477	-0.01227493	0.0179987	0.03817035	0.08714216	0.1031979	0.004613013	-0.1940236	-0.3218831	-0.3503271	-0.3123138	-0.1496713	-0.04569948	-0.01758258	0.0401862	-0.01624676	-0.1450599	-0.1846907	-0.1481461	-0.1610055	-0.09565415	0.05324481	0.06867228	0.01352331	-0.1071988	-0.1674239	-0.1357448	-0.2188601	-0.1719074	-0.1217876	-0.2229113	-0.1165722	-0.138193	-0.2499708	-0.28608
L4G	-0.2692212	-0.2086658	-0.01630343	0.004885043	-0.3190674	-0.4441337	-0.2121826	-0.01258743	-0.1573688	-0.2909294	-0.07727331	0.1020531	0.1287953	0.008479608	-0.06830958	-0.02552947	0.02073835	0.002134061	0.05019753	0.08350064	-0.007106538	-0.1935087	-0.2912354	-0.3252348	-0.2894025	-0.1822944	-0.08385848	-0.0479145	0.009752275	-0.04325939	-0.1519106	-0.163873	-0.1537646	-0.1778028	-0.1473559	0.003654465	0.04977494	0.02118362	-0.09294366	-0.1296665	-0.1139249	-0.2040463	-0.1331719	-0.1283225	-0.2008355	-0.07317359	-0.102738	-0.2597652	-0.2913633
L5G	-0.3009812	-0.2736237	-0.287283	-0.233308	-0.2666613	-0.32267	-0.315204	-0.2492357	-0.2943912	-0.2961124	-0.2086334	-0.1197166	-0.13517	-0.1188552	-0.1646049	-0.09160622	-0.1178497	-0.2122247	-0.2407286	-0.1591823	-0.1296292	-0.1541516	-0.2589556	-0.3612694	-0.378146	-0.3663682	-0.2937176	-0.2548478	-0.2354356	-0.2870288	-0.313669	-0.3206865	-0.2601894	-0.2420774	-0.1749142	-0.1413585	-0.1797798	-0.08381477	-0.0655489	-0.06896211	-0.02865609	-0.1711496	-0.2406525	-0.2922426	-0.3295855	-0.2845288	-0.3525518	-0.4005068	-0.3460492
L6G	-0.3358857	-0.2917681	-0.2669527	-0.2887241	-0.3255149	-0.3789718	-0.311828	-0.2179501	-0.2214799	-0.2686998	-0.2226392	-0.2042228	-0.1681558	-0.1118993	-0.1202348	-0.1424352	-0.1879064	-0.3264475	-0.3996762	-0.3501004	-0.2964491	-0.3019155	-0.3759926	-0.4541548	-0.4679873	-0.5073543	-0.4664038	-0.4530392	-0.3717309	-0.3437192	-0.2536626	-0.2040641	-0.1307367	-0.1138536	-0.10193	-0.1440334	-0.2266175	-0.2083015	-0.2099838	-0.2842422	-0.2930878	-0.3273883	-0.3564913	-0.3376311	-0.2866046	-0.2569754	-0.3064589	-0.339851	-0.250306
L7G	-0.3530619	-0.3194478	-0.299477	-0.3074692	-0.3250097	-0.37534	-0.3647442	-0.3313148	-0.3201814	-0.3720078	-0.3352607	-0.2448332	-0.2380635	-0.2505068	-0.29301	-0.2732772	-0.2957659	-0.3631314	-0.4219916	-0.3945013	-0.3604015	-0.3430133	-0.4138132	-0.4904582	-0.4514815	-0.4365188	-0.3768637	-0.3604177	-0.3745045	-0.3732108	-0.3626732	-0.3425745	-0.3210314	-0.3459699	-0.3380845	-0.3332367	-0.3929469	-0.3802915	-0.3740641	-0.4212937	-0.3524271	-0.3754242	-0.3362516	-0.3081444	-0.304192	-0.25267	-0.2902073	-0.3450405	-0.2789961
L1H	-0.2951198	-0.2751927	-0.1948235	-0.1769916	-0.2669187	-0.2260946	-0.01415155	0.01954825	-0.1946179	-0.3197442	-0.1045693	0.1202785	0.1504258	0.03717778	-0.07170337	-0.05651392	0.03850874	0.008239962	-0.02386982	-0.00187014	0.03641353	0.06198511	0.02953368	-0.1812646	-0.3081784	-0.3103384	-0.1826668	-0.01175195	0.06849902	-0.01703691	-0.06201587	-0.05802785	0.03640219	-0.01604112	0.06956121	0.1146065	0.01385202	-0.01187661	-0.054307	-0.1155618	-0.1580052	-0.198818	0.02294042	0.05931833	-0.0413763	-0.08100388	-0.1050032	-0.1161205	-0.1231396
L2H	-0.2140479	-0.1087759	-0.0771535	-0.09966968	-0.2260946	-0.2048235	0.0327623	0.01194138	-0.2700777	-0.4124369	-0.1767471	0.2175437	0.1487597	-0.05209359	-0.17659	-0.2025486	-0.08038698	-0.03254209	-0.1137662	-0.1297847	0.01561529	0.1108096	0.05736238	-0.1696875	-0.3069576	-0.3608679	-0.2215609	-0.02013439	0.1366937	0.04824967	-0.1767066	-0.167704	-0.07252428	-0.03847475	0.08229435	0.1189573	0.003481212	-0.05628562	-0.2234164	-0.3038277	-0.2691596	-0.2230019	-0.02361561	0.01696244	-0.1592908	-0.2475761	-0.2817698	-0.2686787	-0.1353756
L3H	-0.2713552	-0.187283	-0.04723769	-0.05410945	-0.3160476	-0.4297086	-0.1794527	-0.06472474	-0.1517276	-0.267283	-0.1194592	0.1181266	0.1003902	-0.02796146	-0.08166288	-0.04520887	0.0105068	0.01877266	0.06264573	0.09238017	0.02607836	-0.1790058	-0.3216095	-0.3085638	-0.2669948	-0.1664297	-0.07867875	-0.05064443	0.02444462	-0.03550356	-0.1319819	-0.1557027	-0.1686771	-0.1657383	-0.07179727	0.0630165	0.07455635	-0.02346826	-0.1081185	-0.1056169	-0.1684667	-0.21875	-0.1281234	-0.1333776	-0.2184634	-0.167819	-0.1280392	-0.2732448	-0.2907351
L4H	-0.4443459	-0.4391354	-0.4271502	-0.3324352	-0.3302995	-0.3487484	-0.291875	-0.2185217	-0.2907562	-0.354477	-0.2602056	-0.1171745	-0.07183937	-0.06949968	-0.09907545	-0.1177477	-0.180374	-0.2725842	-0.3277979	-0.3353789	-0.284966	-0.3470644	-0.4523769	-0.5112775	-0.5081104	-0.5053676	-0.4380991	-0.4163471	-0.3878465	-0.325013	-0.2694155	-0.156773	-0.04402687	-0.04202235	0.004132127	-0.0469932	-0.1635654	-0.2034796	-0.2332642	-0.330727	-0.4263617	-0.4928238	-0.4183954	-0.3226668	-0.3656331	-0.3780019	-0.4070563	-0.3321195	-0.1679145
L5H	-0.4352154	-0.4576182	-0.3974466	-0.3418037	-0.3762516	-0.398852	-0.3604372	-0.2660282	-0.3157853	-0.3769819	-0.3428918	-0.2652121	-0.1833258	-0.1585573	-0.2190026	-0.2321843	-0.2981801	-0.390978	-0.4381801	-0.4533209	-0.4091596	-0.3685897	-0.3874482	-0.4900259	-0.4315107	-0.4172183	-0.41426	-0.4110735	-0.397487	-0.3788245	-0.3331315	-0.2979971	-0.1999239	-0.2454015	-0.2334602	-0.2461026	-0.3315641	-0.3430457	-0.4181801	-0.4569559	-0.4603465	-0.4712905	-0.3826732	-0.3439783	-0.3176862	-0.3123818	-0.3510849	-0.3191661	-0.2147895
Z1Z	0.1741256	0.1715042	0.2311107	0.2832043	0.3289006	0.3187387	0.2561059	0.2168119	0.1914589	0.1165576	0.1605716	0.1528416	0.1710508	0.1962775	0.2009974	0.2462176	0.308193	0.258376	0.2657691	0.2115657	0.2028125	0.248397	0.2045936	0.1963472	0.2328109	0.2067859	0.2111253	0.1060314	0.06609941	0.1256865	0.18534	0.2655198	0.3071632	0.266807	0.2174029	0.1844155	0.120374	0.1659634	0.1628773	0.1462063	0.1479534	0.1415479	0.1346098	0.1497847	0.1017179	0.07621276	0.05365285	0.05025745	-0.01598769
Z2Z	0.2184505	0.1382869	0.1602931	0.2321616	0.3019527	0.3110104	0.2609181	0.2326166	0.2371745	0.1915495	0.1985314	0.1650745	0.1825113	0.2337889	0.2285007	0.2730068	0.2743442	0.2552914	0.2452267	0.245944	0.2341985	0.2566046	0.2307254	0.238044	0.2740916	0.2399968	0.2010686	0.1091159	0.1274223	0.1896778	0.2536124	0.290421	0.378295	0.3182367	0.2279906	0.1628854	0.08622086	0.1499919	0.147649	0.1698753	0.2313925	0.1841953	0.1309051	0.1165317	0.1003918	0.1499611	0.1254145	0.1230214	0.1022701
Z3Z	0.3098008	0.2339783	0.206739	0.2067924	0.2795725	0.3282821	0.2686512	0.2325793	0.2166499	0.249035	0.2800518	0.2355845	0.260319	0.2321341	0.1853028	0.2811642	0.3180651	0.2875405	0.3058306	0.3093313	0.2531137	0.2701214	0.2646665	0.2193216	0.2381509	0.2456444	0.2353595	0.1299741	0.1260946	0.2307821	0.2802332	0.275204	0.3372474	0.3061674	0.2827461	0.2348462	0.1550275	0.1667698	0.185319	0.2309974	0.2533193	0.2141936	0.1991208	0.168601	0.1141224	0.1604307	0.1472005	0.1253044	0.1188277
Z4Z	0.3355797	0.2509748	0.2544349	0.2551117	0.3241273	0.3466402	0.2713731	0.2258047	0.2361172	0.284422	0.3300243	0.2952995	0.3013828	0.2920547	0.2703902	0.3323802	0.3806363	0.3440819	0.3098963	0.3477607	0.3525243	0.3308355	0.2769106	0.2834148	0.3505295	0.3360638	0.2646389	0.1643766	0.1662387	0.2336966	0.3072442	0.3356493	0.4001797	0.3240091	0.3067892	0.2635055	0.1849255	0.238886	0.2557221	0.2692697	0.2794592	0.2259391	0.24676	0.2345045	0.1889427	0.2312306	0.2062273	0.1723413	0.155876
Z5Z	0.3778692	0.3258322	0.2882319	0.234226	0.2379064	0.2900324	0.2676085	0.220863	0.2258436	0.2525777	0.3536269	0.3296875	0.2826279	0.2812273	0.247432	0.250238	0.298274	0.3033258	0.3254874	0.2860136	0.3064492	0.3044155	0.2664233	0.2736788	0.3012516	0.2759245	0.2625631	0.2158161	0.2576506	0.3328643	0.3333808	0.2891742	0.3323996	0.3058517	0.3298154	0.2960654	0.2308468	0.2054113	0.2018766	0.2476231	0.3206201	0.28199	0.2839524	0.3076474	0.2646519	0.2942892	0.2952882	0.2758727	0.2698769
Z6Z	0.3982383	0.365727	0.2797782	0.2261302	0.2489702	0.2642876	0.2505116	0.2259245	0.2242957	0.2906023	0.3712241	0.3543005	0.2970401	0.315081	0.2418491	0.2624725	0.3256007	0.3568993	0.3345952	0.3173122	0.3167455	0.3378999	0.3057303	0.2778206	0.3282351	0.2882238	0.2790722	0.2361561	0.2959051	0.3737565	0.363601	0.3123025	0.3616985	0.3538488	0.343057	0.3296907	0.2554825	0.2559521	0.2502898	0.28216	0.3004307	0.2750712	0.297045	0.3069187	0.2471535	0.2842859	0.286794	0.2501133	0.2596729
Z7Z	0.4273867	0.2997847	0.2528546	0.1972895	0.2120159	0.2790333	0.2667277	0.1970304	0.2230117	0.2396163	0.3447377	0.3406801	0.3057902	0.2795968	0.1917617	0.2609019	0.3279858	0.3230861	0.3193394	0.3103416	0.2683549	0.31108	0.2828659	0.2727898	0.334796	0.2932286	0.3162889	0.2128886	0.2626392	0.3649288	0.3214961	0.3296616	0.3605829	0.3334731	0.3503805	0.3189686	0.2197992	0.2359197	0.239953	0.2958824	0.3293475	0.2737419	0.297032	0.2830003	0.2860784	0.2597927	0.2580408	0.2568831	0.2951992
Z8Z	0.3427834	0.2873883	0.2716839	0.2488974	0.2567228	0.2626749	0.2409715	0.227058	0.2246438	0.293057	0.3353238	0.2839022	0.2825599	0.2313941	0.1787192	0.2054598	0.2257675	0.2404971	0.2289653	0.2748478	0.2482756	0.2657626	0.2338439	0.2167001	0.2704485	0.2539055	0.2479129	0.2060346	0.2530667	0.2728692	0.2150502	0.2204469	0.2736302	0.2418183	0.268146	0.2587451	0.2348187	0.2417892	0.2205878	0.213465	0.2644802	0.2811869	0.277717	0.2761609	0.2608436	0.2503983	0.2312047	0.245055	0.2241095
Z9Z	0.2814265	0.2304744	0.1450162	0.09213892	0.03836464	0.07524287	0.07749028	0.05457415	0.08205959	0.1471227	0.2071729	0.1997506	0.1764119	0.112547	0.01471179	-0.01510201	0.01004858	0.07448511	0.1080683	0.1198624	0.1141321	0.1526522	0.1317924	0.08954178	0.06551652	0.04416127	0.07205634	0.05549061	0.07763278	0.1259537	0.04951749	0.06194301	0.1454307	0.1433193	0.1702769	0.2170191	0.1913536	0.1563666	0.1642957	0.1658436	0.2178578	0.1933938	0.2127672	0.2092746	0.2536512	0.2744171	0.2132513	0.1208501	0.08760363
Z10Z	0.2473235	0.2385444	0.1683355	0.09634553	0.05192519	0.01970369	0.04273802	0.04386334	0.08476845	0.1627963	0.2056088	0.1692276	0.1550356	0.1411431	0.04374028	0.01583873	0.01026878	0.05465349	0.09263277	0.1159925	0.1263132	0.1337306	0.1028174	0.0864443	0.06436529	0.02410622	0.06893458	0.04116743	0.09246762	0.1102429	0.09094721	0.07509554	0.1517973	0.1359391	0.1574028	0.2148235	0.1778222	0.1459586	0.1193831	0.1558323	0.2027332	0.1728708	0.1874984	0.2247166	0.2892276	0.2661464	0.201012	0.1091969	0.09523316
Z1R	0.2997636	0.2350696	0.2155343	0.245204	0.2650178	0.3008776	0.2583355	0.2101198	0.2275518	0.1788196	0.1558209	0.2015155	0.1890058	0.1967487	0.2439265	0.3268556	0.4292212	0.4264929	0.3615738	0.3136269	0.2634764	0.2600308	0.2847798	0.3068669	0.3151166	0.3261561	0.2790512	0.2173607	0.1322086	0.1073332	0.2124012	0.303363	0.3276214	0.3558501	0.2500534	0.1471405	0.1175308	0.1190609	0.1747846	0.1480959	0.1622247	0.2329453	0.2054275	0.170774	0.1492908	0.129796	0.1671276	0.1602332	0.08903659
Z2R	0.4097927	0.268308	0.2114022	0.2486609	0.2195013	0.2615463	0.2731072	0.2348203	0.2568685	0.2007869	0.2232999	0.2811528	0.2491451	0.2457578	0.320102	0.3838682	0.4722458	0.4881768	0.4618362	0.4424158	0.3829793	0.3501684	0.3587905	0.3537516	0.3571389	0.3446891	0.2715188	0.2015852	0.1548122	0.1704129	0.2684407	0.3478254	0.3505959	0.3713828	0.2993394	0.2218653	0.171046	0.1458517	0.2266111	0.2280991	0.2677461	0.3408808	0.3150356	0.2471211	0.187602	0.1283355	0.1528902	0.1791386	0.1087306
Z3R	0.4730618	0.3486512	0.28182	0.2447053	0.2142082	0.2566937	0.2570224	0.2070693	0.2472863	0.2758679	0.3266176	0.3801781	0.3445483	0.3417697	0.3390317	0.3432707	0.4374887	0.4795126	0.4192277	0.3764411	0.3238212	0.3051295	0.3217536	0.3382691	0.3453837	0.3679793	0.3017212	0.2518507	0.2051894	0.2209472	0.2785428	0.3508857	0.3533387	0.4047377	0.332419	0.2411577	0.1951133	0.1737597	0.2264961	0.2138844	0.2605424	0.3396243	0.2607205	0.2534132	0.2353886	0.1470045	0.1913617	0.1809974	0.123886
Z4R	0.4774514	0.3498559	0.3103044	0.3100874	0.2700777	0.2953303	0.2898964	0.2429096	0.2642325	0.3038747	0.3225032	0.3526052	0.2938148	0.2939929	0.3046324	0.2913471	0.3626425	0.3951295	0.3506282	0.3262387	0.2714119	0.2546972	0.2888439	0.3097409	0.3559861	0.3895191	0.3424207	0.283444	0.2523235	0.3004307	0.3750389	0.3898462	0.3797442	0.4194964	0.3192989	0.2668507	0.2332513	0.1967681	0.2353416	0.2166467	0.2234731	0.312772	0.2647247	0.2758031	0.2521438	0.1891839	0.2115139	0.2581703	0.2148413
Z5R	0.5272523	0.4116677	0.3238391	0.3010427	0.2495369	0.2154372	0.2245175	0.2128643	0.2356898	0.2923769	0.3448203	0.3974676	0.335021	0.314192	0.3113601	0.2535249	0.3032853	0.3596033	0.3475502	0.3534084	0.3098866	0.278397	0.3059245	0.311488	0.3260411	0.3561852	0.294477	0.2967503	0.2752494	0.3299854	0.3819041	0.3578417	0.347479	0.436331	0.3786464	0.308091	0.2625923	0.2217309	0.2617293	0.2763358	0.2899627	0.3527267	0.31517	0.3336755	0.3288471	0.2403497	0.2695774	0.2935687	0.2268896
Z6R	0.5100405	0.4249806	0.3423672	0.2960282	0.2463698	0.2316354	0.2423802	0.2284537	0.230544	0.2821632	0.3577898	0.4001441	0.3425486	0.3435508	0.312364	0.2583274	0.3124644	0.3581315	0.3437613	0.3551814	0.2818329	0.2441726	0.2860023	0.2935622	0.3176279	0.3325097	0.2934051	0.3002704	0.2621292	0.2934877	0.3443394	0.353771	0.3610136	0.4403125	0.375353	0.3039654	0.2700291	0.2082027	0.2541208	0.2629566	0.2583404	0.3310055	0.3265236	0.3444462	0.3339038	0.2359553	0.2583905	0.2802072	0.2338439
Z7R	0.490034	0.3841192	0.3263002	0.3254064	0.2558808	0.2213423	0.2314216	0.2129906	0.2512646	0.2677008	0.3322636	0.3869268	0.3212014	0.3197296	0.3060168	0.2610784	0.3086529	0.356896	0.3466839	0.3175712	0.2534197	0.2499806	0.2860751	0.3090819	0.319681	0.3366904	0.2740398	0.2639572	0.2516127	0.2998106	0.381535	0.369945	0.3351149	0.4014249	0.3545482	0.292772	0.2657222	0.2060654	0.2539216	0.2447361	0.2305732	0.3395984	0.3046308	0.3275518	0.325476	0.2691321	0.2593621	0.2534488	0.2225211
Z8R	0.4802461	0.4154938	0.3419997	0.2889977	0.2135784	0.1633873	0.1586269	0.1606153	0.1966386	0.2213585	0.3023268	0.3756801	0.3242438	0.3037889	0.291169	0.1942762	0.2322895	0.305774	0.327262	0.351875	0.3029647	0.2775502	0.2898899	0.2480878	0.2728271	0.2799676	0.2483857	0.2619155	0.2479744	0.2698753	0.2843588	0.2818119	0.3118701	0.4088213	0.3817163	0.3483954	0.3277429	0.2615965	0.2869819	0.2727785	0.2480165	0.343376	0.3470256	0.3844608	0.4122895	0.3143426	0.2949109	0.3005602	0.2244511
Z9R	0.2958889	0.2728319	0.2440884	0.1964135	0.1036464	0.04678595	0.02796794	0.01732189	0.06045175	0.1219349	0.181271	0.2443313	0.2037128	0.1540447	0.12608	0.03799384	0.0325421	0.08544527	0.1240155	0.1277186	0.1002704	0.1419851	0.1810816	0.1294657	0.09765706	0.09480246	0.06743522	0.09755991	0.07762144	0.09246276	0.1072523	0.09653012	0.1219042	0.2006995	0.1555764	0.1735606	0.2190042	0.1894268	0.2091856	0.1778076	0.1536642	0.2062209	0.2050664	0.258112	0.2955553	0.2328513	0.2034472	0.1590431	0.09061528
Z10R	0.2794074	0.2698559	0.2298154	0.1752218	0.08991418	0.02430052	0.007279792	0.0241807	0.06414994	0.09728303	0.1696859	0.2243523	0.1925178	0.1619349	0.1238293	0.01008581	-0.008338733	0.05965835	0.1087338	0.1556266	0.1318442	0.1086464	0.1568572	0.1314475	0.09845207	0.09369818	0.04368362	0.06139896	0.08783841	0.08697538	0.1275162	0.1572798	0.1296551	0.1937306	0.1518685	0.1634181	0.2186512	0.2051975	0.2144187	0.1834359	0.1295142	0.2016159	0.2170353	0.2720693	0.2971389	0.2390949	0.2282464	0.1496843	0.07443006
Z11R	0.2956347	0.2788083	0.2522474	0.2098316	0.08802137	0.03436528	0.03813148	0.03579015	0.07061691	0.1205667	0.1836545	0.2174838	0.1647701	0.131263	0.1186237	0.009745786	0.006745464	0.06337273	0.08949159	0.1110233	0.1042406	0.1227979	0.1420013	0.1038876	0.07981055	0.09954015	0.05689605	0.07893782	0.08462273	0.07941871	0.09666937	0.1208646	0.1067697	0.1969511	0.1717276	0.1653611	0.1939313	0.1539411	0.1976781	0.1694122	0.147921	0.2020078	0.1719074	0.2341677	0.2648381	0.2070547	0.2066402	0.1762549	0.07532383
Z12R	0.01962435	0.04740771	0.02732513	-0.02330473	-0.07585654	-0.1156639	-0.1302526	-0.1222426	-0.0561658	-0.04965026	-0.05025421	0.02255991	-0.0008808286	-0.02741095	-0.05163698	-0.1430311	-0.1260136	-0.09277364	-0.09209845	-0.06893459	-0.0754566	-0.05945272	-0.0126862	-0.04437662	-0.08118847	-0.07064443	-0.07771697	-0.02840026	-0.0756169	-0.08215673	-0.05650097	-0.04727332	-0.05337759	0.00002752741	-0.05122733	-0.0426943	-0.009988662	-0.009446242	0.03704987	-0.01273316	-0.0371956	0.01786108	0.01170013	0.06939766	0.1031752	0.06738342	0.06129048	0.03636334	-0.03610751
Z13R	0.05023639	0.0721033	0.04404145	-0.02958387	-0.1117309	-0.1586723	-0.1432642	-0.1066532	-0.009373379	0.01328692	0.02957901	0.08485751	0.03292908	-0.0307772	-0.04754372	-0.144192	-0.1634796	-0.134464	-0.08065577	-0.04846179	-0.0582011	-0.04696406	-0.01759391	-0.05800518	-0.08633419	-0.1033452	-0.1331541	-0.03996924	-0.03802947	-0.04422118	-0.02243847	-0.000503562	-0.02249028	0.004447861	-0.03413374	0.02132772	0.08661107	0.07014896	0.1127396	0.06696244	0.01825292	0.06647831	0.04879857	0.1084294	0.123308	0.08669689	0.07934099	0.04892487	-0.02052299
Z14R	-0.06048899	-0.01755829	-0.008228628	-0.009943331	-0.07444786	-0.1211788	-0.1444673	-0.1101328	-0.06255019	-0.06393945	-0.05567033	-0.001803758	-0.0002623057	-0.01146049	-0.03144106	-0.1136642	-0.1399449	-0.1048025	-0.06983161	-0.05506639	-0.07333225	-0.07308613	-0.03034812	-0.05598769	-0.0910136	-0.07117066	-0.1049304	-0.05800032	-0.0442989	-0.04733161	-0.03635848	-0.035034	-0.06282869	0.00722798	-0.03516839	0.003771053	0.07154469	0.0497215	0.07215997	0.01122733	-0.03328854	0.03719883	0.03855084	0.06964055	0.09223284	0.07118847	0.05862371	0.04580797	0.007733163
Z15R	-0.2182238	-0.1625761	-0.134205	-0.1083063	-0.1417973	-0.1791791	-0.1906541	-0.1683096	-0.129511	-0.1568718	-0.137989	-0.08420013	-0.0833954	-0.05546146	-0.07341483	-0.1496082	-0.1507869	-0.1285476	-0.1226652	-0.1250728	-0.1408501	-0.1256137	-0.0901182	-0.1061286	-0.1277736	-0.1266564	-0.1876894	-0.1243766	-0.07596989	-0.09617228	-0.08400745	-0.0658274	-0.1227251	-0.07207416	-0.1216256	-0.1045321	-0.02633096	-0.02930051	-0.01141354	-0.05809586	-0.1055117	-0.03118199	-0.04823996	0.004540156	0.02742552	-0.03607189	-0.02859942	-0.02087597	-0.04785136
Z16R	-0.3086836	-0.2135104	-0.1570887	-0.1243119	-0.1398187	-0.1813633	-0.1744543	-0.2054857	-0.2181477	-0.2482367	-0.2927623	-0.2569543	-0.2215512	-0.2150405	-0.1903756	-0.2381104	-0.227887	-0.1909472	-0.1710589	-0.1838601	-0.1861852	-0.1640544	-0.1249369	-0.1703967	-0.2255618	-0.2329906	-0.2655019	-0.1991645	-0.1637775	-0.1791451	-0.1660848	-0.1744333	-0.2193361	-0.1607772	-0.1657254	-0.148865	-0.08898801	-0.08593911	-0.04590997	-0.1266418	-0.1537937	-0.09047441	-0.1037694	-0.09164184	-0.1124838	-0.180693	-0.1334213	-0.08033193	-0.09806833
Z17R	-0.3024466	-0.21017	-0.1693216	-0.1539621	-0.1578416	-0.1734067	-0.1647296	-0.1576668	-0.1814961	-0.2559407	-0.2631136	-0.1991386	-0.2047328	-0.1888763	-0.1870029	-0.2573267	-0.2368928	-0.2093037	-0.1876085	-0.163376	-0.1598721	-0.1472733	-0.1147587	-0.1640495	-0.2244559	-0.2465382	-0.2650405	-0.2153222	-0.1645256	-0.1550988	-0.1484861	-0.1494349	-0.1804825	-0.154762	-0.167615	-0.1102769	-0.04478627	-0.04893944	-0.04874838	-0.129524	-0.1879323	-0.1146535	-0.1206039	-0.09601198	-0.1141095	-0.1430068	-0.1128497	-0.09068167	-0.08913374
Z18R	-0.3003578	-0.2214281	-0.1686512	-0.1125032	-0.1447701	-0.1738488	-0.1706201	-0.1795644	-0.2081104	-0.2369673	-0.2690172	-0.2365949	-0.2292584	-0.1894559	-0.1829857	-0.2262209	-0.234966	-0.2193896	-0.1891483	-0.19	-0.1945823	-0.1598478	-0.1250453	-0.1796422	-0.230021	-0.224362	-0.2471616	-0.2010946	-0.1481088	-0.1611982	-0.169103	-0.140842	-0.1836869	-0.1696956	-0.1909359	-0.1217989	-0.04026878	-0.05847312	-0.05773316	-0.1296357	-0.1836593	-0.1237257	-0.1032901	-0.07322053	-0.09320109	-0.1555667	-0.1281347	-0.08905441	-0.1093847
Z19R	-0.2878319	-0.1879906	-0.1678935	-0.1437759	-0.1534974	-0.178933	-0.2011026	-0.1768604	-0.1839216	-0.2300874	-0.262806	-0.2277121	-0.2268944	-0.2335654	-0.1976166	-0.2601392	-0.2449336	-0.1972717	-0.1742001	-0.1798462	-0.1985282	-0.1675518	-0.1436771	-0.1631218	-0.2232432	-0.2339783	-0.2662759	-0.209056	-0.1556525	-0.1435233	-0.1280084	-0.1571454	-0.2021794	-0.1521907	-0.195863	-0.1733873	-0.1033565	-0.09194462	-0.05553918	-0.1383177	-0.1853999	-0.1160832	-0.1177575	-0.08778822	-0.1288196	-0.1867536	-0.1392358	-0.1032821	-0.09952072
R1Z	0.3022425	0.1846373	0.1414686	0.1591435	0.1697102	0.2410347	0.1959942	0.1145742	0.1131849	0.05146536	0.05493361	0.1271049	0.1193685	0.1222733	0.1143102	0.1760087	0.3502834	0.3356558	0.2529971	0.1917568	0.1249968	0.1746632	0.1988909	0.2311674	0.2922636	0.3571924	0.2898543	0.2027008	0.1146422	0.1261609	0.2283549	0.3057853	0.3363585	0.3546438	0.2217698	0.0680586	-0.008822859	-0.004548244	0.06742714	0.0694851	0.09838245	0.2015722	0.1468232	0.1108323	0.1254857	0.1349158	0.1902672	0.1896519	0.07703529
R2Z	0.4119333	0.2336626	0.1620483	0.1773688	0.1812532	0.256828	0.2131088	0.13341	0.1120499	0.08357027	0.11784	0.1954501	0.177296	0.1852688	0.2430926	0.3293879	0.5157448	0.5256007	0.4513164	0.3848866	0.3157335	0.2646422	0.2746988	0.3242228	0.3668313	0.4026862	0.3533484	0.2839637	0.2029048	0.2133646	0.3480797	0.3953222	0.393831	0.4471697	0.3260444	0.1823753	0.06472636	0.04805214	0.148635	0.1756153	0.239558	0.3674903	0.2887824	0.1798494	0.1224709	0.1048527	0.1226716	0.1130926	0.0368248
R3Z	0.4176295	0.2513876	0.2139411	0.2341402	0.2456396	0.3216661	0.3208954	0.2553837	0.2202218	0.1617163	0.1815172	0.222908	0.1932562	0.1965657	0.2252785	0.2843458	0.446794	0.4714346	0.3898591	0.3667211	0.3090965	0.2621001	0.3109828	0.373682	0.4407221	0.4836966	0.4299222	0.3926862	0.3456477	0.3562306	0.4464249	0.4710444	0.440251	0.4729647	0.3790495	0.249558	0.1094381	0.05502752	0.1386237	0.2008128	0.2715269	0.3613358	0.2864832	0.2220353	0.1790577	0.183669	0.2316596	0.2602931	0.20301
R4Z	0.5163358	0.3831493	0.3145078	0.2793539	0.2298284	0.2259278	0.2546924	0.2081218	0.2141742	0.2363747	0.3180667	0.3756914	0.3227477	0.3036286	0.3209796	0.2813164	0.3451052	0.3482788	0.3311885	0.3389119	0.3009003	0.2694058	0.2825631	0.2965398	0.318567	0.358967	0.3054647	0.2897037	0.268601	0.3368653	0.4006088	0.3580197	0.3600599	0.4278125	0.3582594	0.3068637	0.235944	0.175455	0.2188212	0.2432821	0.2447296	0.3281541	0.2960573	0.2766095	0.2626651	0.2251101	0.2551538	0.2900097	0.250706
R5Z	0.5345337	0.422398	0.3256736	0.2746486	0.215217	0.2307594	0.2543847	0.2017406	0.2296875	0.2721324	0.3682221	0.4026716	0.3251231	0.3227056	0.3373138	0.307895	0.3627558	0.3831784	0.3593167	0.330612	0.2748737	0.2710509	0.3169511	0.3219722	0.352411	0.3786706	0.3286156	0.3011091	0.2751247	0.329898	0.3771681	0.3565576	0.3547328	0.4340738	0.3667908	0.2907157	0.2332416	0.1741111	0.2494252	0.2753983	0.2568523	0.3444527	0.3098462	0.3340107	0.3303643	0.241624	0.2590932	0.3140593	0.2582788
R6Z	0.5190074	0.403886	0.3288876	0.2657821	0.2233663	0.2184521	0.2362743	0.2047992	0.2176166	0.2497037	0.3162451	0.3537144	0.2975388	0.2947166	0.2967098	0.2796988	0.3227154	0.3659618	0.3620321	0.325123	0.2731995	0.2353562	0.2903028	0.3075745	0.3411739	0.3685007	0.2979631	0.2595709	0.2584229	0.3116402	0.3804679	0.3517795	0.3335476	0.4116791	0.3373219	0.2995224	0.257704	0.1873527	0.2341969	0.257466	0.2643296	0.3329161	0.3129275	0.3353028	0.323023	0.2430959	0.2478886	0.2974757	0.2581574
R7Z	0.5054129	0.3847976	0.3084731	0.2928174	0.2160605	0.2093345	0.2350615	0.2146503	0.2313358	0.243342	0.3110282	0.3518588	0.3207108	0.3111966	0.291501	0.2468102	0.2860444	0.3405262	0.3492876	0.3222749	0.2694106	0.2606849	0.2943782	0.2819981	0.3075113	0.3324627	0.2674692	0.2670353	0.2715495	0.2987662	0.3665479	0.3745175	0.3430295	0.4176279	0.3456137	0.2975632	0.2636739	0.2136124	0.2570563	0.2504615	0.239932	0.3247749	0.2991094	0.3284472	0.3239556	0.2327931	0.2531849	0.2818297	0.203057
R8Z	0.4752623	0.4105602	0.3548462	0.3031914	0.2088439	0.145557	0.1619786	0.1553157	0.1783889	0.2364961	0.3284407	0.3803271	0.3357999	0.3207804	0.2899854	0.1911496	0.2092131	0.2961205	0.3164184	0.3209861	0.2875146	0.2563293	0.2770272	0.2735929	0.2693556	0.2916062	0.244396	0.2550793	0.2511852	0.2738844	0.3060751	0.3100113	0.2961609	0.3749158	0.3586205	0.3354097	0.316216	0.2628854	0.3033598	0.2607642	0.2317892	0.3315544	0.3525146	0.390808	0.3888002	0.3147863	0.2988714	0.289898	0.2160767
R9Z	0.259681	0.2788196	0.2329372	0.172317	0.05522507	0.0001311538	0.005080958	0.01579987	0.09022182	0.1202914	0.1568232	0.2137986	0.152683	0.1127704	0.09741419	0.02738342	0.008327396	0.07556023	0.1249255	0.1390722	0.118839	0.09402526	0.1353465	0.123865	0.08670823	0.0794592	0.04427785	0.08013924	0.08004371	0.07309261	0.09715349	0.1009537	0.1073867	0.1709909	0.1493944	0.1612322	0.2237063	0.1883727	0.1972555	0.1629016	0.1321551	0.2130068	0.1810427	0.2080181	0.2647927	0.2318167	0.2079032	0.167989	0.0580829
R10Z	0.2994867	0.3055068	0.2488229	0.1798607	0.07466807	0.02353303	-0.004515865	0.01356056	0.07669527	0.1050453	0.1676231	0.2111286	0.1730813	0.1497393	0.1161237	0.03625648	0.03471503	0.07857513	0.09790965	0.1008711	0.07621276	0.1044074	0.1357092	0.1182481	0.08209683	0.07050032	0.03202396	0.05915641	0.07835816	0.07549708	0.09634229	0.1186626	0.1122377	0.1758193	0.1498073	0.151237	0.2000194	0.1665916	0.205204	0.1629064	0.1384343	0.2115512	0.1958841	0.245999	0.2685994	0.23301	0.2093831	0.1652574	0.07265382
R11Z	0.2953141	0.2644754	0.2240803	0.1744236	0.09019592	0.01921632	-0.01209197	0.005586144	0.07104437	0.1043847	0.1614832	0.2309278	0.1514654	0.1276749	0.09739961	0.009525585	0.0173478	0.06418555	0.1040803	0.1307999	0.1059375	0.08411593	0.1212565	0.1063277	0.06881638	0.06464378	0.0333112	0.06178918	0.05090026	0.04107837	0.085	0.09872409	0.08020239	0.1604517	0.1494074	0.1675502	0.2028967	0.1445029	0.1804129	0.1495871	0.130876	0.2083808	0.2013002	0.2356493	0.2626846	0.2087047	0.1888261	0.1475275	0.05352331
R12Z	0.06119171	0.08204178	0.04643944	-0.02493038	-0.1113374	-0.1602655	-0.1559165	-0.1171163	-0.03381315	0.02405764	0.03755667	0.07962273	0.04554404	0.00452558	-0.01380829	-0.1295272	-0.1777575	-0.14307	-0.1039135	-0.07745304	-0.06630343	-0.0488261	-0.006300198	-0.06159974	-0.09050355	-0.07649126	-0.1086755	-0.05970531	-0.065557	-0.04993037	-0.01794203	-0.03089864	-0.03917422	0.02161917	-0.03426975	0.005521373	0.09395887	0.07829987	0.1139767	0.05456282	0.01631801	0.05880181	0.04213083	0.1014621	0.1522312	0.1195596	0.1175486	0.06732513	-0.01945434
R13Z	0.04284164	0.05640544	0.0530829	-0.03966483	-0.1422231	-0.1890123	-0.1493102	-0.09919366	-0.0179307	0.03025907	0.02721502	0.06941062	0.0497717	-0.02149288	-0.05351522	-0.1301797	-0.1547393	-0.1554145	-0.1129501	-0.07859941	-0.07566386	-0.05312338	0.004758744	-0.05482351	-0.1025534	-0.09127267	-0.114898	-0.03504048	-0.03380181	-0.06377429	-0.01653659	-0.007950129	-0.03513277	0.003932966	-0.02151231	0.0002720228	0.0904647	0.0827364	0.1154712	0.06936528	-0.003586464	0.06764087	0.06894754	0.1242876	0.1494479	0.08684585	0.08574806	0.06150583	-0.02179728
R14Z	-0.05891677	0.004412239	0.01380181	-0.02463406	-0.09767811	-0.1555683	-0.1495547	-0.1019041	-0.03724741	-0.03057156	-0.003395406	0.0333954	0.02110913	-0.03860104	-0.03704016	-0.1427429	-0.1876117	-0.1634262	-0.108988	-0.07427785	-0.07554728	-0.03376295	0.00259553	-0.05546146	-0.09790642	-0.101922	-0.1331363	-0.06866257	-0.03550356	-0.03181347	-0.02385848	-0.01922279	-0.04084844	0.002299221	-0.03830958	0.02080311	0.07045985	0.06010362	0.09814443	0.03812338	-0.03268135	0.04901069	0.03867875	0.08931509	0.1407011	0.09418394	0.08797927	0.04594884	-0.0002655414
R15Z	-0.01760687	0.01674061	-0.0001068657	-0.03799709	-0.1252202	-0.1532529	-0.1467196	-0.09133581	-0.02948186	-0.01965674	-0.01846988	0.02105732	0.0208355	-0.009583873	-0.03711787	-0.1196227	-0.1598348	-0.1401231	-0.1051716	-0.06248867	-0.07096341	-0.09368848	-0.03351198	-0.03123057	-0.08517164	-0.07690414	-0.08419203	-0.04020725	-0.02893134	-0.04181185	-0.02638925	0.01009877	-0.04107675	0.008222153	-0.04880343	-0.0214184	0.07817034	0.08878563	0.1190771	0.0506671	-0.003037562	0.05604598	0.04832254	0.09740609	0.1202623	0.06962435	0.08631801	0.05863666	-0.01660783
R16Z	-0.2961966	-0.2283663	-0.1812128	-0.1452591	-0.1565981	-0.1940479	-0.1849417	-0.1806347	-0.2022539	-0.2531622	-0.2700712	-0.2247037	-0.2313795	-0.2267698	-0.1966597	-0.2747053	-0.2511885	-0.2096308	-0.1874919	-0.1735525	-0.1984051	-0.2005894	-0.1433711	-0.1639783	-0.2382238	-0.2487597	-0.2540156	-0.1921324	-0.1567212	-0.1605052	-0.1657416	-0.1715447	-0.1843313	-0.1592325	-0.2241904	-0.1787306	-0.07739637	-0.07925194	-0.04568653	-0.11875	-0.1883144	-0.1200793	-0.113274	-0.08878886	-0.1200777	-0.1657707	-0.1439605	-0.1218588	-0.1321729
R17Z	-0.2588585	-0.1917066	-0.1858905	-0.1586836	-0.1668831	-0.1776214	-0.1818329	-0.1947442	-0.204103	-0.260489	-0.2942066	-0.228193	-0.2187484	-0.2100178	-0.1985687	-0.25534	-0.2496697	-0.2254857	-0.208376	-0.2240301	-0.1935249	-0.1418977	-0.1130667	-0.1655699	-0.2109051	-0.2199951	-0.2330343	-0.2054372	-0.1626862	-0.1536869	-0.1426587	-0.1534084	-0.1766856	-0.1538196	-0.2092455	-0.1548478	-0.08035946	-0.0742228	-0.05006638	-0.1178692	-0.1742584	-0.1236658	-0.1058144	-0.09059747	-0.1025178	-0.1655392	-0.131352	-0.1030457	-0.1207675
R18Z	-0.2918361	-0.218248	-0.161943	-0.1338358	-0.1698656	-0.1958889	-0.2164459	-0.2099887	-0.1999579	-0.2518977	-0.2852769	-0.2397134	-0.2417293	-0.2319349	-0.2037565	-0.2411043	-0.2018556	-0.199579	-0.1913245	-0.1934731	-0.188023	-0.1881137	-0.1391418	-0.1598688	-0.2231477	-0.2483047	-0.2464378	-0.1717617	-0.1369025	-0.1462095	-0.1541418	-0.1492487	-0.1791726	-0.15358	-0.2017131	-0.1342438	-0.04508096	-0.06902688	-0.05714378	-0.111624	-0.1726004	-0.108308	-0.131237	-0.09649288	-0.1116078	-0.1699126	-0.1474838	-0.1077234	-0.1139702
R19Z	-0.2963957	-0.2055003	-0.1720045	-0.1338828	-0.1262629	-0.1748025	-0.2006493	-0.1888407	-0.2053886	-0.2476312	-0.2723947	-0.2396308	-0.2414896	-0.2447231	-0.1948138	-0.2476668	-0.232636	-0.2058144	-0.1925146	-0.1859683	-0.1627154	-0.1594608	-0.1135314	-0.1418637	-0.2069592	-0.2262743	-0.2347086	-0.189783	-0.1518135	-0.138805	-0.1414864	-0.1633274	-0.2033792	-0.1639362	-0.1998429	-0.1480327	-0.05219398	-0.06137791	-0.04019106	-0.1011107	-0.156862	-0.1047474	-0.112147	-0.06220855	-0.09195919	-0.1374579	-0.1151927	-0.08775907	-0.1165641
R20Z	-0.4117811	-0.351148	-0.2701943	-0.1956671	-0.1837192	-0.2143896	-0.2445725	-0.2738358	-0.3000891	-0.3788488	-0.4298462	-0.3631104	-0.3321325	-0.264647	-0.2239832	-0.2685848	-0.256169	-0.2533646	-0.2936189	-0.2830812	-0.2703999	-0.2227137	-0.1847506	-0.2320515	-0.3131136	-0.3112953	-0.3297701	-0.3099886	-0.268146	-0.2843912	-0.2975453	-0.3079711	-0.3617309	-0.3390625	-0.3543782	-0.3305894	-0.2881962	-0.3256898	-0.3278546	-0.4189265	-0.4574352	-0.3644171	-0.3485282	-0.2708485	-0.2314508	-0.2719381	-0.2074595	-0.123057	-0.1292973
R1R	0.2358258	0.1070045	0.1229858	0.2270887	0.2235832	0.3109845	0.2214637	0.05297765	0.03550356	-0.006164184	-0.001395725	0.04481218	0.03354922	-0.01606704	0.01011981	0.1657578	0.4612743	0.4922247	0.3656849	0.24801	0.1416613	0.1420094	0.1951279	0.2784925	0.379477	0.4798284	0.4499433	0.3051911	0.1766872	0.187351	0.329354	0.4323705	0.4408339	0.5049644	0.3541499	0.1037192	-0.1246017	-0.1275858	0.01341807	0.02083387	0.1159213	0.3089297	0.2340172	0.07292422	0.05803595	0.1441483	0.1863083	0.1426279	0.07251133
R2R	0.4141483	0.1271567	0.1087208	0.2076716	0.253567	0.3717034	0.3139152	0.1463763	0.0499077	0.01711464	0.03113665	0.093193	0.08373382	0.0857513	0.1708468	0.347751	0.5604647	0.5502704	0.4399417	0.4192892	0.3072409	0.1841451	0.2036739	0.2831655	0.424898	0.5408953	0.5290236	0.4517422	0.365876	0.3716159	0.4558905	0.4668831	0.4435816	0.5254291	0.4121988	0.2189411	-0.01291936	-0.09790155	0.02545661	0.1404939	0.3183679	0.4828594	0.3542503	0.145251	0.09276879	0.1618199	0.2194219	0.2321325	0.1491386
R3R	0.5703805	0.278159	0.1208501	0.09455959	0.1436529	0.2824692	0.3085832	0.1896778	0.1061593	0.06204178	0.09461625	0.1643458	0.1257902	0.1077996	0.1724757	0.2769657	0.4316904	0.4185266	0.3588844	0.3703692	0.2748073	0.1696438	0.2120466	0.3005894	0.3817098	0.4685525	0.437521	0.4236124	0.3773025	0.4511658	0.4931428	0.4389119	0.3571486	0.3910994	0.3246438	0.2064491	0.06156089	-0.02345855	0.05738665	0.1461804	0.2698964	0.4150777	0.3505926	0.2189815	0.1412986	0.1042714	0.1851959	0.3140722	0.3143637
R4R	0.529137	0.3899012	0.3199482	0.2749741	0.2396001	0.2436771	0.2700939	0.2216354	0.2461286	0.2907302	0.3415236	0.3938828	0.3223041	0.299864	0.3170191	0.3116985	0.3539265	0.3722021	0.3685427	0.3610589	0.2782901	0.2635411	0.2855715	0.3007124	0.3263164	0.3740997	0.3364071	0.3195968	0.3007821	0.3554323	0.4083889	0.3716143	0.3617422	0.4406978	0.3837581	0.2946843	0.2680392	0.1859164	0.2371859	0.2605521	0.278295	0.3548316	0.3229291	0.3239718	0.3126441	0.2105894	0.2470353	0.3105635	0.2615107
R5R	0.5375486	0.3922863	0.3052186	0.2729825	0.2225599	0.2292131	0.2328951	0.2051522	0.2351894	0.2891742	0.3657092	0.3776765	0.3246535	0.3138601	0.3268685	0.2863293	0.3356331	0.3730198	0.3528497	0.3541305	0.2884877	0.2573008	0.2882837	0.3183598	0.3421535	0.3611447	0.2912808	0.2850372	0.2788601	0.3318119	0.3839281	0.3534423	0.325612	0.440591	0.3814265	0.2959844	0.2473948	0.1915414	0.2511804	0.2571648	0.2501797	0.3377056	0.3074352	0.3172458	0.3126506	0.237534	0.2633355	0.3101862	0.2639038
R6R	0.713818	0.4532788	0.264762	0.09624514	0.02669203	0.09335978	0.2041742	0.1755473	0.1608387	0.2382885	0.3422879	0.3580586	0.2763358	0.2692778	0.3196098	0.2673381	0.3163747	0.4002526	0.3968345	0.4011658	0.3400696	0.2491516	0.2707011	0.3053319	0.3027866	0.3114362	0.2730295	0.3087759	0.3318912	0.4186383	0.4124482	0.3434537	0.302772	0.4285217	0.4241516	0.3420272	0.2563034	0.1474093	0.2117536	0.2910201	0.2919754	0.3621454	0.3509003	0.3444009	0.2901182	0.2034828	0.2225324	0.2961788	0.2494997
R7R	0.5065997	0.3796519	0.3512192	0.3067989	0.1410719	0.07538861	0.2113245	0.2572231	0.1687014	0.1517633	0.2404064	0.2874644	0.2306056	0.2214913	0.2184343	0.07248057	0.09255666	0.1509245	0.1222782	0.1801231	0.1952785	0.1575777	0.213865	0.2279339	0.2712451	0.3322377	0.3252607	0.3586981	0.2637209	0.2618928	0.3134343	0.3678983	0.3543815	0.423159	0.2918216	0.1589605	0.2117633	0.2344203	0.2539686	0.1491888	0.1691418	0.3334391	0.2737435	0.2891613	0.3244122	0.2428886	0.2432464	0.2566872	0.2086593
R8R	0.4841143	0.3884132	0.3370272	0.304545	0.2101004	0.1464734	0.1603335	0.1500032	0.1673267	0.2268054	0.3222069	0.37676	0.3244641	0.3091321	0.2851554	0.2046179	0.2270353	0.3035978	0.3142762	0.3086383	0.2682513	0.2549044	0.2857691	0.2719673	0.2903481	0.313308	0.2568653	0.2680667	0.2471162	0.2804258	0.3088747	0.3084294	0.3063876	0.4122053	0.3508565	0.3298462	0.3242503	0.2789459	0.3007416	0.2600486	0.2426781	0.3302914	0.3536982	0.3805019	0.376365	0.3124806	0.3040139	0.2946681	0.2108209
R9R	0.2811496	0.272568	0.24176	0.1886464	0.108159	0.02878724	-0.001311527	0.0265544	0.07898802	0.1132756	0.1413391	0.1917439	0.1620142	0.1516726	0.1256509	0.01266353	0.01369495	0.08620628	0.1253368	0.1289605	0.1063391	0.1195175	0.1566937	0.1193475	0.09797118	0.09916774	0.06065576	0.06861723	0.04829987	0.06251295	0.08809747	0.1066532	0.1118054	0.1771794	0.1384035	0.1518442	0.2230521	0.1914087	0.2160055	0.187283	0.1341046	0.20392	0.224681	0.2588504	0.2708015	0.2158484	0.2063083	0.164762	0.07563634
R10R	0.3043167	0.279532	0.2431234	0.1662063	0.0897377	0.046284	0.03321567	0.04374028	0.07071082	0.1254744	0.1953157	0.2420661	0.1756477	0.1296308	0.1019721	0.03637953	0.04886496	0.09098931	0.1503562	0.1461917	0.1195968	0.1383404	0.1771308	0.1487937	0.09892163	0.087568	0.05573996	0.0978546	0.09162727	0.08354436	0.1082481	0.1105036	0.1182999	0.2058031	0.16091	0.1612273	0.2258193	0.2115301	0.2484569	0.2259294	0.1444948	0.2139038	0.2172506	0.2698235	0.3089751	0.2698187	0.2339686	0.1810152	0.08197539
R11R	0.27875	0.2813714	0.2159958	0.1369705	0.03551813	-0.02524773	-0.02007448	0.00953206	0.06720531	0.09685071	0.1598494	0.1951911	0.1479161	0.1237808	0.1015123	-0.02357027	-0.01679242	0.04380667	0.08350874	0.1074579	0.09905926	0.1062905	0.1417633	0.1086868	0.04850874	0.05512306	0.04284327	0.05802299	0.05550033	0.04524773	0.07163374	0.09125485	0.1034407	0.1747539	0.1574498	0.1670547	0.2193977	0.1992519	0.2239362	0.1940674	0.1533711	0.2147782	0.1969139	0.262487	0.2979566	0.2503417	0.2321729	0.1658225	0.06973445
R12R	0.0726684	0.08563957	0.05129696	-0.03596341	-0.1144236	-0.1504712	-0.1206444	-0.07006476	0.009930377	0.04182966	0.05228465	0.06832902	0.04049546	0.003244818	-0.03694948	-0.1249482	-0.1662451	-0.1240155	-0.09604922	-0.04855893	-0.05542908	-0.03642973	0.007163214	-0.0159375	-0.08883905	-0.08908678	-0.1037549	-0.05712759	-0.02306995	-0.04517163	-0.01042584	0.01708387	-0.01673251	0.02928432	-0.01526231	0.03243037	0.1234812	0.1259666	0.1414621	0.08196081	0.0177283	0.06578206	0.06784327	0.1051716	0.1257286	0.1019981	0.1091888	0.0640706	-0.02720207
R13R	0.04186528	0.05398478	0.01851198	-0.05806671	-0.1351069	-0.1824271	-0.137921	-0.07970369	-0.01275421	0.008052142	0.02326262	0.04973445	0.02865933	0.001575455	-0.03318815	-0.1297539	-0.1577607	-0.1219705	-0.09505505	-0.05970693	-0.06547928	-0.03495628	0.02717293	-0.02307805	-0.09164508	-0.1119867	-0.1218539	-0.054341	-0.03049708	-0.02586464	-0.0120191	0.01136496	-0.006557641	0.04223284	-0.01789832	0.009384715	0.1100583	0.09935557	0.1328497	0.06757124	0.005464702	0.07715674	0.06844559	0.1281282	0.147058	0.08519754	0.1071211	0.05778821	-0.02914993
R14R	0.05208387	0.06927461	0.01661594	-0.03989961	-0.1081671	-0.162649	-0.1575858	-0.105115	-0.01289184	0.03850065	0.03862694	0.09027688	0.06106865	0.01477817	-0.0251101	-0.1290155	-0.1592876	-0.1327186	-0.0802963	-0.03767325	-0.05883582	-0.03786269	0.008330636	-0.03243848	-0.09095531	-0.09101198	-0.09679404	-0.04558775	-0.02373704	-0.03159165	-0.01444301	0.007095205	-0.03255019	0.02249676	0.0009099735	0.04527525	0.1259845	0.1103109	0.1370904	0.08618685	0.04984456	0.1123106	0.104762	0.1449417	0.1597911	0.1290868	0.1460071	0.07787726	-0.01165965
R15R	0.03059261	0.05934909	0.04474741	-0.02131315	-0.1239848	-0.1711885	-0.1400032	-0.09009553	-0.00486075	0.03707578	0.05391678	0.09089216	0.06238342	0.01469236	-0.02010687	-0.1119236	-0.1556282	-0.1313423	-0.1208144	-0.08225227	-0.06883582	-0.04407869	-0.005934262	-0.03156574	-0.09370628	-0.09938147	-0.09668393	-0.02085007	-0.02687338	-0.05150907	-0.01653983	0.01129696	-0.02535622	0.01558128	-0.00927785	0.03687986	0.1073608	0.09915318	0.1228287	0.08756962	0.0044932	0.03909974	0.05637306	0.107955	0.1408338	0.10068	0.1083112	0.06628562	-0.02259553
R16R	0.06213083	0.08017001	0.03272506	-0.02980732	-0.1036917	-0.1493491	-0.1474369	-0.1106995	-0.01863504	0.01363827	0.02788212	0.06401715	0.0367309	0.001185234	-0.04519754	-0.1379015	-0.1727672	-0.134328	-0.110013	-0.07110427	-0.06408355	-0.05045337	0.0008371124	-0.01469074	-0.09349093	-0.1021859	-0.1120709	-0.0264443	-0.02457901	-0.05702396	-0.03344398	-0.009410622	-0.04056671	-0.006787562	-0.05746924	0.01904145	0.1020013	0.07463245	0.106794	0.05329177	0.01414508	0.06894916	0.08010849	0.123397	0.1257254	0.102989	0.1067244	0.07567681	-0.001960818
R17R	-0.2436804	-0.1911399	-0.1497296	-0.1085978	-0.1609618	-0.1710088	-0.1564071	-0.150578	-0.1407141	-0.1575939	-0.1985104	-0.1513212	-0.1441969	-0.1295385	-0.1362743	-0.1777574	-0.1886609	-0.1866321	-0.1525793	-0.1178708	-0.1191127	-0.1121114	-0.08421308	-0.1557238	-0.222126	-0.2072846	-0.2036464	-0.1388552	-0.07372732	-0.09233808	-0.1236431	-0.1281655	-0.1815091	-0.1487144	-0.1713374	-0.1056639	0.01985265	0.009621113	0.00812338	-0.08984779	-0.145523	-0.07976684	-0.07345207	-0.03669689	-0.04745466	-0.09265058	-0.04960006	-0.03125324	-0.08211302
R18R	-0.2736091	-0.2322345	-0.2003028	-0.1631299	-0.1486286	-0.1078368	-0.1097766	-0.1550615	-0.1880764	-0.2456833	-0.2850016	-0.2665625	-0.2739394	-0.2906638	-0.2477072	-0.2749822	-0.249056	-0.2037419	-0.1997053	-0.2002979	-0.1751409	-0.1224207	-0.09458387	-0.1615528	-0.2619543	-0.2636108	-0.2305586	-0.1807772	-0.13199	-0.1364087	-0.1664475	-0.2252526	-0.2818264	-0.2279922	-0.2231979	-0.1632578	-0.1020159	-0.1036933	-0.1255942	-0.2221535	-0.2767665	-0.1703157	-0.1523559	-0.1716127	-0.1898769	-0.2393054	-0.1946794	-0.1285039	-0.1184181
R19R	-0.3001813	-0.236331	-0.2180133	-0.1775874	-0.1566402	-0.1544106	-0.1350486	-0.1476214	-0.1767196	-0.2450761	-0.2810687	-0.2695661	-0.2932772	-0.2564168	-0.2384472	-0.2767843	-0.2624466	-0.2027137	-0.2122037	-0.2243669	-0.1786318	-0.1307642	-0.1041856	-0.1626781	-0.2718814	-0.2987581	-0.2799061	-0.1914006	-0.1297847	-0.1393102	-0.1560719	-0.2149174	-0.2715495	-0.2106849	-0.2372863	-0.1798737	-0.09813309	-0.09934424	-0.1211868	-0.233363	-0.2767779	-0.1851166	-0.1799806	-0.1892714	-0.2419284	-0.2658905	-0.1797636	-0.1203303	-0.1129226
R1A	0.7181671	0.4856655	0.2812208	0.1195159	0.03256314	0.08744171	0.2339168	0.2209699	0.2217115	0.2632221	0.335612	0.3701295	0.3037856	0.2764281	0.3105197	0.2856655	0.3523316	0.4365075	0.4258517	0.4122409	0.3360541	0.2522264	0.275102	0.2955019	0.3262063	0.3690852	0.3248996	0.3740609	0.3860087	0.4285573	0.4354242	0.3624595	0.3464637	0.4624061	0.4490949	0.3982157	0.2906056	0.1652105	0.2604582	0.333567	0.3191224	0.3662419	0.3587759	0.3670385	0.3503449	0.2213455	0.259545	0.3243134	0.2833695
R2A	0.5904679	0.5032724	0.3875745	0.2431833	0.05389734	-0.05720046	-0.01318491	-0.02104275	-0.03706606	0.0885476	0.3045369	0.433342	0.3740852	0.3450891	0.2964491	0.1500291	0.1958711	0.3637662	0.4045191	0.4030651	0.342887	0.281365	0.2534051	0.2277283	0.2467568	0.2641499	0.2332853	0.2440593	0.2471017	0.339328	0.3769025	0.321501	0.3187257	0.4986221	0.5090495	0.4672928	0.3761771	0.2364751	0.2704048	0.2288504	0.1837937	0.2942988	0.3710897	0.4781849	0.4485184	0.3874433	0.3710298	0.3522571	0.2570952
R4A	0.3641678	0.342989	0.2641613	0.1431201	-0.00995628	-0.1114216	-0.1449466	-0.1190139	-0.07688795	0.03412079	0.1654048	0.2316224	0.1752688	0.1075842	0.0664783	-0.06982674	-0.1017762	0.0231072	0.1070159	0.1903319	0.1970968	0.1826473	0.1957302	0.1349887	0.07164346	0.06523155	0.01891677	0.04210979	0.03862046	0.02879048	0.05465188	0.07955634	0.1287484	0.2634132	0.2245353	0.2782707	0.3468313	0.3116402	0.3306461	0.3311075	0.2610881	0.3314038	0.3320062	0.4079161	0.4579177	0.4061885	0.3339653	0.2110557	0.07074482
R5A	0.3063099	0.2782901	0.2373267	0.1614216	0.05304404	0.009693972	0.01273964	0.01124838	0.07722312	0.1351117	0.1808825	0.2338342	0.187262	0.1369446	0.09867552	-0.00003562432	0.0014864	0.06145401	0.09491094	0.126556	0.107568	0.1128271	0.1660638	0.127602	0.07987209	0.08120305	0.0495693	0.07350226	0.07504048	0.08354112	0.1206962	0.1085103	0.09406088	0.182636	0.1589233	0.1862306	0.2471988	0.2108808	0.246033	0.2106444	0.1634051	0.2371357	0.2138698	0.2625712	0.3175421	0.2701781	0.2401927	0.1859051	0.06323187
R6A	0.08114799	0.09585978	0.07281898	-0.006047601	-0.09776716	-0.1502995	-0.1166807	-0.06176813	0.01325129	0.05460978	0.07360589	0.1124417	0.07147992	0.01583388	-0.01878238	-0.1066726	-0.1492973	-0.09436852	-0.06848122	-0.04591969	-0.03696405	0.0009925465	0.02947377	-0.02000971	-0.05288536	-0.05948511	-0.065034	0.0007415802	0.02082254	-0.01213893	0.004164512	0.02119656	0.00821729	0.04644592	0.004938475	0.06585006	0.1457497	0.1229242	0.1494835	0.1070644	0.05761981	0.111841	0.1051036	0.1636156	0.1786852	0.1219851	0.1491305	0.08610104	-0.0080149
R1B	0.6987419	0.427738	0.2222377	0.08304404	0.003945917	0.09096016	0.2094851	0.188967	0.193797	0.2436788	0.3107707	0.3213973	0.2486431	0.2695499	0.3036431	0.2669268	0.3106412	0.4059764	0.4090738	0.3962548	0.3066564	0.2087484	0.2346551	0.2594381	0.3007626	0.3272733	0.2877574	0.3161982	0.3372506	0.4163585	0.4096486	0.3223721	0.2835007	0.4401263	0.4356476	0.3502477	0.2648996	0.1517244	0.2221324	0.2966013	0.3012306	0.3609553	0.3540997	0.3525065	0.3109618	0.1642195	0.2078481	0.3007594	0.2563212
R2B	0.7021276	0.4711399	0.2238229	0.0724919	-0.002579342	0.07981379	0.2039459	0.1700146	0.167819	0.2448753	0.3380019	0.3387079	0.2341046	0.2334472	0.2741532	0.2457756	0.3172118	0.3897085	0.3743491	0.3794721	0.3051813	0.2175324	0.2749611	0.3031946	0.3166807	0.3285881	0.2992568	0.3405392	0.354864	0.4136431	0.412011	0.3131703	0.2940997	0.4141823	0.4033144	0.3323559	0.2440916	0.1119754	0.2170013	0.300055	0.2713067	0.3338099	0.327228	0.3328465	0.2981671	0.1837856	0.2026797	0.2883808	0.2396292
R4B	0.4152736	0.3406655	0.1974255	0.01260202	-0.1364135	-0.3017212	-0.3238876	-0.3131493	-0.2396195	-0.1170256	0.04007448	0.1130683	0.01584521	-0.06107836	-0.1220418	-0.2933484	-0.2988471	-0.1121924	0.03804566	0.1585622	0.1918782	0.1526425	0.1728627	0.06424708	-0.09634876	-0.185047	-0.2274563	-0.1312484	-0.07900746	-0.07841484	-0.09515058	-0.09237371	-0.02948672	0.1128319	0.136828	0.2633404	0.3993896	0.3499125	0.3733193	0.3564945	0.2381784	0.3054048	0.3477785	0.468886	0.5455343	0.408308	0.2305942	0.03737046	-0.1514832
R5B	0.2833339	0.2835444	0.1926911	0.1213585	0.05776231	0.001065416	-0.01842779	0.00100712	0.06727818	0.1047571	0.1630764	0.21517	0.1582885	0.1058177	0.07595855	-0.02174223	-0.02503725	0.0435557	0.05736723	0.08569301	0.08184585	0.09606217	0.1526247	0.1048089	0.05925033	0.0641467	0.02442843	0.06731704	0.06246276	0.05624353	0.07161917	0.08931023	0.1093459	0.2004275	0.1649611	0.1845385	0.2449773	0.1830602	0.201501	0.1853416	0.1509537	0.2264508	0.2120823	0.2481655	0.2934359	0.2581671	0.2263601	0.1449158	0.03528497
R6B	0.3043944	0.3218491	0.1996211	-0.01927785	-0.1963893	-0.2694478	-0.2305036	-0.1218054	0.02572054	0.1401862	0.1835751	0.2411091	0.1717649	0.0672976	-0.06859617	-0.2430942	-0.2853562	-0.1859634	-0.08465836	-0.03237046	-0.05071567	-0.03438958	0.02881801	-0.03649611	-0.1393815	-0.1346422	-0.1099708	-0.05981217	-0.08096179	-0.09102494	-0.04764896	0.001781081	0.06023964	0.1428805	0.1234796	0.2065706	0.3003578	0.2456639	0.2692066	0.2272474	0.1566548	0.1943993	0.1771146	0.212921	0.275319	0.236603	0.2363763	0.143703	0.02269593
R7B	0.03389249	0.05461301	0.02346179	-0.02843426	-0.1137775	-0.1805214	-0.154987	-0.09875	-0.0157853	0.006499354	0.01045661	0.07239152	0.0310136	-0.0284796	-0.06043556	-0.1789006	-0.1812063	-0.1207691	-0.09340188	-0.06115933	-0.05599416	-0.02932967	0.01041288	-0.0286237	-0.1020353	-0.08456606	-0.08958549	-0.0483452	-0.05697215	-0.06788213	-0.02293879	0.01573996	-0.004755506	0.03921794	-0.008669044	0.009232512	0.1084375	0.1017374	0.1346017	0.06606379	0.01099417	0.07008905	0.07446405	0.140421	0.1427121	0.1132448	0.1067082	0.051841	-0.05596341
R2C	0.7032237	0.4181444	0.2229032	0.07511495	0.01231865	0.08872733	0.2190042	0.1953627	0.2023769	0.2446292	0.2917649	0.3232934	0.2608889	0.2585606	0.3039864	0.2524271	0.3172571	0.4009424	0.4157594	0.4112144	0.3513472	0.2550113	0.2773008	0.2870709	0.2924417	0.3177704	0.2981865	0.31676	0.3434553	0.3989346	0.4188941	0.3372231	0.3154469	0.436216	0.4094608	0.3522474	0.2540463	0.1335476	0.2237257	0.3120288	0.2936124	0.3496211	0.3515107	0.3532124	0.2962468	0.1887921	0.2237014	0.2870904	0.2454728
R3C	0.6512112	0.3944527	0.1700259	-0.05000486	-0.1264119	-0.002386653	0.1457869	0.2163115	0.252181	0.216671	0.1644349	0.1296114	0.07029307	0.1176392	0.26699	0.2284731	0.2059083	0.3128611	0.4052477	0.4976263	0.4428416	0.3364508	0.3801166	0.3407772	0.1978918	0.1621454	0.182262	0.3278999	0.3789897	0.3236545	0.0957772	-0.06411432	0.0429728	0.2612144	0.3695887	0.5242973	0.5201991	0.2417552	0.22176	0.3270515	0.2021567	0.1088585	-0.007394745	0.03741743	0.04481379	-0.1418475	-0.1786399	-0.09944624	-0.0296373
R4C	0.3805278	0.2599789	0.07965024	-0.2103675	-0.4613131	-0.456033	-0.1888439	0.04633096	0.1437144	0.1443086	0.08733161	0.03918879	-0.03349742	-0.0000242876	0.09218265	0.03311691	0.05088893	0.225795	0.3888245	0.4853886	0.4644155	0.3932497	0.3952526	0.2582383	0.05647506	0.006910619	0.04942196	0.208805	0.2394511	0.1714054	-0.0147814	-0.1349077	-0.06203691	0.1372911	0.1854226	0.3765803	0.452989	0.1971082	0.1252882	0.1060703	0.004365289	0.05580473	0.1020304	0.1564313	0.09741255	-0.1070191	-0.1966127	-0.2255262	-0.2016402
R5C	0.2377332	0.1694819	-0.001118842	-0.2438067	-0.4619754	-0.5023364	-0.3351247	-0.09211625	0.06391353	0.07174059	0.05855407	0.03263116	-0.105251	-0.208214	-0.2461804	-0.3385622	-0.2699093	-0.1137354	0.06264086	0.2346762	0.3162111	0.2937435	0.2534408	0.08873057	-0.1303611	-0.1742714	-0.1106865	0.08246113	0.1484521	0.1123008	0.03245951	-0.04148478	-0.02980408	0.07232836	0.03609455	0.1776716	0.3351603	0.276569	0.2077898	0.1186528	0.01064767	0.1148106	0.2219705	0.3695725	0.3795223	0.1838601	-0.01185071	-0.1775324	-0.3428319
R6C	0.2100049	0.1445385	-0.02432319	-0.22574	-0.3799886	-0.4211172	-0.2729534	-0.04022831	0.1538293	0.2444511	0.2099547	0.1466127	-0.03528011	-0.1927914	-0.3231849	-0.480944	-0.4488277	-0.2871972	-0.1735687	-0.01448997	0.07281897	0.06845044	0.04402526	-0.1017779	-0.2536512	-0.2518912	-0.1755845	-0.01867876	0.0611059	0.08004695	0.07974255	0.05746275	0.02207739	0.04691063	0.01385686	0.140578	0.2905181	0.2395175	0.2039961	0.04888116	-0.08667584	-0.0176182	0.1190884	0.3289216	0.4212095	0.2905699	0.1701506	-0.01384553	-0.2299029
R7C	0.2329016	0.2370061	0.1062241	-0.1076943	-0.259919	-0.2851894	-0.1808225	-0.01214539	0.1748154	0.2350388	0.1931185	0.2106817	0.1817082	0.06374515	-0.0289686	-0.2558549	-0.3433452	-0.2527736	-0.1813099	-0.1107642	-0.03210654	-0.005380498	0.04071567	-0.02910783	-0.137147	-0.1311286	-0.08056185	0.01902202	0.03321244	0.05154793	0.07796147	0.09085977	0.07145888	0.05306023	0.005406418	0.06968264	0.2240269	0.2196745	0.2564265	0.1684942	0.005526226	0.001928428	0.01421309	0.07528983	0.0956428	0.1065949	0.1347377	0.05816872	-0.09568329
R8C	0.03526392	0.04361885	-0.01087597	-0.09422117	-0.1736188	-0.2052445	-0.1608582	-0.05711302	0.05300356	0.0748138	0.09177785	0.1119203	0.06268297	-0.01654955	-0.07559909	-0.2277477	-0.2627445	-0.2190414	-0.1568944	-0.09458711	-0.05613018	-0.05132448	-0.01862533	-0.04159812	-0.1162549	-0.1341742	-0.1295936	-0.05964054	-0.01588569	-0.00962759	-0.0067066	-0.01275745	-0.06101522	-0.06174385	-0.1152121	-0.02718427	0.1044932	0.1134359	0.1569155	0.06999353	0.003916774	0.06970531	0.08361399	0.1549951	0.1587581	0.1126862	0.08466483	-0.004462437	-0.08273964
R1D	0.468193	-0.1419187	-0.1890771	-0.0132691	0.2008177	0.408227	0.3197782	0.05852331	-0.1718685	-0.3398268	-0.3220855	-0.2273008	-0.1740463	-0.1063083	0.1190997	0.3427834	0.5075307	0.4290868	0.4191111	0.5798154	0.5028934	0.2400615	0.1579161	0.3063552	0.4840252	0.7160006	0.7572198	0.6541402	0.4699239	0.4766726	0.553567	0.4826959	0.2997069	0.3463018	0.3883744	0.2289265	-0.06894916	-0.2937209	-0.2389637	-0.0363779	0.3023332	0.4602672	0.1851069	-0.2058387	-0.2989977	-0.0601781	0.2904582	0.4661706	0.3937759
R2D	-0.1695742	-0.4122134	-0.2900437	-0.05334036	0.2123122	0.4920709	0.3828141	0.1779388	0.1627202	0.06104922	-0.05014087	-0.03174062	-0.0395855	-0.06125484	0.06587921	0.2429307	0.4919802	0.6252688	0.7291742	0.8202526	0.5165317	-0.00789669	-0.1563455	0.02548413	0.2440981	0.4202672	0.5293782	0.447738	0.1114686	-0.04250162	0.06435071	0.1821891	0.2908954	0.4042244	0.2597296	0.1583355	0.07431024	-0.08612372	-0.07527688	0.117785	0.3165431	0.3974126	0.1872409	-0.05030117	-0.09396211	0.005249346	0.1405926	0.0863342	-0.03050356
R3D	-0.24023	-0.4006023	-0.3663892	-0.4008695	-0.1333242	0.3453999	0.4637516	0.3801344	0.4365576	0.2634262	-0.01740772	-0.1047053	-0.03104112	0.09381962	0.2243491	0.2554404	0.3718216	0.4462727	0.4807011	0.624945	0.4519608	0.01172279	-0.06329503	0.1072264	0.2775097	0.372751	0.5468442	0.7693378	0.6847911	0.560557	0.4434407	0.2766434	0.1749968	0.01937176	-0.2817017	-0.2664832	-0.0869511	-0.03706607	0.1478675	0.3450939	0.3669786	0.2964362	0.11949	0.02577559	-0.02493846	-0.1513763	-0.1087387	-0.09340997	0.0004906238
R4D	0.01437015	-0.170455	-0.3234553	-0.53216	-0.5166013	-0.2186707	0.1053611	0.3346567	0.494647	0.4339459	0.2256088	0.06974903	-0.006450788	0.02865124	0.2666629	0.2917066	0.2995742	0.3649789	0.5220191	0.6617616	0.4773138	0.2222328	0.2247393	0.1221325	0.03429242	0.08250486	0.2386885	0.5152801	0.6144139	0.6465301	0.499158	0.1717309	0.02131961	0.0254048	-0.03159489	0.1493604	0.2762063	0.1165965	0.07171309	0.1089054	-0.044341	-0.1705181	-0.2243782	-0.07094399	0.06272506	-0.02181673	-0.00375971	-0.0222539	-0.1217439
R5D	-0.08192357	-0.01401716	-0.03611399	-0.2907124	-0.4339475	-0.3028514	0.04378238	0.3390836	0.4753416	0.35432	0.193044	0.02880343	-0.05780277	-0.0235978	0.1248349	0.1422571	0.2293977	0.4420466	0.6268361	0.6865932	0.6246438	0.5437176	0.5530197	0.3216969	0.03742227	0.08014087	0.2968102	0.5142422	0.5335671	0.4611156	0.2763342	0.02914993	-0.06727332	-0.02266517	-0.0975162	0.004761981	0.1373996	-0.02640383	-0.1316499	-0.193648	-0.3660654	-0.42	-0.3963552	-0.1968637	-0.07535459	-0.1226198	-0.07386981	-0.04779955	-0.1026036
R6D	-0.1218831	-0.03798413	-0.055693	-0.2520321	-0.4081784	-0.374762	-0.2019381	-0.04760525	0.08957578	0.1217293	0.09380505	0.0700421	0.005548902	-0.01486399	0.05225713	-0.04200291	-0.0376344	0.09779954	0.2019041	0.2674288	0.2413892	0.234477	0.3193426	0.2092406	-0.03814928	-0.05829987	0.1151376	0.3518248	0.4447944	0.437283	0.2528481	0.01067034	-0.1153578	-0.08904631	-0.09659974	0.04340836	0.154545	0.02764734	-0.06170175	-0.2431056	-0.4369122	-0.4172652	-0.3228611	-0.1307302	0.00017002	-0.00308613	0.003137943	-0.05097636	-0.1514492
R7D	-0.2067309	-0.1297069	-0.09622571	-0.1675437	-0.2653012	-0.2091564	-0.07143458	0.03322215	0.1212953	0.1237273	0.1173445	0.1875211	0.1461172	0.03991095	-0.02163536	-0.1104858	-0.1046486	-0.0007156705	0.08320434	0.1246632	0.03759229	-0.0520353	-0.04819948	-0.1090965	-0.1743216	-0.1182837	0.01850874	0.2011156	0.2803967	0.256182	0.1369349	0.03044527	-0.02756153	-0.003669034	0.02076587	0.2115253	0.3953773	0.3133387	0.1852137	-0.04171309	-0.2387127	-0.1770887	-0.04509553	0.0916127	0.1544106	0.1303141	0.1522928	0.1515123	0.05464378
R8D	-0.1929469	-0.1056282	-0.09765382	-0.1440528	-0.1945029	-0.1703789	-0.08550519	-0.02452073	0.02915479	0.006454021	-0.0123737	0.05034003	0.04350064	-0.01903983	-0.04772668	-0.1558824	-0.1639394	-0.08279792	-0.05638601	-0.04309423	-0.07249675	-0.1180068	-0.05278012	-0.0601344	-0.1623397	-0.1249271	-0.008793713	0.1016742	0.1249887	0.09668717	0.01036593	-0.06840187	-0.1193928	-0.05302461	-0.05783192	0.1047944	0.3018766	0.2767179	0.2011448	-0.0007836782	-0.210714	-0.169192	-0.09378724	0.02032383	0.04777364	0.04145564	0.09623382	0.08779955	-0.008076423
R9D	-0.1125049	-0.0681671	-0.0795693	-0.1296017	-0.1961431	-0.1869187	-0.1048948	-0.04075777	0.03727655	0.04305375	0.008147667	0.07216483	0.06250648	0.007163212	-0.02526392	-0.113159	-0.1732869	-0.1508808	-0.08126943	0.002443329	0.005999028	-0.006964055	0.02147669	-0.04346503	-0.1304679	-0.1262872	-0.1056784	-0.01551651	0.05722636	0.08653821	0.07087921	-0.02223445	-0.1052979	-0.0939022	-0.1477769	-0.03380343	0.1188455	0.1479356	0.1723786	0.06882286	-0.04698672	-0.01384877	0.04568653	0.1508986	0.1627332	0.1079938	0.0749741	0.02322053	-0.07804567
R1E	0.1915236	-0.06758096	0.06980732	0.2046632	0.1930473	0.343499	0.3139232	0.1548089	0.09594559	0.08228789	0.08537241	0.06856865	0.02867714	-0.01239798	-0.02516192	0.1181606	0.3905262	0.4524385	0.4494689	0.5425356	0.3425405	0.06062661	0.03227818	0.1359472	0.2547636	0.4396713	0.538308	0.3343798	0.02975227	0.03050843	0.2432189	0.3867131	0.5588294	0.7519462	0.6286351	0.2848494	-0.05812663	-0.1074045	0.07719882	0.1001716	0.1951538	0.3465755	0.2124158	-0.001471831	0.07639895	0.2454064	0.2563439	0.1624984	0.07616742
R2E	-0.2059764	-0.408865	-0.2768815	-0.0442244	0.2172863	0.4823527	0.3876214	0.1906817	0.169524	0.05994332	-0.04839703	-0.05149612	-0.04462434	-0.0863002	0.02405279	0.2390285	0.4986949	0.615502	0.7147555	0.8180732	0.5067746	0.005215359	-0.1808646	-0.0278206	0.2299822	0.4217196	0.5365641	0.4607691	0.1023575	-0.05119172	0.07628077	0.2081671	0.3186609	0.4278012	0.2739572	0.1829534	0.07571404	-0.07543557	-0.03363018	0.1234796	0.2859763	0.4002866	0.197602	-0.04742389	-0.08936205	-0.003069957	0.116637	0.09682805	-0.03146049
R4E	-0.2285346	-0.3834343	-0.3809197	-0.3970563	-0.1409796	0.3551522	0.4941823	0.3911998	0.4278691	0.2582092	0.008131477	-0.07894916	-0.02591159	0.06925518	0.2308193	0.2844592	0.3742697	0.4595612	0.4754582	0.638533	0.4398721	0.01939443	-0.05403012	0.1271292	0.274226	0.4013099	0.552283	0.7870919	0.68949	0.5729404	0.4550955	0.3003595	0.1985006	0.03738342	-0.2647377	-0.2653287	-0.09761819	-0.06443652	0.1011075	0.3223008	0.3417552	0.2701409	0.1159942	0.03287239	-0.02779145	-0.1486512	-0.1168798	-0.09755829	-0.01090026
R5E	-0.1766467	-0.1189961	-0.02696244	-0.08589216	-0.0760638	0.1477817	0.336909	0.3958533	0.4734262	0.3346908	0.04952395	-0.0553044	-0.05532383	-0.05144917	0.006734133	-0.008813145	0.1223834	0.3377299	0.4660768	0.4910071	0.2234197	-0.01934586	0.1047102	0.1599692	0.1634828	0.2659537	0.4665738	0.7464589	0.79034	0.7628918	0.5601506	0.1903935	-0.116012	-0.2556072	-0.4065479	-0.3285541	-0.2015042	-0.28034	-0.1315576	-0.04129048	-0.1770288	-0.2955618	-0.3634812	-0.2370968	-0.2060023	-0.3646114	-0.2922134	-0.1550615	-0.1802995
R6E	-0.286624	-0.136441	0.01767487	-0.06574645	-0.1396665	-0.0713941	0.03854437	0.109069	0.183159	0.1350664	-0.002783353	-0.03774612	-0.07147506	-0.1072749	-0.04183128	-0.001565743	0.1449692	0.3406962	0.4214071	0.3477072	0.1663731	0.03153498	0.09588245	-0.01149125	-0.1471341	-0.03130667	0.2107885	0.4845515	0.524885	0.4153837	0.1748883	-0.05977979	-0.09197539	-0.01058938	-0.08694624	-0.03961302	-0.007639254	-0.1344916	-0.1444155	-0.1973219	-0.3162889	-0.3393135	-0.37591	-0.2296762	-0.1011917	-0.09859293	0.03265706	0.1085055	0.03821567
R7E	-0.2059035	-0.07093103	0.04273478	-0.0264783	-0.1058031	-0.04773478	-0.0194851	-0.0328546	0.03418232	0.01456768	-0.01853465	-0.005913213	-0.02908841	-0.07022992	-0.02429566	-0.009282709	0.1050793	0.2401587	0.2965155	0.2197264	0.05971503	-0.003264248	0.07155926	0.0009536947	-0.1735298	-0.1260832	0.07595693	0.266033	0.3071616	0.2308096	0.08188309	-0.0512597	-0.02903012	0.07527525	-0.007601996	0.06503076	0.133601	0.00213082	-0.08151393	-0.2078918	-0.3540301	-0.3188148	-0.2738941	-0.1667989	-0.08773639	-0.1200518	0.001041132	0.09871761	0.03618037
R8E	-0.08984456	-0.01084683	0.02576425	0.03402202	0.002901555	0.01494171	-0.004183941	-0.1068863	-0.1234504	-0.1537144	-0.1956023	-0.0720272	-0.01405602	0.03831768	0.09308128	0.051148	0.0604048	0.06522021	-0.02751296	-0.1212986	-0.1447215	-0.08150259	0.0503465	0.02257448	-0.08675194	-0.1100486	-0.1086966	-0.07927623	-0.05092131	-0.07092941	-0.09008905	-0.1236626	-0.139239	-0.01442034	0.00529955	0.03635201	0.05037402	0.0005197556	-0.04594883	-0.1711188	-0.2380052	-0.1204291	-0.09228789	-0.05759715	-0.08440738	-0.1563844	-0.069409	0.04254048	0.09606865
R9E	-0.2314702	-0.1120045	-0.0809877	-0.07204501	-0.09875323	-0.09298575	-0.1115334	-0.1342746	-0.1685282	-0.2124401	-0.2288957	-0.1263569	-0.07857027	-0.0522215	-0.01017325	-0.06590026	-0.07706282	-0.06840188	-0.08498218	-0.1359472	-0.1881428	-0.1437484	-0.05518783	-0.04834035	-0.1416645	-0.1331801	-0.1012387	-0.05622571	-0.03853141	-0.07860588	-0.118057	-0.1568588	-0.184069	-0.09829016	-0.08507124	-0.01612694	0.05311528	-0.01566062	-0.06598769	-0.1762435	-0.2291726	-0.1099822	-0.04860751	-0.01159327	-0.08174385	-0.1319964	-0.02151555	0.05143621	0.01224741
R10E	-0.1539605	-0.08012791	-0.08600551	-0.09470693	-0.1215495	-0.1259051	-0.08006963	-0.06562662	-0.02052299	-0.0335055	-0.07056023	-0.02991742	-0.006284004	-0.05274774	-0.06042908	-0.1197361	-0.1279825	-0.08384715	-0.05757286	-0.05572701	-0.08605085	-0.06197053	0.001015221	-0.06180537	-0.1676117	-0.1674854	-0.1113358	-0.01181833	0.04830311	0.04496438	0.009371759	-0.07150583	-0.1489443	-0.1166499	-0.1199271	-0.02821244	0.1017778	0.07836626	0.08844722	-0.02781736	-0.132785	-0.02465997	0.0448737	0.06265868	0.05498867	0.006224097	0.02833387	0.03594559	-0.01921794
R1F	-0.3330133	-0.1141985	-0.01108161	0.2364621	0.4897976	0.4633193	0.2625729	0.1579647	0.2662354	0.205863	0.09942359	0.2008565	0.262487	0.2784585	0.3019543	0.2840641	0.300238	0.2586383	0.1264508	0.03519105	0.01945758	0.1053465	0.1065479	0.1124061	0.1924498	0.1981995	0.07855247	0.03330148	-0.0667989	-0.3644657	-0.3467487	-0.07116419	0.05542422	0.1159407	0.06194948	0.06101037	0.1025113	0.1693831	0.1986545	0.02288698	-0.1141305	-0.03187499	0.001403818	0.007488667	-0.08972151	-0.1933938	-0.1356428	0.001300186	0.04720856
R2F	-0.3519802	-0.1158938	-0.008918397	0.214307	0.4746891	0.4688844	0.2789978	0.1972345	0.2949595	0.206671	0.09128237	0.1981946	0.2775016	0.3011189	0.2971098	0.2903708	0.2992018	0.2805084	0.1614815	0.09485589	0.05162727	0.101603	0.1233144	0.06948996	0.1505554	0.2104178	0.1224773	0.0661318	-0.09005829	-0.3782966	-0.3305246	-0.02933775	0.06529631	0.117283	0.03853464	0.04779953	0.1141159	0.186841	0.232147	0.04778659	-0.07381639	-0.02010524	-0.004452713	0.03149772	-0.06931347	-0.1997717	-0.1546179	-0.005453365	0.03929892
R4F	-0.4102785	-0.319647	-0.173729	0.02632123	0.2910865	0.6202348	0.6927364	0.5103303	0.3031979	-0.02205958	-0.3268702	-0.2341807	-0.007704022	0.2143523	0.3672393	0.4357934	0.3643474	0.2683646	0.1034456	0.01857025	-0.2929453	-0.5856023	-0.5193459	-0.156352	0.2257853	0.5444462	0.7685055	0.9102461	0.6826393	0.4185314	0.2427801	0.1175243	0.1189022	0.1441094	-0.07681994	-0.3538423	-0.495897	-0.5448899	-0.4068313	-0.3383727	-0.2885055	-0.1174012	0.007597166	0.0006347116	-0.2436156	-0.4632027	-0.2129064	0.278716	0.5873915
R5F	-0.01805861	0.1623543	0.1938504	0.1173219	0.08342455	0.1297458	0.08914184	-0.03268134	-0.09984294	-0.2148559	-0.2808938	-0.1278449	-0.00193815	0.05106541	0.1075923	0.1538115	0.2583339	0.3601668	0.2525308	0.108329	0.05252753	0.1137451	0.2635897	0.2118556	0.1214977	0.1405538	0.1603773	0.174728	0.05151069	-0.09012791	-0.1918281	-0.2022425	-0.1042584	-0.05749514	-0.2198931	-0.2503951	-0.1430618	-0.1363164	-0.05725388	-0.1016386	-0.1748527	-0.09670336	-0.1339475	-0.1619365	-0.2411982	-0.3510816	-0.1823186	0.07297603	0.1318993
R6F	-0.127738	-0.03428918	0.02728303	0.01971502	0.002718587	-0.01001296	-0.01810233	-0.1175874	-0.1282691	-0.1546875	-0.1884165	-0.08584035	-0.02545498	0.0121033	0.06639896	0.0474239	0.04710816	0.04283355	-0.05648155	-0.1277121	-0.129307	-0.06887306	0.05181023	0.0252024	-0.07985103	-0.1134391	-0.1118119	-0.06632447	-0.06647669	-0.09240771	-0.09926489	-0.1002121	-0.1183695	0.0003821305	0.008649614	0.01433129	0.05457416	-0.03375809	-0.07521049	-0.1947231	-0.2360962	-0.1297102	-0.0811998	-0.05307319	-0.1117374	-0.1886108	-0.07994495	0.06220855	0.07812176
R7F	-0.2281023	-0.1055554	-0.06448833	-0.04817843	-0.08425842	-0.08744819	-0.1026376	-0.1493523	-0.1676473	-0.1764119	-0.2105359	-0.1184375	-0.05994495	-0.04889734	-0.01698672	-0.07897345	-0.08396859	-0.06480731	-0.1086561	-0.1407497	-0.1618038	-0.121956	-0.03482837	-0.0465366	-0.1200567	-0.147887	-0.1155295	-0.04491094	-0.03151068	-0.07255991	-0.1249854	-0.1654777	-0.1906881	-0.08403011	-0.0414184	-0.004114312	0.05899125	0.003524933	-0.04232027	-0.1407821	-0.2134731	-0.1090641	-0.02342617	0.001489641	-0.05751619	-0.1231703	-0.05493847	0.01525907	-0.008856865
R8F	-0.3091095	-0.2585638	-0.240468	-0.208635	-0.2043264	-0.1685428	-0.123308	-0.1461464	-0.1801328	-0.2226554	-0.2648559	-0.2188585	-0.1828837	-0.1569608	-0.122024	-0.1751911	-0.1567843	-0.1212953	-0.1620742	-0.221433	-0.2375291	-0.2062662	-0.1500227	-0.1954372	-0.2843054	-0.2748656	-0.2478368	-0.1613731	-0.05591159	-0.03661269	-0.07665318	-0.159056	-0.240489	-0.1661982	-0.1537257	-0.06249028	0.04491094	0.002265225	-0.02217455	-0.1226668	-0.2056606	-0.08665803	-0.03979598	-0.04740446	-0.09075939	-0.1221373	-0.01594235	0.04956444	0.0002671584
R1G	-0.3413002	-0.1165819	0.02095693	0.2457642	0.4715366	0.4654096	0.265476	0.192466	0.2914653	0.2175972	0.09339378	0.1975502	0.2560492	0.2725988	0.3075048	0.298431	0.2991289	0.2340334	0.1073737	0.05829986	0.05006801	0.1178935	0.1351344	0.1174045	0.1712873	0.2141839	0.1027898	0.05082253	-0.07622086	-0.360774	-0.3463892	-0.0629307	0.06103464	0.1217147	0.05106216	0.03359941	0.09108808	0.1756428	0.2196648	0.01616418	-0.1119592	-0.0296454	-0.01389897	0.003346813	-0.1185719	-0.2255959	-0.1539832	-0.005942344	0.04273964
R2G	-0.3401312	-0.1069268	-0.001191702	0.2366435	0.4542779	0.4471486	0.2391775	0.1493685	0.2765949	0.2232286	0.1037888	0.2042746	0.2645499	0.3049692	0.3132205	0.295646	0.2827736	0.2382367	0.1232157	0.05692518	0.03647345	0.112364	0.1305473	0.09944139	0.1676862	0.2178562	0.1005262	0.05084519	-0.06882285	-0.3533727	-0.3353206	-0.05382449	0.0400761	0.098716	0.05036108	0.03609779	0.1086318	0.1932189	0.2466694	0.04019593	-0.08207091	-0.01110428	0.01671146	0.03464054	-0.08167586	-0.2009504	-0.1506137	-0.003401866	0.04284649
R3G	-0.3803028	-0.173159	0.0002914536	0.4182886	0.638363	0.5291548	0.3195402	0.1306817	0.07046307	-0.02530602	-0.06599093	0.07112855	0.1549271	0.2752364	0.472113	0.5222166	0.3596405	0.05685719	-0.1958242	-0.2871567	-0.2342455	0.01096503	0.1458517	0.1517503	0.1561577	0.2033225	0.0248575	-0.1336609	-0.138763	-0.2378821	-0.1225632	0.06700939	0.07157222	0.1413698	0.04993523	-0.09556996	-0.1605894	-0.08458224	0.02467454	-0.09173252	-0.1570207	-0.1161917	-0.1080764	-0.09697538	-0.2196292	-0.3765026	-0.2081396	0.1562257	0.339294
R4G	-0.3478513	-0.2124611	-0.03758581	0.3755877	0.6319155	0.5715528	0.3725712	0.1497717	0.08175194	-0.07082254	-0.1254566	0.04823673	0.1529631	0.2627947	0.5044025	0.5727834	0.4127834	0.103967	-0.2032837	-0.3497668	-0.3046778	-0.04044203	0.1144203	0.1355538	0.1509926	0.2246438	0.05475713	-0.1079097	-0.08666935	-0.2161512	-0.1586788	0.0753384	0.08280764	0.1109343	0.01856541	-0.1304631	-0.1474352	-0.05611076	0.001857189	-0.124192	-0.1501554	-0.08906574	-0.126399	-0.1167018	-0.2346519	-0.3437079	-0.1653238	0.1843977	0.3726506
R5G	-0.1480716	-0.04776878	0.02964378	0.0815204	0.05631477	0.03108808	0.02453367	-0.09941385	-0.147194	-0.1932205	-0.2168863	-0.07290641	-0.009289184	0.06090188	0.1228951	0.09148803	0.1058549	0.08195109	-0.0418248	-0.1299725	-0.151977	-0.05583064	0.04714216	0.01866742	-0.05319948	-0.09954501	-0.1451797	-0.1317762	-0.09968264	-0.1207448	-0.1067665	-0.1049449	-0.102181	0.03220531	0.01305375	-0.0025	0.03333712	-0.01046308	-0.04504048	-0.1575032	-0.2239945	-0.09063471	-0.1114346	-0.08527688	-0.1183096	-0.204409	-0.09410297	0.0667568	0.1193734
R6G	-0.2622102	-0.1349174	-0.1038682	-0.06231704	-0.09690577	-0.1016807	-0.1013714	-0.1611982	-0.2006865	-0.2461366	-0.2945482	-0.1647393	-0.0703206	-0.03743686	-0.01458063	-0.04733485	-0.0451101	-0.04417908	-0.09835168	-0.1370839	-0.1655635	-0.1211577	-0.009405762	-0.02891839	-0.1276473	-0.1265091	-0.1515916	-0.1646972	-0.1642827	-0.1719527	-0.1404744	-0.1512387	-0.2150486	-0.1232351	-0.1005959	-0.05860427	0.01198672	-0.0521713	-0.08385525	-0.1754129	-0.2320628	-0.1131347	-0.1084278	-0.08752914	-0.1010573	-0.146229	-0.04612208	0.03602656	0.01231542
R7G	-0.3088698	-0.2366435	-0.2385039	-0.2143183	-0.1951328	-0.1646163	-0.1301716	-0.1588018	-0.1660719	-0.2299385	-0.2660654	-0.2001231	-0.1673138	-0.1455764	-0.1232594	-0.1820499	-0.1865253	-0.1486043	-0.1900826	-0.1967681	-0.2236043	-0.2068798	-0.1333841	-0.1652996	-0.2629712	-0.2573429	-0.2301053	-0.1434051	-0.05844559	-0.04147992	-0.08121761	-0.1759505	-0.2396584	-0.1687451	-0.1775389	-0.09022506	0.02421956	0.005681666	-0.0309294	-0.131339	-0.1909747	-0.07912403	-0.04568976	-0.04073672	-0.08556832	-0.1181849	-0.03111075	0.01187337	-0.02696891
R1H	-0.3770288	-0.1374935	0.05997411	0.4015771	0.5729922	0.4246729	0.2117746	0.09729436	0.1252186	0.04569947	0.004998383	0.07057966	0.09800681	0.2133193	0.402351	0.3906979	0.2185007	-0.01764087	-0.2253659	-0.2923543	-0.2753303	-0.05256314	0.1028076	0.1580408	0.1618734	0.1753967	-0.004608157	-0.1413585	-0.1197506	-0.214728	-0.1459116	-0.0121697	-0.03453043	0.06220044	0.04379372	-0.05005343	-0.1036901	-0.07355732	0.02127267	-0.06525259	-0.1209132	-0.1086383	-0.1568977	-0.1400518	-0.2835962	-0.4484569	-0.2740706	0.1142811	0.3038245
R2H	-0.3569641	-0.16642	0.01303271	0.4202801	0.6133517	0.4905068	0.2587144	0.0592746	0.02439928	-0.01907546	-0.03597636	0.07058289	0.1312338	0.2470903	0.4513844	0.4856687	0.3047523	0.02319948	-0.1891402	-0.2653562	-0.2159148	0.01691548	0.1288439	0.1309132	0.1418378	0.1762176	-0.001334195	-0.1517406	-0.1142568	-0.1971438	-0.12966	0.008954004	0.008094231	0.08457903	0.06072376	-0.07066711	-0.1323656	-0.1073964	-0.004475391	-0.09697699	-0.1343766	-0.1043993	-0.1076328	-0.09140221	-0.2419673	-0.3773073	-0.2128109	0.155646	0.3323867
R3H	-0.3517487	-0.1723365	0.02454825	0.4121486	0.6101312	0.484409	0.2702121	0.06273964	0.03820433	-0.009566064	-0.02812338	0.1145693	0.1671778	0.2693426	0.4844948	0.5108922	0.3153432	0.01396698	-0.1827655	-0.2562872	-0.2306995	-0.00001296642	0.1135978	0.1486528	0.1459116	0.1913374	-0.01185881	-0.1815981	-0.1486577	-0.2222863	-0.1491969	0.04263116	0.04494008	0.1078044	0.05407223	-0.06323187	-0.1036577	-0.08057317	0.007652203	-0.1074725	-0.1507076	-0.09448996	-0.1213391	-0.1137759	-0.2215981	-0.3756007	-0.2279728	0.1349514	0.3438147
R4H	-0.2621033	-0.1511869	-0.0850081	-0.05653174	-0.06372571	-0.06500809	-0.09720208	-0.1946729	-0.2258808	-0.2728173	-0.2994317	-0.1380877	-0.07135524	-0.03147344	-0.01647183	-0.0729809	-0.06031411	-0.03364313	-0.1044122	-0.1511804	-0.165455	-0.1176198	-0.000484132	-0.02609456	-0.1060282	-0.1317876	-0.1522879	-0.153716	-0.1404744	-0.1530926	-0.142853	-0.1743183	-0.223159	-0.1470612	-0.1267746	-0.08058938	-0.03708712	-0.05713245	-0.07556509	-0.1818135	-0.2626749	-0.1606428	-0.1406509	-0.09730408	-0.09604113	-0.1528902	-0.08815899	0.02278173	0.03132286
R5H	-0.3870515	-0.3034116	-0.2374968	-0.164979	-0.1848996	-0.1850858	-0.1736917	-0.2674579	-0.3378206	-0.4020418	-0.4460962	-0.3532529	-0.2505311	-0.1767017	-0.1427008	-0.1870223	-0.1850534	-0.1815754	-0.2335962	-0.2828724	-0.3398607	-0.3216256	-0.2665447	-0.2922069	-0.3510897	-0.3335363	-0.3846956	-0.3534715	-0.3476052	-0.3398737	-0.2846308	-0.2349887	-0.2852445	-0.2218232	-0.1893005	-0.1427979	-0.1044883	-0.1837775	-0.2099352	-0.2999952	-0.3476959	-0.2285589	-0.2186253	-0.1652008	-0.1797264	-0.2252008	-0.1494398	-0.07434262	-0.109558
Z11Z	0.2836933	0.2691548	0.2230489	0.1921859	0.08887468	-0.002984137	0.008715998	0.007587434	0.07279469	0.1151036	0.1454404	0.2165366	0.1765576	0.1257448	0.1148721	0.02386821	0.008602655	0.08775744	0.0943928	0.1068216	0.07454339	0.0942147	0.1538925	0.1291629	0.09831282	0.1022053	0.01935233	0.07234618	0.07588083	0.04551976	0.09562986	0.1134812	0.08301328	0.1772458	0.1431493	0.1406639	0.2039168	0.1519301	0.1779307	0.1524239	0.1249126	0.2008582	0.1762872	0.2119802	0.2421648	0.1991661	0.1890317	0.150591	0.04874352
Z12Z	0.05	0.04790317	0.02353465	0.02021373	-0.00794851	-0.06118685	-0.08084844	-0.08933452	-0.03362694	-0.02597636	-0.03884715	0.004269752	-0.02887954	-0.05014411	-0.03512468	-0.1095693	-0.1256881	-0.1103109	-0.1073915	-0.0958695	-0.1225712	-0.1140706	-0.07262953	-0.0760978	-0.08892325	-0.0803044	-0.08692358	-0.06634229	-0.08498867	-0.1022247	-0.08306023	-0.0823899	-0.1081379	-0.04512468	-0.09789022	-0.08619171	-0.03785298	-0.0923818	-0.06413698	-0.09231865	-0.1047652	-0.02360103	-0.03694948	-0.00870952	0.03333063	0.01346664	0.01125	-0.01458225	-0.08369171
Z13Z	-0.03546956	-0.01964216	-0.04413212	-0.03397831	-0.07089054	-0.1174611	-0.1082643	-0.1290366	-0.05620466	-0.03996114	-0.05439928	-0.00113504	-0.005893786	-0.0453044	-0.05130343	-0.1445094	-0.139443	-0.1046292	-0.12324	-0.1165204	-0.1414718	-0.1138229	-0.05621762	-0.05660946	-0.1051732	-0.08671308	-0.1128497	-0.06349417	-0.07517487	-0.08278011	-0.07119657	-0.02066062	-0.05744657	-0.02361561	-0.08796794	-0.08868199	-0.04897182	-0.06364638	-0.04957092	-0.1043944	-0.1295385	-0.01834845	-0.03264735	0.008628565	0.04249352	-0.007995467	-0.005375646	0.01473284	-0.0558954
Z14Z	-0.07828854	-0.05876781	-0.06583873	-0.05016677	-0.1080181	-0.171318	-0.1542892	-0.1333808	-0.07377753	-0.09155927	-0.07518782	-0.04273964	-0.07968264	-0.09426489	-0.06803918	-0.141331	-0.1612613	-0.1272053	-0.1393572	-0.1277008	-0.1337986	-0.1221438	-0.08399611	-0.1180311	-0.1428627	-0.1089152	-0.1341402	-0.1096114	-0.1046729	-0.1386091	-0.1108938	-0.07443005	-0.09905926	-0.07298414	-0.1084019	-0.1097717	-0.06810881	-0.08149611	-0.07543556	-0.09373542	-0.1291807	-0.06692034	-0.0480829	0.0001732498	0.01293393	-0.02405117	0.006301814	0.01272344	-0.04540803
Z15Z	-0.1581331	-0.07463569	-0.04868685	-0.05422118	-0.09739961	-0.1452218	-0.1479437	-0.1423624	-0.09877753	-0.1323591	-0.1200194	-0.0502202	-0.06513601	-0.1003497	-0.1036108	-0.1630667	-0.1921762	-0.1654809	-0.1712079	-0.1589071	-0.162819	-0.1527704	-0.1037338	-0.1173883	-0.1363957	-0.1110525	-0.1440657	-0.1039524	-0.09455959	-0.120047	-0.09417099	-0.06916775	-0.1146422	-0.07025907	-0.1160104	-0.09420175	-0.03996761	-0.05260848	-0.03882286	-0.1068102	-0.1356558	-0.04678433	-0.03186852	0.0009488341	0.01573349	-0.02062338	0.0001959203	0.01017163	-0.04462111
Z16Z	-0.22517	-0.1827429	-0.1205716	-0.07755667	-0.1278352	-0.1709828	-0.1750664	-0.1749773	-0.117602	-0.1431218	-0.163614	-0.1146762	-0.08596989	-0.08818815	-0.1051425	-0.1694074	-0.1742843	-0.1511674	-0.1672895	-0.1948915	-0.2010946	-0.1864475	-0.1213391	-0.1306736	-0.1781703	-0.1343361	-0.1602785	-0.1109343	-0.0892989	-0.1017714	-0.0895353	-0.04860103	-0.09384391	-0.04840026	-0.1155732	-0.1175534	-0.04711464	-0.07145239	-0.06296632	-0.1073316	-0.1351652	-0.04677623	-0.03415155	-0.02324806	-0.02557642	-0.05786755	-0.03559747	-0.00744495	-0.03969883
Z17Z	-0.3393313	-0.2886901	-0.2414006	-0.2132124	-0.2332642	-0.2968038	-0.3047652	-0.3068718	-0.2554145	-0.2759213	-0.3067001	-0.2408436	-0.2348284	-0.2451943	-0.2168264	-0.2710541	-0.265068	-0.2267163	-0.2418394	-0.24841	-0.2589378	-0.2590625	-0.2202736	-0.2385865	-0.2668167	-0.2613034	-0.2653676	-0.2141856	-0.148763	-0.1743378	-0.1627283	-0.1389394	-0.1656671	-0.1340188	-0.1731396	-0.1547944	-0.07994171	-0.1117017	-0.09603789	-0.1165755	-0.1619317	-0.0983614	-0.08536107	-0.05250162	-0.07116418	-0.1068847	-0.08167746	-0.06950777	-0.1010427
Z19Z	-0.4951733	-0.4184618	-0.3657918	-0.2918151	-0.2966937	-0.3559472	-0.3516176	-0.3540107	-0.3285379	-0.39318	-0.4737905	-0.4156056	-0.4006461	-0.3931477	-0.3704259	-0.4287548	-0.4044365	-0.3622928	-0.4013763	-0.393044	-0.3672231	-0.3740301	-0.3325372	-0.3653708	-0.4096373	-0.381365	-0.4237111	-0.3739103	-0.3166564	-0.323295	-0.3227639	-0.3083484	-0.3413763	-0.2912937	-0.3442989	-0.3320256	-0.2798365	-0.3052234	-0.3013164	-0.3288617	-0.3670628	-0.3369721	-0.3241888	-0.2554404	-0.2473316	-0.2827769	-0.2397733	-0.206739	-0.2213131
R1C	0.4546391443642518	0.1349636280392564	0.05087213319201072	0.07719222264598904	0.14436214440936668	0.28028664454422136	0.28597057572298984	0.16214973664905663	0.10171169971768698	0.06587451399596718	0.0847609335819444	0.12954009246505158	0.10256985631191477	0.11042738299587258	0.2042394974541015	0.28751306216337197	0.41540043268754756	0.4481542134219951	0.45032606023729344	0.49679882215271404	0.37951594225017105	0.18992771497804853	0.16548021840517663	0.24775211668099092	0.34977354237663677	0.45720068963115196	0.4630753692925094	0.4287735108729533	0.32969791319695557	0.3439680244681734	0.39700139376844645	0.3638270371657323	0.3209029403528091	0.4131774343562805	0.37190451194978796	0.26302281303788344	0.12376131335290601	-0.011460968553535789	0.052842212255583394	0.16904689229840908	0.29298382229086306	0.3961627289223262	0.2845876393882377	0.13839298666577293	0.08446529675688946	0.09627518863459288	0.22013446829157307	0.29903818878043953	0.23894115328809767
R3A	0.4272847348763372	0.3644393553734003	0.28354234146930407	0.17743232740274759	0.03965280377823402	-0.04994125180583744	-0.029757015809236686	-0.009516848783937357	0.018114369241015647	0.09270384830244718	0.20303914313049945	0.2685346196855745	0.2084618305499508	0.174777844255848	0.14517989604202652	0.025074270561953	0.03387664424662249	0.15025807915895825	0.20945443203761727	0.24762852724074408	0.2303788920468187	0.2037357357207948	0.22215722811799246	0.17906346041895493	0.139270568053649	0.13411040182539471	0.09829539343481408	0.13437814909376763	0.13066385095267	0.1491431211235715	0.16331504755288537	0.15877166175671303	0.17734764603017467	0.29787881275865585	0.27225101110077393	0.28878011768996603	0.3232969507773948	0.26112470596824894	0.2816111596619405	0.24917948400040107	0.19495660306804252	0.2819209611132134	0.30495901977331463	0.36943687902195105	0.3880820820310488	0.3112439344565457	0.2616239400203831	0.20054534087038367	0.09635686613384122
R3B	0.5294285549328606	0.37089150729200654	0.2068165936695146	0.0295126850139535	-0.1044454929064813	-0.1030251576543108	0.018710960923975777	0.07308125895385639	0.10518925749531934	0.1516374169928823	0.21133490874255711	0.23221581179394002	0.15905422454764054	0.1540524602709529	0.19292886072438684	0.11045599394597298	0.13520245017089483	0.26114444969551626	0.33315726748287416	0.38810172117797725	0.34465128076170576	0.2664536180635893	0.2857686523743464	0.23906051079304647	0.16986512006258847	0.1594256323160282	0.15496096097017256	0.24150969630424318	0.263843389360488	0.27627001472336754	0.21608464837153896	0.131703313324529	0.15466014703925163	0.3050762451390615	0.3167233798657817	0.366087284851238	0.36863958411583886	0.219293163438102	0.23694096117161514	0.2524355063329725	0.1812873545661435	0.22442964087470924	0.227461241239722	0.2887963812997432	0.2870753335867835	0.15933997854890053	0.11865517847273545	0.11181371700639119	0.06052411339283283
R3E	-0.20223844009669933	-0.3127659848165898	-0.24818189943344973	-0.1400963081080873	0.09664906739505573	0.3930202807427158	0.39742834796308424	0.2814084902757688	0.2965828421891389	0.15850593370260674	-0.02049342274163174	-0.032930133492222576	0.012094071121051125	0.05915235493528166	0.17781586624940285	0.2662777922235477	0.3895501672767193	0.45336430018672697	0.47507220549330575	0.5554045944990925	0.35183635304550426	0.011491269399942616	-0.0573365153148303	0.07001237396948393	0.2352001717080134	0.3722309087571499	0.4747904639187727	0.5476124448308474	0.3725535045565192	0.2230583098431336	0.20447261078060366	0.19637396077337033	0.18369316817612122	0.17063219325655002	-0.007911266009864347	-0.044226562314235975	-0.01596886080580175	-0.06157979094314622	0.027303819858923786	0.13866674199335188	0.18366292214532867	0.20626422926105445	0.08046531015957366	-0.02377841560462075	-0.0824612066101747	-0.128621224352138	-0.03580072053872042	0.02468257039932881	0.032705055229183315
R3F	-0.32298020145241835	-0.24254975122861455	-0.12275508229031334	0.10032253879303794	0.33618599607533367	0.47843475370954924	0.41128959855865665	0.2684348295440223	0.24734841985358616	0.09457337090894595	-0.06322794620053196	0.002455805750982087	0.09501545137588517	0.19115095918037753	0.32745500730712035	0.3764712187999014	0.35163933730663344	0.2634438578076011	0.14040625135844226	0.11249397815564814	-0.0001481915813456461	-0.07618529507071961	-0.03315776296552293	0.06764621863682087	0.1931671341841383	0.315697491893597	0.32062372913438614	0.33187193027447676	0.23170289771479016	0.06126076209228029	0.04368691809711319	0.11199926354295682	0.10476564448002512	0.10629829419305294	-0.04628521079742092	-0.13929348586615511	-0.13024981538877362	-0.10469688092938374	-0.0026279928804898703	-0.015584123917249438	-0.040147982422517575	0.004557089514088896	-0.023254818462651185	-0.03951266338218171	-0.15159147000159331	-0.2836565211560216	-0.15903767107188177	0.07946957458138781	0.20861601033658714
Z18Z	-0.36714351849685034	-0.27805641742147064	-0.23007242947770754	-0.19838308299075094	-0.19699857435481125	-0.23932207543750295	-0.23479709226205375	-0.217245329516725	-0.23124482725052295	-0.27242277445277996	-0.2928825279690308	-0.269377546146723	-0.2448071983594635	-0.25344231528935224	-0.25718480994100446	-0.2725818937560678	-0.28692304247362516	-0.2769616303956872	-0.2770279982614282	-0.2868403947584734	-0.24790478289461054	-0.23462704872940698	-0.23334928120402196	-0.25689054514146276	-0.28541428752184733	-0.27406230500380424	-0.27834650886936196	-0.23685869831400344	-0.17432525913626726	-0.1761220893149151	-0.18605512066599803	-0.1771024676665557	-0.19518911875736603	-0.20788964842022478	-0.19546364783908704	-0.16627464125048633	-0.13372064931744693	-0.12355820053323771	-0.14000634388977642	-0.1708378327145029	-0.19417162818617897	-0.18020319135224108	-0.14350551334142334	-0.12446318044637185	-0.14053271461883135	-0.13492898343203483	-0.11336682643460586	-0.10285800320127138	-0.08849412059587188
Z20Z	-0.4126540219241772	-0.30906413178064246	-0.25911234463776006	-0.21157178066491397	-0.19933402127624322	-0.2490665643996103	-0.25139965401185616	-0.22706979525428253	-0.2783433237310746	-0.32672970643398286	-0.35465938815866116	-0.3278529097115546	-0.28768269873115637	-0.28487871617964183	-0.29926238354237183	-0.3116989095581935	-0.3152858331532116	-0.31761049324565843	-0.3209911118972985	-0.3262784879497302	-0.2822399364916558	-0.25215390206977956	-0.2750286562794202	-0.307528022513342	-0.3337238424495465	-0.32716785450884045	-0.32103153820468244	-0.2913437374363274	-0.22544069228623642	-0.2238676514096632	-0.2389576968305429	-0.2471853285560175	-0.2840292624601008	-0.30467387938866725	-0.2879630812618085	-0.26401220350178456	-0.2509642869349328	-0.2310764287099147	-0.25620338027224976	-0.2885611607919864	-0.30284590939963074	-0.2925825897151005	-0.24782551904706646	-0.20937995764775502	-0.22482764345998987	-0.20262862095066023	-0.17961766537951118	-0.16807216172665915	-0.13039852042793057
[truncated: 320 more columns]
