# Supplementary material for: SPHARA - A Generalized Spatial Fourier Analysis for Multi-Sensor Systems with Non-Uniformly Arranged Sensors: Application to EEG
Source: PLoS One. 2015 Apr 17;10(4):e0121741. doi: 10.1371/journal.pone.0121741 (PMC4401437; doi:10.1371/journal.pone.0121741)
Supplement: S1 Dataset — The data set contains averaged and filtered SEP data of the volunteers as well as the standard electrode positions and triangle list of the ANT Neuro BV waveguard 256-channel EEG cap. (ZIP) [file pone.0121741.s001.zip › PlosOne/11_SEP_prepro_-50_130ms.csv]

Z1L	-0.2163415	-0.2704527	-0.2315266	-0.172976	-0.1056554	-0.06526233	-0.1070714	-0.05177926	-0.007417097	0.06164414	0.1025373	-0.03318127	-0.1152729	-0.269521	-0.4288208	-0.4147394	-0.416645	-0.4049096	-0.2791841	-0.1977452	-0.1117021	-0.120744	-0.2051009	-0.189363	-0.2067082	-0.2192244	-0.1525689	-0.1482874	-0.1009423	-0.04785752	-0.09345324	-0.1690191	-0.1550237	-0.1899719	-0.2730742	-0.239707	-0.3001053	-0.2632936	-0.1534269	-0.1218688	-0.1635918	-0.2473609	-0.2573171	-0.3394981	-0.4156957	-0.4353185	-0.4410984	-0.417203	-0.3518951
Z2L	-0.05957712	-0.03719073	-0.03030005	-0.02978417	-0.04035971	-0.08325495	-0.06802597	-0.06708896	-0.04641165	0.007668016	-0.04189857	-0.07066853	-0.0286173	-0.1240253	-0.2027689	-0.2592314	-0.1829725	-0.1518442	-0.03868047	0.006380062	-0.05903492	-0.07667134	-0.09826812	-0.1275715	-0.0984892	-0.156338	-0.1476101	-0.1794034	-0.230658	-0.186745	-0.2006422	-0.1783909	-0.2510072	-0.3155027	-0.2874066	-0.2783541	-0.3253115	-0.3069538	-0.2638814	-0.18103	-0.1574136	-0.1880295	-0.2154027	-0.1750096	-0.1763923	-0.1988717	-0.217568	-0.1705264	-0.1311213
Z3L	0.1237533	0.1151781	0.1026566	0.0509177	0.07896473	0.08955255	0.0682225	0.06169679	0.03959291	0.07970521	0.1225092	0.07350237	0.07236006	0.009628008	-0.02507632	-0.03493244	-0.04250395	-0.03878926	0.03718547	-0.01494824	-0.01767152	-0.03157747	-0.05675733	-0.08996666	-0.05164064	-0.093834	-0.09813827	-0.106259	-0.09684506	-0.06107738	-0.1280049	-0.1639235	-0.2030953	-0.2048517	-0.2353729	-0.2426478	-0.2773065	-0.2389876	-0.2136813	-0.1805071	-0.1819775	-0.1882523	-0.1868275	-0.1832707	-0.2158256	-0.2463432	-0.2500737	-0.1925145	-0.1558975
Z4L	0.2237656	0.2395894	0.2177312	0.2124618	0.198398	0.2119021	0.2008808	0.1720337	0.2046517	0.2193437	0.2337533	0.2200035	0.1962414	0.1479382	0.0997947	0.1233848	0.1444341	0.1537744	0.2112072	0.1841604	0.1562221	0.1656817	0.09576417	0.06583962	0.09002105	0.05212494	0.05703808	0.07104404	0.06522723	0.1014862	0.04281804	0.0289156	-0.003346201	-0.002114406	-0.002507456	-0.02570451	-0.1041586	-0.07986489	-0.09974557	-0.06934375	-0.0672153	-0.0747868	-0.02398315	-0.01256887	-0.05334269	-0.1011212	-0.1229356	-0.1006527	-0.04278645
Z5L	0.3377136	0.3441042	0.3670293	0.3062151	0.3109405	0.3061081	0.3218371	0.3347938	0.2943236	0.3525513	0.36681	0.3487893	0.3182032	0.3023495	0.2648044	0.2462958	0.297847	0.2945271	0.3029286	0.2722811	0.2545254	0.2117512	0.2081084	0.2215862	0.2335585	0.1730988	0.1903808	0.1442744	0.1312143	0.1553027	0.1530181	0.1311756	0.1034216	0.0799263	0.04258817	0.04142481	-0.02111423	0.01660818	0.03914547	0.0599421	0.04098263	0.002242498	0.02412002	0.08187752	0.009661346	0.00898754	0.01315319	-0.0002982959	0.04645376
Z6L	0.4547429	0.445236	0.4736884	0.4872521	0.4405913	0.4102983	0.4077715	0.4220933	0.4210511	0.4197824	0.448598	0.3885243	0.3983892	0.364227	0.3636989	0.3552272	0.3806615	0.3456185	0.3684646	0.342976	0.3141955	0.3086594	0.2797701	0.2687226	0.23824	0.2513493	0.2521512	0.2641358	0.2558256	0.281416	0.2421337	0.236345	0.2311283	0.1925478	0.1684945	0.1516634	0.09434462	0.09441832	0.125601	0.1505352	0.1141077	0.08167222	0.07067029	0.08881734	0.06106861	0.05256361	0.06017372	0.04060712	0.06876294
Z7L	0.5288209	0.5549044	0.5709703	0.5605211	0.5528478	0.5054869	0.486359	0.4543253	0.4560098	0.5253483	0.5122951	0.5006721	0.4690051	0.4708861	0.417861	0.4381418	0.4640463	0.4382278	0.4509405	0.3800913	0.3506984	0.317861	0.2877154	0.2970118	0.3428443	0.3366503	0.3380014	0.3259238	0.3128286	0.3443411	0.3164801	0.3087243	0.294592	0.2570837	0.2625057	0.2632005	0.248033	0.2349009	0.240179	0.2425917	0.2685945	0.2648482	0.271016	0.2752185	0.2329338	0.2266327	0.2219109	0.2312862	0.2729373
Z8L	0.3888068	0.4021074	0.3876978	0.3778575	0.3537656	0.3398035	0.3256992	0.339328	0.3334392	0.3440411	0.3530707	0.2864678	0.2950219	0.2590226	0.2131742	0.2651465	0.2479663	0.2108247	0.228119	0.188026	0.1484225	0.09119144	0.1189682	0.1333708	0.1496719	0.09529918	0.1148131	0.1046885	0.07501843	0.1098737	0.07082295	0.1058256	0.0931023	0.09	0.07887699	0.06541674	0.05304615	0.07221092	0.08371995	0.140107	0.1319582	0.1387858	0.1608054	0.1753974	0.1273048	0.1321933	0.1391542	0.1065801	0.1367714
Z9L	0.4644341	0.481867	0.4736884	0.4708247	0.4314283	0.440479	0.4043622	0.4527706	0.4383751	0.4660747	0.4555571	0.3872013	0.3838849	0.3419846	0.2915073	0.2927671	0.3399842	0.3159589	0.3340411	0.2675469	0.2673487	0.2215371	0.1934971	0.2158344	0.2546008	0.2267187	0.2459221	0.2602299	0.2482611	0.3139604	0.2692209	0.2334866	0.2615003	0.2417319	0.2637357	0.296659	0.267461	0.2868292	0.3062923	0.3596719	0.3372135	0.3438884	0.3248991	0.3643973	0.3184383	0.3287437	0.2914547	0.2846289	0.3575627
Z10L	0.2480804	0.2826636	0.2913037	0.2485366	0.2002878	0.1840691	0.1925162	0.2246727	0.2131479	0.3011405	0.2683787	0.1621565	0.1502808	0.1227601	0.1279751	0.1470697	0.1906299	0.173462	0.2053062	0.1284295	0.117861	0.08619407	0.04828566	0.08395332	0.1396824	0.121481	0.1423653	0.1484436	0.1329672	0.1590104	0.1587998	0.1939674	0.1969381	0.2121898	0.2125092	0.2514441	0.1990051	0.2425373	0.2303562	0.2813985	0.2948078	0.2969925	0.3653922	0.3462274	0.2879874	0.3323478	0.3121934	0.302632	0.329056
Z11L	0.1245043	0.1532585	0.1933322	0.1979435	0.1778873	0.1791016	0.1461783	0.1417968	0.1597052	0.2171749	0.1890507	0.1508686	0.1087524	0.1155764	0.09429549	0.1032251	0.1512318	0.1660748	0.1919617	0.159363	0.1312634	0.1243043	0.06878224	0.1200772	0.1694104	0.1617705	0.1632199	0.1398631	0.1412195	0.1964538	0.1766064	0.2085383	0.2472679	0.236738	0.2483681	0.2456835	0.192039	0.2296368	0.2451272	0.2733778	0.2758589	0.2569398	0.2844236	0.3020583	0.2962906	0.2857466	0.294571	0.268684	0.2862239
Z12L	0.176094	0.2335147	0.2526233	0.2012529	0.1873662	0.2162818	0.1950816	0.2000772	0.2355238	0.2368977	0.2565117	0.1922232	0.2248377	0.1845289	0.1679944	0.1769012	0.2082172	0.2260449	0.2502737	0.2016459	0.1855887	0.1720477	0.1566064	0.2078874	0.2570925	0.2043516	0.251402	0.2337761	0.2092069	0.2648745	0.2681137	0.2788138	0.2697438	0.2794262	0.3113722	0.3350447	0.261881	0.2731076	0.3108335	0.2899105	0.3010809	0.3177487	0.328598	0.328584	0.2957905	0.2769188	0.2806282	0.2804843	0.3145639
Z13L	0.1864748	0.2092455	0.2551939	0.228226	0.2365555	0.2475662	0.261216	0.3096859	0.2870819	0.3232093	0.3388612	0.2840358	0.2766099	0.2730654	0.2562572	0.2971153	0.3609388	0.3275908	0.356352	0.3722355	0.344099	0.3231023	0.3015757	0.3475645	0.3886524	0.3441516	0.3743253	0.3587945	0.363748	0.400286	0.3680224	0.4073241	0.4296771	0.4199281	0.4453167	0.4270556	0.3994771	0.4061783	0.426445	0.4693946	0.4671083	0.4527022	0.4911932	0.4695087	0.4284208	0.4412213	0.43917	0.4337041	0.4696333
Z14L	0.331795	0.3664888	0.4013652	0.3870907	0.3531181	0.3988945	0.4199088	0.4436954	0.4563222	0.4931865	0.4975996	0.4570223	0.4553553	0.434185	0.4314371	0.4669556	0.5764888	0.56774	0.6091279	0.567554	0.5674171	0.5575329	0.5061765	0.5432181	0.5699474	0.5814424	0.6048605	0.5893805	0.5646377	0.5851746	0.5398561	0.6111441	0.60236	0.5922039	0.6050149	0.6520513	0.6007913	0.5666082	0.5592069	0.5915266	0.5981734	0.5743726	0.5621793	0.5656571	0.5111248	0.5191297	0.5361853	0.5507861	0.5602913
Z15L	0.3724829	0.4220951	0.4269293	0.4363818	0.4413862	0.4705562	0.4729093	0.5321004	0.5312054	0.5685577	0.5983208	0.530358	0.5082593	0.5151027	0.5429321	0.6225654	0.6876961	0.7072925	0.7856133	0.7520705	0.736838	0.6910089	0.6485716	0.7011159	0.7161081	0.6713458	0.6898946	0.668598	0.6334532	0.6511651	0.6033515	0.6720337	0.6943025	0.6836445	0.70877	0.7110581	0.6446201	0.6178593	0.5934954	0.6187349	0.6107247	0.5957572	0.5869854	0.5583611	0.5227286	0.5905054	0.5681172	0.5779435	0.6429777
Z16L	0.3505299	0.399549	0.428798	0.4128286	0.4379049	0.4791735	0.4583909	0.4810248	0.5074715	0.5449377	0.5484541	0.5133023	0.5349324	0.5233585	0.5425812	0.5913142	0.6896526	0.7012546	0.7526759	0.7288822	0.7506756	0.6666152	0.6532953	0.6729338	0.7052588	0.6374522	0.6718074	0.6211089	0.6340463	0.6540779	0.6361151	0.6736059	0.6926198	0.7044236	0.6781838	0.7018319	0.6612914	0.6171293	0.6081926	0.613934	0.6215178	0.6184699	0.6080839	0.6068942	0.5479487	0.5665117	0.5888349	0.5939849	0.6288103
Z17L	0.01504825	0.05259519	0.116724	0.1312353	0.1693122	0.1753729	0.1561028	0.2256238	0.274499	0.3062116	0.377761	0.2997333	0.3009353	0.2715003	0.2713248	0.3075697	0.3987103	0.4404141	0.499835	0.4388208	0.378963	0.3284401	0.2607896	0.271502	0.2753571	0.2716775	0.2831076	0.2774592	0.273462	0.2414775	0.2124583	0.2943657	0.3288454	0.3407563	0.3352641	0.3406422	0.2738445	0.2371942	0.2313651	0.2439095	0.2374452	0.2376505	0.2414213	0.2213494	0.1570802	0.1727671	0.214936	0.2771539	0.3168451
Z18L	0.03606246	0.06567644	0.1221934	0.1171609	0.1429023	0.1600649	0.1322057	0.2172539	0.2590314	0.3040235	0.3603229	0.299814	0.2724074	0.2615494	0.2704018	0.3253536	0.4024706	0.4298842	0.4681593	0.4241762	0.3946605	0.3252325	0.2516599	0.2506808	0.3107791	0.2751219	0.2808984	0.2498666	0.2405264	0.2478891	0.2126706	0.3053448	0.3556168	0.3153781	0.3388472	0.3500948	0.2577592	0.2475575	0.2056922	0.2180576	0.2401614	0.2556975	0.2230988	0.2154273	0.1705668	0.1942235	0.2129672	0.2599123	0.3274732
Z19L	-0.42319	-0.3759695	-0.3054799	-0.2631953	-0.2412897	-0.1922916	-0.2210669	-0.1562801	-0.1319933	-0.1214897	-0.1023846	-0.1717986	-0.2175346	-0.2428602	-0.2972872	-0.3240025	-0.2889753	-0.2431672	-0.200751	-0.264671	-0.3317828	-0.4056641	-0.4414546	-0.355157	-0.2956606	-0.365264	-0.358598	-0.3434989	-0.3245236	-0.2905826	-0.3384734	-0.2891332	-0.2404931	-0.1709019	-0.128147	-0.1284488	-0.1910669	-0.2304755	-0.1846885	-0.1654659	-0.1395017	-0.1400053	-0.1000088	-0.1230848	-0.2308826	-0.2391893	-0.2532743	-0.2300667	-0.1556255
L1Z	-0.2706387	-0.3027742	-0.3056361	-0.2634936	-0.2371714	-0.2571433	-0.2946499	-0.2495842	-0.2461993	-0.2345148	-0.1857115	-0.2134287	-0.2223741	-0.2360677	-0.2748219	-0.2585752	-0.2067433	-0.2106738	-0.1592227	-0.1398456	-0.1622407	-0.2470328	-0.2777259	-0.2709353	-0.3266977	-0.3154413	-0.2904685	-0.3251079	-0.3506247	-0.315329	-0.2950096	-0.2606422	-0.2901088	-0.3170065	-0.4020775	-0.4006194	-0.4479172	-0.4263801	-0.4251588	-0.4197859	-0.4216055	-0.4037954	-0.4502808	-0.4574697	-0.5181926	-0.5229286	-0.4988524	-0.5302018	-0.4794175
L2Z	0.01991402	-0.02088963	-0.01688367	-0.02675732	-0.01331462	-0.03994385	-0.1071381	-0.1327373	-0.1894139	-0.1793806	-0.1777242	-0.1745025	-0.1694069	-0.2099754	-0.2624022	-0.2001088	-0.1781558	-0.183569	-0.1404808	-0.1190226	-0.1260677	-0.1681505	-0.1850167	-0.1411897	-0.1270925	-0.1550412	-0.1495736	-0.1607387	-0.1629742	-0.1600175	-0.1914143	-0.1937199	-0.2114248	-0.298505	-0.3492279	-0.3681769	-0.4040323	-0.4097421	-0.3598456	-0.3126864	-0.2896368	-0.2795631	-0.2646166	-0.2627285	-0.302704	-0.3315003	-0.3688033	-0.3571241	-0.4002615
L3Z	-0.06422355	-0.1192297	-0.07177575	-0.07480084	-0.1040235	-0.05311634	-0.05347078	-0.007620636	-0.003005786	0.01464818	0.01114231	-0.05571328	-0.04927707	-0.115329	-0.1128093	-0.164113	-0.1623934	-0.1972697	-0.1194771	-0.1215985	-0.1041639	-0.1522846	-0.1746991	-0.1418722	-0.1340604	-0.1975066	-0.183641	-0.155887	-0.1972697	-0.1453992	-0.1734831	-0.1553571	-0.1917828	-0.2357519	-0.2343569	-0.2479102	-0.3065538	-0.2954606	-0.1999667	-0.195522	-0.1548026	-0.2090104	-0.2268907	-0.1632515	-0.1918968	-0.1957957	-0.2596087	-0.2514634	-0.2580084
L4Z	0.06766099	0.04066854	0.07962976	0.07993157	0.06741884	0.08227233	0.02722408	0.03074925	0.01292508	0.06116687	0.05491665	0.04801192	0.05175645	0.01536234	-0.005486928	-0.01191788	0.00395333	-0.02075627	-0.02728373	-0.0590086	-0.04115634	-0.05652044	-0.08669416	-0.085701	-0.07519039	-0.07486226	-0.05818214	-0.06729777	-0.1087805	-0.08904368	-0.1157343	-0.1444867	-0.1537287	-0.1885541	-0.2071609	-0.2244832	-0.2888489	-0.3151781	-0.2963818	-0.2571486	-0.2175662	-0.2167064	-0.221409	-0.2226057	-0.2374908	-0.2551535	-0.2859554	-0.2824548	-0.2712458
L5Z	0.237489	0.2172311	0.2259712	0.188047	0.1579224	0.1614336	0.131781	0.1494245	0.175322	0.2303018	0.2292946	0.1827163	0.1799368	0.1018617	0.1364011	0.1265959	0.1833655	0.1780997	0.2095789	0.1058659	0.1130742	0.1121653	0.02325145	0.01324443	0.08876645	0.06213897	0.08978593	0.06085278	0.05716266	0.1037954	0.03246534	0.02236884	0.001933673	-0.03877522	-0.04367608	-0.08657133	-0.132618	-0.1475662	-0.1671434	-0.1141183	-0.09640463	-0.1108159	-0.08032637	-0.07413757	-0.1183313	-0.1116319	-0.08618705	-0.07867696	-0.05875767
L6Z	0.3525566	0.3593016	0.3647815	0.3573206	0.3207247	0.3115283	0.311781	0.2987577	0.3380312	0.3610633	0.3633146	0.2681962	0.2756098	0.2495754	0.2465187	0.2238902	0.2529935	0.2394157	0.26093	0.218612	0.1851149	0.1676891	0.1241323	0.1107493	0.1467521	0.09347253	0.1348517	0.1483173	0.1065608	0.1268152	0.1091297	0.1071398	0.09839796	0.07507808	0.05699596	0.02075276	-0.02881207	0.01583436	0.002581154	0.04565011	0.02686085	0.01735392	0.03424811	0.06170732	0.01155115	0.004307775	0.02385155	-0.02140726	0.031495
L7Z	0.3257922	0.3311458	0.304013	0.3164415	0.3191033	0.2914862	0.2631514	0.271595	0.2077733	0.2689173	0.2888226	0.264471	0.2379488	0.2163941	0.201209	0.2222864	0.1965661	0.1441884	0.1962572	0.1868679	0.1440551	0.1067836	0.05660116	0.0602439	0.05503246	0.03182312	0.1051219	0.0513283	0.03264959	0.06978066	0.01286542	0.04942446	0.004576241	-0.01045798	-0.01380768	-0.01766976	-0.06969118	-0.03635375	-0.01657308	-0.03283207	-0.01241797	-0.02043165	0.01351641	0.03945604	-0.04262853	-0.03908054	-0.03061239	-0.03891911	-0.0367275
L8Z	0.4022583	0.3957887	0.3921284	0.414199	0.3722513	0.367947	0.3654834	0.3628549	0.3525689	0.3784839	0.3766397	0.317017	0.3022811	0.2582084	0.2533427	0.2225601	0.2725654	0.2159853	0.2556677	0.1784611	0.1693332	0.1497438	0.09911037	0.08151255	0.1190735	0.08585717	0.09500439	0.09561853	0.1000035	0.1187594	0.06096859	0.06858046	0.065422	0.05073522	0.04156519	0.003418146	-0.04235305	-0.02116161	-0.0361853	0.03186875	0.01937708	0.06239165	0.07291455	0.1058273	0.06906826	0.08494122	0.06625022	0.03482015	0.0636287
L9Z	0.4031725	0.4112651	0.410751	0.4036814	0.385787	0.35196	0.3527847	0.3442551	0.3607756	0.3912037	0.3770767	0.2618214	0.2568609	0.2447043	0.2269609	0.2393788	0.2678119	0.2100421	0.2228145	0.1790402	0.127554	0.1122987	0.08686612	0.0925057	0.1238972	0.1150096	0.1243429	0.1127286	0.08776627	0.1576136	0.09789085	0.07685208	0.08568696	0.08430777	0.07921214	0.09014038	0.03056852	0.03160379	0.05005966	0.1078803	0.1086419	0.09011055	0.144843	0.1504404	0.0973276	0.1326197	0.1293876	0.1219231	0.1527075
L10Z	0.2058677	0.1928759	0.2411932	0.1793455	0.1587752	0.1806738	0.1605106	0.1749307	0.195973	0.2092894	0.2130584	0.1338428	0.126617	0.09779084	0.04479382	0.06212669	0.1188384	0.06907001	0.07048605	0.0178663	0.03886647	-0.01281102	-0.06749254	-0.02473416	-0.01463941	-0.0557396	-0.002623265	0.003804175	-0.01709247	0.01415512	-0.006674857	0.06498333	0.02591507	-0.0200544	0.01535533	0.0437182	-0.02748201	-0.01038077	0.04109844	0.06262151	0.09372346	0.1019846	0.1321214	0.1592227	0.1538024	0.1595736	0.1300228	0.1069609	0.1395736
L11Z	0.07917705	0.1025812	0.1206563	0.1534497	0.1356501	0.1418337	0.1267661	0.07717144	0.08292858	0.1350939	0.1311125	0.04894543	0.02178452	0.03107738	0.002912792	0.02350939	0.0318705	0.02839094	0.08991753	0.05426917	0.02164766	-0.0349342	-0.008645374	0.01907879	0.03098438	0.01505878	0.006078261	0.01468679	0.03417091	0.06348307	0.03134585	0.04817687	0.07809791	0.09858046	0.1145429	0.1087208	0.07605369	0.05048605	0.06846113	0.1065713	0.1293455	0.1397263	0.1345973	0.173076	0.1709388	0.1989805	0.1946885	0.199242	0.2212774
L12Z	0.01146692	0.03638182	0.07761362	0.06795052	0.02928584	0.01841727	0.03146341	0.08796982	0.09332866	0.142697	0.1298719	0.06645201	0.05902264	0.03660818	0.004183193	0.05344797	0.08889806	0.07630812	0.1027619	0.1024478	0.09793823	0.04636427	0.01237235	0.07235656	0.07640814	0.07515529	0.06124584	0.07021407	0.07444989	0.1171942	0.1056554	0.1389191	0.1587138	0.1282997	0.1214055	0.1684155	0.1630497	0.1449131	0.1441077	0.1974031	0.2078558	0.2230181	0.2364011	0.2596684	0.2100263	0.202825	0.2209914	0.2001	0.2065327
L13Z	0.02735392	0.04637129	0.1037673	0.1028935	0.1166626	0.1058975	0.1090648	0.143283	0.1506177	0.1695964	0.1912002	0.127868	0.1341937	0.1109721	0.1180979	0.1529303	0.22618	0.2262432	0.2638042	0.2428145	0.2235533	0.1805422	0.1429023	0.1555975	0.2240832	0.2099491	0.2077768	0.2423214	0.2383453	0.2742516	0.1924267	0.2536199	0.2760888	0.2206756	0.2165011	0.2431128	0.2337849	0.2279611	0.2530795	0.2602843	0.2836235	0.2927777	0.3032269	0.3326373	0.30269	0.3008756	0.2540235	0.2836936	0.317296
L14Z	0.1209949	0.1619582	0.2209475	0.1950342	0.1787735	0.2322109	0.2054431	0.1978961	0.2297421	0.2873065	0.2724846	0.21	0.2222074	0.2175768	0.231295	0.2670696	0.3000825	0.3259098	0.3526268	0.2457835	0.2909458	0.3038586	0.2618459	0.2549289	0.2924267	0.3025127	0.3247131	0.2841218	0.3086471	0.3375768	0.297389	0.339142	0.3610896	0.3557852	0.352983	0.4262713	0.3322162	0.3353202	0.3448938	0.3834725	0.3888384	0.3505492	0.3568836	0.382153	0.3264275	0.3380681	0.3720583	0.3615827	0.3701579
L15Z	0.2068714	0.2459817	0.287954	0.3015687	0.294099	0.2929268	0.3189805	0.3258993	0.3348237	0.3964976	0.4367819	0.4230058	0.4048921	0.3784945	0.3894034	0.3913546	0.4448219	0.4590946	0.5024355	0.4827145	0.4800263	0.4587928	0.4473539	0.5164239	0.5129198	0.4690051	0.4696192	0.4905615	0.518512	0.5072785	0.5160554	0.529435	0.5519688	0.5567222	0.5788349	0.5666801	0.5440709	0.5614266	0.549156	0.5467749	0.542625	0.5291928	0.5245359	0.5456501	0.5215933	0.5234918	0.5138428	0.5214757	0.5599228
L16Z	0.2424338	0.3072925	0.3361923	0.3107843	0.3166608	0.3454325	0.3297421	0.356903	0.398119	0.4097666	0.4528865	0.4188595	0.385508	0.3921512	0.3908247	0.4370767	0.5233743	0.5363678	0.5737287	0.5314968	0.5178908	0.4874592	0.4790349	0.490107	0.5046043	0.436817	0.4809002	0.4936129	0.4575469	0.5137269	0.4949939	0.5380014	0.4947236	0.5205913	0.5337936	0.5192244	0.4816915	0.4575855	0.4471697	0.4461976	0.4645411	0.4683646	0.4078628	0.4225338	0.3859624	0.4127513	0.4334796	0.4419547	0.4343639
L17Z	0.04109317	0.08770311	0.1021091	0.1230093	0.1838831	0.1605545	0.1746184	0.2749763	0.2783506	0.3063046	0.3332988	0.3022986	0.3174785	0.2749342	0.271402	0.3244973	0.3829303	0.4438498	0.4864906	0.4050325	0.3925548	0.3446605	0.2786892	0.2861871	0.286545	0.2903703	0.2962099	0.2320179	0.2538428	0.2923864	0.3033163	0.3501877	0.3346026	0.3253975	0.332425	0.3433708	0.266824	0.2343955	0.2027935	0.2596385	0.2492525	0.2332409	0.2147657	0.2087717	0.1379312	0.1768205	0.2165626	0.2673627	0.3191156
L18Z	0.03680821	0.06752062	0.06426917	0.1303193	0.1380663	0.1523969	0.19319	0.2814195	0.238777	0.3031005	0.3531391	0.3515406	0.3017986	0.2810633	0.2624513	0.2827163	0.386931	0.4676347	0.451423	0.3983032	0.3837726	0.3078838	0.2873013	0.29485	0.3015739	0.2442744	0.2930918	0.3049201	0.2771153	0.2953799	0.3134111	0.3227338	0.3418249	0.3580295	0.3491104	0.3008054	0.2325496	0.2091402	0.2510212	0.2704159	0.2581734	0.2473715	0.214764	0.2239761	0.1758484	0.2131602	0.2063941	0.2877329	0.3513107
L19Z	0.04390595	0.07925426	0.07941569	0.09381119	0.1430058	0.1741586	0.1673785	0.2126162	0.2372539	0.2802807	0.3494262	0.3254483	0.3250202	0.3115406	0.2577698	0.3079101	0.3775557	0.3811072	0.4503544	0.4199719	0.3856326	0.3151342	0.2789981	0.2923215	0.3183155	0.2765064	0.2503878	0.2188647	0.2179277	0.2379786	0.2383155	0.328047	0.3042428	0.3268065	0.3539059	0.3168644	0.2749254	0.2545131	0.2285682	0.2416757	0.2333093	0.2079417	0.2240761	0.209993	0.1454904	0.1918635	0.2291297	0.278026	0.3156922
L20Z	-0.5421583	-0.5047851	-0.4150851	-0.3874171	-0.3831427	-0.3837761	-0.382539	-0.3523917	-0.3097263	-0.3127531	-0.3021003	-0.3314196	-0.4144727	-0.4963818	-0.5732427	-0.583297	-0.5635743	-0.4879786	-0.4023952	-0.4060607	-0.4338866	-0.4740902	-0.4953641	-0.4390244	-0.4360572	-0.5391648	-0.5337024	-0.5174311	-0.4709914	-0.455408	-0.4869503	-0.4356203	-0.3825355	-0.3363485	-0.3140095	-0.2418845	-0.2706791	-0.2821021	-0.2717319	-0.2830128	-0.3087296	-0.2818793	-0.2603106	-0.3165538	-0.4094736	-0.4541148	-0.522267	-0.4505949	-0.3546447
L1L	-0.4681628	-0.5389173	-0.577589	-0.5624162	-0.5399491	-0.5707212	-0.6716161	-0.7130251	-0.738405	-0.7160239	-0.6746113	-0.7150114	-0.7360151	-0.7813283	-0.7735603	-0.7056308	-0.6504667	-0.6824952	-0.5639849	-0.5216494	-0.5341604	-0.6257799	-0.6591823	-0.6950149	-0.7213458	-0.7435269	-0.6914775	-0.6422899	-0.6365924	-0.6417845	-0.6494245	-0.6612318	-0.6629531	-0.7351079	-0.7489822	-0.7625022	-0.8620705	-0.9303843	-0.9414038	-0.8990402	-0.8805633	-0.8589051	-0.8631163	-0.8153167	-0.771967	-0.7214038	-0.6879207	-0.6366661	-0.5715739
L2L	-0.04350938	0.02200385	0.01641691	-0.01933321	-0.02791718	-0.03577821	-0.01947183	-0.01891209	-0.09250746	-0.1388226	-0.1866836	-0.3082137	-0.3261046	-0.4454466	-0.4319477	-0.3873241	-0.3897052	-0.4389051	-0.3476066	-0.3736463	-0.4353237	-0.4342376	-0.3937164	-0.4410967	-0.4660203	-0.5199789	-0.4980716	-0.5254483	-0.535122	-0.3900983	-0.4718705	-0.4123618	-0.431574	-0.5089928	-0.45721	-0.4635059	-0.4346938	-0.396731	-0.2508019	-0.1910669	-0.1800667	-0.3172188	-0.3482313	-0.4445569	-0.4690525	-0.414864	-0.3982681	-0.3856255	-0.4095403
L3L	-0.0231023	-0.07628355	-0.1400526	-0.1700035	-0.2279453	-0.203562	-0.1853343	-0.161688	-0.1049588	-0.02907001	-0.06316722	-0.09380418	-0.08056501	-0.1347622	-0.2187682	-0.213011	-0.1679312	-0.179535	-0.1411932	-0.2189858	-0.2535129	-0.2889138	-0.3591227	-0.3424004	-0.2864187	-0.3096438	-0.207926	-0.1936375	-0.1764924	-0.0563555	-0.06821548	-0.0637375	-0.06818389	-0.1548482	-0.1850272	-0.2668451	-0.3761905	-0.3885559	-0.3954009	-0.3144569	-0.3083787	-0.3192297	-0.3265819	-0.3393753	-0.3671679	-0.3483611	-0.3030233	-0.3295175	-0.304385
L4L	0.03865942	-0.0008527806	-0.008612038	0.04678715	0.05766626	0.0216424	-0.01167924	0.02640989	0.08134234	0.1585419	0.1631286	0.1116336	0.1016722	-0.03759081	-0.1205545	-0.03624847	0.00728724	-0.008975262	-0.02380594	-0.1095561	-0.1216845	-0.1306317	-0.1173908	-0.09356553	-0.0945973	-0.1036427	-0.09556589	-0.09906825	-0.09886647	-0.01060011	-0.04068258	-0.08680294	-0.1011985	-0.139814	-0.1536041	-0.1978172	-0.2128988	-0.2175627	-0.2192788	-0.1746078	-0.1353922	-0.1197614	-0.1588208	-0.1759238	-0.1759993	-0.2297719	-0.2202772	-0.21485	-0.2420232
L5L	-0.05560098	-0.02144236	0.007748724	0.04949465	-0.01502895	-0.02937357	0.01442183	0.01863134	0.01079839	0.0356624	-0.03023513	-0.05561326	-0.04286717	-0.06028601	-0.07287244	-0.06201439	-0.0504492	-0.0798912	-0.08096332	-0.09643797	-0.1294824	-0.1391455	-0.1899052	-0.1653132	-0.1889542	-0.2105159	-0.1955343	-0.1527935	-0.1816126	-0.1452483	-0.1648974	-0.1616652	-0.2168959	-0.2370293	-0.1973697	-0.2164625	-0.3004895	-0.3261133	-0.2951851	-0.270265	-0.2658308	-0.2537761	-0.2429917	-0.2141604	-0.2521881	-0.2587279	-0.2884418	-0.2921565	-0.2502299
L6L	0.2755641	0.2811897	0.2769977	0.307196	0.2947324	0.2542446	0.262339	0.2900193	0.2710581	0.2643288	0.2844938	0.2456326	0.2144674	0.2136989	0.2016617	0.1646148	0.1808001	0.1449324	0.1900158	0.09180558	0.08280225	0.07844358	0.09567994	0.08491665	0.04588875	0.003533952	0.09534304	0.08586243	0.05508334	0.1121741	0.06846289	0.07841025	0.05262326	0.00496754	-0.03169504	-0.03746096	-0.1104755	-0.100265	-0.08574662	-0.03980874	-0.02889104	-0.01096508	0.007948763	0.01285138	-0.01380067	0.0118705	-0.05986313	-0.06008774	-0.0203755
L7L	0.3909142	0.3997684	0.4022302	0.403934	0.355887	0.3541867	0.3240112	0.3247991	0.3302527	0.3420688	0.3460046	0.3207721	0.3063923	0.2598719	0.2274838	0.2321864	0.2274434	0.2048868	0.2503158	0.1979733	0.1649956	0.1249026	0.1254922	0.1243446	0.09816284	0.06807159	0.08946131	0.1171627	0.07110195	0.1222846	0.1030198	0.09139147	0.03998947	0.0460379	0.01308475	-0.01968942	-0.02121951	-0.003784874	0.0165029	0.02739604	0.03543955	0.03263029	0.05030707	0.08490261	0.07390945	0.0772153	0.06051939	0.05822601	0.06693104
L8L	0.3919951	0.4098351	0.4362923	0.4329549	0.3706791	0.3548043	0.3490086	0.3461098	0.3091735	0.296624	0.31299	0.2912037	0.2739287	0.2597736	0.2436059	0.2578593	0.2387191	0.2117319	0.1915441	0.1651097	0.1202983	0.1415336	0.1041586	0.1144885	0.1378909	0.0755887	0.1128549	0.1304685	0.09612037	0.1423601	0.1154729	0.1144499	0.07354799	0.07351991	0.0822618	0.08951921	0.0553448	0.06437621	0.1316564	0.1504527	0.1255729	0.1216108	0.1184682	0.1543306	0.1081014	0.1428145	0.1226812	0.1205106	0.134106
L9L	0.131295	0.1357589	0.09705211	0.1579575	0.1146798	0.08326724	0.08252851	0.08018424	0.08034743	0.08638358	0.06364976	0.02993156	0.04844709	0.007490788	0.003309352	-0.009484123	0.01712932	-0.0474785	-0.05313739	-0.1096438	-0.1232216	-0.1499737	-0.140851	-0.1499333	-0.1691525	-0.1635831	-0.2178154	-0.1851184	-0.2000369	-0.1776241	-0.2167082	-0.1732128	-0.2120232	-0.2007615	-0.192446	-0.192411	-0.2492823	-0.2329935	-0.1767275	-0.122704	-0.1397772	-0.1516091	-0.1083488	-0.1036427	-0.1366889	-0.08505351	-0.1110914	-0.1033988	-0.09571504
L10L	-0.006239691	0.0422618	0.01145113	0.0006281787	-0.02412529	-0.0284471	-0.04161256	-0.01182313	-0.04344622	-0.01327075	-0.003398841	-0.0367275	-0.04958589	-0.09639586	-0.0857782	-0.106252	-0.08821021	-0.09385682	-0.05232322	-0.09557115	-0.1268345	-0.1759905	-0.1505966	-0.1554869	-0.159714	-0.1938445	-0.1954255	-0.1944622	-0.1962169	-0.1696403	-0.1708458	-0.1714599	-0.1525004	-0.1639586	-0.139807	-0.14402	-0.1821267	-0.1904246	-0.1803843	-0.1035322	-0.1183629	-0.08503597	-0.07347079	-0.07714336	-0.097289	-0.06009651	-0.09429549	-0.09678891	-0.05593613
L11L	-0.06653974	-0.02530093	-0.01902965	-0.01061414	-0.008099667	-0.008899809	-0.01754167	0.002372344	-0.003839272	0.05723987	0.04225654	0.02395157	-0.004255134	-0.07200737	-0.0843762	-0.04765397	-0.02187928	-0.01975083	0.006594138	-0.03459203	-0.06826811	-0.1121758	-0.1150746	-0.09205299	-0.07004387	-0.05709774	-0.09006843	-0.06541674	-0.05466573	0.0003386544	-0.0007632935	0.01087384	0.008799787	-0.0003439228	-0.009973682	0.005014912	-0.01641867	-0.03236708	-0.007583787	0.008894544	0.01058782	0.02767854	0.03014915	0.06321284	0.04803474	0.06795403	0.03911388	0.04615547	0.07345675
L12L	-0.1530356	-0.1097508	-0.1035638	-0.08673276	-0.0971223	-0.1101053	-0.09129321	-0.02744516	-0.03681347	0.0002105632	0.01007194	-0.03866819	-0.08643797	-0.0760923	-0.0752167	-0.07014915	-0.04798386	-0.05364801	-0.02651693	-0.01480611	-0.05787331	-0.0918863	-0.1094648	-0.09078961	-0.04862432	-0.05107212	-0.1011581	-0.1173065	-0.1147026	-0.04583435	-0.08310055	-0.04399193	-0.0449149	-0.06509388	-0.07907352	-0.08260923	-0.1172206	-0.09334445	-0.08738726	-0.05947886	-0.04006668	-0.02053518	0.01408317	0.02898403	-0.003655024	-0.005374627	-0.02075978	-0.01980523	0.02760309
L13L	0.02903667	0.0758326	0.08775926	0.09238813	0.1272101	0.1045604	0.1071469	0.1386085	0.1228777	0.1471205	0.1632199	0.1413564	0.1429865	0.1315178	0.1199158	0.1686524	0.199142	0.1851307	0.2128952	0.1716424	0.2136638	0.1709353	0.1782067	0.2058852	0.2102667	0.2078347	0.1732392	0.1617161	0.1857378	0.2116213	0.2043639	0.2446657	0.1701158	0.2205001	0.2669977	0.2634585	0.2128215	0.1981102	0.2021565	0.2395104	0.2253343	0.2028672	0.2366871	0.2109107	0.2290244	0.2368363	0.2351132	0.2227215	0.286903
L14L	0.05281278	0.0993683	0.1093578	0.1362432	0.1409826	0.1642972	0.1352325	0.1593753	0.18073	0.2206843	0.2191648	0.2102474	0.1945201	0.1578838	0.1590156	0.2022232	0.2418828	0.2590595	0.2887366	0.2583523	0.2266485	0.1930865	0.2151886	0.2598912	0.2543569	0.2404878	0.2276329	0.2445622	0.2552746	0.2974978	0.2620811	0.3138024	0.3111914	0.2884155	0.2841709	0.3032655	0.2610441	0.2812563	0.2655992	0.3200614	0.3034497	0.2906896	0.3051746	0.2713178	0.2408738	0.2793192	0.3101632	0.3311283	0.3697263
L15L	0.04408843	0.06008423	0.05435866	0.1279295	0.1453413	0.1366977	0.1415529	0.1750202	0.1907791	0.2060888	0.221674	0.2184857	0.2104896	0.164878	0.1951483	0.2081084	0.2554553	0.2695947	0.3043727	0.2632655	0.2842692	0.2765275	0.2778224	0.2556466	0.2830654	0.2522758	0.2762607	0.2776031	0.2721425	0.2958098	0.3036445	0.3369363	0.3344727	0.3343569	0.342804	0.3553044	0.2857536	0.2837024	0.3215213	0.3533585	0.3247692	0.2752325	0.2996192	0.3089665	0.2560449	0.2747868	0.3075189	0.3066907	0.3318372
L16L	0.005307949	0.0434199	0.08273908	0.1227145	0.1143745	0.1525969	0.1369679	0.2099228	0.1925987	0.2406106	0.2555343	0.2422741	0.2074732	0.1869872	0.1865994	0.1833269	0.2655887	0.2972346	0.3248043	0.2702597	0.2866959	0.2642446	0.2091472	0.2208036	0.2486963	0.234499	0.2324566	0.2266626	0.2095894	0.2632795	0.2347552	0.2448096	0.2426057	0.2914441	0.3082435	0.3019986	0.2055659	0.2026671	0.2272258	0.2332374	0.2500965	0.2152746	0.2046605	0.1975961	0.1811546	0.1741376	0.1998	0.2438147	0.2686735
L17L	-0.003765575	0.007673275	0.04121074	0.08285313	0.1108563	0.1476136	0.1121372	0.1583014	0.2084138	0.2308475	0.2672048	0.2230812	0.1557905	0.1408317	0.1457589	0.1966205	0.2575908	0.2806089	0.3541674	0.285615	0.2599719	0.2151781	0.2313616	0.2146587	0.1989226	0.1752097	0.1981576	0.1974136	0.2126443	0.2181383	0.2167328	0.237382	0.252539	0.2532795	0.2615406	0.2625724	0.2487805	0.2103158	0.2071855	0.2293455	0.2282067	0.1949184	0.1533743	0.170465	0.1505773	0.1513827	0.1549798	0.1867029	0.2293139
L18L	-0.04232322	-0.004799086	0.02118617	0.04545534	0.05789261	0.04062642	0.03477452	0.1273943	0.1400719	0.1738744	0.1939024	0.1429637	0.07786453	0.09421652	0.05930163	0.08717494	0.1248272	0.1622372	0.2181593	0.1746324	0.08934199	0.02576242	0.04141954	0.04234076	0.07577469	0.05446043	0.06715388	0.0463397	0.04099315	0.07282505	0.02726619	0.0285822	0.05763993	0.08155817	0.105415	0.1280874	0.04962625	0.0789735	0.08377785	0.1106299	0.1012827	0.07361818	0.1011019	0.05528864	0.02005263	0.03412529	0.03708545	0.09534129	0.1303211
L19L	-0.3485225	-0.318791	-0.2809089	-0.2699666	-0.2392069	-0.2200965	-0.2058589	-0.1596069	-0.1374083	-0.1148149	-0.07636778	-0.1294876	-0.156931	-0.1530216	-0.1941604	-0.1580225	-0.1461046	-0.1244166	-0.0640358	-0.1306036	-0.1788665	-0.2564117	-0.2192806	-0.2085857	-0.1555519	-0.1818582	-0.190007	-0.1796263	-0.1619618	-0.1455045	-0.1572574	-0.105894	-0.1005791	-0.09260046	-0.08189507	-0.02762765	-0.06513072	-0.08348131	-0.06836989	-0.03079663	0.021402	-0.02088086	-0.0004755231	-0.01210739	-0.05996139	-0.06390244	-0.09364099	-0.03718547	0.01232497
L1A	-0.03344622	-0.01257414	-0.03417442	0.01420074	0.01136866	0.02485524	0.031309	0.03042463	0.03053518	0.04298473	0.01184945	-0.02512546	-0.03854711	-0.008233021	-0.04364274	-0.05	-0.06101947	-0.0618126	-0.008017194	-0.04215827	-0.07958589	-0.1269065	-0.1521548	-0.1564099	-0.1818617	-0.1871135	-0.1250939	-0.1508984	-0.11711	-0.07456571	-0.1645376	-0.1767714	-0.2118635	-0.1985015	-0.1858659	-0.207182	-0.2988173	-0.2997982	-0.2624022	-0.2346464	-0.2295122	-0.2114055	-0.2190121	-0.226803	-0.2671907	-0.2459133	-0.2723214	-0.281309	-0.2675083
L2A	0.1207791	0.1224917	0.1606159	0.1595403	0.1369925	0.05877347	0.06663976	0.09676259	0.0574364	0.1077698	0.1584208	0.09166871	0.0736059	0.04711178	0.03714687	0.05108966	0.04711879	-0.01218459	0.02543779	-0.05801018	-0.08659239	-0.104385	-0.09863485	-0.1116406	-0.1251553	-0.1354203	-0.09759432	-0.1416599	-0.1121548	-0.1026391	-0.1569889	-0.1789314	-0.1774346	-0.217024	-0.2471135	-0.2522636	-0.2928198	-0.2617354	-0.2348254	-0.2100544	-0.2335392	-0.2074627	-0.187289	-0.1839094	-0.1715424	-0.129907	-0.200737	-0.2368468	-0.2423355
L3A	-0.07686787	-0.06208457	-0.05746622	-0.05699596	-0.08434638	-0.1040516	-0.08545534	-0.1043674	-0.143462	-0.0875136	-0.1136708	-0.1293297	-0.143355	-0.1876715	-0.1810142	-0.1881891	-0.1717442	-0.1985243	-0.2327198	-0.2675347	-0.267661	-0.3345095	-0.3573434	-0.3670767	-0.3892314	-0.3900228	-0.3806755	-0.3660221	-0.3657694	-0.3330918	-0.3633971	-0.3326882	-0.4128514	-0.3612739	-0.3651342	-0.4076821	-0.4615389	-0.4497561	-0.4008966	-0.3713476	-0.3624022	-0.3568837	-0.3379452	-0.2855519	-0.2579488	-0.2399175	-0.2714968	-0.3062888	-0.302732
L4A	-0.1519038	-0.1127286	-0.0792332	-0.1041095	-0.1504106	-0.1757642	-0.1688893	-0.1631865	-0.1031637	-0.09103351	-0.08965081	-0.136917	-0.1623057	-0.2159502	-0.2412809	-0.2219091	-0.1893753	-0.2414476	-0.1889647	-0.2202492	-0.2851202	-0.3372521	-0.3366941	-0.3390402	-0.3363239	-0.3827724	-0.3696402	-0.3520846	-0.3281874	-0.3564274	-0.3524671	-0.3619424	-0.3686226	-0.3912739	-0.4230725	-0.4253588	-0.4387472	-0.4563678	-0.4392244	-0.4030567	-0.4018881	-0.3895069	-0.3340042	-0.3155448	-0.3188261	-0.2821583	-0.2792543	-0.2857098	-0.2933023
L5A	-0.1625741	-0.1270065	-0.1050693	-0.1093139	-0.1162186	-0.09975434	-0.1135024	-0.09958239	-0.08366731	-0.04743288	-0.06266538	-0.07963502	-0.05448851	-0.09705913	-0.115415	-0.1210212	-0.1058484	-0.1212809	-0.0903176	-0.1294666	-0.1411002	-0.1889963	-0.2011318	-0.1948394	-0.1786577	-0.2703702	-0.2285822	-0.220293	-0.2031304	-0.1674592	-0.1855343	-0.1372135	-0.1868345	-0.1847763	-0.1873346	-0.2168714	-0.2344236	-0.2365906	-0.2119863	-0.1876505	-0.2016108	-0.1666713	-0.1668065	-0.1498895	-0.1292472	-0.1212616	-0.1385998	-0.1504141	-0.1051307
L6A	-0.1198702	-0.08122829	-0.05530795	-0.03575013	-0.06177926	-0.08901912	-0.1138042	-0.06467626	-0.03304088	0.0174399	0.009073523	-0.04121074	-0.03842604	-0.07874013	-0.09549219	-0.03902965	0.006248465	-0.0002649574	0.005492192	-0.04484296	-0.03943499	-0.07974557	-0.05949991	-0.06298474	-0.07838041	-0.09028075	-0.07490788	-0.0867819	-0.08894543	-0.009499912	-0.0713827	-0.05243025	-0.02126338	-0.03789788	-0.05675733	-0.009071766	-0.08137918	-0.08586594	-0.07050535	-0.03095631	-0.0321109	-0.003518159	0.001728373	-0.01873662	0.001770487	0.01831374	0.00002105358	0.01826987	0.05588173
L1B	-0.05869275	-0.07284787	-0.03762064	0.02174592	-0.03274609	0.002486402	-0.001573961	-0.04296368	0.01216529	0.03727496	0.007567996	-0.02613441	-0.01340059	-0.02978418	-0.06918757	-0.07596771	-0.09860327	-0.07730479	-0.02993683	-0.07589401	-0.1305106	-0.1769416	-0.1037217	-0.1914283	-0.2658115	-0.228956	-0.1695912	-0.1691893	-0.1374539	-0.1237708	-0.1775276	-0.1935831	-0.1990788	-0.2065432	-0.2150728	-0.226924	-0.3024285	-0.2989946	-0.2639568	-0.2637252	-0.3017617	-0.2713125	-0.2645043	-0.2340762	-0.2702106	-0.2618284	-0.2830374	-0.2832655	-0.2714055
L2B	-0.05933848	-0.04653272	-0.02760133	0.0077768	-0.02361467	-0.01853483	-0.001409019	-0.05009826	0.008096158	-0.02252501	-0.012618	-0.07037024	-0.08725215	-0.04988594	-0.06348482	-0.08206703	-0.118026	-0.1448921	-0.08821197	-0.1302825	-0.149428	-0.1940814	-0.1680716	-0.2053132	-0.2281558	-0.2731251	-0.2489261	-0.2011423	-0.1863485	-0.1373048	-0.1934146	-0.2099702	-0.2434164	-0.2827566	-0.237296	-0.2706194	-0.3288191	-0.2999438	-0.2889367	-0.263927	-0.2697666	-0.2545833	-0.3003597	-0.2889612	-0.2579102	-0.2509738	-0.2905036	-0.334206	-0.3423478
L3B	-0.1444569	-0.1371697	-0.1646657	-0.1594104	-0.1784541	-0.2124285	-0.2137393	-0.1822671	-0.1877031	-0.1685085	-0.1756185	-0.1691332	-0.1810756	-0.2144394	-0.2393876	-0.2371381	-0.2332725	-0.2636901	-0.2591402	-0.2969959	-0.3406703	-0.3595613	-0.3121951	-0.3484085	-0.3609545	-0.398419	-0.3898421	-0.3479681	-0.3452395	-0.3380628	-0.3676312	-0.4104861	-0.4260098	-0.438691	-0.4475592	-0.4770311	-0.4926005	-0.4694648	-0.4689261	-0.4450289	-0.4329847	-0.4088121	-0.3964538	-0.3871644	-0.3758203	-0.3420337	-0.3866398	-0.4218319	-0.4487542
L4B	-0.1856799	-0.1989823	-0.1975487	-0.1716284	-0.1724636	-0.1714441	-0.1921214	-0.1829251	-0.1572399	-0.1283734	-0.1399772	-0.1808949	-0.2152237	-0.2530514	-0.2594034	-0.2516968	-0.2143657	-0.2454202	-0.2451027	-0.3135252	-0.370558	-0.383362	-0.3948991	-0.4215617	-0.4069889	-0.4231198	-0.4231848	-0.427768	-0.4098754	-0.3673346	-0.4146113	-0.4092034	-0.454485	-0.4436814	-0.4700649	-0.4823443	-0.5358256	-0.5052132	-0.4511528	-0.4155361	-0.4198895	-0.3904229	-0.3970819	-0.435708	-0.392518	-0.3516722	-0.3610528	-0.4011493	-0.4079646
L5B	-0.2190051	-0.2240323	-0.2132479	-0.1813722	-0.1919863	-0.2023723	-0.2124618	-0.1887384	-0.1762537	-0.1559572	-0.1648868	-0.1696754	-0.1924811	-0.2269556	-0.2496034	-0.2412669	-0.2354659	-0.2033357	-0.2087314	-0.2469872	-0.2394104	-0.2573838	-0.2672487	-0.2925443	-0.2776487	-0.2938866	-0.3386226	-0.3321618	-0.304957	-0.247475	-0.2659572	-0.2751378	-0.3102702	-0.2942183	-0.3233514	-0.3446727	-0.3835322	-0.3623162	-0.3257115	-0.2839551	-0.2805773	-0.2782523	-0.2576662	-0.2258221	-0.1978224	-0.1562906	-0.20299	-0.2204545	-0.1963029
L6B	-0.1473258	-0.1281821	-0.1046254	-0.04591156	-0.1037796	-0.1090525	-0.08355325	-0.06771013	-0.04858923	-0.004020003	-0.001824882	-0.01669942	-0.06366731	-0.09749254	-0.1024969	-0.09179505	-0.04268293	-0.05441832	-0.05414985	-0.03496228	-0.0356624	-0.07947184	-0.0869556	-0.05007019	-0.07822951	-0.1381997	-0.162504	-0.1260484	-0.106745	-0.04586594	-0.07454816	-0.07294613	-0.02177575	-0.06709774	-0.06032813	-0.09036849	-0.1319407	-0.1274873	-0.08894543	-0.05679768	-0.05535182	-0.04580102	-0.07345324	-0.06534304	-0.04414283	0.009208635	-0.007971574	-0.01306545	0.004216531
L7B	-0.1697965	-0.1611914	-0.09918231	-0.0558519	-0.08193016	-0.0964485	-0.07828567	-0.06387261	-0.05531146	-0.05196877	-0.05988945	-0.07283558	-0.05935076	-0.08885068	-0.04601158	-0.05552904	-0.05588875	-0.08728725	-0.02644499	-0.04306896	-0.04051237	-0.07985436	-0.08889805	-0.09701702	-0.09472363	-0.1591805	-0.1332111	-0.09127566	-0.134378	-0.05628356	-0.06761186	-0.0517389	-0.04662748	-0.04955606	-0.04906825	-0.08078084	-0.1205633	-0.1198859	-0.1091472	-0.05504474	-0.07645902	-0.02864713	-0.05239515	-0.05471662	-0.01051412	-0.01386208	0.001831898	-0.007834706	-0.0004193717
L1C	-0.1164573	-0.150544	-0.1849588	-0.1164871	-0.1541112	-0.1834866	-0.1859975	-0.2108686	-0.1962555	-0.1819091	-0.1794718	-0.1849131	-0.1836199	-0.2658782	-0.270451	-0.2930882	-0.2951395	-0.3356396	-0.3893929	-0.4208879	-0.4480172	-0.4595596	-0.3749588	-0.3544569	-0.3205668	-0.3696543	-0.3456817	-0.3142218	-0.3626303	-0.2738252	-0.2891314	-0.3380225	-0.3343253	-0.3947113	-0.4867135	-0.5230742	-0.4883875	-0.4233216	-0.3204352	-0.3488998	-0.4253869	-0.4011002	-0.4604369	-0.4727636	-0.4878961	-0.4520793	-0.4735497	-0.4457607	-0.4233322
L2C	-0.08119846	-0.07651167	-0.04517108	-0.04498859	-0.02712055	-0.03298473	-0.02603615	-0.01931918	-0.009410425	-0.006999473	-0.02431479	-0.06313739	-0.1141849	-0.08387963	-0.07246008	-0.04630988	-0.09166696	-0.1174241	-0.07892262	-0.1101807	-0.1412248	-0.1875101	-0.1937498	-0.2193157	-0.241774	-0.2637989	-0.2209282	-0.1825583	-0.1720512	-0.1754729	-0.2004913	-0.2175399	-0.2412423	-0.2416143	-0.2698456	-0.2461046	-0.3047008	-0.3124355	-0.3152728	-0.2884102	-0.3315617	-0.2931707	-0.3266047	-0.2944393	-0.2851658	-0.2765345	-0.3019126	-0.3136147	-0.3058484
L3C	-0.2185717	-0.2366082	-0.2093876	-0.2400263	-0.2834532	-0.2923741	-0.2695859	-0.2626075	-0.2502281	-0.227275	-0.1738322	-0.2291595	-0.2185524	-0.2697631	-0.2329672	-0.2364661	-0.2433374	-0.2905159	-0.2584278	-0.2474189	-0.294671	-0.3542955	-0.3393087	-0.358026	-0.3480242	-0.3635691	-0.3415775	-0.3640779	-0.3827373	-0.3874803	-0.3807615	-0.4233199	-0.4455992	-0.4222004	-0.4571609	-0.4900087	-0.4638393	-0.4246903	-0.3670925	-0.3450131	-0.3615617	-0.3698877	-0.3414845	-0.3637989	-0.3205457	-0.3436971	-0.3662607	-0.3925741	-0.3968889
L4C	-0.1888612	-0.1634989	-0.2368942	-0.2060291	-0.2039428	-0.2091033	-0.179521	-0.1747254	-0.1548675	-0.1952588	-0.1657238	-0.2187647	-0.2155326	-0.2635216	-0.2431602	-0.2357221	-0.2920548	-0.2911195	-0.2939112	-0.3097052	-0.3267556	-0.3980382	-0.3435129	-0.3549149	-0.3712511	-0.3742972	-0.41103	-0.3768924	-0.3312142	-0.3539305	-0.3532918	-0.3253465	-0.3905229	-0.3956413	-0.4409984	-0.4574925	-0.4984805	-0.506252	-0.4566152	-0.4002825	-0.4296683	-0.3951641	-0.3669012	-0.3267345	-0.3075294	-0.290651	-0.3534866	-0.3779979	-0.3765152
L5C	-0.2684068	-0.2594578	-0.2879435	-0.2933515	-0.2893665	-0.2876943	-0.3116915	-0.270458	-0.2311125	-0.2223987	-0.2457186	-0.2562327	-0.2476206	-0.2405931	-0.2512686	-0.2534234	-0.2027689	-0.245122	-0.2749535	-0.3167047	-0.3429479	-0.3971328	-0.400837	-0.3784015	-0.3710423	-0.3954852	-0.3596929	-0.3801632	-0.3638182	-0.3279049	-0.3087366	-0.308612	-0.3020302	-0.3273083	-0.3280014	-0.3893174	-0.4063169	-0.3798666	-0.3530374	-0.3141674	-0.3408247	-0.3599737	-0.3114353	-0.2801895	-0.2776908	-0.2378189	-0.281395	-0.2948114	-0.2493823
L6C	-0.1842639	-0.145036	-0.1159642	-0.08216178	-0.07884015	-0.09645727	-0.09326022	-0.06958414	-0.08209862	-0.04356729	-0.0382418	-0.07284085	-0.07406387	-0.1302334	-0.0894771	-0.08958764	-0.07208457	-0.07654852	-0.03288647	-0.04410949	-0.07502369	-0.1045955	-0.08281804	-0.08397262	-0.07809089	-0.1310791	-0.1551904	-0.1652904	-0.1446517	-0.1003053	-0.09771188	-0.07815581	-0.110851	-0.1048289	-0.1026513	-0.1203141	-0.1525706	-0.1376645	-0.1004773	-0.08514125	-0.09731882	-0.05532023	-0.04264608	-0.04457449	-0.03367082	-0.002424984	-0.0532883	-0.02839095	0.01853483
L7C	-0.1807931	-0.1433918	-0.1243552	-0.06830321	-0.08925075	-0.08342341	-0.08617301	-0.09227058	-0.08134936	-0.02581856	-0.007710124	-0.01235655	-0.05307071	-0.06522021	-0.0738147	-0.05911212	-0.01742762	-0.0189349	-0.01493771	-0.0441323	-0.05750658	-0.1001737	-0.06174241	-0.04766275	-0.07300579	-0.07517284	-0.09224951	-0.07889805	-0.05294262	-0.04604492	-0.04895771	-0.08548692	-0.05857694	-0.0248412	-0.02233725	-0.03351991	-0.07478856	-0.04181435	-0.04489384	-0.01975083	-0.03170556	-0.03105282	-0.06192666	-0.05339709	-0.04088963	-0.008257585	-0.00758905	0.01484471	0.03696087
L8C	-0.1348149	-0.07890682	-0.05883313	-0.0307861	-0.01529391	-0.02596596	-0.02418143	-0.01315669	-0.0323548	0.05366204	0.07178979	0.02754519	0.0201123	0.04776277	0.06349009	0.0832181	0.08569222	0.06133006	0.1172504	0.09920512	0.08060361	0.019721	0.03717495	0.07465169	0.06416388	0.04364275	0.05847692	0.07248114	0.09070364	0.1254782	0.1143481	0.113269	0.1054711	0.07533427	0.0783927	0.06603263	0.05237235	0.03567819	0.05663099	0.07035269	0.05355325	0.06761361	0.06271451	0.03381119	0.06898579	0.1233743	0.1008914	0.09698193	0.09074048
L1D	-0.1644166	-0.2505352	-0.2854624	-0.2429093	-0.2529918	-0.3212476	-0.3824671	-0.3883453	-0.3653676	-0.4400526	-0.4879066	-0.5037796	-0.4730567	-0.489986	-0.5106405	-0.516996	-0.5157747	-0.5218828	-0.5286208	-0.5024496	-0.4564502	-0.4399193	-0.3751816	-0.4085348	-0.4608528	-0.4475891	-0.4278452	-0.3874241	-0.3540832	-0.3323811	-0.3374118	-0.3209247	-0.321516	-0.3752992	-0.4178715	-0.4413266	-0.4791033	-0.5104913	-0.5067783	-0.5092666	-0.5721828	-0.6216897	-0.6463064	-0.6548324	-0.6211651	-0.574506	-0.5589173	-0.5237252	-0.5274609
L2D	-0.2982067	-0.3629075	-0.4492385	-0.4133129	-0.3854676	-0.3871398	-0.3090525	-0.263748	-0.1965941	-0.2022758	-0.2190542	-0.2402737	-0.2687296	-0.3781944	-0.428147	-0.467303	-0.5237024	-0.6316968	-0.655408	-0.6721899	-0.64362	-0.6590279	-0.6084927	-0.6729128	-0.6636726	-0.6187664	-0.541402	-0.485143	-0.3853729	-0.3179154	-0.3794754	-0.3827039	-0.4551097	-0.5481119	-0.5889946	-0.6327847	-0.6745991	-0.6051711	-0.597096	-0.5570363	-0.4986576	-0.4472136	-0.4664309	-0.4312002	-0.3675891	-0.3353536	-0.3032988	-0.2987261	-0.3156326
L3D	-0.353162	-0.3411125	-0.3267433	-0.3141674	-0.3652939	-0.348877	-0.3668766	-0.365236	-0.3729321	-0.3914441	-0.378298	-0.3668082	-0.3159379	-0.232418	-0.1980014	-0.2026706	-0.2047728	-0.2205176	-0.1884348	-0.2633216	-0.3365818	-0.3868521	-0.4633497	-0.5715178	-0.6006545	-0.6759432	-0.6368801	-0.6080189	-0.6144867	-0.6081032	-0.6003053	-0.5812897	-0.5807931	-0.5287261	-0.5367907	-0.5569977	-0.5720144	-0.5481751	-0.5147131	-0.4955571	-0.5525145	-0.5464976	-0.55309	-0.5779874	-0.5328864	-0.5331461	-0.5741077	-0.593176	-0.5848535
L4D	-0.2529391	-0.2754553	-0.2938042	-0.3102772	-0.3087647	-0.3118301	-0.2435094	-0.309721	-0.2979891	-0.2992701	-0.3246061	-0.3248061	-0.3580277	-0.3863801	-0.3805983	-0.3527163	-0.3391753	-0.3745078	-0.4121513	-0.4399877	-0.4665468	-0.4833813	-0.4383506	-0.4493297	-0.4657765	-0.5060502	-0.4924495	-0.4262976	-0.425522	-0.3935147	-0.4081821	-0.4114581	-0.4636778	-0.4884945	-0.5362923	-0.6079277	-0.6370749	-0.6160993	-0.5689279	-0.5104808	-0.4873943	-0.4144622	-0.372804	-0.3748026	-0.3250518	-0.3163625	-0.3716178	-0.4120758	-0.4319775
L5D	-0.2903843	-0.3241393	-0.3352448	-0.3016529	-0.2888401	-0.265608	-0.2077224	-0.2011002	-0.1774487	-0.105043	-0.09568345	-0.09814529	-0.1440323	-0.2123899	-0.2127286	-0.2324127	-0.2440551	-0.2947254	-0.3247763	-0.362711	-0.4065415	-0.4227689	-0.3963608	-0.3933409	-0.375966	-0.3739182	-0.3530268	-0.3254553	-0.3721583	-0.3409967	-0.3123144	-0.3374048	-0.3572609	-0.3770363	-0.4019635	-0.3956659	-0.4264432	-0.4426303	-0.3962362	-0.3377803	-0.3279031	-0.2719512	-0.2881242	-0.2782225	-0.2769556	-0.2932743	-0.3308317	-0.3545148	-0.3486612
L6D	-0.2439428	-0.2751342	-0.269249	-0.2049763	-0.2110142	-0.1829531	-0.1695385	-0.1950061	-0.1970697	-0.1598403	-0.1531848	-0.157761	-0.1561941	-0.1362993	-0.1497157	-0.1543902	-0.1654606	-0.2198596	-0.2514003	-0.2796491	-0.3115283	-0.3470591	-0.3095736	-0.3135041	-0.2824601	-0.2747306	-0.2594982	-0.2256484	-0.2154957	-0.1353009	-0.1643815	-0.1559045	-0.1474329	-0.1930812	-0.1693666	-0.1899456	-0.1963064	-0.243283	-0.2320688	-0.2075575	-0.2214441	-0.1875803	-0.1857343	-0.2058291	-0.1989612	-0.2013704	-0.2166696	-0.2080839	-0.1876943
L7D	-0.2498315	-0.1917722	-0.1966398	-0.1668995	-0.1615968	-0.1717828	-0.2076031	-0.1825478	-0.1828742	-0.1630444	-0.07647657	-0.08860678	-0.1371907	-0.1423706	-0.1772206	-0.1479593	-0.119177	-0.1296684	-0.1224548	-0.1935919	-0.2247587	-0.2118337	-0.1842305	-0.1807493	-0.1896157	-0.2351956	-0.2276154	-0.249542	-0.1849237	-0.1700825	-0.1758449	-0.1830865	-0.1911932	-0.1783471	-0.1992016	-0.2344903	-0.2749553	-0.2244113	-0.2038744	-0.1927829	-0.209156	-0.1881926	-0.2013476	-0.2219916	-0.168884	-0.1941814	-0.2129865	-0.1575452	-0.1624285
L8D	-0.1366784	-0.09383751	-0.1020354	-0.03253729	0.002223194	-0.04322512	-0.02261274	-0.03653448	-0.01956484	-0.005502723	0.02540972	-0.003877872	-0.05994033	-0.07690823	-0.06504299	-0.09107563	-0.0739077	-0.06786102	-0.03748728	-0.09353219	-0.08896999	-0.0925408	-0.06954378	-0.07350588	-0.06191613	-0.06972451	-0.08064748	-0.06732935	-0.06941568	-0.01525004	-0.01098614	-0.02707668	-0.03147921	-0.037103	-0.06858046	-0.08772415	-0.1147921	-0.07581155	-0.05330409	-0.049814	-0.07320056	-0.04303036	-0.05249693	-0.1010704	-0.06203194	-0.07040182	-0.09692928	-0.07685208	-0.05314616
L9D	-0.06418144	-0.07644675	-0.08118792	0.02811897	0.03905071	0.03913494	0.02007019	0.05938761	0.09289349	0.1064432	0.1226636	0.1100807	0.1014722	0.05963502	0.09618354	0.1342551	0.1265082	0.1269539	0.1617722	0.1204159	0.1558361	0.1289893	0.1162643	0.1068275	0.111681	0.0774364	0.09849447	0.06845237	0.107489	0.1459835	0.1080435	0.1580575	0.1439656	0.1440955	0.1245815	0.1345569	0.1330409	0.1363397	0.1665485	0.1864994	0.1398737	0.1467731	0.08394806	0.09048078	0.1134339	0.1108545	0.08445868	0.1001562	0.13794
L1E	-0.2853816	-0.3403018	-0.4323881	-0.3797473	-0.4065415	-0.4179435	-0.4373118	-0.489063	-0.5042797	-0.4755273	-0.4484243	-0.4142569	-0.4555396	-0.4942797	-0.5474259	-0.5611037	-0.5525583	-0.5845956	-0.515687	-0.4769749	-0.4941077	-0.556552	-0.5728303	-0.6001404	-0.6132918	-0.5892455	-0.5252763	-0.4735848	-0.4634848	-0.5065924	-0.567775	-0.5951342	-0.618412	-0.6604843	-0.7117161	-0.7181786	-0.7468117	-0.7003632	-0.6514651	-0.6049184	-0.6080295	-0.6021776	-0.6013686	-0.6173521	-0.6085383	-0.651395	-0.6798631	-0.6953009	-0.7000631
L2E	-0.490472	-0.554227	-0.58824	-0.5022899	-0.4933638	-0.5021635	-0.5152992	-0.4880751	-0.4777698	-0.4480505	-0.4418705	-0.4861607	-0.5265696	-0.5499596	-0.5506931	-0.5563502	-0.5360976	-0.5620653	-0.5725917	-0.5976189	-0.5628461	-0.5823057	-0.5825162	-0.5736024	-0.6038217	-0.6027654	-0.5618564	-0.5240059	-0.4999684	-0.5035743	-0.5193753	-0.517175	-0.5170995	-0.5504685	-0.5919617	-0.629063	-0.6369959	-0.6334866	-0.6237901	-0.5731093	-0.5547482	-0.5069381	-0.5492174	-0.5698684	-0.5377768	-0.5710563	-0.5808247	-0.6100193	-0.6502369
L3E	-0.4099017	-0.4236831	-0.4320705	-0.4200807	-0.4467977	-0.4590893	-0.4361291	-0.4187068	-0.4270661	-0.4174908	-0.3478908	-0.3919302	-0.3746377	-0.4101562	-0.4167924	-0.4104878	-0.4057238	-0.5110423	-0.4975768	-0.5144481	-0.5394016	-0.5631058	-0.5087348	-0.5607563	-0.5953501	-0.5917389	-0.5689787	-0.4927917	-0.4653238	-0.4348622	-0.4762081	-0.5258116	-0.533834	-0.5610686	-0.5675259	-0.6018477	-0.616745	-0.6097473	-0.5597596	-0.5277136	-0.573383	-0.5363888	-0.5349728	-0.5565327	-0.5135831	-0.4686278	-0.490365	-0.5045622	-0.4813406
L4E	-0.3585383	-0.4100246	-0.424971	-0.4174574	-0.4229058	-0.425994	-0.416738	-0.4048675	-0.3648921	-0.2992701	-0.2930813	-0.2811335	-0.2906229	-0.310844	-0.3343341	-0.3542885	-0.4020144	-0.4675031	-0.4421723	-0.4397052	-0.4135375	-0.4064994	-0.4510949	-0.5624847	-0.5894876	-0.5846622	-0.5492648	-0.4622425	-0.424113	-0.3916126	-0.4050044	-0.4161116	-0.4744674	-0.4901281	-0.5283278	-0.5718986	-0.6513511	-0.6555729	-0.6032199	-0.566166	-0.5872925	-0.5607949	-0.5744218	-0.6204808	-0.5899789	-0.5135217	-0.5653518	-0.6125618	-0.6228883
L5E	-0.3687313	-0.3911441	-0.3853378	-0.3711458	-0.3605755	-0.3940516	-0.4077382	-0.3794683	-0.3459765	-0.3713792	-0.3813143	-0.4386225	-0.4338551	-0.4613967	-0.4376855	-0.3959712	-0.4084015	-0.4168872	-0.4337445	-0.5110002	-0.5545534	-0.5919354	-0.5059221	-0.4844534	-0.4663151	-0.4891946	-0.502181	-0.5082681	-0.4649553	-0.4137673	-0.4133585	-0.4184945	-0.4630461	-0.5342639	-0.5465467	-0.5576891	-0.6017003	-0.5897719	-0.5634357	-0.4491402	-0.4815845	-0.4301842	-0.4214424	-0.4380558	-0.4339884	-0.4193455	-0.4513581	-0.419349	-0.3773802
L6E	-0.2423092	-0.2624302	-0.2248763	-0.1757712	-0.1855255	-0.2026285	-0.2050728	-0.2464239	-0.2445412	-0.2862906	-0.3424952	-0.4109932	-0.4195771	-0.437196	-0.431581	-0.4318337	-0.4477592	-0.4380102	-0.3946236	-0.4622372	-0.4748938	-0.4611949	-0.3807721	-0.3534444	-0.2980172	-0.3047412	-0.2974609	-0.3246271	-0.3220776	-0.304957	-0.305401	-0.2862485	-0.3026057	-0.3030602	-0.3509142	-0.3579891	-0.3551939	-0.342632	-0.2967889	-0.2569767	-0.2870048	-0.2957361	-0.3323566	-0.3502228	-0.3593753	-0.3406966	-0.3571714	-0.3590946	-0.3158887
L7E	-0.3576452	-0.3203299	-0.3067503	-0.2574838	-0.2510984	-0.2691735	-0.2505475	-0.2482892	-0.2372925	-0.2014424	-0.22618	-0.2891753	-0.2784155	-0.2977856	-0.3084559	-0.3441709	-0.3770609	-0.383727	-0.348963	-0.3711967	-0.3833392	-0.4086699	-0.3335866	-0.3257484	-0.3164801	-0.3453501	-0.3175855	-0.3055203	-0.2863555	-0.2657185	-0.2681716	-0.2098912	-0.2088682	-0.2132971	-0.2629338	-0.2808528	-0.3181874	-0.3120705	-0.287368	-0.2583997	-0.329635	-0.3334234	-0.3389033	-0.3220916	-0.3292683	-0.354957	-0.365443	-0.3731198	-0.3449833
L8E	-0.2045271	-0.1808615	-0.1947184	-0.1643587	-0.1312564	-0.1624583	-0.1659098	-0.1653115	-0.1341692	-0.1124215	-0.1358344	-0.1875873	-0.239628	-0.2798912	-0.2635252	-0.2275645	-0.2666538	-0.2731041	-0.2686155	-0.3064608	-0.3096982	-0.3173188	-0.249542	-0.2752448	-0.2795367	-0.2745219	-0.2448886	-0.1955536	-0.1667766	-0.1566713	-0.2011055	-0.1600263	-0.1644008	-0.1551904	-0.1718565	-0.2007914	-0.1813774	-0.2030251	-0.1955027	-0.1725513	-0.183355	-0.2110809	-0.224571	-0.2424917	-0.2237744	-0.1913265	-0.1824338	-0.192525	-0.1526057
L9E	-0.1880032	-0.2041972	-0.1945657	-0.08601684	-0.05038252	-0.07029479	-0.05920688	-0.03933146	-0.01779962	0.0001544117	0.01370416	-0.04596947	-0.08697315	-0.1036147	-0.1103194	-0.071588	-0.03238287	-0.04460783	-0.004146341	-0.01408844	-0.05790314	-0.08302334	-0.04017196	-0.04827689	-0.03494473	-0.04871907	-0.01676083	-0.08006493	-0.07795403	-0.06243025	-0.08281804	-0.08948938	-0.04763994	-0.04598526	-0.05412528	-0.07502545	-0.1283787	-0.1016757	-0.05988945	-0.01243201	-0.04626075	-0.04730303	-0.0761309	-0.06886647	-0.09923846	-0.1439095	-0.08820319	-0.031867	-0.002491664
L10E	-0.105694	-0.08694683	-0.06600106	-0.007317073	0.0528426	0.08790138	0.1174031	0.1050904	0.128984	0.1858695	0.1838568	0.1229602	0.1156168	0.08808563	0.05096508	0.1078066	0.1385366	0.1228619	0.14618	0.1577312	0.1377154	0.1058466	0.129421	0.1321126	0.1249658	0.1133374	0.1385103	0.09751535	0.08753992	0.1218845	0.1186805	0.1640147	0.1495438	0.1854641	0.1419126	0.1330655	0.08608703	0.06041937	0.09250044	0.1237849	0.09809089	0.08572381	0.07997016	0.06143709	0.04003333	0.0355343	0.02250395	0.08055098	0.106159
L1F	-0.4719161	-0.4875469	-0.4825654	-0.4610142	-0.5303597	-0.5410212	-0.6187261	-0.5896245	-0.5528883	-0.5546955	-0.5403614	-0.5959572	-0.6009089	-0.5773697	-0.5934304	-0.569442	-0.4983348	-0.5061765	-0.4737656	-0.4699228	-0.4449167	-0.4710072	-0.5313353	-0.582597	-0.5874452	-0.5516547	-0.5062607	-0.4830619	-0.5136234	-0.5134305	-0.5318179	-0.5375364	-0.6038024	-0.6431918	-0.6345569	-0.654957	-0.720258	-0.6960361	-0.6626742	-0.591967	-0.5557185	-0.5713353	-0.5507949	-0.5855606	-0.5862204	-0.5976873	-0.6383278	-0.6029057	-0.6487858
L2F	-0.5011072	-0.5914529	-0.6042411	-0.5591086	-0.5643428	-0.5980207	-0.5937498	-0.5758203	-0.5151044	-0.4477856	-0.4235866	-0.4971679	-0.5208265	-0.5737164	-0.63485	-0.6427514	-0.6255237	-0.6347254	-0.622074	-0.6593385	-0.6257904	-0.6851465	-0.7099438	-0.7533093	-0.7682892	-0.7252448	-0.6560449	-0.628705	-0.5576364	-0.5125952	-0.550272	-0.541953	-0.55774	-0.6043025	-0.6693859	-0.766266	-0.8127759	-0.7673223	-0.7845867	-0.6995701	-0.679235	-0.6843815	-0.6947517	-0.6851974	-0.6682313	-0.6135357	-0.5732164	-0.5468047	-0.6244306
L3F	-0.5000965	-0.4927934	-0.4633304	-0.4544902	-0.44402	-0.4267345	-0.485587	-0.452604	-0.4285559	-0.430544	-0.4793332	-0.5584945	-0.5470627	-0.5382242	-0.4807808	-0.4930637	-0.4739989	-0.4736884	-0.4783769	-0.5278453	-0.4896719	-0.5270714	-0.5572364	-0.543834	-0.5068802	-0.5165397	-0.4928215	-0.5109948	-0.4974574	-0.4870749	-0.4790068	-0.4911914	-0.5165643	-0.5485927	-0.5267784	-0.5079295	-0.5408282	-0.548705	-0.5102036	-0.5175347	-0.5853044	-0.6035234	-0.622332	-0.6315459	-0.6432883	-0.6255466	-0.6516143	-0.6558186	-0.6062099
L4F	-0.4164134	-0.4113616	-0.4558186	-0.4809862	-0.4453167	-0.4187261	-0.4282629	-0.4270521	-0.4181488	-0.4141411	-0.463011	-0.5059467	-0.5224022	-0.5063292	-0.4485313	-0.4588156	-0.4512721	-0.4740586	-0.444564	-0.5411914	-0.5755782	-0.5692139	-0.555522	-0.5968047	-0.5604246	-0.5190068	-0.4798596	-0.4654272	-0.4806562	-0.4346254	-0.4632953	-0.4239112	-0.4322232	-0.4274539	-0.4295508	-0.4204632	-0.5049763	-0.5286945	-0.4884436	-0.4546376	-0.5051079	-0.504399	-0.4947745	-0.4702808	-0.4635498	-0.4576803	-0.5127566	-0.4699087	-0.4759818
L5F	-0.332511	-0.3317126	-0.3030549	-0.2877891	-0.2544622	-0.2510598	-0.2592578	-0.2841797	-0.2855413	-0.2481312	-0.2147289	-0.234106	-0.2830461	-0.2894964	-0.3086331	-0.3308159	-0.3619003	-0.405715	-0.3529917	-0.3611862	-0.3763186	-0.3803246	-0.3734339	-0.329928	-0.3180698	-0.3305159	-0.3178224	-0.3293981	-0.3335883	-0.2957975	-0.2828391	-0.2387331	-0.2323776	-0.2439024	-0.2420951	-0.2308686	-0.2906791	-0.3070591	-0.2813318	-0.2732357	-0.3251904	-0.319063	-0.3163502	-0.3138603	-0.3482909	-0.3662783	-0.4171363	-0.3882786	-0.3333497
L6F	-0.3161116	-0.3380277	-0.2873732	-0.2883418	-0.2807668	-0.2851728	-0.3036006	-0.3000719	-0.2898842	-0.2239095	-0.2073627	-0.2323811	-0.2721793	-0.2809967	-0.3082207	-0.3314266	-0.3483366	-0.379821	-0.3536462	-0.3648798	-0.3424337	-0.3315371	-0.3191332	-0.3386173	-0.3210282	-0.3556291	-0.3413494	-0.3406036	-0.3027812	-0.2754167	-0.2795964	-0.2300281	-0.2069135	-0.2243569	-0.2340358	-0.2347798	-0.2536375	-0.2865573	-0.2727847	-0.2509352	-0.3082506	-0.2859116	-0.2965292	-0.3295736	-0.3746061	-0.3789507	-0.4107773	-0.3893244	-0.3694209
L7F	-0.3534287	-0.3692104	-0.3335585	-0.3175855	-0.2770504	-0.2686155	-0.2201334	-0.1993999	-0.2318512	-0.2074188	-0.2041411	-0.2483611	-0.3283208	-0.3725724	-0.3678172	-0.3391665	-0.3485857	-0.3516108	-0.309814	-0.3321425	-0.3263467	-0.3635638	-0.3444745	-0.3446534	-0.3236936	-0.3137357	-0.3109475	-0.3206931	-0.3032129	-0.264378	-0.2988366	-0.2417722	-0.2345236	-0.2387191	-0.2382944	-0.2577821	-0.3266187	-0.2862379	-0.2796368	-0.2543288	-0.2508844	-0.3306791	-0.3884173	-0.3886225	-0.3598035	-0.327561	-0.3487542	-0.3267591	-0.2765327
L8F	-0.3592122	-0.3297772	-0.3188279	-0.2537147	-0.2597877	-0.2515125	-0.2916494	-0.2941937	-0.2917108	-0.1966713	-0.2017389	-0.2545587	-0.2672223	-0.2806071	-0.2719109	-0.2900053	-0.33721	-0.3440726	-0.3107089	-0.3681944	-0.3552728	-0.3386348	-0.327489	-0.3202807	-0.303376	-0.3299912	-0.3346254	-0.3961572	-0.3583962	-0.3195631	-0.3038533	-0.2375978	-0.2090735	-0.1945411	-0.2083295	-0.2209528	-0.2301386	-0.2600948	-0.2602579	-0.2503141	-0.3089086	-0.2918775	-0.2883664	-0.3488138	-0.3559537	-0.3571328	-0.3881962	-0.3590998	-0.3353009
L1G	-0.6218003	-0.6203966	-0.6177084	-0.6169416	-0.6130128	-0.6023179	-0.5904615	-0.5731198	-0.5654922	-0.5000246	-0.5622337	-0.5817722	-0.580944	-0.6226829	-0.6340341	-0.5944657	-0.6332356	-0.6839779	-0.6684032	-0.6707457	-0.6139586	-0.6502333	-0.6572732	-0.6780206	-0.6747306	-0.6894771	-0.6176364	-0.6000527	-0.5789208	-0.5206896	-0.5391893	-0.5480944	-0.5589524	-0.6032918	-0.6201088	-0.669693	-0.7339392	-0.7378873	-0.7004299	-0.7082225	-0.6474504	-0.6420196	-0.6665415	-0.6984172	-0.7091437	-0.6794964	-0.6889823	-0.7096052	-0.7065274
L2G	-0.5806633	-0.5800386	-0.5881225	-0.5919951	-0.5968292	-0.5750272	-0.5983015	-0.6168135	-0.5978522	-0.5842709	-0.5429987	-0.5506861	-0.5908229	-0.6217442	-0.6015669	-0.5963362	-0.6487945	-0.7015301	-0.6718652	-0.669549	-0.6322127	-0.6412125	-0.6325425	-0.7068679	-0.6713336	-0.6311756	-0.636745	-0.6151448	-0.5580189	-0.5025495	-0.5124776	-0.5032672	-0.5719547	-0.6095403	-0.6183366	-0.6675996	-0.7516722	-0.7539867	-0.7439533	-0.6885612	-0.6502386	-0.6386348	-0.6708967	-0.7070855	-0.7015705	-0.6917547	-0.7117547	-0.6712985	-0.6440463
L3G	-0.4770135	-0.4951395	-0.4870416	-0.450293	-0.442904	-0.4312283	-0.4212599	-0.4026952	-0.4156729	-0.4337112	-0.4556168	-0.5281927	-0.5430321	-0.5389191	-0.4915582	-0.4868731	-0.4752483	-0.4994561	-0.5094753	-0.518419	-0.5064239	-0.5226987	-0.5303966	-0.5558975	-0.4963169	-0.4942639	-0.5086857	-0.5371907	-0.5176031	-0.4693069	-0.4866749	-0.5101211	-0.5040183	-0.5287542	-0.4893297	-0.4980646	-0.558605	-0.5587349	-0.5681347	-0.5354992	-0.5686734	-0.6009493	-0.665429	-0.6640112	-0.6815968	-0.625129	-0.6342955	-0.6297807	-0.5978189
L4G	-0.5136006	-0.490737	-0.4970328	-0.5113739	-0.4812423	-0.4359256	-0.4519758	-0.4470433	-0.4427794	-0.4071556	-0.4117705	-0.4634603	-0.431116	-0.4291946	-0.4424583	-0.4702597	-0.4931462	-0.5226443	-0.5269258	-0.5527478	-0.5658923	-0.5657027	-0.5612371	-0.5800018	-0.5636497	-0.5933146	-0.5704895	-0.5562695	-0.4932269	-0.4568977	-0.4638393	-0.4883418	-0.5136375	-0.5157606	-0.5371381	-0.5437866	-0.6103018	-0.5872486	-0.5410932	-0.5286033	-0.5344604	-0.5245604	-0.5075645	-0.547847	-0.5355483	-0.5355255	-0.5876749	-0.5786226	-0.544313
L5G	-0.3072802	-0.310658	-0.3093437	-0.2624829	-0.2422162	-0.2646815	-0.2757817	-0.3257554	-0.3195859	-0.2498438	-0.2452676	-0.2591876	-0.2681102	-0.2914371	-0.3246517	-0.3333655	-0.3862257	-0.3941165	-0.3580944	-0.3802263	-0.3300597	-0.3497666	-0.3419231	-0.3139639	-0.3278312	-0.3624127	-0.3398772	-0.3261923	-0.3236638	-0.2806036	-0.2820319	-0.2302772	-0.2238884	-0.2041393	-0.236266	-0.2303755	-0.267647	-0.2764678	-0.2960344	-0.2617863	-0.2862906	-0.2797877	-0.2549991	-0.3306352	-0.3821197	-0.4234673	-0.4351974	-0.3942306	-0.3539393
L6G	-0.3316985	-0.341416	-0.3558431	-0.2731058	-0.272232	-0.2711213	-0.3238024	-0.3055501	-0.2986524	-0.2286103	-0.231016	-0.2607071	-0.2838796	-0.2819337	-0.3151921	-0.3461835	-0.3600316	-0.3870591	-0.3657185	-0.3789595	-0.3485629	-0.3631988	-0.3479856	-0.3101509	-0.3191507	-0.3311563	-0.3487524	-0.3453097	-0.3581611	-0.3096806	-0.2915477	-0.2511546	-0.2339217	-0.2100842	-0.2401562	-0.246917	-0.3080891	-0.2958695	-0.259735	-0.2483699	-0.2766134	-0.2974031	-0.3382155	-0.3641937	-0.3469328	-0.3859607	-0.4062783	-0.3701105	-0.3396912
L7G	-0.3134251	-0.3293297	-0.3264275	-0.2788595	-0.2693876	-0.2735673	-0.3001263	-0.3231409	-0.2987015	-0.2318565	-0.2396877	-0.2468801	-0.2374732	-0.2873908	-0.3104913	-0.3055641	-0.3262204	-0.3348605	-0.3251799	-0.3413915	-0.3854062	-0.3921863	-0.3681786	-0.3155712	-0.3107089	-0.315436	-0.3187787	-0.3643481	-0.3154202	-0.3226724	-0.299614	-0.246638	-0.21618	-0.1829514	-0.2351693	-0.2316792	-0.2800456	-0.2946429	-0.294957	-0.2626934	-0.2945482	-0.2977013	-0.2783155	-0.3253939	-0.366924	-0.3860958	-0.4269328	-0.3684524	-0.3457326
L1H	-0.6335252	-0.6388594	-0.6311265	-0.5757115	-0.5697087	-0.5696824	-0.5423373	-0.57927	-0.588119	-0.5604141	-0.5204843	-0.505536	-0.5270539	-0.5142393	-0.532969	-0.5300316	-0.5838726	-0.6590507	-0.6194683	-0.6265661	-0.651874	-0.6705475	-0.6372276	-0.6637129	-0.6485454	-0.6603264	-0.633162	-0.5997894	-0.569907	-0.4998982	-0.5430181	-0.5236428	-0.5354887	-0.5644868	-0.5916792	-0.6163766	-0.7283822	-0.7465187	-0.7388822	-0.6752272	-0.6393999	-0.6044938	-0.5972749	-0.6330146	-0.6512476	-0.63711	-0.761974	-0.695601	-0.6640463
L2H	-0.5563309	-0.5481418	-0.5468906	-0.4944429	-0.4848166	-0.4889945	-0.4938445	-0.5312862	-0.5182892	-0.49073	-0.4526285	-0.4771048	-0.4456255	-0.5035585	-0.5134234	-0.5067731	-0.5515845	-0.5847061	-0.5299439	-0.5336427	-0.5619196	-0.5985647	-0.6228988	-0.6167643	-0.650958	-0.6243867	-0.5656975	-0.5408107	-0.5261098	-0.4867345	-0.5250834	-0.5482962	-0.542532	-0.5739656	-0.6033059	-0.6173013	-0.6668363	-0.6969854	-0.6581119	-0.6263081	-0.6346078	-0.5652009	-0.5744482	-0.5977505	-0.5848219	-0.5610072	-0.6121372	-0.6582628	-0.624134
L3H	-0.5466819	-0.5196771	-0.5275873	-0.5067573	-0.4741112	-0.4648973	-0.4587507	-0.4748763	-0.4470222	-0.3857764	-0.3960625	-0.4311318	-0.4205018	-0.4599491	-0.4651097	-0.4789612	-0.4827408	-0.5462555	-0.5280926	-0.5269538	-0.5721161	-0.5683646	-0.5557098	-0.6122706	-0.5751027	-0.5965503	-0.5559853	-0.5195595	-0.5149307	-0.4566064	-0.4883664	-0.4944604	-0.5047148	-0.5130497	-0.5225092	-0.5530479	-0.5656782	-0.5733286	-0.5444639	-0.5319617	-0.5128215	-0.5090928	-0.5128496	-0.5144394	-0.5287313	-0.5387857	-0.5541165	-0.5496666	-0.5268153
L4H	-0.3476926	-0.361581	-0.3130409	-0.278619	-0.2647991	-0.2830865	-0.3152623	-0.3238884	-0.3340656	-0.2515266	-0.2246499	-0.2174627	-0.2684804	-0.2923022	-0.310765	-0.3278558	-0.315408	-0.36392	-0.3181172	-0.3526355	-0.3813441	-0.3919477	-0.3477347	-0.3197649	-0.3051325	-0.3629882	-0.3702755	-0.3548517	-0.327124	-0.273569	-0.2777838	-0.2481505	-0.2111932	-0.2334567	-0.2113511	-0.2420232	-0.2801193	-0.2989981	-0.2623513	-0.2399123	-0.29329	-0.2752886	-0.3065994	-0.3468293	-0.3610862	-0.3468924	-0.4030935	-0.391967	-0.3197315
L5H	-0.3026005	-0.2908967	-0.3023267	-0.2827426	-0.2853044	-0.2780207	-0.3281664	-0.3534708	-0.3079014	-0.2696719	-0.1667538	-0.240172	-0.2463467	-0.2392613	-0.2669661	-0.3427935	-0.3324829	-0.3752149	-0.3701684	-0.3931584	-0.4375224	-0.4425268	-0.4142604	-0.4054588	-0.4001123	-0.4065994	-0.3898	-0.3986998	-0.3636971	-0.3272679	-0.3193701	-0.2961133	-0.3032918	-0.3041112	-0.3092314	-0.3276083	-0.3375434	-0.3061502	-0.2852395	-0.2630935	-0.2816319	-0.2628251	-0.3160976	-0.325887	-0.3245376	-0.3420618	-0.3789507	-0.3618933	-0.351288
Z1Z	-0.07398842	-0.180837	-0.2294209	-0.2187963	-0.1759063	-0.1569451	-0.1729216	-0.1937901	-0.2020811	-0.1723566	-0.1424829	-0.1979014	-0.2743674	-0.3483225	-0.406259	-0.4054466	-0.4082243	-0.409828	-0.3623109	-0.3193051	-0.3310791	-0.3475171	-0.3641639	-0.3503948	-0.3305299	-0.3117758	-0.2747851	-0.244106	-0.2190279	-0.1951939	-0.177017	-0.1511441	-0.1153904	-0.09950868	-0.08868749	-0.09003335	-0.04601333	-0.05858045	-0.05927182	-0.1056817	-0.1402773	-0.1447657	-0.1503948	-0.1750254	-0.2195367	-0.2761239	-0.3746499	-0.4100737	-0.4247517
Z2Z	-0.02537287	-0.1316389	-0.1773153	-0.1175066	-0.112518	-0.09319704	-0.110465	-0.1244341	-0.1435848	-0.0663204	-0.05208984	-0.07745393	-0.1356045	-0.1957694	-0.2777715	-0.2997175	-0.2936884	-0.3035445	-0.2382102	-0.157754	-0.221588	-0.2782295	-0.324185	-0.3707738	-0.3195297	-0.2791332	-0.2094648	-0.193383	-0.1896245	-0.0792683	-0.08718196	-0.07712055	-0.02929461	-0.01467977	-0.003951572	-0.03038253	-0.002045967	-0.02726794	-0.001386202	-0.01253729	-0.007232849	0.02658361	-0.03063695	-0.04406212	-0.04479909	-0.1421004	-0.2504334	-0.2791104	-0.3069767
Z3Z	0.1562116	0.1008212	0.06542376	0.0961695	0.1083909	0.1138393	0.07966837	0.1021442	0.05651694	0.1543025	0.1523302	0.1670188	0.1623969	0.09216178	0.05450255	0.0339077	0.05651869	0.02525179	0.07085453	0.09198983	0.05327601	0.02625899	-0.005930866	-0.03929462	-0.1609089	-0.1422829	-0.1015178	-0.04378311	-0.07895771	-0.09290402	-0.1123373	-0.1415862	-0.1126478	-0.1144797	-0.1306756	-0.1132321	-0.154492	-0.119828	-0.05021407	-0.01185822	-0.06964731	-0.1123004	-0.1364169	-0.1302492	-0.1066819	-0.06377961	-0.1484927	-0.1260484	-0.121967
Z4Z	0.1408879	0.09462713	0.09423934	0.1400351	0.1724109	0.160944	0.1477329	0.1534532	0.1043569	0.180944	0.193376	0.1793824	0.184506	0.1520618	0.1071048	0.08346376	0.08848394	0.07822425	0.1233971	0.07767152	0.05525882	0.08088788	0.08591683	0.05563958	0.009536757	-0.0279277	-0.01921566	-0.01847868	-0.009501665	0.006564307	-0.0154571	-0.02559747	-0.04657659	-0.0564678	-0.1041937	-0.1476399	-0.1518951	-0.07854887	-0.06566591	-0.04447973	-0.1069416	-0.1517933	-0.09361818	-0.08069311	-0.11186	-0.1408616	-0.1709037	-0.1345955	-0.1008317
Z5Z	0.2817196	0.241574	0.226159	0.2683769	0.3104861	0.2929145	0.3215441	0.2848184	0.3232076	0.3485296	0.3255396	0.3416845	0.3178137	0.314764	0.2572135	0.2752606	0.2557747	0.2389437	0.2963994	0.2509651	0.2353097	0.2245289	0.2323355	0.2160291	0.1639638	0.09070714	0.0860572	0.1126654	0.1320705	0.1512686	0.0757203	0.06240042	0.05878751	0.05352518	0.04422355	-0.03404632	-0.07318125	0.001108967	0.03889981	0.03461835	-0.002616251	-0.01755922	-0.03257414	-0.03393753	-0.03684331	-0.05924197	-0.06663801	-0.03718372	-0.01615898
Z6Z	0.4772942	0.4676329	0.4549395	0.4545587	0.4695824	0.4293472	0.4188506	0.4002615	0.3910107	0.4559677	0.4610528	0.4599263	0.4673399	0.4182172	0.4179926	0.4351044	0.4575838	0.4001527	0.4279979	0.4223074	0.4393789	0.3943692	0.3761555	0.345787	0.3493209	0.3169012	0.3553974	0.3876224	0.3490893	0.3524934	0.3346201	0.3211142	0.2715371	0.2505071	0.2461783	0.2140253	0.2010019	0.1857308	0.1826899	0.2228549	0.2051184	0.2218038	0.191123	0.1824092	0.1931935	0.2264432	0.1791963	0.1790384	0.1842657
Z7Z	0.4798333	0.4850605	0.4519073	0.4769486	0.4985927	0.4609107	0.4491051	0.402446	0.4071451	0.4304281	0.4402983	0.4316985	0.4306598	0.4102509	0.423076	0.4415248	0.4576943	0.4135638	0.4497105	0.3920512	0.3842937	0.3832409	0.378691	0.3655852	0.3594104	0.3606317	0.374757	0.3856536	0.3604913	0.3471749	0.3106036	0.3004545	0.27525	0.2864028	0.2707545	0.2760818	0.2563327	0.2729619	0.2677241	0.3179804	0.2637919	0.2396491	0.2612406	0.2773539	0.2681418	0.2290332	0.2500948	0.256452	0.2591963
Z8Z	0.5682049	0.5828355	0.6016845	0.6287594	0.5846464	0.5403018	0.5361169	0.5056624	0.5141534	0.5061853	0.5093683	0.4836533	0.4860624	0.4700877	0.4622285	0.4799175	0.4871732	0.4710212	0.5038515	0.4844306	0.4509493	0.4329426	0.4612528	0.4357677	0.4461905	0.4378435	0.4467696	0.4438603	0.4734953	0.479421	0.467017	0.4610826	0.4121881	0.3921144	0.399828	0.4250798	0.3946517	0.41196	0.4755869	0.4800439	0.4315038	0.4169995	0.3989665	0.4448395	0.4516986	0.4531321	0.4280102	0.4151518	0.445336
Z9Z	0.6070065	0.6197	0.6230233	0.640665	0.6631145	0.5882102	0.5716793	0.5676891	0.532325	0.5600175	0.5471802	0.5311897	0.4950132	0.4849746	0.4751711	0.4610563	0.48877	0.4745394	0.5018529	0.462883	0.4669012	0.4060642	0.3865011	0.4248868	0.396073	0.3751184	0.4130093	0.4325636	0.4359273	0.4632409	0.4532304	0.4097508	0.3893788	0.4091981	0.4036217	0.415508	0.4349886	0.4058028	0.4392174	0.4950009	0.4616494	0.4642551	0.4834181	0.4711581	0.4784682	0.44834	0.4428531	0.425422	0.4345394
Z10Z	0.3768082	0.4121004	0.4230146	0.427303	0.4256764	0.4058256	0.3546359	0.3478628	0.3570854	0.3777207	0.3857764	0.3545762	0.3469345	0.3165362	0.2946815	0.2926496	0.3262309	0.3165678	0.3471416	0.2899088	0.3097543	0.2733918	0.2947465	0.3169749	0.2950763	0.2867503	0.3382927	0.3361256	0.3206124	0.3559063	0.3433672	0.3659239	0.340551	0.3644815	0.3706668	0.3900228	0.3773329	0.3916687	0.3925513	0.4230637	0.4363485	0.4204896	0.3877908	0.4364783	0.4052658	0.4123355	0.373169	0.4142569	0.4404509
Z1R	-0.01023338	-0.1419109	-0.2469398	-0.2664678	-0.2555115	-0.203269	-0.1673732	-0.1781927	-0.2145675	-0.2086296	-0.2209037	-0.27319	-0.3568205	-0.4651044	-0.595701	-0.6915055	-0.7318021	-0.721295	-0.7166713	-0.6765766	-0.7150026	-0.7468082	-0.7722688	-0.7222214	-0.657482	-0.6586419	-0.615429	-0.5545095	-0.49608	-0.4828952	-0.4410212	-0.3984014	-0.3392543	-0.2307861	-0.1789296	-0.1519986	-0.04237587	-0.03535358	-0.0648763	-0.1077171	-0.126531	-0.1340849	-0.1415196	-0.1418073	-0.1833725	-0.2451605	-0.2713722	-0.323834	-0.4065854
Z2R	-0.05546411	-0.1432216	-0.05770135	-0.01115634	0.007783815	-0.01474996	-0.08871557	0.05014739	0.1870714	0.1961169	0.1970784	0.2254115	0.1635392	0.1228654	0.1453851	0.04818564	-0.1487524	-0.1927338	-0.1541411	-0.2404334	-0.3394122	-0.1760151	-0.05933496	-0.08655027	-0.1656413	-0.1973241	-0.2453922	-0.2390086	-0.1494911	-0.1199052	-0.1180734	-0.1792157	-0.1289753	-0.0965959	0.004256874	0.1670872	0.2488366	0.258956	0.2651851	0.1859028	-0.009735043	-0.1591472	-0.2088524	-0.2428549	-0.2938287	-0.3225022	-0.2083278	-0.04836287	0.01564661
Z3R	0.09681522	0.008048782	-0.0273627	-0.005204423	0.1104264	0.2301491	0.2961607	0.2917722	0.2562397	0.2187454	0.2399842	0.2800649	0.2164818	0.1417126	0.04536235	0.008885776	0.008791014	0.04109317	0.02954904	-0.05106334	-0.054299	0.01384629	-0.0264099	-0.1032058	-0.1174048	-0.1305843	-0.2035831	-0.2029251	-0.1495473	-0.1286524	-0.1265661	-0.2170609	-0.2433322	-0.2279891	-0.2153729	-0.2051869	-0.111946	-0.05433936	-0.0502439	-0.1314687	-0.1568135	-0.1069784	-0.06298298	-0.05367083	-0.05615723	-0.1172732	-0.110558	-0.08240919	-0.1042516
Z4R	0.1851939	0.159249	0.1566942	0.1834901	0.2340007	0.2434304	0.2618547	0.2797473	0.3377277	0.3070311	0.2719881	0.3194543	0.369442	0.330658	0.2675031	0.2341972	0.204199	0.2296508	0.2327268	0.2246692	0.2704404	0.3321232	0.2960712	0.2454343	0.1796964	0.157496	0.1272767	0.1741411	0.2061467	0.1013441	0.08457449	0.02107738	-0.008517287	-0.02296017	-0.09478505	-0.1701018	-0.168412	-0.1480172	-0.1390998	-0.1671328	-0.1829725	-0.1874136	-0.1848552	-0.1675399	-0.165322	-0.185329	-0.1175364	-0.02660116	0.001198453
Z5R	0.3445253	0.3114476	0.2992209	0.2976329	0.3092016	0.3104281	0.2958414	0.2957361	0.324041	0.3037463	0.2840516	0.3255027	0.3556501	0.3806001	0.3649658	0.3514792	0.3462678	0.3498105	0.3358923	0.3492104	0.3295631	0.3697929	0.3476277	0.327568	0.2866503	0.2651412	0.2389033	0.2535567	0.2643393	0.2215125	0.2135445	0.1840358	0.1881435	0.1809107	0.1163871	0.08090542	0.1231076	0.115594	0.09015441	0.05740832	0.05522022	0.05218108	0.07400421	0.08619407	0.07238287	0.05482717	0.09855062	0.1404001	0.1549921
Z6R	0.527289	0.4803562	0.4707721	0.4495385	0.4687436	0.4683997	0.4687542	0.4497508	0.4559133	0.4246605	0.4130321	0.4522864	0.4756782	0.4657923	0.4843779	0.4842692	0.4493104	0.4535585	0.4120004	0.4021162	0.3981891	0.4129602	0.401516	0.4031742	0.3801	0.3805791	0.3797263	0.3627777	0.37083	0.3369012	0.3369679	0.2959765	0.2678207	0.2738849	0.2716196	0.2390016	0.2638708	0.2999438	0.3086436	0.2683664	0.2715318	0.2448956	0.2601176	0.2505264	0.2749921	0.2682313	0.2800772	0.2844166	0.3113651
Z7R	0.5348745	0.5133462	0.4660432	0.4464169	0.447654	0.4619073	0.4604352	0.4474803	0.4433795	0.437568	0.4313652	0.4622004	0.4331391	0.4469222	0.4881295	0.4645499	0.3925373	0.4174417	0.3984436	0.3870819	0.368491	0.3961414	0.3864046	0.3626987	0.3645096	0.3927742	0.3536936	0.3404176	0.3323057	0.286366	0.2702334	0.2771837	0.2820846	0.2703088	0.2515354	0.2563731	0.2870012	0.2798438	0.2617986	0.2193455	0.2346868	0.2501263	0.2646657	0.2619828	0.2753185	0.2622793	0.2851588	0.2882628	0.3067205
Z8R	0.5724021	0.5773943	0.5773908	0.5657536	0.5522513	0.5431023	0.5486156	0.5450904	0.5020951	0.4895912	0.4825461	0.4919372	0.4978733	0.5289331	0.52711	0.5079207	0.5006405	0.5002685	0.4433006	0.431667	0.3972328	0.4188629	0.4239024	0.4417056	0.4516108	0.47937	0.4873838	0.4868486	0.4682593	0.4234795	0.4192736	0.409521	0.4093858	0.4048289	0.3983857	0.3950623	0.4451255	0.4400947	0.4440639	0.3984787	0.4205738	0.4263572	0.4399	0.4432286	0.4555466	0.464864	0.4745359	0.4620881	0.4593332
Z9R	0.5646394	0.5285997	0.4902193	0.4566082	0.4613353	0.4686717	0.4698175	0.4780927	0.4496069	0.4430532	0.4158168	0.4150728	0.4254852	0.4450254	0.4463783	0.4360958	0.4076908	0.4096175	0.3838094	0.390851	0.3986226	0.3863327	0.3688542	0.40382	0.4086138	0.4635796	0.4558273	0.4623162	0.4767415	0.472067	0.4660186	0.4425776	0.4512476	0.4455659	0.4448956	0.4337357	0.4895912	0.4807808	0.4828725	0.4573066	0.4475487	0.4518617	0.4644376	0.4398473	0.4798052	0.495415	0.5088033	0.5073346	0.5246043
Z10R	0.289728	0.3105001	0.3005264	0.2736954	0.2742306	0.2919126	0.2920811	0.2742937	0.278026	0.2577557	0.2386857	0.2363555	0.2438217	0.2596613	0.2775908	0.2764783	0.2420354	0.270851	0.2590998	0.2575206	0.2589805	0.2722144	0.2855624	0.3286857	0.3429111	0.3785418	0.3688945	0.3517512	0.3601842	0.3460923	0.3564766	0.3391858	0.3568047	0.3890314	0.3508861	0.3590717	0.3887647	0.4122355	0.395866	0.3647394	0.4017389	0.402153	0.3883752	0.3937603	0.4283576	0.4168451	0.4320635	0.4536076	0.4527286
Z11R	0.227568	0.19628	0.1854904	0.1539428	0.1837287	0.2191051	0.1954799	0.2025232	0.2058659	0.1693051	0.1560203	0.158426	0.1606966	0.1986471	0.2339042	0.2327987	0.2729584	0.2718389	0.201795	0.2324145	0.2476083	0.2477031	0.2529409	0.2694139	0.3071188	0.3213476	0.3063344	0.3183015	0.3227549	0.3198508	0.3431111	0.3395824	0.3502965	0.3665485	0.3856993	0.3787805	0.401567	0.4146885	0.3913406	0.3691999	0.3977996	0.4199965	0.4440919	0.4369205	0.4192525	0.4307791	0.4429303	0.4386243	0.4324706
Z12R	0.2760993	0.2829742	0.2922074	0.2746061	0.2823232	0.2943218	0.3141972	0.2875575	0.3047043	0.3033813	0.2771626	0.294971	0.2955343	0.3390911	0.3484769	0.3549903	0.3334989	0.3519284	0.3318126	0.3497526	0.3294876	0.3277206	0.3394244	0.3697543	0.382539	0.441388	0.4181681	0.420572	0.4016494	0.363083	0.3795508	0.3870591	0.4131953	0.4311704	0.4333585	0.4474627	0.490286	0.4869556	0.425708	0.4124671	0.4761976	0.49083	0.4839972	0.4595631	0.4668977	0.4777557	0.5017476	0.4980488	0.4759046
Z13R	0.3979628	0.4084155	0.3872627	0.3380488	0.3653676	0.3921004	0.4398052	0.4428496	0.4390139	0.4112634	0.3994841	0.447268	0.4432005	0.4802948	0.5042902	0.5048552	0.4841867	0.5285805	0.5137989	0.5380032	0.524778	0.5398315	0.545701	0.5838515	0.5909511	0.6098333	0.5863239	0.5669626	0.5618916	0.5315792	0.5686576	0.5619214	0.5859537	0.6265046	0.6146166	0.6037673	0.6416968	0.6243587	0.5811984	0.5643938	0.6223425	0.6127777	0.610479	0.5771083	0.5821618	0.5715231	0.5960607	0.5904036	0.5910791
Z14R	0.4349623	0.4337129	0.4122021	0.3669117	0.3613757	0.4338954	0.4766011	0.4851079	0.4599281	0.4423162	0.4416968	0.4548956	0.4643218	0.5227215	0.5662187	0.5694771	0.601588	0.6686927	0.6438568	0.6405141	0.6646956	0.6915336	0.6783874	0.6928058	0.6965467	0.7207036	0.6732216	0.6418424	0.6154202	0.6025689	0.6471433	0.6730479	0.6721495	0.6786769	0.68226	0.6749693	0.7037673	0.6863397	0.662081	0.6208317	0.6490016	0.6748745	0.6688033	0.6500035	0.6322952	0.6318687	0.6569924	0.6493507	0.6437708
Z15R	0.4546587	0.438591	0.4189683	0.382818	0.416724	0.4224952	0.4292911	0.4186384	0.4091191	0.3952851	0.4149868	0.4749886	0.5027601	0.5354027	0.5677329	0.5780032	0.5721653	0.6228636	0.6260414	0.6861853	0.731774	0.7545324	0.7292577	0.731237	0.7236497	0.7277417	0.7250781	0.7327654	0.6877961	0.6441937	0.6765625	0.682704	0.6934936	0.7059993	0.7234673	0.7286349	0.7521302	0.7106019	0.6501983	0.6088121	0.6281997	0.6325794	0.6606405	0.6269486	0.5951255	0.5933339	0.6176294	0.6262362	0.625915
Z16R	0.5020565	0.4892157	0.443541	0.4103913	0.4234778	0.4547973	0.4951343	0.4597842	0.4316635	0.4124601	0.4350605	0.5051518	0.5622688	0.6361502	0.6850149	0.74628	0.7927865	0.8787823	0.8729566	0.9022004	0.9326741	0.9334059	0.8866818	0.8597912	0.825708	0.8267152	0.8081435	0.7435568	0.7065959	0.6665748	0.6776031	0.6462888	0.6745464	0.7074574	0.7081049	0.6952255	0.6891402	0.6431637	0.5671083	0.5234602	0.5515213	0.5546973	0.5657799	0.5544587	0.531058	0.540644	0.5704895	0.5592578	0.5481892
Z17R	0.5572978	0.5267609	0.4742113	0.4218722	0.4391841	0.4571574	0.4999702	0.5097684	0.4673627	0.4223969	0.4565994	0.5382137	0.5789542	0.6492156	0.7160747	0.768147	0.8523688	0.9536375	0.9846411	1.035726	1.053923	1.04993	0.9755361	0.953941	0.910479	0.8922706	0.8559151	0.8273627	0.7507018	0.6503878	0.6643709	0.6673171	0.7001333	0.7163871	0.715601	0.7214651	0.7103843	0.6200755	0.5289103	0.4907826	0.5091192	0.5183207	0.533841	0.5049254	0.5002211	0.5036305	0.524678	0.5191349	0.4869135
Z18R	0.4519231	0.4220618	0.3492841	0.3166661	0.3537357	0.3799632	0.4199754	0.3972223	0.3615511	0.3321495	0.3449342	0.4216617	0.4720442	0.5351781	0.6073873	0.6708861	0.7704123	0.8969995	0.888247	0.9210019	0.9000579	0.8620776	0.7752237	0.7317003	0.6939181	0.7286927	0.7129883	0.6680418	0.5798421	0.4957554	0.5256782	0.5322811	0.5449816	0.5610949	0.5691139	0.528426	0.494199	0.4236252	0.3496859	0.2978558	0.3103211	0.3112809	0.3460204	0.3758502	0.3455817	0.3194701	0.3209072	0.3184015	0.3033479
Z19R	-0.3458414	-0.3880839	-0.3676066	-0.2982997	-0.1967696	-0.1619074	-0.1216494	-0.08308124	-0.07146868	-0.1394736	-0.2082348	-0.2667047	-0.3477505	-0.4142832	-0.5296947	-0.6325285	-0.6846885	-0.689242	-0.7705352	-0.7960397	-0.8461028	-0.8477311	-0.7844517	-0.6953904	-0.6760712	-0.5889718	-0.545122	-0.5164134	-0.5091946	-0.5561748	-0.5178891	-0.4898087	-0.4439288	-0.4389419	-0.4274434	-0.4519091	-0.4487208	-0.4321811	-0.4230549	-0.388391	-0.3013669	-0.2603387	-0.2150132	-0.2059484	-0.2341218	-0.2169503	-0.1303334	-0.07793472	-0.06446043
R1Z	-0.2657571	-0.2511686	-0.1901404	-0.05318125	0.07123882	0.1401386	0.1257852	-0.07476399	-0.3453027	-0.5671223	-0.7644639	-0.9293736	-1.165826	-1.290147	-1.34624	-1.311018	-1.232078	-1.072151	-0.9946324	-0.9955571	-1.023364	-1.005046	-0.9907791	-0.8876504	-0.727389	-0.5838585	-0.5512669	-0.513662	-0.5142078	-0.5887665	-0.6200667	-0.6470855	-0.5591156	-0.4283681	-0.3659326	-0.3648991	-0.2538165	-0.2453079	-0.3123127	-0.4308423	-0.4990034	-0.489807	-0.4405615	-0.4236322	-0.4123513	-0.4632637	-0.4676452	-0.449821	-0.4091016
R3Z	0.4108001	0.2433392	0.1417898	0.06916476	0.0513792	-0.01032988	-0.1306791	-0.1988577	-0.2066643	-0.2271206	-0.2285647	-0.2163222	-0.2623636	-0.2019424	-0.126066	-0.1134725	-0.1679663	-0.2258133	-0.2745219	-0.3088489	-0.2194087	-0.05116161	-0.03904896	-0.2003597	-0.3507299	-0.4256624	-0.4669117	-0.4883769	-0.460858	-0.4163643	-0.3499772	-0.3556238	-0.3628391	-0.3558589	-0.3529286	-0.2863028	-0.1667819	-0.08272504	0.01638357	0.07235304	0.1521758	0.1419161	0.09933497	0.1241621	0.1646991	0.06587822	0.005007898	0.0001456456	0.05081417
R4Z	0.4473995	0.3329567	0.2120969	0.188133	0.2697543	0.2598087	0.2635568	0.262704	0.2981523	0.283362	0.283555	0.3911195	0.4472697	0.4123443	0.3008686	0.1709686	-0.010379	-0.06772943	-0.0398491	0.004388484	0.032711	0.1212423	0.09777155	0.04122479	0.01230741	0.07358309	0.1371749	0.1947499	0.223927	0.2270223	0.237775	0.1533585	0.09125461	-0.015515	-0.1665871	-0.3342973	-0.4181102	-0.4704123	-0.4222215	-0.3860607	-0.3229514	-0.2904159	-0.2111914	-0.1416687	-0.199342	-0.2967626	-0.1712002	-0.01679943	0.08730655
R5Z	0.1301	0.06958238	0.09572908	0.1618617	0.219163	0.2245254	0.2017863	0.1599965	0.263741	0.2921021	0.2406299	0.233748	0.2490156	0.3093876	0.3700509	0.3733778	0.32907	0.3026531	0.3792718	0.4644078	0.4493508	0.4655115	0.4081979	0.3621548	0.3171767	0.2716599	0.2001842	0.2039516	0.2065941	0.09101772	0.08289349	0.1151202	0.1821758	0.1403597	0.003607648	-0.01642043	0.06246359	0.07464293	0.106259	0.04761888	0.007631162	-0.004806102	0.0379628	0.04683102	0.02856291	-0.02768732	0.005436046	0.08184243	0.1497245
R6Z	0.4607001	0.4325145	0.4351834	0.4134708	0.3940533	0.3768644	0.3579997	0.3637515	0.3698842	0.3952658	0.3864678	0.4157607	0.3932444	0.4193455	0.4668591	0.4954659	0.4576961	0.4256677	0.3525829	0.3936673	0.3942411	0.4176066	0.3910195	0.3847868	0.371695	0.3825952	0.3800491	0.3913511	0.3645517	0.2981155	0.2905229	0.2450676	0.2378645	0.2451465	0.2104071	0.1754518	0.2385506	0.249814	0.2325004	0.1937498	0.1998631	0.1685734	0.2060888	0.205966	0.2292753	0.2257571	0.2555045	0.2671767	0.2751851
R7Z	0.5403614	0.557582	0.5253606	0.4904527	0.4819635	0.4595526	0.4498509	0.4249991	0.4581979	0.4194999	0.4105983	0.4638902	0.4661467	0.5030444	0.516452	0.5076452	0.4839551	0.4864362	0.4445096	0.4662608	0.4727654	0.466466	0.4672504	0.4744938	0.4548623	0.4886419	0.5058975	0.4829198	0.4697526	0.4145411	0.3960239	0.3613704	0.3680698	0.3390279	0.326087	0.3251974	0.3684594	0.398426	0.3579663	0.3457659	0.3665432	0.3457484	0.35422	0.354013	0.3642463	0.3520583	0.3886875	0.3975083	0.4069258
R8Z	0.5706492	0.5617021	0.5437989	0.4907405	0.4485787	0.4507054	0.4601526	0.4333567	0.4179961	0.4219565	0.4181681	0.4431076	0.4458273	0.4436814	0.4417652	0.4330602	0.4186138	0.4271083	0.3910089	0.4377154	0.4315459	0.4375399	0.4182751	0.4347341	0.4406685	0.4834357	0.4778575	0.4547184	0.4241305	0.3851412	0.3837287	0.3384962	0.3375154	0.314199	0.2983594	0.3189718	0.3592946	0.3964678	0.3802351	0.358619	0.3393174	0.3404317	0.3563239	0.3662362	0.3758344	0.3798965	0.4187893	0.4127636	0.4197105
R9Z	0.4698491	0.483383	0.4677136	0.44681	0.4312651	0.4446991	0.4365485	0.4162607	0.4212213	0.4102	0.3958765	0.4305755	0.4276663	0.430851	0.4679172	0.462439	0.4330075	0.4468661	0.4020811	0.4088858	0.4012581	0.4174469	0.4365064	0.4496227	0.4664309	0.4939411	0.4900351	0.4728145	0.4881593	0.4503737	0.488047	0.4902615	0.4707949	0.4547359	0.4553676	0.4737936	0.5048552	0.4937585	0.4901667	0.4734778	0.465687	0.4624688	0.4730374	0.4631339	0.4822162	0.4857501	0.5139445	0.5201439	0.4993981
R10Z	0.3116143	0.2985664	0.3091999	0.2839182	0.2629549	0.2823162	0.2881962	0.2843253	0.285129	0.2735304	0.238333	0.2284208	0.2478628	0.2954044	0.3036041	0.2853465	0.2685647	0.2488665	0.2218354	0.2592543	0.2596526	0.264471	0.257954	0.2915248	0.3045762	0.3480962	0.366187	0.3456097	0.3606405	0.3471609	0.3517862	0.3283857	0.3519231	0.3501843	0.3554167	0.3699842	0.4052957	0.4134602	0.405901	0.3893666	0.4105317	0.4309651	0.4125619	0.4178084	0.4393736	0.4387173	0.4526584	0.431667	0.4365924
R11Z	0.2628215	0.2757063	0.2555483	0.2335462	0.2111914	0.2205194	0.2283436	0.2433778	0.2298509	0.2254852	0.1996982	0.21299	0.2334603	0.2588068	0.2696122	0.242918	0.2127584	0.2509072	0.234306	0.244306	0.2639954	0.2716669	0.2418424	0.2873592	0.3184331	0.3259958	0.3175504	0.3298491	0.3466766	0.3063116	0.3299175	0.3059151	0.3146482	0.3426163	0.3441323	0.3279505	0.3866012	0.419807	0.3711844	0.3681874	0.4059695	0.4131672	0.4063257	0.4129128	0.4321056	0.408791	0.4168345	0.4199	0.4233953
R12Z	0.1757449	0.1913108	0.164006	0.1372486	0.1562362	0.1762432	0.1953185	0.2205896	0.2281909	0.1917354	0.1876803	0.2116687	0.2094104	0.2435252	0.2649289	0.2642376	0.2519126	0.2815722	0.2735146	0.2941604	0.2884646	0.3228952	0.3317775	0.3518073	0.3641376	0.3942235	0.4163888	0.4010791	0.3858659	0.3747429	0.3926127	0.4064081	0.4362485	0.4568398	0.4485927	0.4525443	0.4808966	0.4989086	0.4547464	0.4461274	0.4691384	0.4437884	0.4635041	0.4744323	0.5026706	0.4813265	0.460007	0.4559291	0.4231181
R13Z	0.2754045	0.2740639	0.2598438	0.2356115	0.2537129	0.274313	0.2836743	0.2714283	0.2744745	0.2533409	0.2413423	0.2626233	0.2892735	0.3212002	0.3412493	0.3283348	0.3315687	0.3780014	0.3311493	0.3559519	0.3854501	0.3794648	0.3644534	0.3949131	0.3981891	0.4119021	0.3837287	0.3718337	0.3875118	0.3931181	0.4323284	0.4146482	0.4388752	0.4512072	0.4443481	0.4430742	0.465601	0.4567731	0.4299684	0.4367889	0.4436199	0.4564081	0.4742797	0.4432216	0.4470732	0.4363028	0.4402176	0.4560151	0.4516986
R14Z	0.3626426	0.3770276	0.3455571	0.3042095	0.3096175	0.3251237	0.3396824	0.3427952	0.33485	0.3375891	0.3470995	0.3716161	0.3787542	0.4060344	0.4250938	0.451888	0.449735	0.5008791	0.5004878	0.5230093	0.5314476	0.5267257	0.5137375	0.5384155	0.5370152	0.5411897	0.5112441	0.5178997	0.5002141	0.491116	0.4995736	0.5137164	0.5363046	0.5438744	0.5388981	0.5433725	0.555043	0.5301754	0.5170434	0.5081347	0.5266292	0.5389191	0.5566749	0.5212932	0.5222828	0.5134971	0.5027584	0.4943534	0.4713248
R15Z	0.3516968	0.3430883	0.3097245	0.2863292	0.3163643	0.3462572	0.3705159	0.3717319	0.3551886	0.3480769	0.3069398	0.3303387	0.381402	0.4446078	0.4628251	0.494678	0.5225162	0.5630093	0.5522022	0.605801	0.6442358	0.6265731	0.5938147	0.5879452	0.5809669	0.6149097	0.5590612	0.5298719	0.5055852	0.4840639	0.5239919	0.5329795	0.5333251	0.5247078	0.5231479	0.4947219	0.5152571	0.5020284	0.465222	0.4341955	0.4534076	0.471423	0.4905247	0.4512914	0.4516687	0.4388857	0.4400632	0.4341972	0.4088051
R16Z	0.3566205	0.3404176	0.310923	0.2811318	0.2831286	0.3051149	0.3231146	0.2991367	0.2831181	0.269714	0.3056992	0.3775311	0.4250395	0.4630882	0.5163432	0.5404738	0.5653694	0.6276487	0.651595	0.6985296	0.7266046	0.7186278	0.7112949	0.7126391	0.6741375	0.6639147	0.6397122	0.585801	0.5364292	0.4615529	0.4945622	0.5148798	0.5453535	0.5902176	0.5929233	0.5399421	0.5406475	0.5212774	0.4434831	0.4137848	0.4416827	0.457468	0.4386068	0.433097	0.4380646	0.416817	0.4275592	0.4193385	0.4146464
R17Z	0.4895491	0.480858	0.4189858	0.3696912	0.3979733	0.3961783	0.3937357	0.3732813	0.309349	0.255787	0.2927408	0.4092753	0.476524	0.5579751	0.6268152	0.6740709	0.7351553	0.8408616	0.8439445	0.9201281	1.001806	1.048021	1.016635	0.9739024	0.9340498	0.9126935	0.8670416	0.7974259	0.7504422	0.6735006	0.6793244	0.6856799	0.707947	0.7391981	0.7322793	0.7134831	0.7122214	0.6267538	0.4962081	0.4473627	0.4777961	0.496717	0.5081909	0.4639586	0.4134866	0.4330146	0.4695824	0.4547973	0.4355343
R20Z	-0.3778821	-0.3880575	-0.3632146	-0.2869731	-0.2033673	-0.184499	-0.1487577	-0.08955607	-0.09472188	-0.1729374	-0.2300421	-0.2582506	-0.3777838	-0.4451097	-0.5489559	-0.6385243	-0.7051395	-0.6804246	-0.7597315	-0.7719512	-0.8176996	-0.8342902	-0.8019249	-0.7164169	-0.6701404	-0.5574574	-0.5446166	-0.5265187	-0.5039042	-0.5464801	-0.5104527	-0.4950377	-0.4743113	-0.4539621	-0.4636182	-0.4763924	-0.451795	-0.4514757	-0.4415002	-0.4192753	-0.3141235	-0.2571732	-0.23731	-0.2271451	-0.236831	-0.2346833	-0.1738954	-0.09438848	-0.04864888
R1R	0.08331988	-0.06913143	-0.1806036	-0.1867363	-0.06784523	0.03781366	0.04964204	-0.01628705	-0.1071714	-0.1456361	-0.2249307	-0.3693472	-0.5709791	-0.6687454	-0.6469538	-0.5548237	-0.6149605	-0.7048043	-0.8348078	-0.9366819	-1.010318	-1.023785	-1.048919	-1.064392	-1.029782	-0.9758413	-0.8772591	-0.7914809	-0.746152	-0.6924882	-0.6002001	-0.517875	-0.3278154	-0.1352659	0.080658	0.3231988	0.5490174	0.5979049	0.5328566	0.4406475	0.2685594	0.09477627	0.0674662	0.1301597	0.2788893	0.329056	0.3839797	0.3941533	0.3542586
R2R	0.4499702	0.3634761	0.2870486	0.09107387	-0.1211528	-0.4114704	-0.6141411	-0.6985717	-0.6326022	-0.4933936	-0.3590735	-0.2287454	-0.04914195	0.1442025	0.2417126	0.1742867	-0.05710124	-0.3063976	-0.5465029	-0.7088928	-0.7077838	-0.592983	-0.5337077	-0.6321635	-0.8083435	-0.9125197	-0.9024408	-0.7876961	-0.6940322	-0.5971012	-0.5014073	-0.522604	-0.4760063	-0.3985033	-0.3954185	-0.3868275	-0.2449412	-0.1379628	-0.02945428	0.1011949	0.2314459	0.2691261	0.4152167	0.6273978	0.6990016	0.6374083	0.6075066	0.5810844	0.5958993
R3R	0.455336	0.2500193	0.107568	0.01157573	-0.02060537	-0.07474119	-0.07088086	-0.02763994	0.04492719	0.07319879	0.1333216	0.1512458	0.1053448	0.05142657	0.008113719	-0.02486753	-0.1571311	-0.2859133	-0.3153834	-0.2209493	-0.1226303	0.02505002	0.07047553	0.09474995	0.05599053	0.08939287	0.06304089	0.09412528	0.165601	0.1342218	0.09735217	-0.01237585	0.01998595	0.07548868	0.08689418	0.052804	0.06931215	0.0646938	0.02176346	-0.0286173	-0.04581154	-0.1024829	-0.1273715	-0.1552465	-0.2228812	-0.2963485	-0.3666345	-0.3777522	-0.3766538
R4R	-0.2563397	-0.2816529	-0.1749816	-0.003305838	0.2224513	0.3163537	0.3502685	0.3616038	0.4349956	0.4347692	0.4024478	0.340744	0.2399316	0.1792858	0.2124776	0.1792244	0.1654518	0.288419	0.4712897	0.645708	0.7299789	0.8010458	0.7015336	0.5544551	0.3268731	0.1760835	0.09088435	0.09635902	0.06601685	-0.1586208	-0.2156501	-0.1159677	0.0370065	0.06088964	-0.03657483	-0.1138428	-0.1253746	-0.07604317	0.02357256	0.03605194	-0.0575013	-0.1558168	-0.1115476	-0.1194788	-0.1504439	-0.1541165	-0.07725741	0.02834006	0.1199316
R5R	0.3989542	0.4237515	0.4188594	0.3637936	0.3121162	0.233162	0.1671328	0.1785489	0.179056	0.2005141	0.2791226	0.3388436	0.3680891	0.4062958	0.4440639	0.4793192	0.4333181	0.3877786	0.2727812	0.2602632	0.2851325	0.2985313	0.3340797	0.4344043	0.4467801	0.4115213	0.4103474	0.435608	0.409063	0.3237322	0.3141095	0.2288261	0.1892981	0.2310546	0.1978154	0.2309335	0.3098965	0.2953904	0.2743639	0.2193455	0.1593981	0.1165889	0.1552413	0.1936708	0.2296964	0.278863	0.2852886	0.2402755	0.2418565
R6R	0.477582	0.4905422	0.5162923	0.4728215	0.4409756	0.4155413	0.3881593	0.3697421	0.3760344	0.373934	0.3956659	0.4590331	0.4658133	0.5044955	0.5314301	0.57083	0.5460116	0.5339165	0.4739481	0.4738621	0.4584173	0.492904	0.460572	0.4796648	0.5105878	0.5546271	0.548233	0.5234164	0.5177891	0.4697771	0.4196069	0.3195666	0.3179611	0.3149044	0.2916371	0.3411791	0.4172785	0.4068065	0.3577049	0.3106984	0.2934392	0.2909861	0.3006949	0.3379172	0.3835111	0.381981	0.4017494	0.3978101	0.3886278
R7R	0.5176838	0.5088858	0.5449746	0.5332795	0.4948587	0.471044	0.4792929	0.4349184	0.4700772	0.4424829	0.4222688	0.4640726	0.4649184	0.4931497	0.4993121	0.4883717	0.4831689	0.4814125	0.4415301	0.483255	0.4638691	0.4758168	0.4633515	0.4808159	0.5026969	0.5117143	0.4637515	0.4716863	0.4810792	0.4298789	0.4291858	0.406459	0.4262239	0.4207528	0.3733479	0.412539	0.4603141	0.44877	0.4193508	0.3633971	0.3627917	0.3853115	0.3979856	0.37814	0.4216845	0.4495666	0.4916687	0.5033339	0.4896385
R8R	0.4403738	0.4693841	0.4549746	0.4345657	0.4239849	0.4299825	0.4306826	0.4057659	0.4142692	0.3941323	0.388577	0.393448	0.4022864	0.4436989	0.4550395	0.4537989	0.4390051	0.4351132	0.3793139	0.3772767	0.3931953	0.4174346	0.4171118	0.4484155	0.4522794	0.4879734	0.4696842	0.4479295	0.470844	0.4364959	0.4440182	0.3934181	0.3853132	0.4179558	0.4173732	0.4295087	0.5012265	0.4877469	0.4373767	0.4357501	0.4445675	0.4469574	0.4838831	0.4621916	0.4704422	0.4867292	0.4937445	0.4861818	0.4712493
R9R	0.2927233	0.2838761	0.2914616	0.2767819	0.2670311	0.2831637	0.3021653	0.2893823	0.2892525	0.2657221	0.2420214	0.2606966	0.2676645	0.2735375	0.2853518	0.2955764	0.2749658	0.3079488	0.2689296	0.2822706	0.3007387	0.3082453	0.3140849	0.340021	0.3784646	0.3876329	0.3764064	0.3705773	0.3907808	0.3659432	0.3534462	0.323913	0.3084471	0.3233269	0.327761	0.3524969	0.3998579	0.4167556	0.4121864	0.3885453	0.4220512	0.4107019	0.4065836	0.3899789	0.4373469	0.4393227	0.4159309	0.4299526	0.4121127
R10R	0.1969784	0.1685805	0.1587647	0.1177821	0.126652	0.1494859	0.1862836	0.186266	0.1841569	0.1471592	0.1002983	0.1241341	0.1469223	0.2007843	0.2207756	0.1946359	0.1940165	0.2151956	0.2131128	0.213162	0.2004597	0.204585	0.2125794	0.2526496	0.2516915	0.2883383	0.2889981	0.273283	0.2828689	0.2589419	0.2762976	0.2552974	0.2974627	0.3024232	0.3125531	0.3223811	0.3662695	0.3646657	0.3288542	0.3188068	0.3524741	0.3480944	0.3675399	0.3306598	0.3621828	0.3548184	0.3784155	0.3653027	0.3623671
R11R	0.09598877	0.09304439	0.08442534	0.05586945	0.07740832	0.0804878	0.09304966	0.1064801	0.08384102	0.02646078	0.02019828	0.06669942	0.08474996	0.1104246	0.1337024	0.1616143	0.1764362	0.1901649	0.1511704	0.1345271	0.1598754	0.1883576	0.1941376	0.2128724	0.2075364	0.2411633	0.2229479	0.2092244	0.2032339	0.156917	0.1976382	0.2097894	0.2445587	0.2344762	0.232725	0.2427566	0.2595104	0.25608	0.2459624	0.2217021	0.2671837	0.2942376	0.2995473	0.2751255	0.2948324	0.2878523	0.2626233	0.2789911	0.2576276
R12R	0.1201913	0.1138779	0.1164713	0.0801702	0.05606949	0.06684682	0.09948763	0.1007949	0.07679242	0.05697666	0.05193543	0.0837568	0.1054501	0.1234708	0.1207457	0.1512336	0.1581014	0.1574259	0.1433111	0.1508914	0.179907	0.2317319	0.2231269	0.2388542	0.2417845	0.2398368	0.2383822	0.2398824	0.2495736	0.2041955	0.2236234	0.2402843	0.2421179	0.235336	0.2457519	0.2413985	0.2482418	0.2550676	0.2312651	0.2282067	0.2460835	0.2721056	0.2965801	0.2875346	0.2711072	0.2677575	0.2876241	0.2735971	0.2451571
R13R	0.155715	0.1668942	0.1386068	0.09350062	0.09982628	0.09030707	0.1032444	0.09890682	0.06991402	0.03443762	0.03786103	0.09327952	0.143469	0.2180453	0.2582084	0.2692121	0.3045289	0.3624987	0.3514073	0.4192806	0.4595543	0.468877	0.4561397	0.4272908	0.4052834	0.3958133	0.3952816	0.358777	0.3046148	0.2735059	0.3037375	0.3005194	0.3174469	0.3396894	0.3264432	0.3251044	0.3495403	0.2870416	0.2101685	0.1871469	0.2257343	0.2173417	0.2672363	0.2695122	0.2610019	0.2532234	0.2706282	0.2521899	0.2078505
R14R	0.1723127	0.1663046	0.1481295	0.1042692	0.06789261	0.1095508	0.1143534	0.1280856	0.08927531	0.02510967	0.006962629	0.08322688	0.1502527	0.1998228	0.2492718	0.293655	0.3293192	0.3980242	0.4158203	0.4511213	0.4622144	0.4627531	0.4562835	0.4695262	0.441395	0.4022793	0.395336	0.3809581	0.333383	0.2826039	0.3168503	0.3169416	0.3474346	0.3616845	0.3715143	0.3323004	0.3310791	0.2933708	0.2203264	0.20578	0.2318056	0.2626356	0.2884962	0.2673048	0.2652553	0.274285	0.2649289	0.2646166	0.2377171
R15R	0.154471	0.1662572	0.1259624	0.04419196	0.07526233	0.1029321	0.1173206	0.1233129	0.08847517	0.03928584	0.02710476	0.09600105	0.1610317	0.2335884	0.2969644	0.311016	0.3046219	0.3858256	0.4062485	0.456059	0.4841674	0.4844236	0.449921	0.4631058	0.447217	0.4147377	0.3878066	0.3772626	0.3318179	0.2908405	0.3286559	0.3263309	0.3410581	0.3603825	0.3429356	0.3306229	0.3077838	0.2551413	0.2291104	0.211974	0.2335673	0.2498017	0.2551711	0.2417108	0.2533778	0.2533655	0.2460607	0.2423794	0.2358607
R16R	0.1596982	0.1404159	0.1085436	0.07627127	0.07739428	0.09456221	0.1088226	0.1059677	0.06086331	0.02850851	0.03223548	0.08942095	0.1461695	0.2118512	0.2561204	0.2906949	0.3373539	0.4045868	0.4061344	0.4510142	0.4916722	0.5121881	0.4762643	0.4866117	0.4322934	0.4401965	0.4052939	0.3694262	0.3484137	0.276459	0.3143534	0.329263	0.3278979	0.3555905	0.3608317	0.3258116	0.3282681	0.2846236	0.2372644	0.2019056	0.2270276	0.2567749	0.2736901	0.248884	0.2545955	0.2757413	0.2661976	0.2475961	0.221223
R17R	0.162074	0.1388787	0.1066082	0.08101597	0.1052395	0.1090033	0.1213739	0.124413	0.09241446	0.04896824	0.04350763	0.1119547	0.167182	0.2134181	0.269642	0.3049921	0.3208089	0.4093876	0.3927321	0.4616231	0.5129637	0.5158607	0.491488	0.4848114	0.4322162	0.440114	0.4311055	0.3753764	0.3345359	0.2876364	0.3168381	0.3313739	0.357303	0.3427566	0.3633743	0.3454659	0.3208493	0.2832357	0.220372	0.2017986	0.2445236	0.2618968	0.289535	0.2756852	0.2592332	0.2421407	0.2689139	0.2433445	0.2254132
R18R	0.0008159324	0.006283558	-0.006244959	-0.0161309	0.01733637	0.03613265	0.06060888	0.08163362	0.003167219	-0.09251973	-0.1243832	-0.03961923	0.004249871	0.06405334	0.1096298	0.1337866	0.1382435	0.1933515	0.1389384	0.1676048	0.1801141	0.1733988	0.1526443	0.1900053	0.1742042	0.1579031	0.1420793	0.07331988	0.02933847	-0.01597999	0.01418494	0.03816108	0.06143183	0.09130373	0.09258115	0.05253026	0.05062818	-0.01319881	-0.09098087	-0.09552026	-0.03050535	0.0509335	0.1048886	0.09851027	0.07778207	0.08465345	0.109542	0.09198106	0.06408844
R19R	-0.03466047	-0.01545359	-0.007543425	-0.009559571	0.02581681	0.04384629	0.05295842	0.07511318	0.01364801	-0.08250395	-0.1226584	-0.04399544	-0.006283553	0.03400421	0.1220372	0.1158466	0.1248289	0.1955852	0.1533076	0.1615599	0.1818249	0.1798228	0.1579768	0.1636989	0.1533971	0.159535	0.1225215	0.07927882	0.03918933	-0.007345152	0.02643798	0.05094227	0.06808739	0.09546938	0.06987015	0.03396035	0.03273908	-0.04504474	-0.1125583	-0.09466924	-0.03656607	0.007204775	0.05365327	0.05888226	0.08851202	0.07551676	0.122053	0.1126057	0.07004913
R1A	0.3906387	0.4556203	0.4817056	0.4291402	0.37382	0.2884559	0.2182804	0.2004597	0.1663871	0.2030953	0.2398859	0.3083804	0.3715863	0.4119442	0.474957	0.5192963	0.4890051	0.4588928	0.3629602	0.3688367	0.3775452	0.4142393	0.3995561	0.4208791	0.4476084	0.5044394	0.476152	0.4441849	0.3824355	0.3039831	0.2974434	0.1823952	0.1330654	0.1455852	0.1672241	0.1968222	0.2636743	0.2460625	0.1925689	0.1395262	0.112325	0.08352693	0.1396087	0.1778628	0.2753623	0.3055711	0.3180225	0.2941113	0.281874
R2A	0.4093858	0.4218828	0.4301439	0.3858764	0.345801	0.3073662	0.3048114	0.2715143	0.2623355	0.2484839	0.2281295	0.2504597	0.2643464	0.264006	0.3245885	0.3567907	0.3219828	0.3131567	0.2929549	0.3366872	0.3224724	0.3309879	0.3283067	0.3640463	0.4049851	0.4484857	0.4188261	0.4016494	0.3780119	0.3233953	0.3102053	0.2712651	0.2387208	0.226431	0.2434655	0.2710353	0.3437322	0.3389384	0.3088314	0.2739094	0.2693613	0.263727	0.2844868	0.3070925	0.3167275	0.3228514	0.3663222	0.3723144	0.3776189
R3A	0.2380488	0.2495806	0.2720898	0.2914266	0.2870732	0.2713581	0.2528917	0.2462415	0.2152325	0.180572	0.1716038	0.1940112	0.1984453	0.2370065	0.2323057	0.2180259	0.1838129	0.1952623	0.1611037	0.2153834	0.2556361	0.2699579	0.277682	0.3163345	0.3090086	0.3703878	0.4070626	0.3543691	0.3369521	0.2963555	0.2664029	0.2098087	0.20588	0.2076592	0.1631093	0.1522829	0.2228584	0.3027759	0.3214143	0.3238638	0.2950781	0.2537235	0.2355097	0.2696525	0.3322162	0.3764573	0.3861134	0.3733637	0.3678733
R4A	0.1914178	0.197282	0.1796754	0.1495613	0.1278873	0.1336954	0.1688735	0.1666608	0.1676294	0.1535024	0.1325899	0.1567819	0.2027461	0.2127461	0.1919828	0.1964239	0.1986085	0.219514	0.1827461	0.2040218	0.1985752	0.2279926	0.2451798	0.2456466	0.2771767	0.3574855	0.3343744	0.31608	0.3150851	0.3062134	0.2886576	0.2557501	0.268126	0.2790051	0.2719056	0.3002035	0.3405422	0.3562414	0.3546833	0.3200825	0.3317126	0.3569767	0.3680067	0.3190455	0.3121583	0.3233567	0.3531321	0.355215	0.3576452
R5A	0.1060554	0.07763116	0.05421828	0.03983857	0.0489893	0.07474118	0.1051921	0.11485	0.09672574	0.07226355	0.06089139	0.08647657	0.09468854	0.1188577	0.1457835	0.1258396	0.114313	0.1278347	0.09342692	0.1174241	0.1512336	0.1770486	0.176066	0.1917143	0.2165819	0.2479031	0.2183418	0.205422	0.2120197	0.1709493	0.1694929	0.1592771	0.1673223	0.1820477	0.1924478	0.1942815	0.2263836	0.2377768	0.1895315	0.2031041	0.2347412	0.2420074	0.2253009	0.2028479	0.2283278	0.2365029	0.2275013	0.233169	0.2174259
R6A	0.1318126	0.1510019	0.1010826	0.06823478	0.0844499	0.1116687	0.1387629	0.154692	0.1225619	0.06570099	0.05495174	0.09573083	0.1055606	0.1509475	0.1588595	0.1695578	0.176345	0.1865292	0.1678259	0.2168415	0.1991121	0.2116038	0.2307668	0.2514248	0.2328829	0.2690051	0.252353	0.2487928	0.2500053	0.2315441	0.2422723	0.2249623	0.2296859	0.2560203	0.2774171	0.2791999	0.3234567	0.3101246	0.2576417	0.2447412	0.282797	0.2905773	0.317833	0.3016424	0.272804	0.2572328	0.2589331	0.2546148	0.242511
R1B	0.2268644	0.2464608	0.2167819	0.1767328	0.1432321	0.03190034	-0.08919809	-0.08395507	-0.05766099	-0.03462713	0.04696087	0.2324917	0.356173	0.428777	0.4675171	0.5032637	0.519263	0.4604106	0.3652343	0.3635252	0.4019916	0.5137252	0.5297824	0.469821	0.3392332	0.3022793	0.2835761	0.2366169	0.2069749	0.1088577	0.05788032	-0.05437094	-0.0564485	-0.04181611	-0.07494999	-0.07087384	0.01026848	-0.05250219	-0.09565012	-0.1847219	-0.1741569	-0.1292736	0.003560278	0.06203194	0.1295561	0.1448131	0.08853658	0.0007931212	0.01138094
R2B	0.2651746	0.3156027	0.3206861	0.2794157	0.2055378	0.1593297	0.1388928	0.08256009	0.05873838	0.03352167	0.02566415	0.08656256	0.1158045	0.165787	0.2273241	0.2526689	0.199628	0.1820705	0.1714985	0.2658923	0.2741569	0.2223548	0.1596543	0.1549465	0.2078645	0.27598	0.2506475	0.1987208	0.1779505	0.1360835	0.1008633	0.01925953	-0.01137218	-0.01088437	0.01336726	0.03141955	0.07681874	0.09262502	0.06277592	-0.02918406	-0.03972275	-0.03175996	-0.02525531	-0.01432181	0.05639235	0.07717319	0.1292367	0.157568	0.1545868
R3B	0.1509581	0.1796508	0.1708668	0.1295947	0.1044797	0.09835059	0.07496578	0.03926303	0.02841375	0.0006773095	0.00598877	0.01946657	0.01259344	0.03225303	0.03594139	0.04238814	0.02049482	0.04179856	0.02366555	0.1084348	0.1203211	0.1448324	0.1119389	0.1467222	0.1967292	0.2193859	0.2035059	0.1914581	0.1777101	0.1186559	0.1113967	0.03449202	-0.01875241	-0.01651167	0.001072118	0.05014213	0.1033725	0.118705	0.09056501	0.05745745	0.06909282	0.08602912	0.07658712	0.08946657	0.1166749	0.1365292	0.1598473	0.1710212	0.1874838
R4B	0.0174943	0.0004685035	0.03450429	0.01805755	-0.008290928	0.02247237	0.05496403	0.03079663	0.03093174	0.0006246731	-0.007273206	0.03281453	0.04731181	0.06672925	0.07486577	0.05587998	0.02300052	0.03287945	-0.007625896	0.03496578	0.04136515	0.08004913	0.1086928	0.1546412	0.1987647	0.21794	0.202797	0.1805071	0.1350588	0.1031356	0.1030075	0.05922443	0.03073873	0.0111774	0.02403229	0.05453062	0.1369819	0.1768907	0.1443639	0.116087	0.1410142	0.1558379	0.1444429	0.1335778	0.169814	0.1845412	0.2111844	0.2161326	0.1941604
R5B	-0.08678892	-0.1058151	-0.07308476	-0.07153361	-0.06274609	-0.03506405	0.006739779	0.02472188	0.01118266	-0.03743113	-0.0190279	-0.0203913	0.03916652	0.05537463	0.04412353	0.02713458	0.006571325	0.0108212	-0.02473065	0.01380593	0.03122828	0.0652711	0.09554132	0.1000228	0.1426285	0.1883348	0.172146	0.1608265	0.1563625	0.1043253	0.0970837	0.09334269	0.09026496	0.08854711	0.09953676	0.1060326	0.1723232	0.1627584	0.1456589	0.1525022	0.1928952	0.2405054	0.1983137	0.1748535	0.1945499	0.1963572	0.1951746	0.1887419	0.1816055
R6B	-0.04268819	-0.0668977	-0.05242674	-0.04494297	-0.04450079	-0.06387787	-0.04384454	-0.0229707	-0.04344271	-0.08421653	-0.09934374	-0.06399544	-0.06199333	-0.009301631	0.01939287	0.006695911	0.01404106	0.02351991	-0.006516935	0.02442007	0.02141604	0.04884717	0.06876996	0.0956659	0.08012107	0.09378487	0.09763819	0.1168521	0.09477277	0.06356027	0.0896438	0.1050781	0.09762064	0.08449026	0.08300228	0.09155466	0.1700088	0.1626005	0.1278136	0.1042639	0.1236427	0.1269802	0.120365	0.09583436	0.1270714	0.1354308	0.1381716	0.1290261	0.1146394
R7B	0.07879277	0.0707282	0.06925777	0.06397438	0.07653272	0.07614669	0.07948412	0.1017126	0.09874363	0.03517809	0.02546938	0.07180909	0.07906299	0.1252535	0.1272065	0.1082576	0.1196824	0.1786296	0.1553553	0.1894402	0.1782892	0.1976715	0.2215389	0.2183594	0.1766047	0.1979751	0.2179014	0.2300877	0.2175346	0.2092718	0.2312405	0.2251079	0.2373241	0.2098368	0.2028373	0.2166819	0.2673732	0.2794648	0.2476891	0.2243867	0.2501053	0.2732374	0.2466977	0.1980593	0.2278716	0.2586191	0.2916459	0.2680997	0.23877
R1C	-0.2271468	-0.321023	-0.2750956	-0.1216231	-0.02068257	-0.04420074	-0.09252502	-0.02867696	-0.008985784	-0.01359361	-0.0009896376	-0.02179856	-0.1238937	-0.1940639	-0.2174575	-0.1622109	-0.04894016	0.03035796	0.08082822	0.2196298	0.2798578	0.3806036	0.4565029	0.4049658	0.2387454	0.2901947	0.3939919	0.4797438	0.4897578	0.3450834	0.1462643	-0.06626249	-0.07673627	-0.05375329	-0.09287946	-0.02556766	0.05622391	0.01983857	-0.06801193	-0.2063766	-0.3281523	-0.3896052	-0.3702825	-0.4523127	-0.3927391	-0.2593069	-0.145315	-0.141867	-0.102153
R2C	0.1788735	0.2705843	0.3081681	0.2111651	0.1022004	0.08540093	-0.02306545	-0.1588033	-0.1613125	-0.1967433	-0.2234989	-0.09621162	0.01927883	0.1180575	0.09657133	-0.01573961	-0.01168626	0.04676435	0.05555886	0.1417687	0.0187489	-0.07420952	-0.06858221	-0.008624313	0.07019302	0.1834497	0.1545411	0.1327654	0.09216703	0.03198281	0.03452008	-0.08356026	-0.1596385	-0.1953044	-0.2620811	-0.2785506	-0.1870626	-0.05507106	-0.04315845	-0.1640867	-0.1936638	-0.1973785	-0.2315038	-0.2659888	-0.2491893	-0.1778347	-0.04195824	0.06917003	0.01547815
R3C	0.3094666	0.3467749	0.3492104	0.3407721	0.2608072	0.1878891	0.06404809	-0.04150026	-0.09771188	-0.1647868	-0.2554027	-0.2834743	-0.3016126	-0.2840428	-0.2150009	-0.2167626	-0.2391121	-0.184213	-0.09322513	0.0696824	0.07356729	0.03480611	0.02215476	0.03544305	0.005304443	0.07813652	0.09992629	0.07474294	0.08092297	0.03829268	0.0007071442	-0.08033515	-0.09863134	-0.0812739	-0.07059835	0.01057555	0.07669942	0.07043867	-0.08595191	-0.2432988	-0.2488261	-0.2154676	-0.2009545	-0.1856554	-0.1534866	-0.1175908	-0.01240218	0.07671872	0.1544306
R4C	-0.06752588	-0.07580102	-0.03814177	-0.05247412	-0.05659765	-0.006901211	-0.009003336	-0.02922969	-0.03329883	-0.03859274	-0.08272328	-0.09405334	-0.05805756	-0.05626952	-0.07088788	-0.09448324	-0.1136813	-0.1108896	-0.1240112	-0.06386384	-0.03313037	0.004925424	0.005783467	0.04100895	0.09667661	0.1223039	0.07829794	0.02835585	0.0279084	-0.004197227	-0.03521319	-0.1392525	-0.2074522	-0.2012371	-0.1537112	-0.07758905	-0.006429202	0.02964379	0.04215652	0.01582558	0.08541323	0.06825408	0.04357782	0.009843833	0.0331216	0.05683102	0.1325531	0.1362169	0.08836989
R5C	-0.2106475	-0.2037796	-0.1819407	-0.2049693	-0.2053395	-0.1613511	-0.12731	-0.1200474	-0.122339	-0.1409686	-0.1140884	-0.09307422	-0.07561151	-0.08858045	-0.09909458	-0.115057	-0.1267152	-0.1425443	-0.1865924	-0.1574715	-0.1129303	-0.08169854	-0.07260747	0.000698369	0.0482418	0.05376206	0.007499559	-0.01099666	-0.01391472	-0.05643972	-0.04775048	-0.1066994	-0.123748	-0.114664	-0.08400772	-0.06518161	0.009943849	0.04032989	0.03718547	0.05472539	0.1131865	0.1207282	0.08107738	0.05116863	0.05675557	0.04989647	0.06814003	0.0601702	0.04155642
R6C	-0.2095578	-0.2122793	-0.216931	-0.2266468	-0.2189998	-0.1751992	-0.1322337	-0.1477944	-0.1800351	-0.2199017	-0.2273873	-0.1924724	-0.1799877	-0.1433339	-0.1156378	-0.1235217	-0.1300351	-0.1091963	-0.1348254	-0.09530268	-0.0852009	-0.03454466	-0.03971925	0.001026497	0.02008071	0.01777856	-0.005455342	-0.0101667	-0.02320758	-0.0603369	-0.01966836	-0.02796631	-0.01562379	-0.008336549	-0.02291981	-0.008624318	0.02529918	0.03518161	0.01401825	0.00303562	0.02814353	0.0542411	0.03206703	0.01892086	0.02018425	0.001712583	0.01313388	-0.002456573	-0.002331989
R7C	-0.1009405	-0.147561	-0.1555466	-0.1702351	-0.1759396	-0.1559642	-0.1122969	-0.1191332	-0.1621881	-0.2274978	-0.2390051	-0.1772118	-0.1380628	-0.0882418	-0.06410072	-0.03088437	-0.05154764	-0.02123355	-0.02897175	-0.02589226	-0.001477448	0.005871205	0.01194069	0.01227233	0.03107036	0.04645903	0.03040884	0.0219284	0.01978417	-0.009796455	0.02545008	0.007864536	0.03236532	0.03972627	0.03777856	0.05585717	0.1030549	0.09397088	0.0589156	0.002193371	0.0455501	0.08053518	0.06000175	0.05923671	0.06236357	0.05497807	0.06941218	0.02788559	0.02932444
R8C	-0.005544833	-0.01796456	-0.02883839	-0.07148797	-0.07788384	-0.03743815	0.0008106659	-0.0149184	-0.0654378	-0.1090296	-0.122718	-0.07119845	-0.0431602	0.001482715	0.04152659	0.07463941	0.06623267	0.1051956	0.1076768	0.1627777	0.1894683	0.181874	0.1633602	0.1865555	0.1792437	0.1860537	0.1597017	0.1573522	0.1260818	0.1111827	0.1451272	0.1285541	0.1274715	0.1422618	0.1545341	0.1487735	0.1677487	0.1462081	0.1153466	0.08734339	0.1308387	0.1677505	0.1683418	0.1269468	0.09937358	0.08709949	0.06253027	0.0664871	0.02935076
R1D	-0.4191332	-0.4515248	-0.4191016	-0.3533532	-0.2432392	-0.1284331	-0.01047726	0.1434041	0.2181646	0.220365	0.2798421	0.4240165	0.4412546	0.3680909	0.2773188	0.1293701	-0.0367661	-0.1310458	-0.1268433	0.0145622	0.06778559	0.0125092	-0.1901369	-0.3892964	-0.5531198	-0.5989297	-0.5619775	-0.4512827	-0.4003948	-0.4930935	-0.5530198	-0.6264871	-0.606552	-0.6232269	-0.6276733	-0.5393402	-0.3297877	-0.2443446	-0.2713932	-0.2525162	-0.2088244	-0.2016968	-0.1763538	-0.1352658	-0.1301386	-0.1375013	-0.1170153	-0.1829496	-0.2438691
R2D	-0.3676908	-0.4217898	-0.3750114	-0.3796824	-0.3131637	-0.2040832	-0.1269047	-0.1700333	-0.1884997	-0.1570311	-0.15917	-0.1150605	-0.06538866	-0.04721881	-0.0620723	-0.1701843	-0.2235971	-0.3019617	-0.3632128	-0.3587296	-0.3658326	-0.33319	-0.2662362	-0.2022372	-0.1170837	0.05899456	0.1245096	0.1195683	0.07332515	-0.09563432	-0.1938165	-0.327954	-0.3187664	-0.1664573	-0.03107388	-0.050093	-0.09246535	-0.1704773	-0.3190314	-0.4777241	-0.4946955	-0.4043815	-0.3932181	-0.4317582	-0.4642235	-0.4790069	-0.4647376	-0.4311037	-0.4123303
R3D	-0.2484506	-0.074578	0.0795087	0.09887525	0.0526531	0.06964203	0.05116512	-0.06241446	-0.07092121	-0.08185647	-0.08658537	-0.04031761	-0.06440075	-0.1299403	-0.2790139	-0.3792332	-0.3659379	-0.3730111	-0.4196806	-0.3964239	-0.2996385	-0.1430093	-0.05033515	0.05077733	0.1622249	0.2400526	0.1963748	0.1085804	0.01459905	-0.07994911	-0.1747429	-0.3537972	-0.4879768	-0.5151184	-0.4001088	-0.2573188	-0.01899631	0.0913441	0.1291613	0.1038989	0.1462432	0.1470486	-0.009794692	-0.1189103	-0.06768205	-0.01647306	-0.02471486	-0.05978944	-0.129449
R4D	-0.3607352	-0.2726461	-0.187554	-0.2143745	-0.2366801	-0.2077066	-0.1378259	-0.1484366	-0.117954	-0.09150553	-0.140451	-0.1916196	-0.1997315	-0.1720249	-0.1817161	-0.2693315	-0.293534	-0.2655606	-0.3095508	-0.3205738	-0.2230268	-0.1392437	-0.1654413	-0.1278891	-0.09292683	-0.02703457	-0.05007194	-0.1368293	-0.1661151	-0.2561274	-0.3615476	-0.487475	-0.600637	-0.6212563	-0.5632672	-0.449191	-0.3047693	-0.2020898	-0.07887524	0.01201439	0.1214371	0.1355168	0.01510791	-0.07792069	-0.02847342	0.004511316	0.08289525	0.06579575	-0.09140025
R5D	-0.3821951	-0.3361133	-0.2901439	-0.3038393	-0.2743938	-0.2156448	-0.1902334	-0.2068398	-0.2232444	-0.25917	-0.2148114	-0.1957185	-0.2125671	-0.2367047	-0.2654676	-0.2374311	-0.2206878	-0.2087735	-0.3075101	-0.394285	-0.4169802	-0.3666503	-0.2847921	-0.183548	-0.1569012	-0.166259	-0.1888156	-0.1880909	-0.23402	-0.2844306	-0.2879523	-0.2984629	-0.323734	-0.3062713	-0.2437708	-0.1712178	-0.1213353	-0.06562028	-0.004506055	0.0546903	0.1200053	0.07467801	-0.03904193	-0.05456747	-0.02552202	-0.08929988	-0.07701176	-0.05274435	-0.07215827
R6D	-0.2806299	-0.2912722	-0.2989507	-0.3108352	-0.3607282	-0.3398842	-0.2789647	-0.2431093	-0.2734673	-0.3370889	-0.3259379	-0.3189875	-0.3146622	-0.2680628	-0.2373557	-0.1887313	-0.177668	-0.181867	-0.2293016	-0.2471205	-0.2487647	-0.2352079	-0.2206194	-0.2189595	-0.1952202	-0.1823267	-0.1959081	-0.1694718	-0.1729339	-0.1908054	-0.1584506	-0.1346499	-0.09613616	-0.1020039	-0.1064766	-0.08715389	-0.03097385	-0.03097034	-0.0241481	0.01244253	0.04330935	0.02608352	-0.03394981	-0.07164239	-0.05444464	-0.04839445	-0.05483418	-0.04853132	-0.03476399
R7D	-0.1654694	-0.1858063	-0.2306703	-0.2794894	-0.2987665	-0.2622495	-0.2472171	-0.2640305	-0.3018793	-0.37176	-0.4054378	-0.4011721	-0.3429514	-0.249342	-0.2141498	-0.1767099	-0.1851062	-0.1502702	-0.1633023	-0.1285296	-0.1124162	-0.05061765	-0.05231093	-0.0974206	-0.1128619	-0.07297771	-0.09354448	-0.08615195	-0.08421302	-0.1133322	-0.07522548	-0.05130023	-0.006955608	0.02709072	0.004058607	-0.02839446	-0.01382699	-0.0232883	-0.03586068	-0.05062643	-0.04381295	-0.02742762	-0.05618179	-0.07697666	-0.06431479	-0.08042288	-0.08704334	-0.1161467	-0.1181979
R8D	-0.1255764	-0.1503053	-0.1702263	-0.2017968	-0.2051219	-0.1753957	-0.1644183	-0.203655	-0.2537638	-0.3132462	-0.3214511	-0.2623706	-0.2410528	-0.1916248	-0.1377768	-0.1208879	-0.1180067	-0.04792419	-0.07578171	-0.01508159	0.01162836	0.03307246	0.008347079	-0.001379189	-0.002882962	0.006859099	-0.04309177	-0.04507458	-0.04705562	-0.07693806	-0.04097912	-0.00800316	0.0361116	0.02950342	0.02498684	0.0177961	0.04373399	-0.01083699	-0.05178979	-0.06846639	-0.02255308	0.01703808	0.004342864	-0.02759958	-0.03890683	-0.09043341	-0.08361818	-0.11774	-0.1482786
R9D	-0.0239814	-0.03648184	-0.06690472	-0.1045499	-0.09906826	-0.09904721	-0.07549745	-0.1057922	-0.1286226	-0.1962362	-0.2213265	-0.1684997	-0.1172381	-0.05617828	0.002719777	0.04263905	0.0457747	0.10525	0.1189261	0.1551605	0.176624	0.2110107	0.2021249	0.2020126	0.1618916	0.1508317	0.1107071	0.1150781	0.09876294	0.0732883	0.1043201	0.1117775	0.1314582	0.1319372	0.1410177	0.1233269	0.135122	0.092432	0.07391998	0.03413055	0.08638708	0.1104036	0.1295157	0.09876469	0.07056677	0.0225987	0.01036849	-0.009966663	-0.03607826
R1E	-0.08349534	-0.1734339	-0.3089735	-0.3273592	-0.2600368	-0.1722355	-0.1231076	-0.1571328	-0.07725214	-0.03755571	-0.04560449	-0.003565547	-0.008643633	-0.08844533	-0.2488296	-0.4967819	-0.7509265	-0.893648	-1.035248	-1.123197	-1.144708	-1.0395	-0.9953185	-0.922797	-0.7896649	-0.5598772	-0.4045096	-0.2450026	-0.1612915	-0.1465784	-0.1042393	-0.1861028	-0.2771679	-0.3371381	-0.3019547	-0.2528759	-0.1218337	-0.02861029	0.05779084	0.1223601	0.06709774	-0.0002439323	0.1468029	0.3082891	0.3653886	0.2257536	0.1028514	-0.06374803	-0.1603632
R2E	-0.2642499	-0.2878137	-0.2359835	-0.2502386	-0.2235866	-0.173448	-0.1357624	-0.1652185	-0.1798579	-0.1509528	-0.1302299	-0.03255483	0.0009685934	-0.01745218	-0.05475522	-0.161581	-0.236824	-0.280014	-0.3039831	-0.2392121	-0.233255	-0.1702439	-0.1723566	-0.2186384	-0.2655659	-0.2001509	-0.1401807	-0.1091472	-0.09995087	-0.180107	-0.2581979	-0.3418336	-0.3855343	-0.3639182	-0.3017599	-0.2844271	-0.2360081	-0.1968837	-0.2112248	-0.2626847	-0.2759256	-0.2225794	-0.2049061	-0.2205861	-0.2376926	-0.2889314	-0.2604615	-0.2608738	-0.3005545
R3E	-0.4103895	-0.4041621	-0.4187682	-0.4800614	-0.4888454	-0.4598351	-0.4197596	-0.4638112	-0.4438919	-0.3725496	-0.2405387	-0.1254167	-0.1384559	-0.1366134	-0.2153395	-0.2956887	-0.3422232	-0.3632286	-0.4191841	-0.3943411	-0.351202	-0.2638287	-0.2735234	-0.3720249	-0.447554	-0.434864	-0.3720407	-0.2474487	-0.09429372	-0.02395859	0.02184242	-0.01942271	-0.02633972	-0.03530444	-0.09900509	-0.2103685	-0.3050255	-0.4265345	-0.4824004	-0.5038972	-0.4954606	-0.4945464	-0.4712616	-0.4483067	-0.369456	-0.3184225	-0.2333076	-0.158312	-0.08115984
R4E	-0.2852413	-0.08051238	0.03507456	0.05670819	0.05281278	0.07517986	0.04776452	-0.05210563	-0.07658186	-0.1053764	-0.08499386	-0.02765573	-0.04623269	-0.1433287	-0.2837392	-0.3784909	-0.3799158	-0.3691297	-0.4422495	-0.4309107	-0.3176364	-0.1496894	-0.01938585	0.06062643	0.1822302	0.2497263	0.20216	0.104771	-0.03073171	-0.1205124	-0.2239182	-0.3940551	-0.4911844	-0.4731041	-0.3541183	-0.2496297	-0.02607124	0.09596771	0.142239	0.1487454	0.1874785	0.1589209	0.01104579	-0.07816809	-0.06231794	-0.03570275	-0.02824004	-0.05762415	-0.1629935
R5E	-0.574492	-0.5331322	-0.4645429	-0.4273943	-0.4181505	-0.3617863	-0.2907142	-0.2730795	-0.2559326	-0.2591104	-0.2812827	-0.2589735	-0.2172469	-0.1781505	-0.2181611	-0.2884348	-0.431895	-0.5393173	-0.6121863	-0.5538621	-0.4539638	-0.3262081	-0.2345692	-0.2023688	-0.1695245	-0.0944078	-0.05607649	0.0525794	0.1195683	0.1963818	0.3195613	0.3652272	0.3488752	0.2181856	0.1037761	0.04078785	0.09088613	0.1321899	0.1709914	0.1138059	0.04370415	-0.04633795	-0.1279505	-0.2159291	-0.2197824	-0.2127987	-0.2229514	-0.220951	-0.1768152
R6E	-0.1336077	-0.2162555	-0.2881488	-0.3497034	-0.3468977	-0.3830374	-0.4305334	-0.5278558	-0.6689279	-0.8044464	-0.8851781	-0.9236111	-0.9007633	-0.7540007	-0.5888577	-0.474485	-0.455329	-0.4003597	-0.3681225	-0.2899895	-0.2178259	-0.1503123	-0.1762309	-0.2001264	-0.153455	-0.1307106	-0.1491718	-0.1362239	-0.04492893	0.03995613	0.2218828	0.2992701	0.3922951	0.4351974	0.352818	0.2429058	0.2178382	0.1444903	0.06803824	-0.05141252	-0.160665	-0.1994911	-0.230651	-0.2665345	-0.2996508	-0.3816318	-0.4466081	-0.4957957	-0.5305001
R7E	-0.2163555	-0.2728882	-0.3215862	-0.3820021	-0.4134445	-0.4412107	-0.4191209	-0.4615547	-0.5683822	-0.6688998	-0.6962642	-0.6728742	-0.6365678	-0.5520477	-0.4644973	-0.4196754	-0.4085383	-0.3557817	-0.3293086	-0.2583295	-0.2202299	-0.1878891	-0.2259168	-0.2577698	-0.268519	-0.2826496	-0.249156	-0.2447149	-0.1949009	-0.1395894	-0.06745218	-0.0317933	0.0198333	0.02408492	-0.01052466	-0.0691016	-0.08238112	-0.1169609	-0.1117143	-0.1636498	-0.1594227	-0.1836936	-0.2013722	-0.2358168	-0.2367942	-0.2944587	-0.3483629	-0.3942077	-0.4168486
R8E	-0.3142358	-0.3638831	-0.3909721	-0.3978891	-0.4149342	-0.4558659	-0.4543516	-0.4354939	-0.4519109	-0.5196508	-0.5717038	-0.5619688	-0.5064011	-0.4274294	-0.3601439	-0.3109703	-0.2988366	-0.244678	-0.2690507	-0.2129444	-0.1575434	-0.128305	-0.1392332	-0.1398122	-0.1990068	-0.1750061	-0.1783857	-0.1424688	-0.1269521	-0.1297894	-0.09895947	-0.09502544	-0.05509914	-0.06752588	-0.08837515	-0.1491402	-0.1573153	-0.1905352	-0.2452465	-0.283362	-0.2640007	-0.2549763	-0.2423039	-0.2973504	-0.2883418	-0.3141955	-0.3181418	-0.3424794	-0.3681733
R9E	-0.2285366	-0.2609054	-0.2894192	-0.3291244	-0.3593385	-0.3509159	-0.3045446	-0.3212476	-0.3602457	-0.3895034	-0.3915125	-0.3709423	-0.3092104	-0.2289051	-0.1776382	-0.1416301	-0.122339	-0.07696613	-0.09527285	-0.02270398	0.03641691	0.06457098	0.05283032	0.003907703	-0.05349886	-0.06094929	-0.08246534	-0.09079137	-0.1030075	-0.1361327	-0.1284734	-0.08709774	-0.06106686	-0.06905422	-0.07258642	-0.1077505	-0.1417898	-0.2162993	-0.2540762	-0.2675873	-0.2213845	-0.191788	-0.1968152	-0.2249482	-0.2155694	-0.2258273	-0.2269275	-0.2566362	-0.2565643
R10E	-0.04058958	-0.05012108	-0.09715915	-0.1328286	-0.1317705	-0.1154483	-0.1254466	-0.1306545	-0.1733304	-0.2438428	-0.221488	-0.1167626	-0.0667117	-0.006927531	0.03794525	0.08911388	0.1062555	0.190579	0.2158326	0.3087559	0.3747535	0.3921126	0.3641797	0.3269416	0.2749044	0.2267924	0.1468854	0.1322057	0.1039814	0.05414283	0.1033199	0.08446394	0.09969995	0.09826987	0.08167397	0.07535357	0.0371767	-0.03191788	-0.1163432	-0.101946	-0.08450429	-0.05710124	-0.02989471	-0.03002281	-0.04018424	-0.03846289	0.0003053183	-0.03356905	-0.08440252
R1F	-0.3454817	-0.3240586	-0.286259	-0.2364555	-0.1569907	-0.1200035	-0.1172925	-0.2162186	-0.2604966	-0.2527022	-0.2085945	-0.2046324	-0.2611546	-0.3368749	-0.4293051	-0.5820249	-0.6658677	-0.6824408	-0.6939866	-0.6730023	-0.6509511	-0.5960116	-0.5687805	-0.5098947	-0.4144008	-0.2821863	-0.1996508	-0.17691	-0.2040955	-0.220007	-0.191874	-0.2730181	-0.2675048	-0.2826987	-0.3076592	-0.3315599	-0.2507615	-0.1457379	-0.121867	-0.1650991	-0.2464362	-0.331216	-0.3366047	-0.3020951	-0.2574925	-0.3030742	-0.3571275	-0.3580926	-0.2864748
R2F	-0.3664415	-0.3346938	-0.2909001	-0.2729304	-0.2506264	-0.2048149	-0.2601456	-0.3321197	-0.3141639	-0.311695	-0.297768	-0.2809739	-0.2702808	-0.2901755	-0.3643973	-0.449521	-0.518019	-0.5747675	-0.7015652	-0.6770381	-0.6206334	-0.5017108	-0.465043	-0.4243183	-0.3455571	-0.2547166	-0.1930128	-0.1326285	-0.1079084	-0.1946763	-0.2928952	-0.4508563	-0.6208317	-0.6737866	-0.6148131	-0.5390718	-0.4099473	-0.3195701	-0.2446342	-0.2484857	-0.2221021	-0.1971188	-0.2081207	-0.1990893	-0.1751518	-0.1736936	-0.1733058	-0.217933	-0.3096561
R4F	-0.591409	-0.6616845	-0.7148903	-0.781981	-0.8073995	-0.7919003	-0.7210949	-0.6719951	-0.6579628	-0.6785295	-0.7204176	-0.7465854	-0.6770381	-0.5308984	-0.386173	-0.262139	-0.1514231	-0.07324091	-0.08626425	-0.1367977	-0.2467521	-0.3344499	-0.4832286	-0.6118828	-0.7194561	-0.7279786	-0.7189244	-0.5701492	-0.3940761	-0.255501	0.007218815	0.2197175	0.3069609	0.2424776	0.0765345	-0.1083155	-0.24505	-0.3816126	-0.4453834	-0.5258221	-0.5685875	-0.571395	-0.5452834	-0.5211774	-0.4684611	-0.4613564	-0.4215898	-0.3722425	-0.2917687
R5F	-0.5191507	-0.4778452	-0.4179487	-0.3636901	-0.3081312	-0.310579	-0.3340621	-0.3508247	-0.3900105	-0.485236	-0.6284646	-0.7037656	-0.687103	-0.559914	-0.4914388	-0.4823899	-0.4943358	-0.4395964	-0.4038147	-0.3839814	-0.3960186	-0.3774487	-0.3628145	-0.323555	-0.3364362	-0.3421337	-0.3525864	-0.293648	-0.1918319	-0.1454817	-0.05780488	-0.06227232	-0.0663976	-0.1192858	-0.1788244	-0.2319512	-0.2344955	-0.2742464	-0.3336831	-0.4042587	-0.4165555	-0.4018828	-0.4092227	-0.4520039	-0.4481786	-0.5119986	-0.5190577	-0.5151851	-0.4800579
R6F	-0.2991086	-0.355773	-0.3781102	-0.3751044	-0.4160239	-0.4235076	-0.4291788	-0.4260642	-0.4612634	-0.5652273	-0.6123583	-0.5724355	-0.5135375	-0.409256	-0.3600772	-0.3172662	-0.3124952	-0.2822987	-0.2869924	-0.2057642	-0.1655431	-0.1357466	-0.1500316	-0.1643043	-0.2016231	-0.2145569	-0.2049956	-0.1534146	-0.1369135	-0.1552606	-0.1211493	-0.108419	-0.08585541	-0.07638182	-0.1200965	-0.1662818	-0.159642	-0.1979505	-0.2686542	-0.3015371	-0.2584752	-0.2618687	-0.285801	-0.3209633	-0.3243411	-0.3140797	-0.3355308	-0.3648008	-0.3609528
R7F	-0.3823776	-0.4230672	-0.4542657	-0.5076645	-0.5426654	-0.5606229	-0.5144534	-0.4766801	-0.5025233	-0.5833199	-0.6189033	-0.5634269	-0.484127	-0.3789244	-0.3297	-0.3264924	-0.3197491	-0.2924724	-0.316724	-0.2618512	-0.2607545	-0.20578	-0.1834603	-0.2118758	-0.2590788	-0.2727321	-0.2870644	-0.2771855	-0.2323179	-0.2268012	-0.2132795	-0.2125373	-0.1490244	-0.137396	-0.166531	-0.1978435	-0.2222249	-0.2885313	-0.3413564	-0.3798684	-0.3528233	-0.3181611	-0.3202544	-0.3230268	-0.3233076	-0.341323	-0.3609791	-0.3811914	-0.3787384
R8F	-0.3643674	-0.4046148	-0.4268345	-0.4623951	-0.4907264	-0.4749377	-0.3949149	-0.3532444	-0.345701	-0.4110177	-0.4332199	-0.3627777	-0.3073715	-0.2544113	-0.2031181	-0.2177119	-0.2042236	-0.1367029	-0.1350044	-0.07492893	-0.0271767	-0.008596247	-0.0234199	-0.0670872	-0.1261713	-0.1690174	-0.2196649	-0.251209	-0.2116178	-0.245329	-0.2203579	-0.1731111	-0.1265397	-0.115894	-0.1387875	-0.1871311	-0.2166398	-0.3147289	-0.3690016	-0.3994385	-0.3479242	-0.299084	-0.2728409	-0.2762449	-0.2530689	-0.2758308	-0.2708721	-0.2925162	-0.3237445
R1G	-0.2435059	-0.2588699	-0.2916494	-0.2894876	-0.296001	-0.2986085	-0.2951149	-0.3089805	-0.3257817	-0.3512687	-0.3657852	-0.3574048	-0.3333637	-0.3217951	-0.3891033	-0.4489156	-0.48103	-0.4953185	-0.5391577	-0.541881	-0.5425285	-0.4615441	-0.4025162	-0.3359186	-0.2827514	-0.2319881	-0.2386506	-0.2391753	-0.242811	-0.3011002	-0.3135725	-0.3983629	-0.450465	-0.4846587	-0.4949991	-0.4981944	-0.4114792	-0.3256834	-0.28917	-0.2613265	-0.279456	-0.3023478	-0.2848219	-0.2923022	-0.3035515	-0.3295315	-0.3301211	-0.3711985	-0.3931093
R2G	-0.2968854	-0.3103053	-0.3145657	-0.3245657	-0.3414459	-0.3268924	-0.3460923	-0.3566766	-0.3332497	-0.3252097	-0.3356606	-0.3224583	-0.3351746	-0.3362081	-0.3666941	-0.4266801	-0.5112283	-0.5496894	-0.5904966	-0.5608177	-0.5064415	-0.4320986	-0.3930882	-0.3351167	-0.2774434	-0.2639042	-0.2825724	-0.2887436	-0.2833567	-0.3389752	-0.3272732	-0.4138042	-0.5182997	-0.5659625	-0.5604738	-0.5306931	-0.4255343	-0.3490033	-0.3043306	-0.3199877	-0.3088173	-0.2845078	-0.2948044	-0.2785155	-0.2662169	-0.2889911	-0.3191805	-0.3600281	-0.4029479
R3G	-0.3021302	-0.3266117	-0.3359484	-0.3423179	-0.3482558	-0.3442744	-0.3389051	-0.3446727	-0.3502299	-0.3697701	-0.347289	-0.3102176	-0.3278294	-0.3021003	-0.3553694	-0.4272135	-0.4814441	-0.5089033	-0.5814283	-0.5399772	-0.5138024	-0.4663292	-0.4135006	-0.3327338	-0.2842481	-0.2280962	-0.282325	-0.3172013	-0.3086875	-0.3609142	-0.3459958	-0.4320477	-0.5107808	-0.5614967	-0.5542955	-0.5338884	-0.4417249	-0.3728303	-0.3252729	-0.3230374	-0.3058449	-0.2993876	-0.305515	-0.3032848	-0.2714845	-0.2785348	-0.3039182	-0.3453729	-0.399628
R4G	-0.583441	-0.6283541	-0.7161572	-0.7872662	-0.8065766	-0.80392	-0.7542762	-0.6999824	-0.6634777	-0.6788261	-0.7247254	-0.719914	-0.6776838	-0.5114967	-0.3521846	-0.2645096	-0.1638393	-0.05914021	-0.09325847	-0.1296262	-0.2560853	-0.3636129	-0.5198614	-0.6283383	-0.7221565	-0.7581821	-0.7274118	-0.5869819	-0.3910932	-0.241667	0.008875239	0.2006843	0.3009651	0.2400667	0.1007984	-0.08110194	-0.241116	-0.4006334	-0.4933252	-0.5682523	-0.5768082	-0.6022846	-0.5839673	-0.5090876	-0.4636673	-0.4854641	-0.439835	-0.3905931	-0.2857203
R5G	-0.5205562	-0.5304176	-0.5632356	-0.6158659	-0.6712054	-0.6561502	-0.5575995	-0.451109	-0.3829882	-0.386752	-0.4098105	-0.4249026	-0.4594034	-0.4647675	-0.4674926	-0.4652781	-0.4586559	-0.4920144	-0.580207	-0.603534	-0.6628619	-0.6510862	-0.65495	-0.6568556	-0.6618635	-0.641967	-0.6088261	-0.5447886	-0.4588612	-0.4463941	-0.3576241	-0.2909826	-0.2679172	-0.2611598	-0.3114459	-0.3977154	-0.4132672	-0.4329654	-0.4735497	-0.5245534	-0.5327478	-0.4969521	-0.4500053	-0.3986085	-0.3689244	-0.4020161	-0.4144306	-0.4245727	-0.4597877
R6G	-0.5704948	-0.5998965	-0.6436427	-0.7073223	-0.7340867	-0.6985612	-0.6317915	-0.5502492	-0.5150939	-0.5644376	-0.6324653	-0.6098491	-0.5746342	-0.4944552	-0.4710739	-0.5009493	-0.5116266	-0.5158274	-0.5674294	-0.5539428	-0.5593209	-0.5428303	-0.5558115	-0.5686296	-0.5820582	-0.5866679	-0.5880172	-0.5529022	-0.5037796	-0.4782787	-0.4198087	-0.4135971	-0.3504211	-0.3293701	-0.3336041	-0.3311476	-0.3464011	-0.399835	-0.466466	-0.4896947	-0.4638814	-0.4668802	-0.4859993	-0.5140375	-0.5317758	-0.5738638	-0.561395	-0.5992279	-0.6155062
R7G	-0.4251289	-0.4553922	-0.4757484	-0.4810598	-0.4784716	-0.4599667	-0.3972714	-0.3375031	-0.335229	-0.4173451	-0.4389524	-0.3688665	-0.3206773	-0.2806036	-0.2666555	-0.2802123	-0.2434708	-0.1874925	-0.1796438	-0.1425864	-0.1215687	-0.09258115	-0.1128128	-0.1178417	-0.1939954	-0.2241358	-0.2738375	-0.2779751	-0.2594911	-0.2888454	-0.2465924	-0.2229584	-0.1551781	-0.1423565	-0.1678522	-0.21598	-0.2472276	-0.3506177	-0.4090226	-0.4289156	-0.3687893	-0.2952834	-0.2729549	-0.2989875	-0.3085787	-0.3008352	-0.2744973	-0.2965292	-0.3249377
R1H	-0.4668661	-0.4664099	-0.468612	-0.4765976	-0.4889665	-0.4935427	-0.48671	-0.4968942	-0.4506124	-0.4464538	-0.4489402	-0.4448517	-0.4183506	-0.422925	-0.4695403	-0.5170135	-0.5493789	-0.5319214	-0.5311335	-0.5283787	-0.5790016	-0.5111914	-0.5010967	-0.4708405	-0.4915196	-0.4453132	-0.467496	-0.4864502	-0.5014073	-0.5424864	-0.5116178	-0.5578575	-0.5764275	-0.547617	-0.574399	-0.6134427	-0.5447201	-0.4967731	-0.4770661	-0.4585331	-0.4841937	-0.5115108	-0.5401843	-0.5298403	-0.4643569	-0.527926	-0.5369521	-0.503111	-0.4750728
R2H	-0.312704	-0.3284822	-0.322518	-0.3425899	-0.3517231	-0.3461239	-0.3389507	-0.3642148	-0.3523004	-0.3554553	-0.3747693	-0.3508668	-0.3389402	-0.3080347	-0.3399842	-0.4229724	-0.4841797	-0.5085419	-0.5650991	-0.551853	-0.5593946	-0.4763801	-0.4195385	-0.3398508	-0.2940218	-0.2675698	-0.2844832	-0.2953466	-0.315143	-0.3415932	-0.3295104	-0.4211265	-0.5107861	-0.5498561	-0.5516529	-0.5500807	-0.4603474	-0.4053378	-0.3377241	-0.3459554	-0.3200333	-0.3044885	-0.316831	-0.2932146	-0.2788384	-0.288784	-0.308784	-0.3358695	-0.3890489
R3H	-0.630465	-0.6058993	-0.6499649	-0.6585383	-0.6590454	-0.6502123	-0.6033146	-0.5521565	-0.5295561	-0.5443341	-0.5694017	-0.5435743	-0.5422285	-0.4954571	-0.4702141	-0.4946061	-0.5095227	-0.5174925	-0.5173065	-0.4919863	-0.533755	-0.5521074	-0.5804492	-0.5982646	-0.6168854	-0.6191209	-0.60372	-0.5650184	-0.5051097	-0.4929163	-0.4339042	-0.3883488	-0.3753799	-0.3900667	-0.4313862	-0.4841411	-0.4971346	-0.5055168	-0.4864608	-0.544034	-0.5235971	-0.5355273	-0.5422776	-0.5268029	-0.4973065	-0.4921951	-0.4743885	-0.4484962	-0.4501018
R4H	-0.6929619	-0.6855816	-0.7144359	-0.815687	-0.8723337	-0.8314353	-0.7495736	-0.6122653	-0.5323881	-0.559521	-0.5943517	-0.6284699	-0.6402071	-0.6163415	-0.6086156	-0.5851816	-0.5956203	-0.6023636	-0.7041446	-0.7186998	-0.7692543	-0.8029549	-0.8196701	-0.8032409	-0.7920179	-0.7375838	-0.6989068	-0.644592	-0.573262	-0.5797596	-0.5270591	-0.4835304	-0.4108826	-0.3560747	-0.2849395	-0.3049518	-0.2980698	-0.3565433	-0.4036094	-0.4425899	-0.4417459	-0.4456589	-0.4601334	-0.4550061	-0.4298649	-0.4338235	-0.4838867	-0.5716757	-0.6414845
R5H	-0.7236198	-0.7156396	-0.7146517	-0.7243885	-0.7127443	-0.6819512	-0.6173223	-0.5245569	-0.4849903	-0.5392648	-0.5746376	-0.5658974	-0.6015775	-0.5721038	-0.5670872	-0.6020442	-0.6491139	-0.660172	-0.6829321	-0.6713827	-0.6898385	-0.6917705	-0.6549693	-0.6067784	-0.6213353	-0.5762502	-0.551888	-0.5042481	-0.4810019	-0.4831146	-0.4543323	-0.4372627	-0.3961555	-0.3774785	-0.3785418	-0.3910037	-0.3674311	-0.4166678	-0.4958659	-0.5490577	-0.5463625	-0.5231497	-0.4954413	-0.5023969	-0.486066	-0.4917389	-0.4790279	-0.5000035	-0.5301667
Z11Z	0.2686945	0.2523934	0.2375522	0.2252992	0.2163116	0.2342007	0.2516389	0.2427601	0.2410967	0.2296104	0.215315	0.255336	0.2283611	0.2628654	0.2889279	0.2673171	0.254399	0.2828356	0.2526777	0.2683278	0.2677241	0.2651132	0.2686682	0.2763011	0.2704685	0.3096999	0.2848201	0.311316	0.3219881	0.3192542	0.3364783	0.3397719	0.3551342	0.3592911	0.3473399	0.3814125	0.4308581	0.4192314	0.4256606	0.394306	0.4193034	0.4323074	0.4163625	0.3913055	0.4251921	0.4386769	0.4579488	0.439056	0.4348605
Z12Z	0.1647728	0.1776575	0.1718161	0.1595876	0.1889524	0.2233094	0.2405685	0.2131479	0.2278242	0.2054746	0.1953676	0.2435252	0.2786348	0.3209019	0.3109914	0.248333	0.2567836	0.2484594	0.2080891	0.2400789	0.2196789	0.2052904	0.2494648	0.262597	0.248798	0.2707633	0.2476557	0.2751816	0.2978277	0.2720758	0.3041463	0.3129742	0.305136	0.3080365	0.3100947	0.3232163	0.3945008	0.3937059	0.3614196	0.3457677	0.3669784	0.3699824	0.394492	0.3953676	0.4174294	0.4083102	0.4137761	0.4016862	0.3960677
Z13Z	0.2785103	0.2760853	0.2403843	0.2207405	0.2262432	0.2384559	0.2742744	0.2685717	0.2709388	0.2194596	0.2490946	0.2810195	0.2784348	0.3255922	0.336903	0.3278224	0.3179681	0.3448324	0.3220793	0.3299526	0.3353799	0.3468573	0.3554588	0.3395332	0.3447745	0.3711669	0.3863608	0.3836743	0.3969188	0.3752553	0.3994578	0.4001456	0.4105949	0.435257	0.4336567	0.434764	0.4677154	0.4490332	0.4585892	0.434313	0.4490051	0.4625443	0.4636989	0.4391262	0.4407159	0.4543762	0.481488	0.4703509	0.4696754
Z14Z	0.4026987	0.4124969	0.3801719	0.3673697	0.389728	0.4390279	0.4332146	0.4357729	0.4469749	0.416724	0.3898684	0.4303667	0.4305194	0.4658572	0.5238884	0.5194981	0.4922758	0.5349026	0.5129672	0.53319	0.5443674	0.5462608	0.5448553	0.5535831	0.5635725	0.5965345	0.5931585	0.5917494	0.5791542	0.5497596	0.5690068	0.5591455	0.5458853	0.5708616	0.5912073	0.6087402	0.6115704	0.607454	0.5877101	0.5846868	0.601753	0.6073136	0.5927935	0.5717249	0.6020197	0.5884436	0.5837516	0.5810142	0.5737498
Z15Z	0.4683418	0.4851921	0.4759589	0.4397193	0.4657694	0.5215792	0.5469767	0.5391735	0.558219	0.5225232	0.5399667	0.5879277	0.5790191	0.6131497	0.6354799	0.6491314	0.6748974	0.717596	0.6960361	0.7152149	0.7221057	0.7238726	0.7173101	0.7097561	0.6978715	0.69123	0.6634936	0.6769152	0.6668117	0.6281979	0.6657922	0.6778101	0.7031479	0.7195052	0.6952518	0.6963011	0.715822	0.6989191	0.64216	0.5926584	0.6120073	0.6340639	0.6133146	0.6087366	0.6407738	0.6513388	0.6852957	0.6734409	0.6533848
Z16Z	0.4470293	0.4516406	0.4265134	0.4199789	0.4438094	0.4818091	0.5074838	0.4861291	0.5310458	0.5117284	0.5361783	0.5913336	0.6128075	0.6577908	0.6845587	0.6832357	0.7222267	0.7763292	0.776638	0.8109037	0.7864678	0.7608651	0.7390577	0.73186	0.7282242	0.7503843	0.7039235	0.687031	0.6801527	0.6215898	0.6630426	0.641874	0.6451711	0.6613827	0.6673557	0.6852079	0.6844183	0.6461432	0.5975311	0.5598824	0.5684032	0.5829496	0.5657747	0.5584945	0.5768293	0.579342	0.5841604	0.618312	0.6197263
Z17Z	0.1985489	0.1740077	0.1666187	0.1785734	0.2066152	0.2425145	0.2661923	0.2979663	0.3515669	0.3278979	0.3406791	0.4030584	0.4050237	0.4306826	0.4696245	0.4835357	0.536345	0.5872205	0.5714704	0.573362	0.5151886	0.4533725	0.4088559	0.385129	0.3717038	0.3930918	0.4015599	0.3836094	0.3433602	0.3127338	0.3389121	0.302532	0.3154676	0.3141042	0.3321618	0.3202456	0.3137392	0.2902842	0.2634989	0.2324373	0.2637287	0.2699175	0.2587875	0.274492	0.2954904	0.3123074	0.3581558	0.3697245	0.3730497
Z18Z	0.238061	0.2285471	0.1880418	0.1687682	0.2011195	0.2236673	0.2730321	0.3128935	0.33329	0.3327759	0.3436796	0.3919354	0.4185436	0.4505825	0.4709738	0.4726408	0.5322811	0.5980891	0.5415915	0.5449658	0.512267	0.4813388	0.4499737	0.4305562	0.3974434	0.4116669	0.3939217	0.388577	0.363369	0.3049781	0.319249	0.304506	0.3254624	0.3462379	0.3427356	0.3268731	0.3447991	0.3096894	0.2734375	0.2525566	0.2604246	0.2594402	0.259363	0.2641656	0.2813774	0.2987577	0.3614757	0.3819372	0.3823565
Z19Z	0.2061151	0.1932251	0.1895736	0.1768293	0.21628	0.2292086	0.2485945	0.2823407	0.2986682	0.2961677	0.3252921	0.3881944	0.4144306	0.4404229	0.4494315	0.4784945	0.5065871	0.5711406	0.573455	0.5700649	0.4902421	0.430544	0.4041077	0.394492	0.3826092	0.4054237	0.4177031	0.395043	0.3695736	0.3165152	0.3044236	0.2828251	0.2936112	0.3221039	0.3144885	0.3048693	0.3303159	0.2977996	0.2804088	0.2631883	0.26628	0.2882523	0.2489086	0.238984	0.2679646	0.285408	0.3624724	0.4061765	0.3868942
R18Z	0.3005623408817978	0.2859465648169368	0.24478584111370444	0.2136427854269671	0.23878447155335364	0.2528448702060947	0.2748085287227037	0.2727609556589038	0.2274301267372039	0.17846962845698125	0.1863740646653406	0.26750600902049865	0.3186223675372782	0.3793984625226219	0.4387710603930924	0.4777292995360719	0.5241864134854878	0.6132380746586841	0.6019600559554161	0.6494567165384839	0.6794222884470072	0.6810863252478392	0.6404177718285674	0.6275807724018907	0.5898940320898217	0.5886182539834948	0.563683625530656	0.5117719038075418	0.46038487746315665	0.3943909776845335	0.4173040656649811	0.4266144245659228	0.4487614992398127	0.46715106994071387	0.47000203549669034	0.44567213632755837	0.4351283160970336	0.3726971030346434	0.2914280510033696	0.26194251861820256	0.2958469372578812	0.3200763306256647	0.34463405406379555	0.33204077367645984	0.314202446499354	0.3131022062615235	0.33706072812078264	0.32444249367193706	0.3033276027792814
R19Z	0.062324110212445036	0.054153342064879775	0.03825949349580158	0.03756558197602078	0.08173670009089211	0.10065922112944865	0.12632477531114844	0.1448113122305435	0.10405322424630185	0.03657990199093324	0.015547126576951198	0.07144885766984009	0.08671323116284108	0.11667969194471356	0.14450150558851546	0.14746528791869784	0.1632939892173145	0.2303795389381585	0.1915599564432796	0.21152315966950375	0.2099190675357577	0.19940537719812818	0.1783897830864339	0.1948732519520976	0.18160320501918517	0.2035073522725556	0.190988727621382	0.15526250720149942	0.11746804664505565	0.06161728353340116	0.08945190261772364	0.10488871489847769	0.12723854756743114	0.14760189120212536	0.1444956245451207	0.1164645455080369	0.11348214092127577	0.06154025182023343	0.00515717804812288	-0.0008583779718387255	0.05201271773534921	0.09298260266492293	0.12696957070687787	0.12765575871365029	0.11918823923334228	0.1176544204631318	0.15671917927982323	0.16346932836925565	0.14811972501400622
R2Z	0.1359732723825881	0.03866271133273986	-0.010580850476999627	-0.036097439772856885	-0.03197931568101255	-0.06485004871125599	-0.12093104880411285	-0.17796962635802852	-0.2101721720058226	-0.22985903371265973	-0.24734371980840328	-0.2614259297578282	-0.3173215360126634	-0.33125519770115214	-0.3379194694173188	-0.37010723504055054	-0.4621661159626464	-0.5146729199207982	-0.5692662160398729	-0.6210133899752391	-0.6302581006292138	-0.5511172542566293	-0.5263121039219425	-0.5470708716250127	-0.5669647386960001	-0.5541946514114464	-0.5376167587661969	-0.48477896665957826	-0.43257307698421893	-0.41254661843903545	-0.37719665155986226	-0.3971308721652288	-0.34595775374084925	-0.2727059310509061	-0.22421024912314835	-0.1742282878837793	-0.059458491599202176	-0.015072762799085777	-0.00011852932451664509	-0.014532490799135727	-0.03386890024999614	-0.0634266154751821	-0.0306349954407741	0.02817177565134073	0.05229450915194307	-0.0020286045199959424	-0.006109238812858643	0.0031803620151311207	0.013939121651276351
R3F	-0.4065235524913354	-0.37803879843690724	-0.36207626624177214	-0.38328137935147	-0.39014584627342175	-0.3663863618393442	-0.3506649386060359	-0.37686350377722594	-0.3685831761282189	-0.3655886692387158	-0.3469284861107055	-0.3056119053563744	-0.29529028959628684	-0.27305585949410127	-0.298277442979345	-0.3353932721946736	-0.3461935154409	-0.3454585863209048	-0.40439213214447656	-0.3927749919638791	-0.37461082690465924	-0.31719239780761393	-0.315438315857206	-0.3293213010540505	-0.32681214333232406	-0.290945205172433	-0.27858719244694996	-0.22961393672378938	-0.17407240866652815	-0.1629675965721143	-0.11909774664231863	-0.1450181382038052	-0.18108339738798615	-0.2165490358654721	-0.23643091988059123	-0.26805629500380895	-0.2400902813808726	-0.24803601452469806	-0.250805538072364	-0.2806858975241277	-0.27653966747189945	-0.2815540932609136	-0.30840019645615535	-0.3149278553119906	-0.2782258700882266	-0.2681618089724127	-0.24504323461081454	-0.23741078373044225	-0.2388639843393109
Z20Z	-0.14545844808911534	-0.14411581375305538	-0.11911373764323889	-0.09150486020134915	-0.0407015184000724	-0.012713340423896966	-0.0014997207176368193	0.04334603971015459	0.06043426676666226	0.04512733510305855	0.04513545251610477	0.022164007112225603	-0.011979404769848582	-0.03446077138728775	-0.07932757561904687	-0.09966167825622081	-0.08205062209692951	-0.04263635512956545	-0.048949638439750726	-0.07461638728325073	-0.12696922945886482	-0.1698228043568811	-0.18174548150774764	-0.13795215222706042	-0.11795434042139442	-0.10801406863805527	-0.09497113623865162	-0.09361113403733537	-0.09615225037431528	-0.11879329572708164	-0.12179907512013019	-0.09081708453252137	-0.05777306822078617	-0.03314801833265592	-0.018609604084063182	-0.027510007370406674	-0.04836557926392813	-0.06765692594450018	-0.06858418507989575	-0.0604648670859742	-0.025868607170960393	-0.007574630646630608	0.00883070094685633	0.002588849813638729	-0.03755452759418691	-0.030821317134198813	0.007843547439148883	0.049728347714977784	0.08040188848563247
[truncated: 320 more columns]
