# Supplementary material for: SPHARA - A Generalized Spatial Fourier Analysis for Multi-Sensor Systems with Non-Uniformly Arranged Sensors: Application to EEG
Source: PLoS One. 2015 Apr 17;10(4):e0121741. doi: 10.1371/journal.pone.0121741 (PMC4401437; doi:10.1371/journal.pone.0121741)
Supplement: S1 Dataset — The data set contains averaged and filtered SEP data of the volunteers as well as the standard electrode positions and triangle list of the ANT Neuro BV waveguard 256-channel EEG cap. (ZIP) [file pone.0121741.s001.zip › PlosOne/00_INDEX.TXT]

xx_SEP_prepro_-50_130ms.csv : averaged and filtered SEP data of the
volunteers

standard_waveguard256_duke.elc : electrode positions of the WaveGuard
256 channel equidistance electrode scheme

standard_waveguard256_duke.etd : triangle list of the WaveGuard
256 channel equidistance electrode scheme
