# Supplementary material for: SPHARA - A Generalized Spatial Fourier Analysis for Multi-Sensor Systems with Non-Uniformly Arranged Sensors: Application to EEG
Source: PLoS One. 2015 Apr 17;10(4):e0121741. doi: 10.1371/journal.pone.0121741 (PMC4401437; doi:10.1371/journal.pone.0121741)
Supplement: S1 Dataset — The data set contains averaged and filtered SEP data of the volunteers as well as the standard electrode positions and triangle list of the ANT Neuro BV waveguard 256-channel EEG cap. (ZIP) [file pone.0121741.s001.zip › PlosOne/10_SEP_prepro_-50_130ms.csv]

Z1L	0.4550909	0.3928864	0.3904248	0.3962535	0.3788094	0.3981276	0.4308619	0.463028	0.4438811	0.4316818	0.449729	0.4831626	0.5198374	0.4800664	0.4743706	0.4785664	0.489993	0.4787115	0.4584633	0.4786958	0.4329213	0.4498636	0.4287902	0.4441381	0.4424633	0.4190385	0.4396276	0.4513671	0.4583531	0.4491591	0.4981119	0.4262238	0.4092273	0.3963933	0.3688322	0.3394948	0.3009773	0.3260892	0.3372955	0.3566119	0.3916136	0.3207954	0.3375961	0.3334213	0.2906503	0.2981801	0.2842605	0.2954336	0.2770612
Z2L	0.5240296	0.498757	0.4735664	0.439958	0.4196486	0.4052989	0.4078532	0.4458024	0.4413846	0.4131014	0.4325612	0.4379843	0.4507343	0.4289336	0.4687325	0.4522447	0.4336661	0.4657308	0.4446748	0.4064353	0.3646486	0.3279528	0.3342727	0.3180717	0.3358776	0.3356678	0.3573584	0.3039143	0.3193234	0.3517378	0.3620227	0.3270035	0.3197535	0.318521	0.3087517	0.3541101	0.3144353	0.3147413	0.4092815	0.3772867	0.4104982	0.388458	0.3841031	0.3979598	0.3506696	0.3298199	0.2726451	0.2523077	0.2444231
Z3L	0.3646766	0.3150979	0.264201	0.2491818	0.2419598	0.2649598	0.2748409	0.3601696	0.36825	0.3563182	0.3921783	0.4057238	0.4009301	0.4061136	0.4410017	0.4645629	0.4663566	0.4773567	0.4810786	0.4775699	0.4468112	0.4136084	0.4006678	0.3728234	0.3750769	0.314229	0.342014	0.3863549	0.3924615	0.4359353	0.4431591	0.441236	0.4308549	0.4414598	0.4050507	0.3970997	0.3517885	0.3948409	0.3896346	0.3624423	0.3906521	0.3823968	0.4119056	0.4222972	0.413049	0.3839301	0.3997465	0.3915524	0.3648129
Z4L	0.3692902	0.3244982	0.2826853	0.255528	0.2802413	0.3023706	0.3014126	0.3580489	0.3203829	0.3140489	0.3936975	0.4010577	0.3875752	0.3999843	0.4088182	0.399271	0.4306206	0.3958654	0.4265927	0.4627657	0.4050594	0.4351556	0.4361329	0.4397692	0.4637902	0.4443304	0.4750542	0.4915105	0.4691521	0.492972	0.5525122	0.5449668	0.5365891	0.5101888	0.4763899	0.4627692	0.4525612	0.4537972	0.5034458	0.4833095	0.4922622	0.4915279	0.5175227	0.514535	0.5361206	0.5402587	0.5447867	0.5174842	0.4691609
Z5L	0.3286049	0.3028619	0.3047675	0.3212273	0.3048724	0.3174301	0.3537972	0.3494528	0.3614563	0.340771	0.3691958	0.4063514	0.4354825	0.4136783	0.4128392	0.4339703	0.4394493	0.458944	0.4594318	0.4903532	0.4825629	0.5040454	0.4923531	0.5388899	0.5485105	0.5051975	0.5420717	0.5909283	0.5873915	0.5940297	0.6026364	0.6207954	0.6101451	0.6454615	0.6592884	0.6046276	0.6052167	0.5928881	0.6167675	0.6428846	0.611785	0.5931416	0.6575646	0.6788392	0.6693671	0.6916014	0.6549703	0.6296294	0.6428007
Z6L	0.2787815	0.3012919	0.3155891	0.3071276	0.2677902	0.299986	0.316965	0.3625367	0.3420874	0.3876626	0.4239318	0.4530157	0.4751573	0.434549	0.4594685	0.4487343	0.4763374	0.4582937	0.4870734	0.5489318	0.5471748	0.5819283	0.5604895	0.5796451	0.6330839	0.5588864	0.5985489	0.6295192	0.6890437	0.68482	0.7205262	0.7243147	0.7244353	0.7514353	0.759743	0.7547832	0.7534126	0.7460297	0.7716958	0.7703776	0.7670717	0.7538514	0.8135752	0.8206416	0.7891748	0.8070857	0.7983479	0.7913182	0.7532955
Z7L	0.2910612	0.2756766	0.318278	0.3146189	0.3039546	0.3167657	0.3065787	0.3671993	0.3469056	0.3783339	0.4337448	0.482542	0.493986	0.4738024	0.4925804	0.5019073	0.5235385	0.5375315	0.5951189	0.6480612	0.6362534	0.6796031	0.6853006	0.6847255	0.720465	0.6833881	0.7059231	0.7930786	0.8008112	0.7886556	0.8724808	0.8561503	0.8588951	0.8754231	0.9059738	0.9220385	0.8669528	0.8926084	0.9207919	0.9377447	0.9948164	0.9557657	0.9747674	0.967458	0.9848252	0.9540717	0.9689791	0.953701	0.9084371
Z8L	0.3043706	0.2710542	0.2705699	0.2916975	0.3273549	0.3162745	0.3160822	0.3553217	0.3495489	0.3827745	0.381229	0.4190227	0.4599615	0.4891451	0.4936486	0.5009808	0.5268986	0.545194	0.5650035	0.6122658	0.6245962	0.626458	0.6486031	0.6977098	0.739556	0.738792	0.7381451	0.7870385	0.8206329	0.8467133	0.8963374	0.9115315	0.9309895	0.927778	0.951729	0.9806853	0.9450122	0.926493	0.9614336	0.9878235	1.038858	1.029832	1.040021	1.063271	1.076974	1.078423	1.076715	1.064203	1.042811
Z9L	0.2230297	0.2531941	0.2636836	0.2838532	0.2442937	0.2638934	0.2623304	0.2922133	0.3103864	0.3175245	0.3369091	0.4110385	0.4281468	0.4111626	0.4105979	0.4278706	0.4411241	0.4572255	0.5189248	0.5689004	0.5690192	0.568222	0.5648672	0.597271	0.6554633	0.6136206	0.6590227	0.6597867	0.7086713	0.7332273	0.7832238	0.7951766	0.8608339	0.8319283	0.8505822	0.8600559	0.8531591	0.8628164	0.8767115	0.8855647	0.9126906	0.8962325	0.9828374	0.9555891	0.9460769	0.9619073	0.9252168	0.9661574	0.9585787
Z10L	0.09037587	0.0736993	0.07252797	0.1080175	0.121722	0.0956486	0.08121853	0.1331224	0.1289336	0.124049	0.1400839	0.1901626	0.221965	0.2235717	0.2228304	0.2257867	0.2505437	0.2831871	0.3332482	0.3912098	0.3526661	0.3485367	0.3598077	0.3821731	0.4177168	0.3886189	0.4221259	0.4626748	0.5046556	0.5474581	0.5719266	0.5947902	0.638173	0.6124668	0.6240595	0.6152675	0.5838479	0.5896661	0.6688566	0.6772588	0.7205437	0.6920927	0.7362465	0.7351416	0.7656399	0.7952744	0.7506416	0.7794511	0.7656014
Z11L	-0.02951923	-0.05144055	-0.0373986	0.0003723746	-0.003711539	-0.006393357	-0.00626748	-0.0002902092	-0.002237761	-0.00002971884	0.03243182	0.0469021	0.05371853	0.07125698	0.08326924	0.1099738	0.1220105	0.1216836	0.1544231	0.1777762	0.1807657	0.2104493	0.2144405	0.1998846	0.2596084	0.2072028	0.2695297	0.2909038	0.3136294	0.3422203	0.3650699	0.3908899	0.3971119	0.3867063	0.3823759	0.3689738	0.378271	0.3949073	0.409257	0.430799	0.4873899	0.4697325	0.5105525	0.5017605	0.5363269	0.5498496	0.5206486	0.5747849	0.5441801
Z12L	-0.04953147	-0.04053496	-0.01122553	0.00270979	-0.01043182	0.01355245	0.03066084	0.04143881	0.03293182	0.02993357	0.02135664	0.02292133	0.05939336	0.07707342	0.09480769	0.1111469	0.1242115	0.1295909	0.1394773	0.1917028	0.1649493	0.1942378	0.1717937	0.169285	0.2152255	0.2157815	0.2407482	0.2491399	0.2794755	0.2882675	0.3315384	0.3469703	0.3556031	0.3489178	0.3406206	0.3491818	0.3419825	0.3238916	0.328028	0.3140087	0.3625472	0.3564353	0.4028042	0.4117535	0.40575	0.4391608	0.4379965	0.4266713	0.4197238
Z13L	0.07282517	0.08366608	0.1056941	0.1135909	0.1209091	0.119292	0.09691784	0.1008584	0.07404545	0.1003077	0.1186119	0.1395559	0.1508724	0.1336696	0.1255961	0.1760629	0.1639441	0.1664563	0.1997745	0.2388339	0.2256975	0.1952885	0.2182185	0.2368147	0.254014	0.2175017	0.2302745	0.2412413	0.2751608	0.2901573	0.317993	0.3125384	0.3080157	0.307243	0.2786224	0.2910769	0.2563881	0.2175437	0.2638759	0.2839003	0.3179371	0.266993	0.3011591	0.318792	0.3210629	0.3551521	0.3352815	0.3444336	0.3025909
Z14L	0.1774843	0.170785	0.1976014	0.2141066	0.1793129	0.1656469	0.1426171	0.1778514	0.1349353	0.1565997	0.1504038	0.1665664	0.1787797	0.1709633	0.1767342	0.1909633	0.2390122	0.2029808	0.2401783	0.2976871	0.2821766	0.2726032	0.2990699	0.277965	0.2803129	0.2387622	0.2615315	0.2725507	0.2900664	0.2984685	0.2854755	0.3019301	0.2981276	0.2914738	0.2761224	0.2847046	0.2201276	0.2273916	0.270472	0.2410699	0.2736136	0.2721626	0.324215	0.2963776	0.2822412	0.3350944	0.3304283	0.2980734	0.295
Z15L	0.2205752	0.2059405	0.2285437	0.2196958	0.1875455	0.1706329	0.1439126	0.1721713	0.1384755	0.1120664	0.03834965	0.06932517	0.1115315	0.1043899	0.07061364	0.06238287	0.08255245	0.08360315	0.09395804	0.1520734	0.09466259	0.08573077	0.09617657	0.06336364	0.07851224	0.009547199	-0.006284964	-0.0005104888	0.02763811	0.00001748438	0.01599301	0.02477972	0.01592657	-0.01433566	-0.04379021	-0.01475	-0.05848951	-0.0635437	-0.06017657	-0.02308916	-0.01098252	-0.04479895	-0.04585489	-0.0679965	-0.05898077	-0.04229371	-0.02709266	0.004730767	-0.07373601
Z16L	0.04344929	0.0228549	0.02494231	0.00880769	-0.02438286	-0.06895454	-0.08047726	-0.05497727	-0.099	-0.1495297	-0.1726766	-0.2047902	-0.1889301	-0.2526993	-0.2548217	-0.233021	-0.2573601	-0.2669178	-0.2624073	-0.1923129	-0.2512535	-0.2515507	-0.2681014	-0.2879213	-0.2725909	-0.3297115	-0.3874371	-0.3585857	-0.3524318	-0.3880455	-0.411514	-0.3543164	-0.3564073	-0.3902308	-0.4185752	-0.4250717	-0.4327063	-0.4345087	-0.4538357	-0.4446206	-0.4056678	-0.4609475	-0.4377168	-0.4518706	-0.4330752	-0.3901293	-0.3811836	-0.3749843	-0.3905105
Z17L	0.05800524	0.03803671	0.01485314	0.01305419	-0.0006625835	-0.03693007	-0.09062413	-0.1160559	-0.1533164	-0.2191416	-0.2600035	-0.3111539	-0.2912255	-0.307701	-0.349215	-0.3318357	-0.3496049	-0.3426119	-0.3424143	-0.3307692	-0.3655192	-0.3751206	-0.3813986	-0.3856189	-0.4119441	-0.4469493	-0.5089633	-0.5102465	-0.5226923	-0.5457605	-0.510972	-0.5141014	-0.498521	-0.5248706	-0.5456171	-0.5475245	-0.5686678	-0.5450752	-0.5601241	-0.5477325	-0.5490419	-0.5799878	-0.5305244	-0.5269405	-0.5420105	-0.4799423	-0.4571783	-0.4588916	-0.4903479
Z18L	0.2718741	0.2345367	0.2054895	0.2018829	0.1908899	0.1651941	0.1403304	0.1118094	0.09237413	0.05132517	0.01609965	-0.05776224	-0.04873252	-0.05068356	-0.04975	-0.127743	-0.1272045	-0.1476801	-0.1483339	-0.1494563	-0.157528	-0.1440752	-0.1419423	-0.1806311	-0.1888444	-0.2907727	-0.2860997	-0.2949143	-0.3210297	-0.3314948	-0.3088566	-0.3211591	-0.3406748	-0.3057622	-0.3214231	-0.3220594	-0.3805752	-0.3837937	-0.3965926	-0.4049196	-0.3386259	-0.3951871	-0.389979	-0.3964441	-0.4092483	-0.3715577	-0.3584371	-0.3720874	-0.4005385
Z19L	0.2769318	0.2654703	0.2513706	0.2771171	0.250722	0.2101399	0.1631032	0.1945402	0.169743	0.1473234	0.02477447	0.03309091	0.07722203	0.01970979	-0.001236018	0.003447553	-0.0105944	-0.09619231	-0.1086014	-0.07181119	-0.1288496	-0.1298147	-0.1460489	-0.154521	-0.1838497	-0.2429161	-0.2838094	-0.2799633	-0.2984511	-0.326472	-0.2626101	-0.2615087	-0.2800524	-0.2903671	-0.2547378	-0.2745996	-0.3218881	-0.2959912	-0.3238182	-0.3350332	-0.308278	-0.3156224	-0.3111206	-0.3321364	-0.3935367	-0.3123846	-0.3185734	-0.3672115	-0.4632937
L1Z	0.4784982	0.4269248	0.4343462	0.3897046	0.4069615	0.3483619	0.3636521	0.4013531	0.381979	0.4113776	0.459757	0.4629073	0.4771538	0.4567465	0.4385384	0.4342972	0.4348724	0.4589388	0.4219056	0.4281923	0.3681993	0.3293479	0.3339528	0.3174825	0.291979	0.2703741	0.3065804	0.3061084	0.3174423	0.3439633	0.3415227	0.2566993	0.2728234	0.2281346	0.2005017	0.2435402	0.1993514	0.2270472	0.2297727	0.245799	0.2749248	0.2121958	0.210806	0.216799	0.2140175	0.2139301	0.1677937	0.1493864	0.1225927
L2Z	0.4837675	0.4088357	0.3760087	0.3191801	0.280472	0.2664423	0.2463304	0.2868514	0.2897273	0.3068549	0.3491556	0.3316591	0.3299458	0.2974248	0.3000699	0.3210139	0.3578234	0.3538059	0.2774318	0.1887133	0.09214336	0.06753671	0.1030262	0.1295962	0.1552343	0.1884668	0.2159231	0.2197413	0.1900402	0.2220612	0.2137185	0.1596031	0.1323007	0.1532517	0.1631416	0.2422185	0.2560122	0.315208	0.3740035	0.4005297	0.4645874	0.4270909	0.4752482	0.4893217	0.4486154	0.4576486	0.3928706	0.3440577	0.2813479
L3Z	0.2155804	0.1396836	0.1251521	0.0961556	0.1009738	0.08263811	0.09583565	0.192243	0.2207762	0.2285245	0.2344825	0.2606294	0.2817622	0.2531608	0.2894231	0.3652972	0.4196311	0.4655175	0.4087989	0.4221381	0.3589545	0.2864423	0.2864318	0.2339965	0.2407203	0.2681206	0.321507	0.3118269	0.3111014	0.3094318	0.3169738	0.3474685	0.3842832	0.4161084	0.3706521	0.3323042	0.3135594	0.2753426	0.311271	0.3678969	0.3981276	0.3470385	0.3433077	0.3384528	0.3328916	0.3349248	0.2950594	0.2725332	0.2553619
L4Z	0.2331451	0.1997955	0.1896923	0.1910437	0.2314336	0.2291434	0.2470927	0.2926066	0.262243	0.2704493	0.2945437	0.2855332	0.3096853	0.3065857	0.2938182	0.3197815	0.314278	0.3513724	0.350556	0.3412447	0.3516818	0.2995087	0.3444511	0.3399738	0.3518881	0.3562692	0.4063496	0.4290804	0.4752343	0.4761556	0.5143881	0.538708	0.5398601	0.5112937	0.4851224	0.5084947	0.4566661	0.4458689	0.4653601	0.4666223	0.5284056	0.485757	0.5460542	0.5433636	0.5338654	0.585472	0.5580052	0.5225507	0.4818619
L5Z	0.2299038	0.1668899	0.1518654	0.2278829	0.2098252	0.1917203	0.2066504	0.3121154	0.244708	0.2423496	0.2531958	0.2742465	0.3227902	0.2947587	0.3099441	0.3405962	0.3468969	0.3610787	0.324535	0.3384406	0.3066084	0.3232553	0.3656189	0.3550385	0.3646311	0.3596101	0.4381189	0.4295227	0.4809563	0.4844912	0.5142954	0.5165315	0.5440787	0.5522658	0.5311643	0.4833234	0.4240122	0.4078094	0.5057657	0.4959265	0.4924877	0.4873934	0.5823759	0.5950961	0.5584021	0.6073986	0.6265997	0.5788391	0.5152377
L6Z	0.167993	0.1746696	0.2158199	0.2192832	0.2102675	0.2243217	0.2254318	0.2953689	0.2858094	0.2649965	0.2528147	0.3035489	0.3326801	0.29525	0.3458234	0.337465	0.3535559	0.3571224	0.3682552	0.4551871	0.4612395	0.4848933	0.515535	0.5012098	0.5561399	0.5460315	0.5373269	0.5904336	0.6465245	0.6493059	0.6628024	0.6737238	0.6523916	0.7069038	0.7003706	0.6955892	0.6556416	0.6479143	0.6919668	0.7068706	0.7109685	0.7116539	0.7567517	0.7597308	0.7574965	0.7532342	0.7285926	0.7282692	0.7086801
L7Z	0.2132815	0.2064947	0.1901503	0.1939773	0.2295402	0.1989091	0.2367692	0.2766434	0.2811801	0.2775682	0.3126661	0.3292115	0.3287448	0.3384755	0.3480332	0.3716871	0.3568986	0.3774091	0.4197535	0.414514	0.4392448	0.473979	0.5010699	0.5188462	0.581715	0.555521	0.551444	0.569757	0.6092168	0.6038584	0.628792	0.6543007	0.6955717	0.6919074	0.6875158	0.708645	0.6569772	0.6803514	0.7082063	0.6744685	0.7273986	0.7274091	0.7589878	0.7763881	0.7730297	0.7785699	0.7522395	0.7183916	0.685792
L8Z	0.1861399	0.1434231	0.1830664	0.151264	0.1667448	0.1635455	0.1914056	0.2387937	0.2348829	0.2743461	0.2697133	0.2976294	0.3606871	0.3464773	0.3488829	0.3734423	0.3781276	0.4018724	0.4319021	0.5181399	0.5361014	0.5540664	0.5678899	0.5803724	0.632187	0.6368584	0.615764	0.6455489	0.7071381	0.7448933	0.7721311	0.7700157	0.7807395	0.808806	0.8608916	0.8560926	0.8096293	0.8040436	0.857021	0.8667238	0.8648287	0.893507	0.9396049	0.9765245	0.9405035	0.9455297	0.9080944	0.9036905	0.875243
L9Z	0.128806	0.1050367	0.1278217	0.1080979	0.1258654	0.1157797	0.1405105	0.1683706	0.2017937	0.2197832	0.2002063	0.2294843	0.2969808	0.3090105	0.2737605	0.3258671	0.3306206	0.337472	0.4069878	0.4426993	0.4579231	0.4730035	0.4749947	0.527507	0.5600262	0.5188724	0.557187	0.6058129	0.6532605	0.6847116	0.7228601	0.744729	0.7667238	0.7676486	0.742771	0.7903234	0.7438462	0.7636276	0.8244406	0.813729	0.8293619	0.8197972	0.8768025	0.9144195	0.8949283	0.9159318	0.9130647	0.9149772	0.8852727
L10Z	0.0372972	0.05938461	0.06007168	0.04468182	0.07569056	0.08759965	0.05249126	0.08156119	0.09833742	0.09504895	0.07174651	0.1307325	0.1778392	0.1941958	0.1741364	0.1958147	0.2156643	0.2303776	0.2520105	0.3125314	0.2974283	0.3179231	0.3543479	0.3948112	0.4334441	0.4180909	0.4479336	0.4532657	0.4866958	0.5371434	0.5727133	0.5772272	0.6145699	0.5837954	0.5912849	0.606715	0.5802955	0.5837937	0.6459912	0.6780612	0.683229	0.6609528	0.7305192	0.7600367	0.7343007	0.7674493	0.7754003	0.7779633	0.7551853
L11Z	0.02254196	0.001162589	0.03888286	0.07581293	0.04847902	0.04601923	0.03251573	0.06952622	0.06411538	0.03183217	0.07183216	0.08596329	0.1477063	0.1480192	0.148771	0.1629948	0.1674825	0.2064913	0.2049336	0.2278829	0.2271713	0.2800297	0.2665192	0.2407308	0.3185559	0.2738042	0.3330385	0.3599161	0.4226416	0.4486486	0.4214755	0.4256294	0.4552867	0.4829528	0.4767325	0.4649441	0.4369196	0.4545524	0.4800472	0.4750052	0.5088846	0.48525	0.5407395	0.595035	0.5815944	0.5979912	0.5894528	0.5946731	0.5928689
L12Z	0.03854545	0.05630245	0.06982867	0.04004545	0.02814161	-0.01127797	-0.02773776	0.06463286	0.03653146	0.0457063	0.03512238	0.04238112	0.1023199	0.1081136	0.07821678	0.1048951	0.1541381	0.1057989	0.1585087	0.2254615	0.1986294	0.1919301	0.2062185	0.2082815	0.2534563	0.2211241	0.2351906	0.2521136	0.2800909	0.2675402	0.3027885	0.3506591	0.3668252	0.3437063	0.3541294	0.3700647	0.3232063	0.3074738	0.3602727	0.401729	0.3906154	0.35893	0.4374755	0.4479108	0.4593549	0.4798164	0.4921189	0.4805402	0.4783059
L13Z	0.09961364	0.06120455	0.08738287	0.06985314	0.07570105	0.1033899	0.1058899	0.1515018	0.1233129	0.07079196	0.06717832	0.07635315	0.1221643	0.1356713	0.1503899	0.1633549	0.1832115	0.1914248	0.2214371	0.2367517	0.2105594	0.2076748	0.246049	0.2390839	0.2350909	0.206236	0.2321346	0.267993	0.2985577	0.2674913	0.3118077	0.3324126	0.3360402	0.311813	0.300486	0.3136101	0.2415262	0.2400822	0.2591521	0.2902308	0.3332937	0.3176941	0.3634318	0.3513794	0.3618374	0.3930087	0.3967185	0.3723025	0.3336993
L14Z	0.03382693	0.05379371	0.06133916	0.1113234	0.1236853	0.09815909	0.08468532	0.1165192	0.07193706	0.105986	0.1005944	0.1081329	0.1381189	0.1529703	0.1055455	0.1425454	0.1715192	0.1723811	0.2142045	0.2600035	0.2158619	0.1781084	0.1980926	0.2271836	0.2771801	0.256	0.2550105	0.2730437	0.2812657	0.29225	0.3290245	0.3072885	0.3424948	0.3091556	0.3181643	0.3079073	0.2399965	0.2641748	0.2735175	0.301507	0.315792	0.3122675	0.3283304	0.3601381	0.3451136	0.3667797	0.3396171	0.3796154	0.3135262
L15Z	0.6117011	0.5902185	0.6103846	0.5858864	0.5759493	0.5710682	0.5314773	0.5468444	0.4956626	0.4726049	0.4628741	0.4741941	0.4971923	0.4774895	0.5006731	0.5091975	0.5158654	0.5130874	0.5506818	0.5570384	0.5317552	0.5042115	0.5273426	0.5273287	0.5543846	0.4889301	0.4974161	0.4974947	0.5306171	0.5144108	0.5305787	0.5382465	0.5122028	0.4683077	0.4668986	0.4658898	0.4469231	0.4521626	0.4473322	0.473757	0.4817553	0.4457273	0.4634056	0.4410332	0.4650944	0.5209615	0.4925122	0.4875664	0.4486189
L16Z	0.4911416	0.4748234	0.4447955	0.4256678	0.3961259	0.3669545	0.350993	0.3234003	0.2685647	0.2097325	0.1561626	0.1773094	0.2034965	0.1205542	0.1152605	0.1316311	0.09956293	0.08895279	0.08484615	0.0957972	0.08167657	0.08704895	0.07026399	0.01881119	0.009465033	-0.06703497	-0.101965	-0.08347377	-0.06759615	-0.07398776	-0.07899126	-0.08097378	-0.07977447	-0.1098916	-0.1157098	-0.1288444	-0.1637885	-0.2066329	-0.179014	-0.1714388	-0.1536853	-0.1953357	-0.1729283	-0.1888409	-0.2047535	-0.1629441	-0.1612605	-0.1207552	-0.1696241
L17Z	0.4720944	0.4764003	0.4575472	0.431528	0.4089196	0.3574196	0.2886171	0.3106294	0.264708	0.2194213	0.1985	0.1644843	0.1814493	0.1368094	0.1477745	0.1359213	0.1019108	0.08577098	0.07443182	0.09081294	0.07022028	0.07332343	0.06588112	0.0007727292	-0.01218881	-0.07027622	-0.08272202	-0.08468182	-0.1011678	-0.1006416	-0.09942482	-0.09298951	-0.08559441	-0.1280962	-0.118993	-0.1152622	-0.1579388	-0.1980262	-0.1774231	-0.1710699	-0.149021	-0.1885087	-0.2025472	-0.1922692	-0.1915839	-0.1714808	-0.1513374	-0.1517378	-0.1891661
L18Z	0.3603042	0.3338182	0.3156241	0.2821906	0.2823654	0.2121993	0.1571119	0.1252587	0.04346678	0.01723077	-0.02147553	-0.07531993	-0.03644056	-0.09431643	-0.1283059	-0.1506189	-0.1434318	-0.1306573	-0.1518077	-0.129007	-0.1287954	-0.1403392	-0.167993	-0.1586154	-0.1602273	-0.2605629	-0.2739458	-0.2978759	-0.3036871	-0.2911661	-0.3062447	-0.3013112	-0.3354371	-0.353021	-0.3379248	-0.3656451	-0.4006084	-0.3867709	-0.3940979	-0.4119685	-0.394757	-0.385542	-0.3704982	-0.4255787	-0.4337622	-0.4026433	-0.361542	-0.3281731	-0.3673811
L19Z	0.4075262	0.352	0.3230892	0.3164143	0.2713479	0.2043619	0.1975192	0.1500944	0.116451	0.04981468	0.06410664	0.02008741	0.01819405	-0.04904021	-0.04629196	-0.04263112	-0.06131294	-0.1058392	-0.07833041	-0.07987937	-0.03259091	-0.03633042	-0.03847202	-0.06211538	-0.06220979	-0.1279213	-0.1905594	-0.1963951	-0.2261119	-0.27125	-0.2660944	-0.2492745	-0.2459615	-0.2717238	-0.2169458	-0.2549423	-0.3203671	-0.3324755	-0.3182937	-0.3133759	-0.2994668	-0.344972	-0.3537133	-0.3593776	-0.3484755	-0.2651224	-0.2661661	-0.2578671	-0.2913426
L20Z	0.6187727	0.5880472	0.6060647	0.5729388	0.5600263	0.5524161	0.4901119	0.4900962	0.4674318	0.4327133	0.3520017	0.3530192	0.3598584	0.3077815	0.2893759	0.3071032	0.2997657	0.2163706	0.2004475	0.221208	0.2315385	0.2435769	0.2506259	0.2120489	0.1887255	0.1015524	0.02237937	-0.01730769	0.0151958	0.02182518	-0.00279895	0.01899475	0.04897378	0.03837063	0.0007272773	-0.0341486	-0.07882343	-0.06327273	-0.03963286	-0.0689388	-0.04480769	-0.06406643	-0.07875	-0.0789965	-0.08953496	-0.07226224	-0.1238025	-0.1015769	-0.1300157
L1L	0.449472	0.3568059	0.3145892	0.2996696	0.2981241	0.2707185	0.2782745	0.2863898	0.3117168	0.312993	0.3455752	0.3340892	0.367243	0.348965	0.2841539	0.2687238	0.3258251	0.2954598	0.2788864	0.2721626	0.2758636	0.2656556	0.2429913	0.2473007	0.2778864	0.2492797	0.2529038	0.2582937	0.2733811	0.3106958	0.353549	0.3012273	0.2887884	0.2826119	0.270778	0.2508269	0.1730734	0.1928095	0.2903357	0.3049283	0.3471731	0.3465857	0.3435297	0.3447115	0.3335507	0.3153112	0.3090175	0.2640454	0.2493776
L2L	0.5526818	0.446958	0.4080734	0.4330227	0.3804248	0.4579178	0.5098584	0.5279842	0.5317902	0.5001573	0.465021	0.5174965	0.4954301	0.4633199	0.3544965	0.3646888	0.3886521	0.4471329	0.4293059	0.346694	0.2089056	0.1830262	0.1798252	0.1384598	0.1061888	0.1568199	0.1845839	0.1701468	0.1884825	0.2580245	0.2979318	0.2003916	0.2025524	0.1824423	0.163514	0.1269108	0.1208759	0.09004019	0.1523899	0.2008147	0.1989318	0.1324913	0.08800698	0.04058916	-0.02699126	0.04278496	0.09521503	0.1116871	0.1061451
L3L	0.3566608	0.2902133	0.2533637	0.1970577	0.1742535	0.1198759	0.1258829	0.1336031	0.08978321	0.08916958	0.1213689	0.1714563	0.2015559	0.280264	0.2984143	0.3523322	0.3808059	0.3358392	0.3346696	0.3149248	0.2542098	0.2225542	0.2554073	0.2579982	0.2620629	0.2715577	0.3436049	0.3404878	0.3481643	0.4334213	0.4837518	0.4425245	0.4638129	0.4931451	0.411986	0.3682098	0.3886346	0.434215	0.4429039	0.4261206	0.4406661	0.5019231	0.5755437	0.6015	0.5956049	0.6324528	0.5763496	0.4882395	0.4695122
L4L	0.1822045	0.1338566	0.1641136	0.1378584	0.1529563	0.1472378	0.1798357	0.2251399	0.2022255	0.1784196	0.1933094	0.2556871	0.276542	0.2268881	0.2003199	0.2226189	0.1797028	0.1688951	0.1973514	0.2813741	0.2836416	0.3205367	0.4348427	0.4667028	0.4547377	0.4066241	0.4736696	0.5031958	0.560715	0.562056	0.5956836	0.5794965	0.6082028	0.5717919	0.5786591	0.5891661	0.5336573	0.4953374	0.5043916	0.4972745	0.5007412	0.516785	0.586458	0.5860052	0.6283864	0.596042	0.5092535	0.4420612	0.4291486
L5L	0.1076381	0.0830472	0.09403322	0.1039615	0.1218287	0.1132413	0.149729	0.1853129	0.1645035	0.143771	0.1666591	0.1742115	0.2155245	0.2030052	0.1935192	0.2346801	0.2276696	0.2061101	0.2258829	0.3234843	0.3513007	0.3817657	0.3987587	0.4116294	0.4706416	0.4058182	0.4435175	0.4821171	0.5392378	0.531229	0.5585979	0.5942413	0.5999598	0.5715279	0.6269353	0.6418182	0.6205577	0.6056817	0.6086923	0.5781241	0.609944	0.6363636	0.7059178	0.6998741	0.6923951	0.6924947	0.6599703	0.6574283	0.6412727
L6L	0.0826521	0.0995437	0.1338811	0.1134475	0.1171224	0.1140839	0.1594056	0.2047518	0.1756993	0.188986	0.2330053	0.2073584	0.220028	0.1674406	0.2333566	0.2381573	0.2300979	0.2205769	0.2697657	0.3106696	0.3235769	0.3738444	0.3490577	0.4179388	0.4796066	0.4345857	0.4368304	0.4985227	0.5380087	0.537236	0.5426049	0.5806189	0.5931032	0.6001346	0.6239248	0.6424266	0.5976311	0.5761748	0.6172972	0.6115682	0.6292482	0.6471521	0.7212622	0.7258724	0.6812255	0.6769283	0.6880332	0.6807377	0.6131678
L7L	0.03134266	0.02520279	0.05702448	0.06567483	0.01932867	0.05761014	0.1058392	0.156722	0.1344633	0.1690979	0.183236	0.2022308	0.2120769	0.1906783	0.2235192	0.2354406	0.2552552	0.2393059	0.3070769	0.3738951	0.3859423	0.3881188	0.4545419	0.4577378	0.4811276	0.4701626	0.4832972	0.5385349	0.6039196	0.6239545	0.6183479	0.6546574	0.7136678	0.7226626	0.7656766	0.7503357	0.6829003	0.6900996	0.7403584	0.7684423	0.7416328	0.7480507	0.8381941	0.8350017	0.8186416	0.8137517	0.8149563	0.7714423	0.758722
L8L	0.004194055	-0.004181818	-0.008487762	-0.03705245	-0.01017657	-0.01257692	0.01260839	0.04964511	0.04713811	0.048	0.07010139	0.09212587	0.1439038	0.1536748	0.1706101	0.17875	0.1904126	0.1981136	0.218743	0.2966136	0.3103356	0.350951	0.3531014	0.3951538	0.3986958	0.3704196	0.4411224	0.541187	0.5444982	0.5468217	0.5678706	0.6257902	0.6397762	0.6714371	0.7049335	0.6883095	0.6774948	0.6768846	0.6922867	0.7300839	0.7602954	0.7411084	0.8300437	0.8930227	0.8279091	0.8169685	0.8049738	0.7658462	0.7563444
L9L	-0.07762937	-0.05888636	-0.06756293	-0.07872551	-0.1063059	-0.09700525	-0.07903322	-0.008480771	-0.05136539	-0.04391084	-0.02568881	0.03430245	0.04722902	0.04471678	0.07951049	0.074993	0.1009178	0.1163899	0.1690577	0.2263182	0.2407675	0.2431014	0.2729808	0.2711906	0.2991346	0.2779318	0.3363112	0.3931871	0.4171521	0.4362622	0.4648374	0.490743	0.5240035	0.5401381	0.5701084	0.540243	0.5058811	0.5385962	0.5661731	0.6223689	0.642507	0.6572675	0.694229	0.7380524	0.7066766	0.7075122	0.7208916	0.7035472	0.6956241
L10L	0.05846328	0.02826923	0.01919755	0.003096155	0.009522725	0.01952098	0.003800698	0.02482168	0.06034616	0.0469965	0.04314685	0.04233042	0.1390822	0.1116556	0.1105839	0.1178339	0.1393024	0.1575	0.2131084	0.2221434	0.2367185	0.2504528	0.2870437	0.264472	0.2809965	0.2679598	0.3006836	0.3425804	0.3682168	0.3967535	0.4420472	0.4549808	0.4544458	0.4582343	0.4455402	0.4575944	0.417035	0.4520192	0.4866049	0.4983567	0.5451346	0.5309336	0.5826731	0.5901626	0.589771	0.6060577	0.6235525	0.5830315	0.5686346
L11L	0.005316432	0.02237937	0.03157518	0.0241486	0.01341084	0.02583042	0.03420455	0.08261188	0.03102098	0.03642133	0.05623426	0.06244406	0.1261241	0.1368794	0.1556294	0.1789598	0.1989441	0.1711923	0.2136923	0.2795175	0.279465	0.2202273	0.2201206	0.2884423	0.3158514	0.2592797	0.2758007	0.3197954	0.3292448	0.3819073	0.3974965	0.4373234	0.3951171	0.3935315	0.407514	0.3878829	0.4008217	0.4087011	0.4001434	0.4292133	0.4389965	0.4428094	0.4816276	0.540306	0.5204196	0.5368916	0.5291976	0.5086101	0.4984843
L12L	0.1137885	0.1222955	0.1389755	0.1087622	0.1090455	0.1143269	0.1016136	0.08710839	0.05909615	0.1064965	0.1237133	0.1310489	0.1808129	0.1668479	0.1385	0.1573339	0.1859895	0.191028	0.2098252	0.2590926	0.2768916	0.2974528	0.264222	0.2654004	0.2576836	0.2186888	0.2330472	0.2588304	0.2992902	0.3321521	0.3327605	0.3406574	0.3396276	0.3221853	0.3230367	0.3004616	0.2435455	0.2625105	0.3053811	0.3188741	0.3437885	0.3342185	0.3890787	0.3533304	0.349708	0.4172203	0.3943619	0.4003916	0.3764703
L13L	0.1438636	0.1181643	0.1504913	0.1257395	0.08699126	0.105229	0.07927972	0.1376503	0.0898042	0.1159126	0.07419406	0.1018024	0.1767413	0.1712413	0.1625734	0.1757063	0.1769091	0.1364895	0.1668864	0.251785	0.2731329	0.2295647	0.2430577	0.238729	0.2501434	0.2151381	0.2242255	0.2716259	0.3165192	0.2915629	0.3138094	0.2869108	0.3148182	0.2948147	0.3167727	0.2906171	0.2705682	0.2797483	0.3302395	0.3517255	0.3236906	0.329535	0.3546276	0.3671748	0.370542	0.4178391	0.399028	0.3894738	0.3772465
L14L	0.3738252	0.3493374	0.3619493	0.370736	0.354708	0.3276346	0.3227046	0.3339948	0.3365909	0.2728164	0.289278	0.2922378	0.334007	0.3194947	0.3231031	0.3628881	0.3397378	0.3554021	0.3740454	0.4036923	0.378771	0.4079668	0.3710839	0.3491573	0.3634878	0.3068619	0.3147325	0.3125525	0.3372902	0.3504388	0.3781556	0.3750087	0.3256608	0.3244965	0.2804458	0.2915926	0.2353619	0.2475332	0.2591538	0.2387815	0.2726801	0.2835717	0.3116801	0.3198829	0.307507	0.3294196	0.3347622	0.2974213	0.2541573
L15L	0.4977972	0.4873164	0.5001468	0.485201	0.4629283	0.4396783	0.4328007	0.425299	0.3552308	0.3361294	0.3265682	0.2916661	0.3293479	0.2901276	0.2771031	0.3123759	0.2931014	0.276201	0.3164266	0.3394038	0.2940087	0.2820192	0.2799476	0.273236	0.2520367	0.2334476	0.2181136	0.2248951	0.2129283	0.2225105	0.2264003	0.256451	0.2056626	0.1903514	0.1690787	0.1279213	0.1211626	0.09817657	0.1083497	0.0980472	0.1155367	0.1089965	0.1241469	0.08370454	0.07981993	0.1167255	0.1341031	0.09456643	0.05566958
L16L	0.4853444	0.4501084	0.4281871	0.4091626	0.3891696	0.3748532	0.3127622	0.3383829	0.2444161	0.2199336	0.1930332	0.1880769	0.1925489	0.1352465	0.1291346	0.1583007	0.1376101	0.111778	0.1027325	0.1231434	0.08955594	0.06790734	0.04508741	0.01788286	6.992709e-6	-0.04601574	-0.05968706	-0.1061696	-0.07657518	-0.1008881	-0.1165577	-0.1184493	-0.1066818	-0.09694056	-0.1256276	-0.1168269	-0.1585297	-0.2073479	-0.1596346	-0.1794493	-0.1855594	-0.2129283	-0.2026259	-0.1870122	-0.1922395	-0.1675192	-0.1577937	-0.1495122	-0.1688234
L17L	0.494021	0.4982535	0.4688426	0.4151171	0.4021888	0.3854143	0.3195332	0.3079615	0.2567483	0.209535	0.1929755	0.2073794	0.216757	0.1626364	0.1454301	0.1227972	0.1049108	0.06968531	0.07008741	0.09792308	0.07115909	0.05378497	0.05086189	0.02805944	0.01923077	-0.02836363	-0.09505418	-0.09969231	-0.08043531	-0.09358042	-0.07897902	-0.09516258	-0.0761521	-0.0856486	-0.1010822	-0.1366836	-0.1849318	-0.1854441	-0.1707377	-0.2062692	-0.2019755	-0.2491363	-0.2037098	-0.2155909	-0.1865489	-0.1498147	-0.1571433	-0.1432535	-0.1617675
L18L	0.560208	0.5086923	0.5086696	0.4843374	0.4458706	0.4418409	0.3836171	0.3757255	0.2982605	0.2137517	0.2095367	0.2257185	0.2581591	0.2207587	0.1906661	0.1596102	0.1699126	0.1253357	0.1253427	0.1670402	0.1493269	0.1581084	0.1294458	0.07004545	0.05258741	-0.01166084	0.01199301	-0.04905245	-0.07176573	-0.08770105	-0.05653497	-0.04575524	-0.04522378	-0.06349475	-0.08131294	-0.05771154	-0.0762937	-0.1032955	-0.1528252	-0.157972	-0.1094178	-0.1631958	-0.1460157	-0.1531206	-0.1438811	-0.07942307	-0.099507	-0.06449301	-0.09722028
L19L	0.6886136	0.6283077	0.6287378	0.6538164	0.6408514	0.6340455	0.5830996	0.5822325	0.5304388	0.513486	0.4656294	0.4356836	0.4267168	0.3811836	0.3699738	0.3636434	0.3403217	0.2971871	0.3086643	0.3074878	0.2954598	0.3311941	0.307993	0.2658077	0.2552535	0.1351678	0.1060157	0.09193007	0.05644931	0.03058916	0.02012937	0.06973077	0.0717972	0.08375525	0.05732867	0.05625524	0.01512937	-0.007933564	-0.02241608	-0.0007465006	0.03916958	-0.03152448	-0.009655594	-0.006346148	-0.02008391	-0.01710315	-0.04062937	-0.03998427	-0.1006801
L1A	0.06790734	0.04229895	0.05864336	0.05122378	0.02068706	0.02637238	0.06787937	0.1448479	0.1199003	0.117229	0.1188164	0.1147745	0.1765577	0.1622325	0.1599388	0.1652308	0.1747238	0.1669598	0.1676241	0.2732675	0.2818112	0.3392762	0.3568357	0.3765769	0.4339685	0.3318514	0.3967517	0.4465647	0.5134196	0.5000821	0.5280717	0.5346381	0.5480787	0.5681748	0.6004528	0.6206976	0.5600122	0.5472081	0.5781923	0.5724895	0.6397063	0.6287308	0.6877133	0.7227028	0.6312762	0.6313968	0.643194	0.6211923	0.593944
L2A	-0.1110175	-0.07537937	-0.04295979	-0.05734615	-0.112771	-0.08812238	-0.04536888	0.0438951	0.04498077	0.02089335	0.02950699	0.05651573	0.0731556	0.06062412	0.09326748	0.0981014	0.1005752	0.07145454	0.1398304	0.2234615	0.2704738	0.3033094	0.2848496	0.3093059	0.3350612	0.3298252	0.3658059	0.4390734	0.502437	0.4768724	0.4996154	0.540806	0.5348828	0.5610332	0.5884406	0.6185035	0.5817692	0.5673339	0.6178741	0.6420454	0.6719301	0.6500018	0.7296713	0.7470647	0.7538986	0.7347045	0.685785	0.6721276	0.6556905
L3A	-0.1053514	-0.1394231	-0.1410962	-0.1586975	-0.1581241	-0.1456608	-0.1187937	-0.05534615	-0.0603514	-0.05992308	-0.0554458	-0.009624123	0.02235839	0.03174475	0.05686538	0.04735839	0.08238986	0.07468181	0.1395105	0.1953794	0.214743	0.2082185	0.2151346	0.2726154	0.3142412	0.2580892	0.2872815	0.3643916	0.4109738	0.4145454	0.4501871	0.4666783	0.4861276	0.5021748	0.556535	0.5619738	0.5060839	0.4827727	0.5646975	0.5854493	0.5948619	0.5839213	0.664486	0.6811241	0.649042	0.676785	0.6242395	0.6201906	0.5923986
L4A	-0.1106364	-0.08010314	-0.07332168	-0.1052552	-0.1545979	-0.1126503	-0.1308636	-0.005512238	-0.0508479	-0.07093706	-0.06783916	-0.01597028	0.04247727	0.01786714	0.04272552	0.07444231	0.05822377	0.05728322	0.1270559	0.1530682	0.1749004	0.1682203	0.1933636	0.2092587	0.2200315	0.1689388	0.2401014	0.2905385	0.3544843	0.3375682	0.3698164	0.3953147	0.3988374	0.3532535	0.386666	0.404549	0.3812832	0.4053794	0.4551643	0.4653182	0.5113199	0.5014196	0.5884965	0.5741241	0.550521	0.6069528	0.5437098	0.5670874	0.5726067
L5A	0.02917133	0.01200525	-0.001725526	-0.0008548949	0.0007517487	-0.02475699	-0.01773077	0.04280245	0.0275507	0.04765035	0.03982342	0.05170629	0.04493182	0.03448077	0.06827098	0.06202273	0.06883042	0.09199824	0.1003654	0.1759301	0.2076818	0.2148881	0.180722	0.2011346	0.2313339	0.1903129	0.2351119	0.2700856	0.2719825	0.266007	0.2945612	0.3189843	0.3206084	0.2905489	0.295014	0.2997448	0.2787727	0.3155682	0.3461136	0.35425	0.3661276	0.3725087	0.4109563	0.4714126	0.4365332	0.4662308	0.4528864	0.4357885	0.4146014
L6A	0.1258182	0.116951	0.1233427	0.1167885	0.1498532	0.1421871	0.1330577	0.1326416	0.1399458	0.1515262	0.1398881	0.1361573	0.1587273	0.157972	0.171778	0.2039371	0.215014	0.1752238	0.2169493	0.2479825	0.2623269	0.2799895	0.2586713	0.2745245	0.2844231	0.2453252	0.270507	0.3131871	0.3412972	0.3633182	0.363278	0.3657867	0.3528234	0.3223479	0.3402308	0.3110997	0.2882395	0.3039738	0.3432605	0.3468934	0.3457482	0.3306381	0.3556014	0.3590245	0.3819615	0.4233986	0.4011696	0.3968024	0.3646416
L1B	0.06015559	0.005307694	0.08164161	0.04415385	0.03918882	0.06002797	0.05439685	0.1398671	0.1238741	0.06858217	0.04625175	0.04396504	0.0686049	0.0465979	0.06668182	0.0605979	0.09631118	0.1349423	0.2132745	0.255285	0.2810385	0.2915175	0.2755629	0.2964091	0.3654196	0.3270594	0.361694	0.4153829	0.4815315	0.4493252	0.4384161	0.4751084	0.439493	0.4677046	0.5178619	0.5161661	0.4345227	0.3958549	0.4295035	0.4383479	0.4759126	0.4814545	0.6012588	0.6369773	0.5809073	0.5712902	0.5080909	0.5047168	0.4215227
L2B	0.05581469	0.001944052	0.02938287	0.04215734	0.06820979	0.1082413	0.1595367	0.1947937	0.1312273	0.07659965	0.06246853	0.07793182	0.06313112	0.05700349	-0.005569929	-0.01538636	0.02688461	0.04612412	0.1141888	0.1396189	0.1703951	0.1879825	0.1592675	0.1752273	0.1605874	0.166201	0.2996259	0.307542	0.3173007	0.2891311	0.2885804	0.244764	0.2383794	0.2614878	0.2971433	0.315451	0.2586661	0.2414301	0.2680542	0.2809842	0.2828741	0.3011801	0.3726958	0.4020682	0.3344441	0.3504161	0.2904021	0.2886224	0.2196993
L3B	-0.02058041	-0.007627619	-0.0113951	-0.05855769	-0.1271853	-0.1524947	-0.1416556	-0.04279021	-0.01466258	0.005746504	0.007340911	0.0303986	0.006743015	-0.02641433	0.02071329	0.007552446	-0.05792832	-0.07833915	0.009828675	0.1056014	0.1524301	0.1637972	0.1449528	0.1699318	0.2210035	0.1069248	0.1406031	0.2160367	0.259736	0.2092343	0.2349633	0.2740909	0.2593828	0.3222972	0.433472	0.4708234	0.4037028	0.3724213	0.421021	0.4010227	0.3698427	0.3960996	0.5209825	0.5158672	0.4852412	0.4998165	0.4525752	0.4520839	0.4129003
L4B	-0.09363811	-0.08217832	-0.07438636	-0.1041416	-0.09513112	-0.1131294	-0.1258217	-0.05818531	-0.04846504	-0.03031469	-0.01345629	0.007968532	0.01109965	0.02091783	0.06092832	0.05853147	0.03538636	0.01678846	0.06429895	0.1479493	0.1683496	0.1870262	0.1769371	0.214708	0.2241311	0.195701	0.2272308	0.2982098	0.3310192	0.3369161	0.3082308	0.3403496	0.3568636	0.3434773	0.3644161	0.4244546	0.3879406	0.4039091	0.4345927	0.4368741	0.4484318	0.4376818	0.5186888	0.5284808	0.5217378	0.5400524	0.4715367	0.4662517	0.4553724
L5B	-0.01488636	-0.04272378	-0.05473776	-0.0819458	-0.08180944	-0.07972727	-0.06617832	-0.0399056	-0.01794405	0.001403847	-0.006447552	0.001515734	0.07270979	0.02682692	0.0416486	0.0846993	0.06373951	0.06508042	0.1348724	0.1883112	0.155049	0.1271084	0.1520927	0.1692867	0.1488357	0.1216713	0.1840699	0.2264178	0.2526346	0.2186766	0.2532045	0.2875385	0.2836311	0.2648968	0.2692797	0.2654056	0.2263549	0.2881416	0.3060647	0.2782028	0.2912185	0.3268199	0.3981748	0.3683794	0.3939178	0.4065087	0.3720944	0.3718951	0.3412028
L6B	0.09426224	0.07053671	0.08636538	0.08291958	0.120785	0.1120227	0.08180944	0.1241818	0.1180577	0.0800035	0.1089406	0.1086643	0.1299843	0.1449615	0.1788217	0.1903794	0.2288269	0.2032028	0.2011678	0.2308741	0.2411259	0.2500507	0.2504633	0.2499633	0.2378951	0.1707605	0.251007	0.3137622	0.330007	0.3209475	0.3195052	0.3508916	0.3365892	0.301965	0.2756783	0.2932168	0.2491539	0.265715	0.3045472	0.2795647	0.2964773	0.286236	0.3412885	0.3361399	0.3305	0.3758304	0.3667343	0.3749091	0.3195979
L7B	0.1196294	0.0848549	0.1098479	0.09436538	0.1302657	0.1336573	0.02665559	0.05645105	0.0378479	0.02128846	0.008695807	0.01301049	0.06803671	0.043993	0.04695979	0.09728146	0.09427273	0.1163392	0.1329091	0.1498444	0.1175857	0.1232727	0.08846154	0.1122797	0.1641206	0.09660838	0.1200752	0.1574528	0.1712552	0.1609108	0.1749773	0.1806434	0.1718986	0.2018741	0.1583462	0.1100157	0.1141189	0.1245157	0.1205769	0.08942482	0.1106294	0.08951224	0.1478689	0.1509983	0.1335315	0.1699336	0.2205944	0.1781276	0.144243
L1C	-0.06538986	-0.113986	-0.01214685	-0.2029126	0.0171993	0.1456836	0.03058215	0.08716958	0.1095245	0.02556644	-0.08416433	-0.1011504	-0.1420961	-0.1893671	0.02650524	-0.007281471	0.06933391	0.1556906	0.2388059	0.1743479	0.05684616	0.1261119	0.2253164	0.2835559	0.4503846	0.3153357	0.394257	0.5755192	0.5821381	0.4705664	0.5735262	0.5983724	0.5541503	0.6861294	0.6680559	0.5222955	0.5824528	0.5772325	0.4056311	0.3496154	0.3909703	0.2772675	0.3867675	0.3854913	0.3159073	0.3701696	0.4701346	0.311729	0.02967482
L2C	0.03182867	-0.008269229	0.06150525	0.0625	0.0832535	0.1241661	0.135521	0.1869388	0.1422098	0.07691434	0.1158514	0.07881293	0.1021836	0.04824301	0.006473776	-0.008545453	0.05025349	0.0533514	0.117535	0.1285437	0.1348829	0.1259353	0.09864861	0.1590629	0.1766818	0.1911923	0.2835612	0.2965018	0.2562308	0.239271	0.2442937	0.2439021	0.2655052	0.2851713	0.2913409	0.2591871	0.2340489	0.2300927	0.2759178	0.2708234	0.2733566	0.278028	0.3673164	0.400458	0.3502657	0.3629703	0.320479	0.2780857	0.2631101
L3C	-0.01193182	0.0122937	-0.0113514	-0.09168006	-0.1407343	-0.1432378	-0.1318164	-0.05369231	-0.01180769	-0.01430245	0.005311193	-0.01665559	-0.004762237	0.009073429	0.001428322	-0.00843182	-0.02891084	-0.06120629	0.003498251	0.07295979	0.1281329	0.1403706	0.1598409	0.2085577	0.1931521	0.1275175	0.1626311	0.2148951	0.2279108	0.2275035	0.2036416	0.2619196	0.2740857	0.3352273	0.4391871	0.4646539	0.3801521	0.3621329	0.4334003	0.4119808	0.3677447	0.3804668	0.4870874	0.5155175	0.4916276	0.4846102	0.4400192	0.4672815	0.4286941
L4C	0.06723602	0.04544056	0.05523601	-0.01009965	-0.1222605	-0.1300962	-0.09859091	0.02726748	0.08586363	0.08152622	0.04366958	0.04790734	0.1047133	0.1121871	0.079243	0.07504546	0.05033042	-0.00961014	0.01744231	0.07967483	0.1303986	0.1235892	0.08881993	0.08611014	0.128014	0.1209703	0.2045892	0.2115612	0.171771	0.185979	0.2074231	0.243	0.216042	0.2226084	0.2629773	0.2593951	0.2664283	0.248507	0.2940192	0.256257	0.2713811	0.3060332	0.4241573	0.390736	0.3424353	0.2900402	0.2013933	0.2170262	0.2182867
L5C	0.02537937	-0.04978321	-0.04971329	-0.02941434	-0.01413461	-0.06826573	-0.06437238	-0.02010489	-0.05746329	-0.06335315	-0.01779196	-0.0003916066	0.07926224	0.03998077	0.05488636	0.06925524	0.03514335	0.02718182	0.04758567	0.09381818	0.1409843	0.1226364	0.07123252	0.1001556	0.1355699	0.1051713	0.1159388	0.1581713	0.2062133	0.1873042	0.1736119	0.141243	0.1279213	0.1159598	0.08730419	0.104208	0.1583094	0.1985332	0.2254231	0.2313025	0.2176521	0.1999703	0.2311399	0.2343881	0.1911206	0.1907378	0.1383619	0.1691241	0.1055682
L6C	0.1194843	0.1187832	0.103465	0.07522552	0.1024458	0.07710489	0.0719528	0.1146189	0.1104685	0.08435839	0.08239685	0.08841608	0.1179091	0.1217325	0.1362203	0.1355157	0.1674441	0.1325804	0.1925699	0.2215262	0.2343864	0.2153112	0.2173899	0.2056066	0.2206661	0.1967552	0.2403357	0.2798566	0.2992745	0.3052098	0.3037832	0.309521	0.3021014	0.301806	0.2923129	0.2729283	0.2578322	0.26825	0.2896329	0.2655892	0.2843864	0.2695245	0.3213689	0.3176189	0.3065385	0.3493217	0.364021	0.3675769	0.3254143
L7C	0.1325909	0.1419493	0.1515157	0.1175804	0.1090944	0.1362605	0.1044021	0.1324213	0.1037133	0.09588112	0.09369056	0.1361276	0.138799	0.1289948	0.1195944	0.1631748	0.1641591	0.1328444	0.1426923	0.1718531	0.1954248	0.1876608	0.1774685	0.1893129	0.1600559	0.1337482	0.165771	0.192458	0.2145699	0.1858409	0.1742028	0.1981171	0.1851871	0.152215	0.1173899	0.1466801	0.0976014	0.0932972	0.1011748	0.09466783	0.1144266	0.1210157	0.1669825	0.1591783	0.1392063	0.1708881	0.1759965	0.1863811	0.1310979
L8C	0.2542465	0.2718129	0.2421049	0.2428042	0.2393007	0.2058479	0.1667937	0.1671521	0.1526731	0.1378829	0.08510315	0.09669581	0.1366486	0.1128147	0.1143357	0.1155892	0.1580892	0.1228322	0.1107168	0.08387762	0.06086538	0.09582691	0.05981643	0.03527098	0.03168531	0.01832342	0.007005247	-0.02801573	-0.007305942	-0.00126748	-0.008340909	-0.02976573	-0.01511713	-0.02330769	-0.09201224	-0.09088986	-0.1150524	-0.1316626	-0.1365629	-0.1427657	-0.1080157	-0.1460979	-0.1130472	-0.1142483	-0.1191993	-0.09631818	-0.08951573	-0.08901748	-0.1514668
L1D	0.5394056	0.4292552	0.4110472	0.2809388	0.3379388	0.3713969	0.3317867	0.3564458	0.3610349	0.3050525	0.3427535	0.3808287	0.3996539	0.3591853	0.3571661	0.3320979	0.3488462	0.3860542	0.4077081	0.3657343	0.2394458	0.2240192	0.2490385	0.2391346	0.2858514	0.2656136	0.3437762	0.4229878	0.420049	0.3939004	0.4426363	0.3490996	0.3016661	0.3246486	0.3372395	0.3429458	0.4214982	0.5271766	0.4998864	0.4646853	0.5714371	0.5101801	0.6009563	0.5825612	0.5288409	0.5965717	0.6109965	0.5855105	0.4387133
L2D	0.04808567	0.02433391	0.02626049	0.05863112	0.1274353	0.1298671	0.1291521	0.1692657	0.09398427	0.09019755	0.09610489	0.08083217	0.07361539	0.04528496	-0.00189161	-0.02116259	0.01783741	0.05040734	0.1103916	0.1091696	0.1266014	0.1071503	0.1380052	0.1653129	0.1996941	0.2082972	0.2925017	0.2885664	0.2830839	0.2701836	0.2649895	0.2570839	0.2607273	0.2976469	0.2891433	0.2485944	0.251743	0.2516032	0.2651224	0.2497482	0.2648129	0.3114511	0.4148968	0.4000682	0.3717518	0.3464843	0.3370332	0.311972	0.2422168
L3D	0.2846031	0.1752273	0.2011224	0.1707308	0.1254423	0.07008391	-0.09002448	-0.104528	-0.1502675	-0.06108392	0.01879021	0.1288427	0.2241206	0.1406399	0.06524649	0.1061503	0.08717657	0.1068549	0.1076591	0.1242989	0.05791258	0.04690908	0.1236608	0.2201014	0.3076031	0.3576643	0.3008199	0.1491381	0.1029668	0.1670787	0.1763986	0.09551574	0.0376521	0.0169528	0.03681294	0.0949458	0.1739073	0.244042	0.244701	0.1781573	0.1581748	0.08082517	0.1273024	0.1007115	0.08332868	0.07503846	0.08209789	0.0916958	0.06719057
L4D	-0.007384612	0.00007866394	0.07140559	0.1235752	0.1832587	0.05945629	-0.06357867	-0.1071748	-0.1232972	-0.08156643	-0.07919754	-0.0818479	-0.01447378	-0.04196503	-0.03041783	0.03307693	0.05440734	0.07001223	0.143243	0.1986049	0.1812465	0.1687535	0.1994108	0.232	0.3291906	0.3449423	0.361778	0.2110122	0.1625507	0.2142553	0.22075	0.1987587	0.2159912	0.1781486	0.2077308	0.1865542	0.177521	0.1657832	0.09451924	0.05442658	0.037493	-0.01763462	0.08473076	0.1040332	0.05905594	-0.007005243	0.01196503	0.03328845	0.05918531
L5D	0.0003286724	-0.04670979	-0.04922552	-0.04112762	-0.04354196	-0.04175349	-0.05786713	-0.008442306	-0.04488986	-0.02096679	-0.03067308	-0.01151748	0.03698776	0.03068357	0.02064161	0.04246154	0.02010315	0.05686888	0.08388637	0.1085857	0.1281014	0.123993	0.1404615	0.1446468	0.1271626	0.1092413	0.1091696	0.1185	0.1867395	0.1918409	0.1548461	0.1779913	0.157951	0.1112255	0.1009476	0.1296451	0.1404353	0.1724178	0.232778	0.2537727	0.2383269	0.2131993	0.2760472	0.2725944	0.1999825	0.1904213	0.1472605	0.121979	0.1190087
L6D	0.06343881	0.03708566	0.0383479	0.02141608	0.02601748	0.04259965	0.03254371	0.05616958	0.04474301	0.01143532	-0.03197028	0.002685314	0.09436189	0.1057325	0.0573479	0.08435664	0.1061783	0.04998077	0.05554545	0.1154336	0.09494231	0.1085944	0.07813986	0.08582692	0.04755944	0.00633392	0.06622727	0.1073392	0.1360297	0.1586661	0.09212587	0.06104545	0.08409441	0.02437937	0.04696329	0.01553497	0.0001136345	0.02655944	0.05748077	0.0542465	0.0327535	0.02813811	0.09826049	0.09371153	0.07713287	0.1192832	0.09219755	0.1248584	0.02759266
L7D	0.1035979	0.09191609	0.07888287	0.04026049	0.06808042	0.08254545	0.04750349	0.06867482	0.01958566	0.02477622	0.008274474	0.03851573	0.09631818	0.08469755	0.06369231	0.06327448	0.06713986	0.05986364	0.1137727	0.1184948	0.1080909	0.1073846	0.03676923	0.06788986	0.08724651	-0.02845979	-0.01111539	0.04699301	0.07788287	0.06828496	0.02190909	0.04271329	0.00521853	-0.0175	-0.03079196	-0.0393042	-0.08237413	-0.01493357	-0.008148604	-0.02549651	-0.0187063	-0.02078496	0.01336364	0.02375349	0.0002062946	0.01531294	0.03016608	0.01180594	-0.03323252
L8D	0.2622098	0.2746696	0.2659336	0.2238392	0.2255332	0.1910594	0.1636941	0.1813147	0.1331066	0.1353304	0.1266066	0.1325192	0.1660804	0.1184948	0.1076678	0.147778	0.1854948	0.1339073	0.1235105	0.1338514	0.1215245	0.1138759	0.071	0.01023601	0.01759091	0.02783217	0.01809091	0.009513985	0.02652448	0.02607867	0.005987762	0.006412591	-0.01235315	-0.03981993	-0.07294231	-0.06293706	-0.1080594	-0.1078024	-0.09545105	-0.1160402	-0.1218199	-0.1234143	-0.09872203	-0.104986	-0.1062115	-0.09080419	-0.1163514	-0.1267517	-0.1343444
L9D	0.2431084	0.2316661	0.2497745	0.2293234	0.241444	0.2139126	0.1513234	0.1595192	0.1620909	0.1293269	0.1215787	0.1316556	0.1700385	0.1276504	0.1089231	0.1233147	0.1450052	0.113542	0.120771	0.1286049	0.1100455	0.08891259	0.04315734	0.03642483	0.06887413	-0.01232517	0.005924826	0.03949301	0.04172553	0.02830944	-0.01240559	-0.05222028	-0.05970105	-0.02001049	-0.05202098	-0.05933567	-0.08043531	-0.08433916	-0.0623479	-0.07372378	-0.1216748	-0.1798846	-0.139257	-0.116028	-0.1347745	-0.08040909	-0.09531293	-0.134708	-0.1396294
L1E	0.6399685	0.5109143	0.4569615	0.3749423	0.3805437	0.4318776	0.4301276	0.4350874	0.3841101	0.3929266	0.4085594	0.4567395	0.4612133	0.4142797	0.3710839	0.3317727	0.3938322	0.4190017	0.4222273	0.3982553	0.3542797	0.3139371	0.3314318	0.324972	0.353549	0.427451	0.5021206	0.4887343	0.4745682	0.5054703	0.5380577	0.4505192	0.4284948	0.3781364	0.3729091	0.4423427	0.4802587	0.4894808	0.5533549	0.5846224	0.6658199	0.6483601	0.662542	0.6874982	0.7025961	0.6768672	0.6979755	0.6663794	0.6247675
L2E	0.04767133	0.03311189	0.06812588	0.05303322	0.08617483	0.1247832	0.1090472	0.1833496	0.1270332	0.1063147	0.1230822	0.09093706	0.07738635	0.03268007	0.02502448	0.01303496	0.04292482	0.05956993	0.0818514	0.1337378	0.1480944	0.1337133	0.1313934	0.1246888	0.176208	0.2382465	0.3021801	0.270007	0.2729598	0.2768322	0.2725734	0.1997378	0.2102203	0.260021	0.2875647	0.2795682	0.2094388	0.2264598	0.2506958	0.2544336	0.2815717	0.2597273	0.3716136	0.3720297	0.3613252	0.3411241	0.3283339	0.3241416	0.2659476
L3E	0.01820979	-0.00186363	0.07467832	0.1266469	0.1861801	0.182257	0.1337675	0.1573094	0.08972902	0.04725349	0.0818514	0.1479283	0.1993566	0.1298514	0.06100175	0.075243	0.1301713	0.1812098	0.2258077	0.2291696	0.1952552	0.2226206	0.1714476	0.1686941	0.234458	0.305778	0.342208	0.2653846	0.2629248	0.3094021	0.2913199	0.1827797	0.2299056	0.232465	0.1741084	0.1447605	0.1598287	0.1933654	0.2188042	0.1390926	0.1875594	0.1938689	0.249778	0.2081346	0.1753426	0.2078654	0.2168969	0.2245822	0.1706469
L4E	0.04236363	0.009763984	0.07195979	0.1121661	0.1360857	0.09937762	0.03031294	0.03764336	-0.05127622	-0.06048426	-0.0456853	0.02281818	0.1448933	0.1831591	0.2036783	0.2678024	0.3396329	0.3763864	0.358958	0.3229511	0.2495787	0.1339406	0.1113916	0.1189283	0.07711538	0.1433339	0.140493	0.04990035	0.04904371	0.08626048	0.1155157	0.04207342	0.05648601	0.02333566	0.03200349	0.03622728	0.06056643	0.1063112	0.1556154	0.1450157	0.200514	0.1158304	0.1238392	0.0628951	0.02087413	0.03305769	0.04656119	0.002106644	-0.08138812
L5E	-0.006860136	-0.03067133	0.03752098	0.1119073	0.124021	0.03206818	-0.1212867	-0.1324982	-0.1803461	-0.1865612	-0.1753811	-0.1080612	-0.01311014	0.009868881	0.1106136	0.1901713	0.1975262	0.2121853	0.1923916	0.138771	0.1116451	0.06770455	0.0255035	0.02773427	0.06591958	0.05828672	0.01718881	-0.09189686	-0.1142378	-0.06211363	-0.03999475	0.004573427	0.06808042	0.02992308	0.02691258	-0.01434615	-0.04391958	-0.02781468	-0.008652099	0.0206014	0.04478671	-0.02283042	0.03308566	0.03891783	0.01347377	0.01964161	-0.001482516	-0.06575525	-0.07776748
L6E	0.0979458	0.0988479	0.06519581	0.09682692	0.1350944	0.0766521	0.01112238	0.005575172	-0.005919584	0.01335664	-0.009704545	0.0175979	0.07825525	0.07477098	0.06363287	0.08984266	0.07851749	0.0583007	0.04915384	0.03957867	0.0443444	0.05183391	0.04053671	0.04558742	0.05712588	-0.01218531	-0.04020105	-0.05938112	-0.04662412	0.01999651	-0.01504371	-0.001984265	0.03629021	0.008900349	-0.01448601	-0.02513461	-0.07881294	-0.08463287	-0.0341014	-0.05464336	-0.09163112	-0.0910944	-0.01095455	0.005575174	-0.03610315	-0.1010577	-0.1269406	-0.1345332	-0.1184615
L7E	0.09330245	0.07167308	0.06570979	0.1073951	0.1165594	0.07109966	0.02582867	0.01817657	-0.02728147	0.01612762	0.001706291	-0.0003024447	0.1095017	0.09431643	0.06897378	0.1151521	0.1006329	0.08889511	0.07115909	0.07949301	0.06002972	0.06509615	0.06232693	0.04896678	0.00101224	-0.01919231	-0.02371678	-0.05643881	-0.06054545	0.01690385	0.01396678	0.007041956	0.04521678	0.03245454	0.02073427	-0.01796678	-0.04842657	-0.06388112	-0.0267535	-0.02330595	-0.04952273	-0.0649056	0.02205419	-0.006576919	-0.04843707	-0.1185122	-0.1621416	-0.1358549	-0.1233601
L8E	0.2491084	0.2115087	0.1870979	0.2088426	0.2682378	0.2514493	0.1817832	0.193799	0.1196836	0.1258234	0.07643881	0.07102098	0.1055385	0.1318042	0.1670594	0.2008024	0.1911014	0.2065122	0.1838374	0.1888514	0.1423427	0.1515752	0.1196119	0.08759266	0.0514493	0.01497028	-0.006062934	-0.03490909	-0.01111363	0.009437064	-0.02043007	0.0004545486	0.005755247	-0.03987412	-0.04912412	-0.08937237	-0.108792	-0.1197762	-0.0951486	-0.1210437	-0.1356381	-0.1702255	-0.1110909	-0.09944755	-0.1508619	-0.1454003	-0.1544825	-0.1447185	-0.1551731
L9E	0.4591346	0.4530507	0.4485105	0.3941906	0.4059336	0.3985577	0.4008357	0.3868287	0.2964213	0.2892115	0.2537518	0.2554056	0.2980927	0.2191556	0.2345944	0.2268269	0.237035	0.1808829	0.1365752	0.1900297	0.1701661	0.1355367	0.09122202	0.07410315	0.02669581	-0.05070279	-0.02820979	-0.05512413	-0.06496853	-0.0519021	-0.09425699	-0.1050297	-0.09509441	-0.1422378	-0.1755839	-0.2070175	-0.2579808	-0.2731119	-0.2593234	-0.3103497	-0.2901713	-0.3343531	-0.2893199	-0.2701049	-0.3180769	-0.3287465	-0.342743	-0.3367273	-0.3879563
L10E	0.5125996	0.4883619	0.4198741	0.4007203	0.4088496	0.3624004	0.3347605	0.3103759	0.2289056	0.1805105	0.1466276	0.126458	0.1642954	0.099007	0.09906818	0.103708	0.1003566	0.05234092	0.05608217	0.1000892	0.03508391	-0.01232342	-0.03853846	-0.02381294	-0.08385665	-0.1451329	-0.1575192	-0.173007	-0.1538199	-0.1606783	-0.1698794	-0.2096346	-0.2061678	-0.1980455	-0.2328147	-0.3128759	-0.3836049	-0.3858671	-0.3734668	-0.4141084	-0.4016993	-0.4492535	-0.4264021	-0.4050927	-0.4423409	-0.4322622	-0.4583112	-0.4260787	-0.4500349
L1F	0.2143951	0.1854388	0.2408392	0.2331224	0.2645227	0.3254511	0.2925192	0.2262553	0.1347413	0.1084283	0.142792	0.198458	0.2971136	0.2403287	0.1931259	0.2469685	0.2524353	0.2727745	0.2963025	0.2775769	0.2215052	0.2593654	0.2796241	0.2828689	0.3359108	0.2996713	0.2900577	0.2288304	0.1958881	0.2371591	0.270729	0.2500717	0.2207115	0.1870507	0.2026556	0.1422937	0.0965035	0.1500874	0.2127168	0.1905962	0.1698461	0.08365035	0.122208	0.1477867	0.1257675	0.08554721	0.08173951	0.1465717	0.1856311
L2F	0.08626398	0.05272902	0.03083392	0.09241258	0.1156888	0.1353024	0.1257185	0.1928899	0.1224248	0.0861993	0.1018287	0.1149196	0.1413164	0.04356644	0.001222031	0.007868879	0.06419755	0.0996014	0.1118094	0.1051783	0.1869056	0.1292727	0.1473217	0.1420839	0.1665402	0.1777815	0.2980944	0.297285	0.2769755	0.303507	0.2383706	0.219951	0.227236	0.2678164	0.2452902	0.2238846	0.2313322	0.2492832	0.2669948	0.2488881	0.250535	0.2598077	0.3363689	0.3253392	0.2764878	0.3132517	0.3072465	0.3238951	0.2548409
L3F	0.1547115	0.1302552	0.1041101	0.1319073	0.1343601	0.08412762	0.05020279	0.08053146	0.05438986	0.08625523	0.09825524	0.09273251	0.1138392	0.03910664	0.008054197	0.03272377	0.1046171	0.1401346	0.1540367	0.1085944	0.03232342	0.002412588	-0.007697555	-0.01466958	0.0393951	0.05127098	0.04676574	-0.03140385	-0.03156119	0.01001224	0.03158566	0.01471853	0.009722029	0.02043008	0.002029719	0.009683569	0.01889336	0.05884965	0.07037762	0.01145629	0.006975523	-0.04078147	-0.02925874	-0.004984263	-0.03563811	0.03073776	0.1160892	0.1344703	0.145507
L4F	0.009655602	-0.01083741	-0.01851398	0.005279716	0.06964161	0.01976924	-0.08587588	-0.03537587	-0.07809091	-0.0886556	-0.07090035	-0.07836014	-0.03914336	-0.08763811	-0.03075349	0.03990386	0.06299125	0.09008916	0.08585664	0.03978672	-0.09478671	-0.1679773	-0.1666276	-0.1497867	-0.09879021	-0.06152273	-0.003150349	-0.09276398	-0.09942133	-0.07103497	-0.1064318	-0.1121975	-0.07158916	-0.08883217	-0.09626923	-0.1369423	-0.1166521	-0.09620979	-0.05981993	-0.05451923	-0.01578671	-0.02325175	0.06117833	0.05240209	0.02506469	0.07161363	0.07717832	0.04914511	-0.005524477
L5F	0.188972	0.1864703	0.1944913	0.2071119	0.2114825	0.1669703	0.1194703	0.1108689	0.1299388	0.1447692	0.1053584	0.1134563	0.1342902	0.06376749	0.05919055	0.1109738	0.1329703	0.1064598	0.0984021	0.06606993	0.04965909	0.00868881	-0.0006311187	0.04478846	0.03911888	-0.02413637	-0.02713986	-0.06275525	-0.05412587	-0.004276222	0.0457465	0.04853496	0.02421329	0.01106993	0.004842658	-0.04136538	-0.07878147	-0.09605943	-0.06061713	-0.07156468	-0.09227448	-0.1233094	-0.09642307	-0.1364178	-0.1591888	-0.1324633	-0.1576311	-0.1564685	-0.1336696
L6F	0.3331416	0.3166591	0.350021	0.3624388	0.3761031	0.3443182	0.3360472	0.2960367	0.2552605	0.2290227	0.203979	0.2353846	0.2990105	0.2592413	0.2374126	0.2717622	0.2820892	0.2838094	0.2454563	0.2489598	0.1980804	0.1794406	0.1468287	0.1273497	0.09617832	0.03383741	0.05808566	0.02440559	0.01758217	-0.01042308	0.002889859	0.02722727	-0.00575	-0.02307342	-0.05664336	-0.09765734	-0.1446416	-0.1389126	-0.1158566	-0.1350402	-0.1360385	-0.1634685	-0.07988287	-0.08072902	-0.1371766	-0.1426731	-0.149771	-0.1512447	-0.1458024
L7F	0.6619755	0.6049493	0.6089685	0.5835157	0.5709056	0.5377955	0.5375507	0.570215	0.4930402	0.4120559	0.4017657	0.3572168	0.4023217	0.3386469	0.3412465	0.3682395	0.3645227	0.3504213	0.3580245	0.3128042	0.294743	0.2392692	0.1876259	0.1607063	0.1389982	0.0751014	0.04788637	0.02871853	0.02298951	0.01680419	0.02157867	-0.01425	-0.04923426	-0.04028846	-0.0790472	-0.1370262	-0.1471941	-0.1388007	-0.1486329	-0.2061503	-0.2170734	-0.2271836	-0.2286993	-0.240021	-0.2553584	-0.2158689	-0.2251346	-0.2230909	-0.2378689
L8F	0.7538094	0.7483602	0.672222	0.6471031	0.5994144	0.5886049	0.5463252	0.5476731	0.5029091	0.4902342	0.4272745	0.4026678	0.4066731	0.3947675	0.3671067	0.3494213	0.3473129	0.3327185	0.2977587	0.2905979	0.2630087	0.2345559	0.1835647	0.1743811	0.1454143	0.0380472	0.02419755	0.02997028	0.009744753	0.02030769	-0.0127028	-0.03258217	-0.03150175	-0.04816433	-0.06857168	-0.05699476	-0.1397045	-0.1496136	-0.1754231	-0.1955245	-0.170257	-0.2188059	-0.2073461	-0.2335157	-0.2559738	-0.1962954	-0.2435962	-0.2731381	-0.2809406
L1G	0.2650682	0.248514	0.2452972	0.277257	0.2397902	0.2642727	0.2500419	0.2153444	0.1732203	0.1753584	0.1632937	0.1849738	0.2761399	0.247	0.1898514	0.1930769	0.2300734	0.2561573	0.2893077	0.2546171	0.1481521	0.1821538	0.2111853	0.2359965	0.2528374	0.2386818	0.2355157	0.2042989	0.200715	0.2071871	0.2232622	0.2548566	0.2080018	0.1827657	0.2187919	0.2065857	0.1190822	0.09794581	0.1631101	0.1534213	0.1342063	0.06584616	0.1314615	0.135271	0.09583042	0.09435839	0.126014	0.1481906	0.1569668
L2G	0.2100385	0.2476538	0.242271	0.1913182	0.2213042	0.1945489	0.1296731	0.1521993	0.1519825	0.2057745	0.1609808	0.1463059	0.2092343	0.1466643	0.1261031	0.1375717	0.1893741	0.2110437	0.1835717	0.1227308	0.09757167	0.1144196	0.1016783	0.142458	0.1803934	0.1223094	0.1077063	0.07644056	0.08221853	0.05713986	0.09121853	0.1626661	0.148	0.1545559	0.1238619	0.08836363	0.08682692	0.08371853	0.1112395	0.1147797	0.1318811	0.05185664	0.05317133	0.007227275	0.02318181	0.04758741	0.1268444	0.1612045	0.1370909
L3G	0.142306	0.1491958	0.1248094	0.1230997	0.1289283	0.09774301	0.05619581	0.08978846	0.0333479	0.03765209	0.09601224	0.07080245	0.1053759	0.03627797	0.005596155	0.05320804	0.09510839	0.1009318	0.1374248	0.1222745	0.0530035	0.007300699	-0.00659266	-0.00977098	0.05466434	0.02194056	0.007190561	-0.01756993	-0.02844406	-0.0203479	-0.008814685	0.0422465	0.01541434	0.007183568	0.04152273	0.04348951	0.05930594	0.07011364	0.05020454	0.01243881	0.01576224	-0.03685839	-0.03412238	-0.0318444	-0.02388986	0.05391084	0.1028409	0.1206189	0.1301206
L4G	0.1575332	0.1667867	0.1181329	0.1203549	0.06981643	0.07418006	0.03627972	0.06973252	0.04466084	0.02059791	0.04952971	0.070493	0.1528094	0.06219231	-0.01583392	0.05264161	0.08829545	0.1177378	0.1385961	0.1067552	0.01476224	-0.01146853	-0.02587587	-0.01998951	0.02190035	0.02151748	0.02313111	-0.02327098	-0.02364686	-0.005905595	0.01717832	0.003040209	-0.001673077	0.03019755	0.04088287	0.03946328	0.03632518	0.01450699	0.04223251	0.03066434	0.007048956	-0.04324825	-0.04271853	-0.0349021	-0.04302623	0.05560489	0.129021	0.1422168	0.1267185
L5G	0.4146381	0.4053951	0.3740454	0.3696189	0.3670717	0.3520804	0.3423234	0.3658706	0.3167168	0.2827518	0.2752867	0.2627028	0.3040122	0.2733462	0.2848287	0.3500839	0.3711888	0.3500384	0.3634773	0.3257745	0.264986	0.2134406	0.1715839	0.136278	0.09038811	0.07518007	0.06354021	0.001690558	0.01191084	0.01251574	0.03028671	0.03248777	0.06444581	0.0147063	0.001195805	0.005744753	-0.02651398	0.002685316	-0.009914335	-0.05426224	-0.05930769	-0.1075769	-0.1181993	-0.1391521	-0.1654982	-0.1479755	-0.08364685	-0.05990909	-0.01515734
L6G	0.6709737	0.639292	0.6439843	0.6159458	0.6281626	0.611021	0.5646102	0.604792	0.5800244	0.5174808	0.4583042	0.4409301	0.4727325	0.4059615	0.3887308	0.4164073	0.4028934	0.4017832	0.4146101	0.3705105	0.3347587	0.3550524	0.2882535	0.2522115	0.2294231	0.1468024	0.1028846	0.05798776	0.06760489	0.05647552	0.06267658	0.05365735	0.0500979	-0.003302442	-0.0479021	-0.04581119	-0.0677535	-0.1051241	-0.1093706	-0.07866958	-0.09170805	-0.1473706	-0.1086766	-0.1833566	-0.1896591	-0.1759493	-0.1547203	-0.1428479	-0.1843846
L7G	0.7274668	0.7062255	0.6372115	0.5941801	0.5700787	0.5422028	0.5181958	0.542028	0.4795472	0.4511328	0.4248566	0.4322081	0.3951241	0.3491381	0.3273689	0.3238322	0.3256871	0.2918217	0.3282203	0.3388164	0.2731574	0.2379196	0.2089947	0.1642011	0.1470507	0.07706119	0.03148427	0.01017307	-0.02331818	-0.04731468	-0.03305245	-0.01002098	-0.02787588	-0.04994056	-0.07109965	-0.1082867	-0.1476119	-0.1666241	-0.1593392	-0.2154248	-0.1726364	-0.2371521	-0.2315997	-0.2024545	-0.2382098	-0.216743	-0.2622482	-0.2800595	-0.2838497
L1H	0.2702675	0.2841346	0.2594563	0.2232745	0.1699038	0.1457517	0.1547587	0.1947483	0.1860752	0.213222	0.1819738	0.1806696	0.2436783	0.179007	0.1831101	0.2390594	0.2453934	0.2119091	0.2385944	0.196958	0.1247465	0.1380385	0.1381748	0.1848601	0.2165559	0.1996836	0.1635105	0.1702045	0.2088969	0.1575839	0.1692937	0.147215	0.1664318	0.151486	0.1290594	0.1318864	0.1611171	0.1541591	0.155035	0.1754056	0.1796958	0.05052622	0.07865909	0.07531118	0.05550349	0.07892483	0.1095664	0.1493776	0.1674947
L2H	0.2003741	0.2580909	0.2349126	0.2046748	0.1768916	0.1653689	0.1529475	0.200049	0.128542	0.1485577	0.1297325	0.1733654	0.2043094	0.1428584	0.1310892	0.1252185	0.1826206	0.1760874	0.1696224	0.1463147	0.07443706	0.05245105	0.08055594	0.1296276	0.1542675	0.09151923	0.06707867	0.09061888	0.06853846	0.08521329	0.09188636	0.1471661	0.1421294	0.1030612	0.08706294	0.1061171	0.08740909	0.07410315	0.1272745	0.1440262	0.1127413	0.03327272	0.03607517	0.0378514	0.02598427	0.03985314	0.112049	0.1406766	0.1147238
L3H	0.1496818	0.1153549	0.09596678	0.1539021	0.1208077	0.09552623	0.05482168	0.05162238	0.02825874	0.04667482	0.03701224	0.07895105	0.09354721	0.01559615	-0.004673076	0.05485489	0.08816083	0.1268462	0.1147448	0.08854371	0.0174965	-0.01102098	-0.03861889	0.003316434	0.06144056	0.06116958	0.03342483	-0.04420804	-0.005898603	0.003874128	0.03168531	0.01601224	0.01113461	0.03834615	0.01893357	-0.02596503	-0.002984263	0.04566084	0.06352971	0.03977098	0.01388986	-0.03889861	-0.04741084	-0.03835839	-0.03483741	0.008438811	0.05862938	0.1103601	0.1310297
L4H	0.5843584	0.5486818	0.5557185	0.5308147	0.5025367	0.4827273	0.4908496	0.5197884	0.4859633	0.4885595	0.437771	0.3929511	0.436236	0.3592133	0.3191206	0.3365996	0.3550682	0.3225804	0.2967063	0.2944353	0.284264	0.2920892	0.2170979	0.2049073	0.1650542	0.1243234	0.1374598	0.1322762	0.1470997	0.1183549	0.1451678	0.121285	0.1151049	0.0831958	0.08197377	0.075243	0.02357343	0.04297377	0.01681993	0.0006765721	-0.006662589	-0.06157693	-0.09271154	-0.1125437	-0.1438636	-0.1214126	-0.1032815	-0.08898951	-0.08802272
L5H	0.6598287	0.6536067	0.6328724	0.5910647	0.6080175	0.5505874	0.5413567	0.5456329	0.5115839	0.5109371	0.4554371	0.4491224	0.4454074	0.4284948	0.3963864	0.4233304	0.4131643	0.3570192	0.3738549	0.3513951	0.3572447	0.3292185	0.2835962	0.2816713	0.2378304	0.1973829	0.1876678	0.1243059	0.14925	0.1112308	0.1236766	0.1361678	0.1227063	0.1184808	0.1200874	0.09538461	0.0557535	-0.001164338	0.0007779728	0.004632868	-0.01219755	-0.02094406	-0.009297205	-0.04156468	-0.05172902	-0.03973776	-0.01404894	0.001459791	-0.03943706
Z1Z	0.4386853	0.4461486	0.4376154	0.4101888	0.3935419	0.3780559	0.3735874	0.3610874	0.3800577	0.3966661	0.399493	0.3970717	0.3984178	0.3996696	0.3643129	0.38075	0.4040472	0.3824353	0.3904755	0.3791206	0.3917028	0.4020979	0.380472	0.405201	0.4045297	0.4023899	0.404493	0.4259003	0.3976329	0.3872727	0.3573269	0.3555437	0.3241609	0.2747587	0.2660122	0.2563182	0.2610088	0.3117954	0.3033654	0.2856364	0.2834773	0.2809004	0.2468094	0.238965	0.2391888	0.1957972	0.1553007	0.1508532	0.1684073
Z2Z	0.4204073	0.395792	0.4002081	0.3576154	0.3183706	0.3284685	0.3631608	0.3992885	0.3627954	0.4258881	0.4616032	0.4526031	0.4861678	0.4855542	0.4579301	0.4738637	0.4558846	0.500972	0.475271	0.4431573	0.3955595	0.3777465	0.3469842	0.3355909	0.3528129	0.3604248	0.3362517	0.3073339	0.3330385	0.347278	0.383243	0.38675	0.3474073	0.3125542	0.3689808	0.3410437	0.3114405	0.3106101	0.3199615	0.2745315	0.283465	0.2629265	0.3112465	0.2894143	0.2906643	0.2835717	0.2506783	0.2405349	0.2475927
Z3Z	0.4237255	0.3773724	0.3651014	0.3204493	0.3126888	0.3039668	0.3381504	0.3986888	0.3524248	0.3441189	0.342958	0.3470927	0.4062815	0.4226136	0.4001748	0.3670105	0.3784563	0.4144685	0.4283759	0.3784108	0.3460087	0.3038357	0.3337325	0.3210717	0.3425245	0.3181905	0.310951	0.3335385	0.3208217	0.3338025	0.3217115	0.3636888	0.3634056	0.3618024	0.3475979	0.3514126	0.2945629	0.3344213	0.3274091	0.2686626	0.3277902	0.2858829	0.2926434	0.2846434	0.2917815	0.3016434	0.2173287	0.3140699	0.3144755
Z4Z	0.3248549	0.3439685	0.3259493	0.2933199	0.2642884	0.2692657	0.318521	0.367965	0.3283601	0.3366923	0.3545507	0.3766836	0.4062884	0.4209388	0.3823881	0.3675017	0.3688234	0.3994283	0.3817919	0.4229633	0.3829073	0.3667832	0.3531241	0.3637343	0.3578671	0.2928636	0.3388391	0.3786591	0.3813287	0.4409004	0.4309913	0.4612884	0.445243	0.4153479	0.4241154	0.3833462	0.3233829	0.3698811	0.4236696	0.395208	0.4181032	0.3282815	0.3901853	0.3813339	0.3973479	0.405486	0.4043951	0.3832028	0.3177675
Z5Z	0.363549	0.3728391	0.3358531	0.3107413	0.309722	0.2991626	0.3541871	0.3957605	0.3685402	0.3609003	0.3848339	0.4157552	0.4484685	0.4410507	0.3970524	0.4071346	0.4183794	0.4111294	0.4725892	0.4939091	0.4610874	0.4333514	0.4379947	0.4522605	0.4768094	0.4230804	0.4545996	0.4946905	0.5071713	0.522257	0.5504546	0.5608077	0.5388234	0.5631434	0.5580174	0.5409721	0.5001748	0.5151731	0.525257	0.5208724	0.5600385	0.5501906	0.5527937	0.5634755	0.5515734	0.549236	0.550708	0.5494248	0.5287779
Z6Z	0.3385227	0.3345769	0.3415088	0.3124056	0.3427972	0.3392028	0.3252588	0.3827605	0.3708794	0.3741993	0.3847098	0.4053531	0.4167727	0.4437255	0.4891643	0.4451276	0.405243	0.4425612	0.4612343	0.5194545	0.4889895	0.4857168	0.4836154	0.5289126	0.557757	0.5214335	0.5444091	0.5630682	0.6023496	0.646965	0.6277605	0.6451381	0.6469667	0.6209161	0.6706468	0.6499353	0.6120874	0.6282168	0.6344038	0.6137482	0.6254248	0.6355105	0.6774912	0.6993392	0.7134266	0.7159895	0.690201	0.6698287	0.6403147
Z7Z	0.380472	0.3703986	0.3863304	0.3931416	0.4112063	0.4123374	0.387757	0.4477797	0.4155087	0.4594947	0.4816486	0.5164615	0.5763339	0.5204615	0.5310891	0.5405402	0.5725839	0.583708	0.5878199	0.6283007	0.6546783	0.6532657	0.6364091	0.6655524	0.7138304	0.7099948	0.7109406	0.71157	0.7597185	0.7836538	0.7822745	0.8313584	0.8138794	0.8420402	0.8280717	0.8445647	0.8083724	0.8170839	0.8377675	0.8180612	0.8221363	0.8238899	0.9124144	0.9209598	0.9087273	0.8994616	0.8922657	0.8990087	0.8915612
Z8Z	0.3394825	0.3414912	0.3378024	0.3457762	0.3666433	0.3641608	0.3740245	0.423285	0.4122692	0.438285	0.4717115	0.4923584	0.5504161	0.5305839	0.5251538	0.5564685	0.574535	0.5739615	0.6438287	0.6782849	0.696979	0.7146434	0.6998828	0.7213479	0.7548007	0.7447553	0.7940822	0.8389388	0.8597045	0.8763828	0.8753269	0.9215157	0.9495769	0.9488741	0.9635332	0.9939213	0.9580804	0.9938374	1.021743	1.019561	1.012103	0.9909371	1.066236	1.071566	1.065549	1.083955	1.09439	1.080916	1.086344
Z9Z	0.3632325	0.3616381	0.3319633	0.3276416	0.3499615	0.3661241	0.3636014	0.4150542	0.434722	0.4395769	0.4690175	0.5079231	0.5466836	0.5100997	0.5170822	0.554993	0.6051101	0.6217465	0.6419406	0.6699615	0.6769301	0.695514	0.6675035	0.7326573	0.7463217	0.736215	0.8078199	0.8343899	0.8596259	0.8794056	0.8651626	0.9223846	0.9403357	0.9440856	0.990521	1.017031	0.99532	0.9930507	1.001614	1.036614	1.036885	1.035476	1.056813	1.073236	1.076164	1.119236	1.115601	1.112925	1.091479
Z10Z	0.1976329	0.2003864	0.2225052	0.1996066	0.2325752	0.2113951	0.1892185	0.286264	0.2836067	0.2914843	0.3310105	0.355792	0.4106905	0.357486	0.3754825	0.4239808	0.3910822	0.4202518	0.42625	0.4972255	0.4889318	0.4656941	0.4785419	0.4854948	0.5709982	0.5667797	0.5730437	0.6261154	0.653437	0.6707832	0.7175926	0.7282692	0.775528	0.7649528	0.7629475	0.7746206	0.7440279	0.7157378	0.7610105	0.7791993	0.7955035	0.8048461	0.8308234	0.8575524	0.8371906	0.8864633	0.8503636	0.8699405	0.851264
Z1R	0.4109196	0.4024021	0.3559406	0.3658024	0.3268968	0.318222	0.3414318	0.3331241	0.3677902	0.4039738	0.3922675	0.3892657	0.369549	0.3815717	0.3847133	0.3791678	0.380729	0.3559615	0.3474265	0.3398864	0.3458357	0.3459178	0.335264	0.2815245	0.2521573	0.3118706	0.3304878	0.3485105	0.3275332	0.2818129	0.2466469	0.262993	0.2513549	0.2487046	0.2431206	0.2543881	0.3081748	0.3047587	0.2800577	0.2983339	0.3038164	0.3194318	0.2668199	0.2731661	0.2518024	0.2079406	0.1684738	0.1535122	0.154243
Z2R	0.4630699	0.4499965	0.4361766	0.3965507	0.3592413	0.3648479	0.3559878	0.3411119	0.374701	0.3960717	0.4120804	0.4216399	0.3963199	0.4309476	0.4408182	0.4306224	0.4255157	0.4431364	0.4347325	0.4313269	0.432757	0.3982238	0.3500944	0.3204877	0.3086573	0.3447902	0.3245874	0.3342902	0.3106258	0.3122465	0.3102622	0.2825192	0.257278	0.2897902	0.2928828	0.2973898	0.3177867	0.3156486	0.2868269	0.3025542	0.3175245	0.3480944	0.299708	0.2377972	0.2403252	0.1975874	0.1766626	0.1603042	0.1804003
Z3R	0.3558322	0.3768671	0.350014	0.3411993	0.3199808	0.3178322	0.3415454	0.3524807	0.3817098	0.4042168	0.4129668	0.4054615	0.397757	0.4440961	0.4588427	0.4463479	0.4216031	0.4330682	0.4241608	0.4266539	0.4472867	0.428965	0.3972238	0.3971363	0.4001731	0.4476556	0.4485612	0.4646084	0.4507745	0.4427745	0.4301556	0.4396958	0.4272587	0.4181346	0.4522325	0.4976503	0.5328496	0.5087343	0.4571084	0.4546399	0.4509039	0.4701119	0.4217308	0.4304213	0.469458	0.4486504	0.4409458	0.4495297	0.4750175
Z4R	0.335278	0.3465402	0.3425542	0.3555542	0.3480069	0.3663287	0.357472	0.3273427	0.3605944	0.3906643	0.4116101	0.4058846	0.4061556	0.4344003	0.4613724	0.4434563	0.4372535	0.433986	0.4382011	0.4337115	0.4348112	0.4483129	0.4466853	0.439736	0.4398706	0.4768025	0.4481206	0.4789301	0.4897518	0.4696905	0.464014	0.4661608	0.472986	0.4963811	0.4893672	0.5037185	0.5532203	0.5361574	0.507958	0.5183356	0.520479	0.5402692	0.4908392	0.4759511	0.4840734	0.4726328	0.5001818	0.4990332	0.5323776
Z5R	0.3174493	0.3663864	0.3552308	0.3458112	0.3546451	0.3406101	0.3532815	0.3384878	0.3705682	0.3955874	0.41325	0.4234126	0.4175926	0.4595472	0.4609371	0.4401993	0.4205629	0.4196469	0.4261468	0.4256801	0.4585874	0.4618933	0.4798269	0.4676573	0.4478269	0.4701836	0.4896538	0.5037587	0.492507	0.4889266	0.4772552	0.4910157	0.4888374	0.4956853	0.4824021	0.4995052	0.5519266	0.5503339	0.5408339	0.5344772	0.517014	0.5280227	0.5042937	0.4993916	0.5135227	0.4981748	0.5093531	0.5165734	0.5304563
Z6R	0.3529843	0.3987483	0.3846783	0.3696381	0.3598566	0.3632675	0.3770192	0.3670629	0.3781416	0.4120961	0.4389825	0.4386608	0.4357867	0.4659895	0.4877605	0.4300105	0.4269598	0.4536573	0.4503147	0.4544983	0.4705717	0.4775595	0.4833759	0.4767448	0.4683007	0.5002098	0.4924773	0.4962238	0.4801084	0.4776766	0.4754947	0.4973654	0.5008374	0.4953164	0.5117955	0.5412902	0.5845262	0.5665769	0.5395752	0.5460752	0.5502902	0.5575017	0.4843357	0.5011818	0.5426853	0.5199091	0.514507	0.5110542	0.5273147
Z7R	0.3315752	0.3691049	0.3828304	0.3805192	0.3759808	0.3982919	0.4241539	0.4034073	0.4270472	0.4588357	0.4805192	0.4944808	0.4921766	0.5348479	0.5574843	0.5337919	0.5193094	0.5426189	0.5623182	0.5579178	0.587465	0.6287395	0.6454878	0.6333706	0.6148968	0.6862377	0.691306	0.7037902	0.6990787	0.7148671	0.7360699	0.7425174	0.7403007	0.7596871	0.8015454	0.8299808	0.86425	0.8648689	0.8304336	0.8681259	0.8782238	0.8897885	0.8370944	0.8575105	0.8625611	0.8565245	0.8479615	0.8548566	0.9191224
Z8R	0.3419528	0.3468864	0.3525717	0.3772937	0.3854108	0.4133846	0.4168934	0.376736	0.4452902	0.4793636	0.4806573	0.49268	0.4910035	0.5377972	0.530187	0.5205507	0.555229	0.5665594	0.5398444	0.5471364	0.5899161	0.6064441	0.64157	0.6547028	0.6507675	0.7130594	0.6928828	0.7015507	0.72	0.7198619	0.7446416	0.7471608	0.7597168	0.8006941	0.7949528	0.8058339	0.8556049	0.8596731	0.8565017	0.8750891	0.860986	0.8809143	0.8495804	0.8720105	0.8733689	0.8426556	0.8716189	0.8875769	0.9208933
Z9R	0.2059511	0.2359143	0.2243811	0.2226049	0.2541538	0.2932675	0.2972098	0.2693426	0.3303741	0.3484843	0.353528	0.3595892	0.3467954	0.3878776	0.4134545	0.4487744	0.4586538	0.4575507	0.4667692	0.4611521	0.4811626	0.5115	0.5296363	0.5427308	0.5439405	0.5830227	0.569042	0.5800489	0.6104983	0.6061119	0.6180839	0.6142133	0.6345472	0.6596766	0.7071329	0.7323025	0.7664196	0.7656329	0.782778	0.783028	0.7858025	0.7856626	0.7531783	0.7883199	0.8104668	0.791979	0.7951818	0.8225996	0.8816416
Z10R	-0.02963112	0.02	0.02479371	0.007818183	0.02889161	0.05513986	0.07027622	0.06000874	0.09913636	0.1185455	0.1423671	0.1327675	0.1418287	0.1709266	0.1854965	0.1745647	0.2006364	0.2009283	0.219979	0.2138776	0.2293322	0.2488689	0.2738217	0.2911364	0.2946014	0.3553409	0.3545087	0.3678724	0.3626329	0.3671276	0.3787797	0.4233374	0.4401678	0.4518357	0.4793199	0.500507	0.545215	0.5304738	0.5017185	0.5431328	0.561694	0.5580332	0.5290245	0.5402115	0.5470769	0.5394755	0.5686906	0.5883252	0.6341975
Z11R	-0.3430577	-0.3156538	-0.3175087	-0.3139458	-0.3065909	-0.2628986	-0.2322028	-0.2544633	-0.208458	-0.1852902	-0.1483357	-0.1354685	-0.1842797	-0.154493	-0.1411975	-0.1453007	-0.1481171	-0.1401608	-0.1352815	-0.1384196	-0.1047413	-0.07591259	-0.06441783	-0.06978322	-0.06841958	0.00007517557	0.01043706	0.01900524	0.0166993	0.002470278	0.01228671	0.03131294	0.04841434	0.073	0.09143531	0.1273182	0.1794965	0.1519808	0.126986	0.1378811	0.159035	0.1865647	0.1551276	0.1694108	0.1935052	0.1763199	0.187722	0.219	0.2701591
Z12R	-0.5455	-0.5042884	-0.5110944	-0.4735909	-0.4485734	-0.4193584	-0.3836713	-0.4322815	-0.4279021	-0.3728409	-0.3380682	-0.352035	-0.3919703	-0.3253864	-0.3118496	-0.3256381	-0.3089738	-0.3086713	-0.3371416	-0.3460629	-0.3159947	-0.2946835	-0.2847308	-0.2885664	-0.2755804	-0.2021101	-0.2339668	-0.2583811	-0.2485315	-0.2270629	-0.2238199	-0.2395892	-0.2012115	-0.1783531	-0.1468077	-0.1341871	-0.1230262	-0.1106329	-0.1009808	-0.1112238	-0.1239248	-0.1134633	-0.1354685	-0.1163164	-0.09132867	-0.0889493	-0.04748252	-0.05180769	-0.007760487
Z13R	-0.8165035	-0.7924493	-0.7908602	-0.7586608	-0.7313059	-0.7175594	-0.6777185	-0.6894528	-0.6589703	-0.6363007	-0.6279091	-0.6560035	-0.7063217	-0.6697395	-0.6500315	-0.6604231	-0.6630227	-0.6342588	-0.6565646	-0.6761678	-0.6537553	-0.6040472	-0.5828566	-0.5719615	-0.6115507	-0.5715962	-0.5708025	-0.5805804	-0.5775157	-0.6016014	-0.6174161	-0.594201	-0.5885769	-0.5874178	-0.567701	-0.5615699	-0.5431189	-0.5319581	-0.5695454	-0.5805927	-0.5721486	-0.5386346	-0.5767517	-0.5805647	-0.5479266	-0.5615245	-0.5423706	-0.5305577	-0.5170315
Z14R	-0.7416171	-0.7041398	-0.7087185	-0.6987552	-0.6530437	-0.6218007	-0.6121871	-0.6185787	-0.6036923	-0.6237815	-0.6156906	-0.6242832	-0.6722308	-0.6421643	-0.641021	-0.6509528	-0.6544108	-0.6525087	-0.6499668	-0.6429336	-0.6171993	-0.5752937	-0.5800821	-0.57325	-0.5934528	-0.5578007	-0.5638706	-0.5837727	-0.6035472	-0.6052447	-0.6292518	-0.618014	-0.5938147	-0.5973147	-0.5761364	-0.5711486	-0.5424336	-0.560729	-0.5911486	-0.6057954	-0.5925542	-0.5449563	-0.5960769	-0.6149458	-0.5840804	-0.6063427	-0.585173	-0.5714178	-0.5524843
Z15R	-1.059315	-1.020059	-0.9914248	-0.9693898	-0.9631626	-0.9481765	-0.9220053	-0.9365507	-0.8938094	-0.9298007	-0.9339615	-0.9595611	-0.995222	-0.9543199	-0.962014	-0.9525874	-0.9471609	-0.9642868	-0.9926819	-0.9916591	-0.9620279	-0.9228689	-0.8947587	-0.8880349	-0.914285	-0.8835909	-0.8867081	-0.8951731	-0.9355489	-0.9471451	-0.931	-0.9234038	-0.9370087	-0.919514	-0.910243	-0.9143706	-0.8806154	-0.8816678	-0.9152116	-0.9146609	-0.9231521	-0.8994422	-0.9458672	-0.9542342	-0.9205856	-0.9083025	-0.9095647	-0.9015839	-0.8739038
Z16R	-0.4825612	-0.4689266	-0.480979	-0.4709895	-0.4635314	-0.4698689	-0.4867517	-0.512458	-0.5087325	-0.55675	-0.5613252	-0.5939038	-0.6387954	-0.6260822	-0.5794143	-0.6219842	-0.6721748	-0.6766836	-0.6768164	-0.673979	-0.6646049	-0.6471678	-0.638736	-0.6363339	-0.6554371	-0.649687	-0.6962727	-0.7653654	-0.8062675	-0.8469178	-0.8644178	-0.8817745	-0.8825612	-0.874549	-0.8554161	-0.8487378	-0.8443951	-0.8648916	-0.8815979	-0.8843042	-0.8632535	-0.8355279	-0.8560892	-0.8455769	-0.8510507	-0.9001573	-0.8870908	-0.8814405	-0.8572692
Z17R	-0.4669056	-0.4311643	-0.4460874	-0.4412989	-0.4554388	-0.4433619	-0.4352937	-0.4731014	-0.494472	-0.5105979	-0.534715	-0.5705455	-0.6059056	-0.5931661	-0.5797028	-0.6098514	-0.6277902	-0.6161748	-0.6339982	-0.6552482	-0.642792	-0.6146311	-0.603451	-0.621194	-0.6524336	-0.6592517	-0.7098095	-0.7718514	-0.8206364	-0.8138217	-0.8157692	-0.865778	-0.8686713	-0.8453182	-0.8446853	-0.8459755	-0.8503602	-0.8681556	-0.8727867	-0.8673933	-0.8740402	-0.8428287	-0.8463042	-0.8246363	-0.8346975	-0.8730524	-0.8855857	-0.8895909	-0.8410769
Z18R	-0.4688462	-0.4498479	-0.4473339	-0.4649353	-0.4607063	-0.4388025	-0.4259406	-0.4846748	-0.490243	-0.4882343	-0.5162482	-0.5931276	-0.6271888	-0.5869003	-0.5919703	-0.6018916	-0.6332063	-0.6349126	-0.6303829	-0.6645839	-0.6648811	-0.6422623	-0.6128287	-0.6090839	-0.6386696	-0.6415297	-0.7168969	-0.767965	-0.8233811	-0.8410839	-0.848778	-0.8735717	-0.8670297	-0.8609912	-0.8567553	-0.8567919	-0.8317307	-0.8403269	-0.8665489	-0.8704598	-0.8755839	-0.8257815	-0.8511014	-0.8115018	-0.8153409	-0.8701801	-0.8637133	-0.8488881	-0.8312675
Z19R	0.1099441	0.07410839	0.04556643	0.03237413	0.02806993	0.03298252	0.0376049	0.01018007	0.02323252	0.02034965	0.002435313	-0.05971328	-0.1157273	-0.1093444	-0.1208304	-0.1618094	-0.1963444	-0.2103007	-0.2225979	-0.2595402	-0.2821626	-0.294	-0.2847395	-0.2990035	-0.3194755	-0.3213497	-0.3773322	-0.4336871	-0.4483304	-0.4352395	-0.4500629	-0.4518899	-0.4540122	-0.4475629	-0.4517867	-0.4517797	-0.4428042	-0.4619056	-0.5120507	-0.5181556	-0.535042	-0.5297115	-0.551486	-0.5495856	-0.5349196	-0.5483584	-0.5107412	-0.4921067	-0.4527482
R1Z	0.3637657	0.351778	0.3335087	0.3292273	0.305764	0.3216975	0.3064388	0.3095717	0.3967745	0.4115315	0.451222	0.4398601	0.3523269	0.3412325	0.3533968	0.3609948	0.372528	0.3952378	0.3934371	0.390771	0.3971259	0.3918252	0.3592885	0.3427937	0.3311451	0.341042	0.3455856	0.3551626	0.3015664	0.2604511	0.2450524	0.2114563	0.1983059	0.1870996	0.1843671	0.1771731	0.2016346	0.1928934	0.166222	0.1767238	0.1834231	0.2028339	0.1541399	0.1232115	0.06611714	0.03482868	0.02097728	-0.01073427	0.02102622
R2Z	0.3434405	0.3705594	0.3349371	0.3220664	0.2845577	0.2872063	0.3246066	0.3484633	0.3738794	0.3955717	0.3983461	0.3785857	0.3495857	0.3735507	0.3851766	0.3448706	0.3345489	0.3342133	0.3404668	0.3391801	0.348757	0.3155472	0.2694091	0.2509615	0.2085734	0.2505175	0.2526433	0.2371049	0.2121713	0.1902972	0.1499458	0.1325734	0.1371066	0.1698689	0.1709161	0.184986	0.2297098	0.2373392	0.194757	0.1845857	0.1672308	0.1863496	0.1511259	0.1081696	0.101535	0.07504196	0.04882867	-0.003435312	0.006215045
R3Z	0.4671626	0.4490752	0.4293899	0.4053846	0.3528846	0.3475315	0.3362412	0.3180455	0.3626696	0.409729	0.4236032	0.392229	0.3948269	0.4567343	0.4699528	0.4552203	0.4517063	0.4249196	0.3908636	0.3971241	0.3802622	0.3078741	0.2781136	0.2048619	0.1402954	0.1512098	0.1535402	0.180271	0.2034091	0.2228374	0.1950525	0.1571259	0.1269353	0.1155612	0.06730594	0.05700875	0.07490559	0.0490577	0.0119388	0.02576398	0.007631116	0.01136713	-0.02934965	-0.04728496	0.004594411	0.05963286	0.0846923	0.0748549	0.1387133
R4Z	0.3306311	0.3193392	0.2976836	0.2995647	0.2539406	0.2250926	0.2386713	0.2679598	0.3158619	0.3534091	0.3738671	0.3922046	0.4137972	0.4887343	0.4926259	0.4678619	0.4244772	0.4086224	0.3845052	0.3694493	0.3513601	0.3272989	0.3311276	0.303556	0.3234161	0.3316084	0.2893654	0.3026014	0.2849021	0.2765664	0.2812273	0.2784755	0.2567622	0.2785769	0.297708	0.3342815	0.4040087	0.3806713	0.2985437	0.2522535	0.2214108	0.2975262	0.297792	0.2573846	0.2473689	0.2586591	0.2848129	0.2496486	0.2571748
R5Z	0.3179825	0.3216381	0.3141818	0.3261434	0.3033741	0.3091591	0.3483042	0.3635769	0.3859895	0.4046433	0.3835979	0.3660996	0.3648164	0.4067919	0.4265122	0.3895612	0.3736836	0.3863059	0.3724353	0.3614371	0.3715594	0.405944	0.4175857	0.428278	0.4070664	0.4525664	0.4520839	0.4634441	0.4628339	0.4602045	0.4406608	0.4174126	0.4424213	0.4688794	0.4703322	0.4680052	0.4984423	0.5070944	0.4900647	0.4735577	0.436785	0.4457517	0.430993	0.435764	0.4657727	0.4289266	0.4527797	0.4322797	0.4767692
R6Z	0.3025227	0.3487028	0.3552168	0.366451	0.3809039	0.4270612	0.4256608	0.4045385	0.4275857	0.4156259	0.4228322	0.4325822	0.4114948	0.4467203	0.4499843	0.4604213	0.4459301	0.4567535	0.4130227	0.3855175	0.4075927	0.4518077	0.4643234	0.4747378	0.4630384	0.4601941	0.4671399	0.4815087	0.4688112	0.4730909	0.4738794	0.4747255	0.5135944	0.5293829	0.5492518	0.554035	0.5938182	0.5824406	0.582771	0.6155315	0.6126014	0.6194091	0.5687884	0.5597989	0.5937308	0.5745979	0.6194265	0.6418636	0.6814021
R7Z	0.3109825	0.3684423	0.3676643	0.359049	0.3608829	0.3820874	0.416278	0.3702692	0.4007448	0.4284143	0.4181556	0.4089318	0.4226171	0.4452797	0.4562063	0.4373059	0.4202535	0.4321171	0.4265332	0.4262185	0.4503322	0.4501346	0.4702081	0.4939982	0.4575804	0.5073479	0.4990821	0.4870944	0.499215	0.4826941	0.4648934	0.4826381	0.5080874	0.5165367	0.5293462	0.5281294	0.5445402	0.580444	0.5925507	0.603007	0.6063094	0.6155979	0.5701172	0.5870507	0.6191941	0.5720524	0.6296364	0.6435752	0.6825542
R8Z	0.3232553	0.3651189	0.3628427	0.3831906	0.3806521	0.3972762	0.4135612	0.4011591	0.4207885	0.4319493	0.4463881	0.4383566	0.4178199	0.4443392	0.4440524	0.4645087	0.4551503	0.4343409	0.4261678	0.4133601	0.4480192	0.4685525	0.4770891	0.4927307	0.47025	0.4789738	0.475521	0.4885472	0.4999266	0.4967028	0.4771416	0.4836364	0.5048601	0.5119668	0.522243	0.5409231	0.5791136	0.5988933	0.5853951	0.6126381	0.6087587	0.6385891	0.5780034	0.5751905	0.6256486	0.6054755	0.6303077	0.6493496	0.6838532
R9Z	0.3076923	0.3533968	0.3502972	0.3580839	0.383014	0.3960507	0.4101748	0.3812063	0.4089126	0.4218287	0.4317238	0.4348706	0.417951	0.4353007	0.4594108	0.4436206	0.4404615	0.4469808	0.4033287	0.4115874	0.4397762	0.4464493	0.4523794	0.4401171	0.4304738	0.4860926	0.4681801	0.4600577	0.4534074	0.4364843	0.4573182	0.4748829	0.5064126	0.5169825	0.5339336	0.547021	0.5795542	0.6015595	0.589493	0.6012045	0.622271	0.6198951	0.5547116	0.5543794	0.6002255	0.5812675	0.5913077	0.6121049	0.6542028
R10Z	-0.06292308	-0.05643706	-0.08629195	-0.05514685	-0.008069928	0.00384965	0.003861888	-0.04075874	0.000176574	0.04712937	0.05340909	0.03675525	0.0333986	0.07512937	0.09313287	0.08202797	0.0749458	0.08474126	0.09682867	0.1102308	0.1240437	0.1192133	0.1225524	0.1357273	0.1355087	0.1836416	0.1886276	0.1692937	0.190792	0.2204231	0.2278934	0.2161748	0.2385542	0.2685	0.2740734	0.2973864	0.3496276	0.3635699	0.355264	0.3691538	0.380458	0.4024301	0.352257	0.3856888	0.4074948	0.4022395	0.4216381	0.4265962	0.4651591
R11Z	-0.4762168	-0.4514388	-0.4490699	-0.4342115	-0.4226311	-0.4135594	-0.371507	-0.4026066	-0.3668042	-0.3126538	-0.2931888	-0.3150839	-0.3258147	-0.2891731	-0.2609458	-0.2601416	-0.2837605	-0.2891136	-0.2870944	-0.2936783	-0.2526976	-0.2258199	-0.2057657	-0.2126276	-0.2328689	-0.2025892	-0.1726556	-0.155792	-0.1430874	-0.131542	-0.1530402	-0.1234598	-0.1156556	-0.1058829	-0.06321329	-0.03566259	-0.01327447	-0.01104371	-0.01983042	-0.01062937	-0.008459791	0.03713462	-0.01458741	0.00006293655	0.04248776	0.0265472	0.04879196	0.08626398	0.1149406
R12Z	-0.5438654	-0.5250384	-0.4998741	-0.4505122	-0.4531381	-0.4273077	-0.396708	-0.439257	-0.4136766	-0.3907465	-0.3813794	-0.3926469	-0.4201486	-0.3740857	-0.3401101	-0.3433129	-0.3358986	-0.3264685	-0.3280262	-0.3550157	-0.3490122	-0.328708	-0.3147063	-0.2998881	-0.2914213	-0.2400857	-0.2460525	-0.2314336	-0.2496766	-0.2704213	-0.2735769	-0.2373304	-0.2200332	-0.2100122	-0.1873532	-0.1695175	-0.11625	-0.1226066	-0.1770769	-0.1487098	-0.1396119	-0.08440384	-0.1318112	-0.1179633	-0.09547551	-0.1129318	-0.09827797	-0.06802972	-0.03562238
R13Z	-0.8216574	-0.8030839	-0.8073443	-0.7918164	-0.7627482	-0.7206434	-0.6929982	-0.7177413	-0.7041276	-0.6710454	-0.6560122	-0.6824948	-0.7356101	-0.7013514	-0.7031434	-0.7094511	-0.7111591	-0.7034441	-0.7191224	-0.7471556	-0.7578321	-0.7461906	-0.7353427	-0.7361101	-0.7403461	-0.7134266	-0.7230909	-0.7242343	-0.7484318	-0.7190158	-0.7224773	-0.7231976	-0.6970017	-0.7064493	-0.705736	-0.6663723	-0.644493	-0.6685752	-0.690264	-0.6545717	-0.6855839	-0.6597028	-0.6880402	-0.6814528	-0.6595227	-0.6779528	-0.6785367	-0.6753444	-0.6197116
R14Z	-0.849979	-0.8361311	-0.8079616	-0.7439843	-0.742764	-0.7177483	-0.6921871	-0.7175	-0.6779126	-0.6655927	-0.6369248	-0.6731731	-0.6980752	-0.6609528	-0.6679318	-0.6455542	-0.634479	-0.6511521	-0.6577692	-0.6691993	-0.6368479	-0.6185227	-0.6030332	-0.6004458	-0.6167622	-0.5641521	-0.566486	-0.5622273	-0.5776119	-0.6141521	-0.6172622	-0.6141801	-0.5946137	-0.59357	-0.5889842	-0.570708	-0.5411661	-0.5778217	-0.5978426	-0.5723443	-0.5691643	-0.549493	-0.5778426	-0.5671976	-0.5516206	-0.560493	-0.5671346	-0.5613724	-0.5157885
R15Z	-0.8616101	-0.8279108	-0.8001608	-0.7599283	-0.7344563	-0.7033514	-0.6840787	-0.7063304	-0.6571066	-0.6400437	-0.6626661	-0.6668741	-0.6736136	-0.6551696	-0.6386853	-0.6429528	-0.6541993	-0.6442675	-0.646493	-0.6559405	-0.6349755	-0.6200262	-0.5958898	-0.5686014	-0.5790245	-0.5603619	-0.5753076	-0.5778286	-0.6062482	-0.6024388	-0.6045402	-0.5938584	-0.5906434	-0.5866731	-0.5908531	-0.5853864	-0.5354738	-0.5514108	-0.5812675	-0.5745525	-0.5758566	-0.535785	-0.5573199	-0.5572045	-0.5523968	-0.5607709	-0.5711294	-0.5613933	-0.5370454
R16Z	-1.122851	-1.083296	-1.090755	-1.061065	-1.035269	-1.018442	-1.016488	-1.035906	-1.006094	-1.001472	-0.9976555	-1.034825	-1.092329	-1.057276	-1.05172	-1.067694	-1.107341	-1.117421	-1.113072	-1.126946	-1.11603	-1.063392	-1.042621	-1.033715	-1.068823	-1.069685	-1.110042	-1.128332	-1.178066	-1.191203	-1.206239	-1.224507	-1.234626	-1.223958	-1.222199	-1.206374	-1.202624	-1.23997	-1.276407	-1.27753	-1.281283	-1.214809	-1.239122	-1.212844	-1.222956	-1.266649	-1.263212	-1.229767	-1.223981
R17Z	-1.07339	-1.061538	-1.032694	-1.01086	-0.9993689	-0.9715385	-0.9673723	-0.9911573	-0.9783723	-0.9896941	-0.9803077	-1.002336	-1.066526	-1.048323	-1.03367	-1.055378	-1.084542	-1.092483	-1.087941	-1.104012	-1.090773	-1.072858	-1.055413	-1.044392	-1.07993	-1.052872	-1.079241	-1.130287	-1.158448	-1.180881	-1.216509	-1.219907	-1.221647	-1.222841	-1.217173	-1.231149	-1.20368	-1.204112	-1.235579	-1.223145	-1.225421	-1.217528	-1.258152	-1.251558	-1.257047	-1.288951	-1.276129	-1.262864	-1.245687
R18Z	-0.285701	-0.2754144	-0.299722	-0.3018636	-0.2947045	-0.2847465	-0.2711416	-0.3093881	-0.2998269	-0.3371468	-0.3634178	-0.4289685	-0.4727308	-0.4549388	-0.4741941	-0.5210122	-0.5327919	-0.5329825	-0.5421451	-0.573236	-0.5283986	-0.513313	-0.5120157	-0.5236433	-0.5716923	-0.551528	-0.6278234	-0.6781451	-0.7459056	-0.7460402	-0.7484213	-0.783042	-0.7995752	-0.7806084	-0.7814825	-0.7700262	-0.7451766	-0.7675804	-0.793264	-0.7870682	-0.8035996	-0.7496224	-0.7395979	-0.7051311	-0.7190839	-0.7729703	-0.7886223	-0.7809423	-0.7618164
R19Z	-0.2985629	-0.2896766	-0.3052168	-0.300465	-0.2881643	-0.2786853	-0.2840035	-0.3135979	-0.3215857	-0.3607238	-0.3559545	-0.4103147	-0.4790577	-0.4417273	-0.4239126	-0.4608496	-0.5062657	-0.5129161	-0.543715	-0.5636538	-0.5298829	-0.5029528	-0.4878461	-0.4977115	-0.5076591	-0.51575	-0.5970262	-0.6672133	-0.715764	-0.7151748	-0.74332	-0.7744825	-0.7573497	-0.7604003	-0.7821066	-0.7704248	-0.737951	-0.7587762	-0.7756766	-0.7800717	-0.787694	-0.7294248	-0.7173916	-0.7082745	-0.7274685	-0.7714423	-0.7604423	-0.7745175	-0.7825786
R20Z	0.006884617	0.00534441	0.0134021	0.04068006	0.04188636	0.07432517	0.08658217	0.0652028	0.07681643	0.06641258	0.05772903	0.02555769	-0.07897727	-0.07529371	-0.08736363	-0.1105122	-0.1239633	-0.1349773	-0.1965752	-0.2591888	-0.2843566	-0.2849318	-0.2874301	-0.2925	-0.3364476	-0.3689877	-0.4623129	-0.5070682	-0.4961381	-0.4363234	-0.4439021	-0.4740437	-0.4811171	-0.5078024	-0.5251836	-0.5277168	-0.5680472	-0.6084912	-0.6731696	-0.6962622	-0.7214563	-0.6918391	-0.7173776	-0.6926678	-0.663764	-0.670479	-0.6132482	-0.5732954	-0.5236241
R1R	0.3116766	0.3403532	0.393299	0.402299	0.3308829	0.3097028	0.3392657	0.3206835	0.3859825	0.416958	0.4366556	0.4448794	0.4560682	0.4448479	0.4419738	0.3948042	0.3707447	0.3823619	0.4138776	0.3967465	0.3961084	0.3882587	0.3622063	0.2681049	0.2114545	0.2263479	0.1780035	0.1572867	0.07353847	-0.02555244	-0.1004248	-0.1843741	-0.2480752	-0.2331783	-0.1959738	-0.2046381	-0.2063601	-0.2088514	-0.2314965	-0.2338724	-0.2420752	-0.1921521	-0.2261766	-0.2752185	-0.2741031	-0.2647937	-0.2174388	-0.2249178	-0.2178182
R2R	0.3979353	0.3746853	0.3510227	0.3054493	0.2732343	0.287778	0.3109913	0.2593619	0.2887587	0.3022378	0.2615542	0.2376503	0.1943479	0.2411591	0.2509266	0.214486	0.1810979	0.1661084	0.1652727	0.1503794	0.1267867	0.1016906	0.08822203	0.06119405	0.02539336	0.03299476	-0.01116608	-0.01089336	-0.003631125	0.009767481	0.04333041	0.08621329	0.115056	0.1517045	0.2063741	0.2479982	0.2722238	0.273479	0.2207919	0.1491941	0.1002168	0.1299266	0.07484266	-0.0067972	-0.03975175	-0.07813287	-0.1026504	-0.1112727	-0.07838636
R3R	0.2843601	0.2562902	0.2471905	0.2484318	0.1959126	0.1653566	0.1751206	0.2148462	0.2997133	0.3217605	0.2910035	0.315521	0.2811329	0.3008794	0.2871434	0.2735699	0.1973462	0.1183531	0.1531521	0.2285979	0.2552203	0.2278986	0.231035	0.2655385	0.2771923	0.3143427	0.3129126	0.3202203	0.24675	0.2042343	0.2069948	0.1833968	0.1565087	0.1485874	0.1038339	0.1359738	0.1853724	0.1579633	0.06556817	0.01728846	0.004423076	0.04902273	0.03332518	0.01022903	0.0009160858	-0.0003723835	-0.001972027	-0.03599127	-0.01463112
R4R	0.2025052	0.2219808	0.2336906	0.2584178	0.2528741	0.2378514	0.2250297	0.2201066	0.2378444	0.2524196	0.2285927	0.1940699	0.2041853	0.2959563	0.3350752	0.2849493	0.2079493	0.1499912	0.1629965	0.2041941	0.2458269	0.3392465	0.4196521	0.4896486	0.5145612	0.5149545	0.4307937	0.4291084	0.4212325	0.4277954	0.4346818	0.4543863	0.4189161	0.3724038	0.3418566	0.3549406	0.3866941	0.4064231	0.3565524	0.3394091	0.3436154	0.363965	0.3245629	0.3012605	0.3252098	0.2690507	0.2688007	0.3138829	0.3697885
R5R	0.3134948	0.3416661	0.3363881	0.3419143	0.3748723	0.4030384	0.4235437	0.3733339	0.3873234	0.4323566	0.4342885	0.3999021	0.4112937	0.4531084	0.4455489	0.4210577	0.4138706	0.4131119	0.3758147	0.3980053	0.4224038	0.4374825	0.461521	0.4504685	0.4456066	0.4681381	0.436729	0.4536731	0.4745332	0.4903042	0.4602762	0.4775332	0.505229	0.5251224	0.5324598	0.5272552	0.5402587	0.5644178	0.5749371	0.5926976	0.579292	0.5878496	0.524243	0.5548077	0.5957255	0.5867937	0.6030629	0.6295507	0.6749633
R6R	0.3162902	0.3500489	0.3651171	0.365785	0.3885909	0.4329895	0.4322447	0.3821119	0.4245839	0.4316975	0.4490612	0.4396609	0.4176941	0.4485035	0.4553724	0.4540612	0.4493444	0.4315944	0.4190856	0.3840996	0.4459878	0.4629143	0.4738392	0.4769668	0.4401171	0.4690052	0.4669091	0.4745525	0.4547465	0.4376975	0.4395315	0.4757552	0.4854913	0.5137483	0.5263968	0.5346101	0.5928356	0.5691258	0.5804283	0.6007902	0.6207115	0.6388951	0.578278	0.5745314	0.6053007	0.5961416	0.630972	0.6302465	0.6643637
R7R	0.3379143	0.3485419	0.3767063	0.3767325	0.3574965	0.3936923	0.4001101	0.3686853	0.4418566	0.4483392	0.4286626	0.4337727	0.4035402	0.443222	0.4839458	0.4693724	0.4520892	0.4620315	0.4364318	0.415035	0.4350489	0.4653077	0.4936871	0.4616276	0.4175122	0.4797465	0.4809091	0.4732675	0.4537727	0.4863514	0.4946486	0.4926119	0.4885332	0.5056258	0.5352605	0.5614212	0.5874371	0.5746398	0.5791486	0.6039895	0.6144371	0.6409825	0.5925734	0.6024091	0.6164266	0.5988462	0.6235717	0.6576678	0.681152
R8R	0.2778199	0.3035804	0.3023391	0.3088951	0.3126014	0.3650752	0.3824738	0.3318864	0.3600122	0.3735612	0.3545524	0.3619178	0.3655315	0.4073479	0.4264161	0.4008566	0.4044213	0.4100052	0.3959913	0.3818934	0.413007	0.413785	0.4037815	0.3858741	0.3608095	0.4112622	0.4123147	0.4049615	0.3823619	0.3795472	0.3716976	0.3703409	0.3978619	0.4368356	0.4498234	0.4696836	0.4981818	0.5009405	0.4893619	0.5365804	0.5243479	0.5586189	0.4951451	0.4890682	0.5151381	0.5034387	0.5278689	0.5421119	0.5988042
R9R	-0.09563112	-0.06727797	-0.06829021	-0.03093356	-0.01427797	-0.004557695	-0.01888461	-0.05948776	-0.005697554	0.02347552	0.0263042	0.0155507	-0.005131116	0.04256643	0.0694493	0.03876574	0.04014685	0.04832343	0.04921154	0.03720105	0.05001049	0.05775	0.06710315	0.06792832	0.03296853	0.0523986	0.06483916	0.1066748	0.09782867	0.07480245	0.09042308	0.1051154	0.09445629	0.1243619	0.1492587	0.1377587	0.1803094	0.2064982	0.2220752	0.2283496	0.1941486	0.2235017	0.2040349	0.2061871	0.2452919	0.2416486	0.2423969	0.2610402	0.3189895
R10R	-0.4026556	-0.3749983	-0.3785822	-0.3394248	-0.329514	-0.3005	-0.2728112	-0.3004336	-0.2893794	-0.2600594	-0.2666469	-0.2662046	-0.2812413	-0.2262902	-0.2019248	-0.2144633	-0.2379423	-0.2282972	-0.2453339	-0.2660385	-0.2650769	-0.2349738	-0.2205122	-0.2343846	-0.2539458	-0.2101329	-0.2052727	-0.1895262	-0.2029213	-0.1908584	-0.1912832	-0.183958	-0.1402115	-0.102715	-0.07437587	-0.08585664	-0.05045455	-0.01897203	-0.05721678	-0.04835664	-0.004045454	0.0437535	-0.01223951	-0.007463284	0.03398776	0.02631993	0.01889161	0.0209458	0.08576748
R11R	-0.5115962	-0.4762605	-0.4624913	-0.4605594	-0.4419406	-0.4264143	-0.415993	-0.4347343	-0.385236	-0.3635891	-0.3455944	-0.3472797	-0.3842727	-0.3540734	-0.3334493	-0.3190822	-0.3136486	-0.3085262	-0.3260822	-0.3311066	-0.3203147	-0.2822063	-0.2892902	-0.3031836	-0.3084685	-0.2501381	-0.2417762	-0.2183811	-0.2326346	-0.2443864	-0.2514213	-0.2288234	-0.1973933	-0.1972622	-0.1702552	-0.1424161	-0.109208	-0.1223322	-0.143507	-0.128299	-0.1224825	-0.08688286	-0.1300175	-0.1330612	-0.1008217	-0.1088934	-0.09960139	-0.09975874	-0.03818007
R12R	-0.8129353	-0.7831818	-0.7764528	-0.7497867	-0.7381818	-0.6930909	-0.696507	-0.6989475	-0.6774458	-0.6686539	-0.6791311	-0.680285	-0.7183042	-0.6880577	-0.6864074	-0.7022535	-0.7107587	-0.7085664	-0.730528	-0.7491993	-0.7253024	-0.7090629	-0.7020035	-0.6947308	-0.7102745	-0.685194	-0.6946871	-0.6950629	-0.6853514	-0.6935787	-0.7245105	-0.7231573	-0.6946084	-0.6755997	-0.68143	-0.6690717	-0.6484877	-0.6789388	-0.6767814	-0.6503304	-0.6642535	-0.6039755	-0.6414948	-0.6420175	-0.6314458	-0.6622587	-0.6595961	-0.6462919	-0.5987762
R13R	-0.7899965	-0.7778584	-0.7511189	-0.74493	-0.7263636	-0.7209126	-0.6976066	-0.7343216	-0.7173933	-0.6996136	-0.6559965	-0.6739248	-0.7175192	-0.7055822	-0.7213147	-0.7288916	-0.7151801	-0.7210734	-0.7275804	-0.7575979	-0.7394265	-0.7416066	-0.7248724	-0.7186748	-0.7395315	-0.706271	-0.7286399	-0.6937465	-0.695743	-0.7383024	-0.7330192	-0.7131748	-0.7130105	-0.7149213	-0.7102395	-0.7032657	-0.6558636	-0.6503199	-0.6685909	-0.6505192	-0.6684947	-0.6384668	-0.690902	-0.6619213	-0.6414318	-0.6826783	-0.6706906	-0.6540927	-0.6316766
R14R	-0.9265874	-0.9200419	-0.8967762	-0.8593497	-0.8387098	-0.81375	-0.8003584	-0.8322867	-0.8181066	-0.8284982	-0.7980874	-0.8097465	-0.8457168	-0.795222	-0.8130769	-0.8289772	-0.863729	-0.8715437	-0.8655717	-0.8918112	-0.8657448	-0.857201	-0.8631661	-0.8588444	-0.8827168	-0.8402448	-0.8644388	-0.8619913	-0.8705769	-0.8882116	-0.8941521	-0.8935297	-0.9189685	-0.9100577	-0.9032098	-0.9055454	-0.8937517	-0.8864038	-0.9136836	-0.9093829	-0.9172622	-0.8890647	-0.9346311	-0.9171171	-0.9074685	-0.911437	-0.8832063	-0.8881224	-0.8748986
R15R	-1.057362	-1.024654	-1.022136	-0.978451	-0.9550787	-0.9485944	-0.949194	-0.9859353	-0.9318514	-0.9354685	-0.9209126	-0.9295752	-0.9710437	-0.9572273	-0.9785507	-1.011311	-1.026402	-1.014921	-1.075005	-1.11368	-1.085566	-1.086374	-1.091663	-1.088376	-1.091629	-1.084802	-1.114255	-1.163902	-1.196732	-1.199455	-1.210259	-1.22489	-1.228563	-1.237568	-1.251475	-1.230579	-1.207287	-1.20267	-1.24211	-1.266804	-1.290343	-1.218313	-1.245909	-1.263935	-1.274923	-1.286577	-1.285654	-1.308166	-1.264918
R18R	-0.2093077	-0.1997605	-0.2041923	-0.2311241	-0.2304388	-0.2206259	-0.2043094	-0.2345997	-0.2591276	-0.2811486	-0.3011766	-0.3098182	-0.369694	-0.3608706	-0.3775804	-0.4049895	-0.4058741	-0.4072797	-0.4331573	-0.469694	-0.4445105	-0.4245262	-0.3927202	-0.4030927	-0.4371521	-0.4364913	-0.5320507	-0.5979598	-0.6444143	-0.6606783	-0.6710699	-0.6625489	-0.6388794	-0.6576748	-0.6549668	-0.6744021	-0.671285	-0.6741329	-0.7055717	-0.7027814	-0.7137832	-0.6723602	-0.7178392	-0.7186766	-0.7223899	-0.7457762	-0.7235367	-0.703778	-0.6870769
R19R	-0.2098671	-0.2070227	-0.2275979	-0.2374231	-0.2355227	-0.2272255	-0.216743	-0.2387116	-0.2407972	-0.2381713	-0.2684912	-0.3268933	-0.3910402	-0.3653584	-0.3639388	-0.3807343	-0.3845472	-0.3839125	-0.4258199	-0.4688601	-0.4419283	-0.409222	-0.3788496	-0.3858636	-0.4205979	-0.4339808	-0.5236259	-0.5941311	-0.6146923	-0.6384213	-0.6640454	-0.6872448	-0.6998549	-0.6718654	-0.667028	-0.6734213	-0.6648549	-0.6742762	-0.6985105	-0.6921906	-0.7011084	-0.6732045	-0.7075629	-0.702993	-0.7072045	-0.7275664	-0.7228443	-0.7040437	-0.6858881
R1A	0.3336049	0.3874266	0.392444	0.3886171	0.4106766	0.4431346	0.4509283	0.4258339	0.4560944	0.4597255	0.4420962	0.4349546	0.4241713	0.4565157	0.4516556	0.4524773	0.4393986	0.4403689	0.4348514	0.4105455	0.4557238	0.4710525	0.4759406	0.4540892	0.4354091	0.4907465	0.460708	0.4848304	0.4825752	0.4626748	0.4532815	0.4707797	0.5080699	0.5038846	0.5149737	0.5255804	0.5879196	0.5921014	0.5967011	0.6274755	0.637444	0.6352605	0.5694493	0.5899965	0.6209476	0.6123636	0.6522535	0.6697884	0.7266626
R2A	0.2712203	0.3088986	0.3140227	0.3192045	0.3423199	0.3607483	0.3734195	0.3166434	0.3555018	0.3745052	0.3450105	0.332729	0.3283427	0.3542605	0.354285	0.3388287	0.3203304	0.3374143	0.332979	0.2899126	0.2900839	0.2929143	0.3064982	0.2824283	0.2334371	0.2671311	0.2825734	0.3023392	0.2888357	0.260715	0.2306259	0.2447098	0.2679825	0.2897745	0.3270192	0.3556154	0.3840227	0.4023374	0.4264353	0.4788304	0.4876975	0.4634353	0.4226503	0.447535	0.4725717	0.4862709	0.5166783	0.5401084	0.5770629
R3A	0.004400351	0.0369056	0.04882867	0.04708042	0.0485979	0.07271328	0.1092885	0.08277622	0.1047727	0.09524999	0.07229546	0.08649301	0.0748007	0.08837413	0.1290297	0.1324615	0.1268479	0.1194738	0.07580769	0.05246853	0.05295105	0.03790385	0.04565734	0.03083042	0.005129371	0.0395944	0.03483392	0.04119755	0.02273776	0.01027623	-0.009031466	-0.005760489	0.01979196	0.05270979	0.08912762	0.1008147	0.1289633	0.1336748	0.1353252	0.1690315	0.171701	0.2048357	0.1639038	0.1600192	0.1516958	0.140257	0.1555402	0.1905489	0.246264
R4A	-0.4432273	-0.4036993	-0.3976171	-0.3771241	-0.3589633	-0.3610087	-0.348722	-0.3719423	-0.3520035	-0.328799	-0.3368094	-0.3257395	-0.3646171	-0.3275227	-0.3054528	-0.3184038	-0.2987395	-0.2999965	-0.3194266	-0.3567727	-0.3212343	-0.314965	-0.3292063	-0.3439143	-0.3455525	-0.3227902	-0.3261573	-0.3043584	-0.3085734	-0.3291503	-0.3089283	-0.2683059	-0.2670629	-0.2728759	-0.2388024	-0.1912675	-0.1713007	-0.1675874	-0.1769528	-0.1514178	-0.159028	-0.1557657	-0.1996486	-0.1761713	-0.1614493	-0.1677692	-0.1467815	-0.121007	-0.1116521
R5A	-0.6794371	-0.6519493	-0.6349878	-0.6197465	-0.6224213	-0.587222	-0.5587028	-0.6216119	-0.5902797	-0.5608899	-0.5551993	-0.5485525	-0.5744248	-0.5445437	-0.536472	-0.5427308	-0.5335787	-0.5406574	-0.5394073	-0.5631556	-0.5516766	-0.551479	-0.5485664	-0.5486206	-0.5662517	-0.5141906	-0.5219143	-0.5087465	-0.5316871	-0.5440385	-0.5431049	-0.5328462	-0.5033846	-0.4683566	-0.4611836	-0.410236	-0.3856084	-0.388472	-0.4094231	-0.3769598	-0.3769231	-0.3520979	-0.3974528	-0.3811696	-0.3391748	-0.3286888	-0.3222832	-0.3329353	-0.3091364
R6A	-0.7588269	-0.7582133	-0.7505734	-0.7164248	-0.6824772	-0.6832902	-0.6700367	-0.6968689	-0.6615577	-0.6434615	-0.6432028	-0.6778566	-0.706486	-0.6616905	-0.6594947	-0.6601294	-0.6603584	-0.662514	-0.6908234	-0.7322587	-0.7111119	-0.6938864	-0.6838549	-0.6954878	-0.7003549	-0.6629213	-0.6607622	-0.6775734	-0.6925401	-0.6919703	-0.6986573	-0.6947272	-0.6663968	-0.6549511	-0.6760822	-0.6789248	-0.6219248	-0.5952395	-0.6415193	-0.6275524	-0.6413356	-0.6038059	-0.6521206	-0.6276538	-0.604313	-0.6230332	-0.6191329	-0.6263706	-0.6000629
R1B	0.1866748	0.2629405	0.2506346	0.2657587	0.2750332	0.3148881	0.3648846	0.268535	0.2403899	0.2486538	0.2644615	0.2630647	0.217944	0.2309161	0.2119266	0.2189073	0.2052343	0.2257273	0.1760577	0.1461399	0.2377605	0.2345769	0.2332203	0.213708	0.1606486	0.1834056	0.1779685	0.2041504	0.2540175	0.3149773	0.2978864	0.3064038	0.3680279	0.4002605	0.4245962	0.434549	0.4357045	0.4464825	0.4722115	0.4537238	0.3698759	0.3279091	0.2596311	0.2851049	0.3098986	0.256799	0.2944982	0.3499056	0.4175297
R2B	0.1066486	0.1948094	0.2121591	0.2585822	0.3211188	0.3588479	0.3510839	0.2654965	0.2912045	0.3171766	0.3061416	0.2836538	0.2553479	0.2566241	0.248222	0.2280577	0.1663252	0.1564895	0.1239528	0.08710315	0.1467273	0.1768322	0.1702762	0.1360367	0.118528	0.151979	0.1526713	0.127722	0.1217622	0.121035	0.08068531	0.08983916	0.1136434	0.1186451	0.1826888	0.2241329	0.2395559	0.2444073	0.3385752	0.4496976	0.4703601	0.4573392	0.4195787	0.4227745	0.4847972	0.5258794	0.6107762	0.6814948	0.7355908
R3B	-0.02660489	0.04470979	0.06507168	0.07492832	0.07730419	0.06230594	0.08151399	0.03545804	0.05703322	0.01736888	0.02041958	0.05474825	0.0534056	0.05571153	0.06308392	0.04547552	0.05001923	0.07702621	0.0639528	0.008849655	0.02680594	0.01520279	-0.001685311	-0.06312762	-0.1311818	-0.09722902	-0.09274824	-0.0763479	-0.09047378	-0.1042727	-0.1209773	-0.1251958	-0.1404441	-0.1211853	-0.06448951	-0.02329196	-0.003657346	0.0198479	0.03316084	0.08308042	0.09640559	0.1087063	0.05787237	0.0515472	0.0595472	0.05948427	0.09148076	0.1259126	0.1825489
R4B	-0.4346923	-0.375542	-0.3561206	-0.3503444	-0.3380857	-0.3249843	-0.2983042	-0.3691748	-0.358542	-0.3701469	-0.3728549	-0.3748182	-0.3597902	-0.3143794	-0.3279528	-0.3204983	-0.3039912	-0.2905088	-0.3144213	-0.3654336	-0.3549108	-0.3563042	-0.3886731	-0.4401049	-0.4992308	-0.4551976	-0.4464965	-0.4303077	-0.4355612	-0.4622972	-0.4671888	-0.4715944	-0.438764	-0.4013916	-0.3920472	-0.3454493	-0.2974913	-0.2732902	-0.2835594	-0.2645752	-0.3063444	-0.3050857	-0.3581731	-0.327173	-0.3083164	-0.3347902	-0.290986	-0.2773182	-0.2448217
R5B	-0.6796084	-0.6534091	-0.6415682	-0.6092745	-0.6105752	-0.6143776	-0.5894074	-0.5930262	-0.6006084	-0.6092937	-0.5869143	-0.5901783	-0.629166	-0.5948776	-0.5623427	-0.5932413	-0.5840245	-0.5623864	-0.592729	-0.6171993	-0.6115699	-0.606028	-0.6332901	-0.6224074	-0.6236853	-0.5762308	-0.5972622	-0.6228654	-0.6196888	-0.5957954	-0.6108986	-0.6132168	-0.5959318	-0.5685017	-0.5653986	-0.532743	-0.4936119	-0.5128217	-0.5235262	-0.4882605	-0.4928846	-0.4956469	-0.528715	-0.5203531	-0.4570612	-0.473271	-0.4804021	-0.4657448	-0.4118147
R6B	-0.8365524	-0.7951486	-0.8240419	-0.785743	-0.766458	-0.7546329	-0.7176119	-0.743736	-0.71157	-0.7203427	-0.7013007	-0.7051416	-0.7356451	-0.6953776	-0.6984405	-0.7059965	-0.7082832	-0.6934091	-0.7412814	-0.7403934	-0.7232762	-0.7237413	-0.7486888	-0.762743	-0.7699056	-0.7079703	-0.6814423	-0.6944301	-0.7008112	-0.675736	-0.7004476	-0.702264	-0.6687657	-0.6657518	-0.6538007	-0.6428863	-0.6163619	-0.6367849	-0.640243	-0.616701	-0.6364266	-0.6116101	-0.659007	-0.6402133	-0.6109126	-0.6239545	-0.6301573	-0.6052238	-0.5933654
R7B	-0.8038654	-0.7524615	-0.7961102	-0.7641014	-0.7366748	-0.7563164	-0.6990857	-0.6992115	-0.6541293	-0.6785455	-0.6679842	-0.6866661	-0.760014	-0.7364423	-0.7365385	-0.7393724	-0.7101136	-0.6834335	-0.6948217	-0.7185454	-0.6909528	-0.7232972	-0.7419125	-0.7376521	-0.7540297	-0.7107657	-0.6920909	-0.6946066	-0.7004266	-0.6664563	-0.68143	-0.6963444	-0.715687	-0.6976888	-0.7153462	-0.6735262	-0.628521	-0.6577867	-0.6653689	-0.6632413	-0.7077203	-0.6640822	-0.7139773	-0.7130629	-0.6433584	-0.6715979	-0.7053969	-0.6706643	-0.6006119
R1C	0.1368794	0.1528182	0.04554545	0.08064336	0.06428495	-0.006678317	0.1808829	0.245701	0.2903619	0.205993	0.2454895	0.2118059	0.1616958	0.2421049	0.2149161	0.1977517	0.2537955	0.2913531	0.2791084	0.3546206	0.3917482	0.2720629	0.1587133	0.08835838	0.06245455	0.1818287	0.2862343	0.246278	0.2377273	0.3679039	0.3361416	0.2596241	0.1535087	0.04070106	-0.01695454	0.08296153	0.1925332	0.1979948	0.2276678	0.1708584	-0.06337063	-0.1001014	-0.118722	-0.1796154	-0.0676958	-0.03138461	-0.1146066	-0.0933077	0.02407693
R2C	0.2979336	0.2593129	0.1839685	0.1325018	0.1110839	0.1379318	0.1416241	0.08152797	-0.007160834	-0.09574825	-0.1330262	-0.0996049	-0.08498951	-0.04140909	-0.02684965	0.01594231	0.07689685	0.1146521	0.0763584	0.006900348	0.01200699	-0.006912586	-0.04158216	-0.04296678	-0.07002622	-0.01243182	-0.01965036	-0.04793881	0.02105769	0.06020279	0.0270035	0.04887238	0.08561715	0.07384965	0.0420979	0.07741084	0.1449563	0.2110612	0.2345979	0.2425385	0.2430682	0.3060507	0.3196818	0.3089598	0.2939161	0.2484913	0.2593409	0.2311608	0.2519878
R3C	0.06691608	0.1417483	0.1905489	0.2145052	0.1611451	0.1486416	0.1727587	0.146514	0.1392448	0.08926749	0.07577797	0.1249143	0.1268392	0.1075874	0.0697902	0.03870455	0.02006293	0.007173077	0.0152028	0.02045979	0.03781469	-0.01427972	-0.05817133	-0.1008357	-0.1668042	-0.1416678	-0.1571731	-0.1636574	-0.1625682	-0.1911346	-0.2948759	-0.3188968	-0.3093566	-0.3067535	-0.2516783	-0.2229039	-0.1669371	-0.07402097	0.03514161	0.1896783	0.2378199	0.2566311	0.208	0.2278636	0.2571364	0.2223654	0.2676381	0.3516556	0.4752692
R4C	-0.1981364	-0.1569755	-0.1696643	-0.1473147	-0.1225262	-0.1057203	-0.1061923	-0.1759143	-0.1790542	-0.2465559	-0.2916101	-0.2576049	-0.2115227	-0.1410927	-0.132229	-0.1287045	-0.1236906	-0.1217168	-0.1402657	-0.1984668	-0.2031958	-0.2432552	-0.3198689	-0.4290297	-0.4851451	-0.4463566	-0.4157622	-0.3867832	-0.4178706	-0.4262622	-0.4380123	-0.4652553	-0.4529475	-0.3907937	-0.3419458	-0.2940612	-0.2511975	-0.2579912	-0.2581643	-0.2581014	-0.2675507	-0.2729353	-0.3372745	-0.3140262	-0.3100437	-0.3341713	-0.3222937	-0.2961643	-0.263736
R5C	-0.5345524	-0.4723986	-0.4316329	-0.4179318	-0.4181521	-0.3989283	-0.381521	-0.4486171	-0.4666975	-0.5018182	-0.5082098	-0.505729	-0.5318025	-0.4730088	-0.4188601	-0.3879056	-0.3557955	-0.3234178	-0.3659755	-0.4366311	-0.4433566	-0.4710175	-0.5541905	-0.6360104	-0.7199091	-0.6746608	-0.6934371	-0.7062605	-0.7199982	-0.7356993	-0.759	-0.722215	-0.629528	-0.5618899	-0.5644073	-0.5329318	-0.4987517	-0.5144755	-0.5378794	-0.5342325	-0.5621538	-0.5699773	-0.6796801	-0.6719405	-0.6108479	-0.6158182	-0.6139161	-0.619243	-0.6031014
R6C	-0.7791031	-0.7473863	-0.7321941	-0.6823706	-0.6594493	-0.6469126	-0.6384703	-0.676743	-0.6383497	-0.6150542	-0.6291451	-0.670049	-0.6952116	-0.6636136	-0.6905209	-0.7012395	-0.6841171	-0.6818094	-0.7348846	-0.7532378	-0.7436958	-0.7568287	-0.7538252	-0.7388689	-0.7564633	-0.7043095	-0.7026189	-0.7198025	-0.7187884	-0.7064073	-0.7252762	-0.6933025	-0.7036346	-0.7016906	-0.7040402	-0.701757	-0.6744703	-0.6740385	-0.6959808	-0.6900559	-0.713472	-0.6788584	-0.711465	-0.7003409	-0.6650699	-0.6791346	-0.687792	-0.6702081	-0.6749388
R7C	-0.8482203	-0.8175472	-0.8118025	-0.7954773	-0.7683077	-0.752264	-0.7386294	-0.7463549	-0.7289056	-0.7258025	-0.7072937	-0.7287954	-0.7607325	-0.7639003	-0.7749546	-0.7605245	-0.7783601	-0.8132342	-0.8428303	-0.8837605	-0.8679755	-0.8506783	-0.8433479	-0.85093	-0.8787535	-0.8440034	-0.8350909	-0.8272744	-0.8121486	-0.7993374	-0.8256014	-0.8368531	-0.8605279	-0.8789685	-0.8893793	-0.871007	-0.8493724	-0.8803968	-0.8961434	-0.8959108	-0.9070052	-0.8451364	-0.8844983	-0.8835402	-0.8504703	-0.8705088	-0.8605	-0.8529843	-0.8408986
R8C	-0.8429353	-0.7976888	-0.7872062	-0.7541853	-0.7397273	-0.7327867	-0.7049143	-0.7101503	-0.6879143	-0.6870786	-0.6696433	-0.6616573	-0.7353059	-0.7118164	-0.7127237	-0.7254353	-0.7240245	-0.7160804	-0.7590105	-0.777986	-0.750514	-0.7260717	-0.7456556	-0.7373671	-0.7355664	-0.6957517	-0.6945018	-0.7150629	-0.7375402	-0.7197378	-0.6958916	-0.7295647	-0.7442587	-0.7327902	-0.7288322	-0.7167185	-0.6779842	-0.6813497	-0.7247028	-0.7026818	-0.6956976	-0.6633741	-0.7265315	-0.7072867	-0.6793636	-0.7023531	-0.7049231	-0.6969651	-0.6690612
R1D	-0.04816609	-0.02539161	-0.04436888	-0.01456294	0.009725523	-0.02815734	0.0416521	0.04251223	0.1017273	0.1037745	0.14675	0.1528654	0.142757	0.1871643	0.1980734	0.1470122	0.1360472	0.1651101	0.1807797	0.2165525	0.2475367	0.161729	0.1351206	0.06446329	-0.001097904	0.02463287	0.05287237	0.0718951	0.07670629	0.1490525	0.1017832	0.03467832	-0.005578674	-0.04052448	-0.09237937	-0.08918531	-0.06932168	-0.118771	-0.1708794	-0.2169476	-0.3608479	-0.3974248	-0.4601503	-0.5122203	-0.4398794	-0.4261818	-0.4531346	-0.4340874	-0.3748864
R2D	-0.02204022	0.001776223	-0.03438811	-0.02156119	-0.01225874	-0.02673776	0.04863461	0.06148077	0.1183881	0.1304965	0.1232937	0.1479073	0.140014	0.2016469	0.2191329	0.1819091	0.1289108	0.131722	0.1540105	0.1928584	0.1954511	0.1629231	0.1364965	0.08031643	0.03045979	0.04390384	0.05069406	0.06171503	0.05974826	0.07749825	0.09016959	0.05461888	0.004819928	-0.03802623	-0.0550035	-0.07188287	-0.08408391	-0.09553147	-0.1736888	-0.2466049	-0.3122919	-0.3576836	-0.4130787	-0.4305053	-0.4332989	-0.4094685	-0.4221329	-0.4372185	-0.4023199
R3D	-0.1163724	-0.08414511	-0.1137447	-0.09215909	-0.08613986	-0.08773251	-0.1015437	-0.1612203	-0.1339685	-0.1236346	-0.1007518	-0.09099825	-0.07633217	-0.01997903	-0.01931818	-0.04598077	-0.05774825	-0.03009965	-0.03251223	-0.09097552	-0.1070437	-0.1212308	-0.1379895	-0.1326294	-0.1400192	-0.1370594	-0.1544301	-0.1439091	-0.1606626	-0.1916066	-0.1548392	-0.09879894	-0.08380594	-0.08245456	-0.1035402	-0.1326538	-0.1499493	-0.1761014	-0.2303147	-0.3115734	-0.3999668	-0.3929511	-0.4325315	-0.4562465	-0.4266189	-0.419021	-0.399528	-0.4244336	-0.4554948
R4D	-0.2302238	-0.190701	-0.2151643	-0.214514	-0.2196801	-0.2219895	-0.2161591	-0.2889738	-0.2974371	-0.332549	-0.3451503	-0.3742011	-0.446458	-0.3887395	-0.3597745	-0.3297535	-0.3061993	-0.2898619	-0.3161713	-0.3106416	-0.2678287	-0.266035	-0.2733829	-0.2793969	-0.3036346	-0.2765962	-0.312722	-0.3334283	-0.3370874	-0.3732745	-0.3597815	-0.3582674	-0.3398933	-0.3186067	-0.3269563	-0.3728304	-0.3555384	-0.3449231	-0.3673584	-0.3680385	-0.3716171	-0.3480612	-0.4255612	-0.4131486	-0.3988776	-0.4249318	-0.4019668	-0.419958	-0.3837203
R5D	-0.4424074	-0.3531731	-0.3129161	-0.2897937	-0.3013077	-0.2757955	-0.244243	-0.3201503	-0.3552098	-0.3993794	-0.4254336	-0.5099843	-0.5860157	-0.5215629	-0.4194161	-0.3698776	-0.3500192	-0.3229021	-0.3394668	-0.3315262	-0.3368199	-0.3985507	-0.4706381	-0.5228689	-0.6059353	-0.6521241	-0.7841171	-0.8815594	-0.9002378	-0.9237115	-0.9244021	-0.873222	-0.7771137	-0.6887623	-0.6488899	-0.5923759	-0.5233479	-0.5504895	-0.6668496	-0.7588864	-0.8500664	-0.9088217	-0.9631818	-0.9648776	-0.8776626	-0.843014	-0.8607238	-0.9056976	-0.8980594
R6D	-0.880243	-0.8896293	-0.87832	-0.8259161	-0.7493916	-0.6777063	-0.6072482	-0.5920874	-0.5191154	-0.4988881	-0.5032797	-0.5509598	-0.6248881	-0.6735193	-0.7206014	-0.7430192	-0.7785647	-0.8315804	-0.871278	-0.8786486	-0.8451609	-0.8159283	-0.7413094	-0.6728793	-0.6010384	-0.5593095	-0.5209021	-0.471743	-0.4839283	-0.4905979	-0.4872815	-0.5338479	-0.6177465	-0.6776941	-0.689771	-0.6978672	-0.6521381	-0.627792	-0.6055541	-0.5537885	-0.4620909	-0.3915874	-0.4050385	-0.3758794	-0.3551661	-0.3825489	-0.3768706	-0.3997255	-0.4087448
R7D	-0.7860402	-0.7658444	-0.772007	-0.7360525	-0.7165419	-0.6893059	-0.6614615	-0.6911084	-0.6837518	-0.6770944	-0.667972	-0.6824912	-0.7531014	-0.7593706	-0.7646119	-0.7742308	-0.7815892	-0.8070192	-0.8464878	-0.8910384	-0.8872378	-0.8926661	-0.9017098	-0.8940926	-0.8820262	-0.827535	-0.8266608	-0.805722	-0.7916259	-0.7421154	-0.7245577	-0.7556433	-0.8158846	-0.8529493	-0.8572308	-0.8405804	-0.8199388	-0.8623969	-0.916264	-0.8739598	-0.8582272	-0.7950524	-0.8263759	-0.8029266	-0.7793269	-0.7990717	-0.7792902	-0.7925	-0.7710944
R8D	-0.810007	-0.8022045	-0.7929196	-0.7357255	-0.7135017	-0.7207937	-0.7182535	-0.7382623	-0.7125734	-0.7140752	-0.7043916	-0.718979	-0.7719231	-0.7403269	-0.7520018	-0.8117412	-0.8689598	-0.888958	-0.9263741	-0.9664249	-0.9403391	-0.9728759	-0.9607412	-0.9558462	-0.9801573	-0.9267185	-0.9387762	-0.9254947	-0.9508059	-0.9548846	-0.9877622	-1.020103	-1.023582	-1.003025	-1.06354	-1.077358	-1.042579	-1.071804	-1.125797	-1.123925	-1.110865	-1.067685	-1.101033	-1.094724	-1.070166	-1.066687	-1.084385	-1.095656	-1.083577
R9D	-0.8780717	-0.8457517	-0.8316853	-0.7972412	-0.7946381	-0.8145	-0.7954108	-0.8499808	-0.8159528	-0.7965612	-0.821035	-0.829764	-0.8952395	-0.9085227	-0.9274126	-0.9646363	-1.008661	-1.009935	-1.053206	-1.081759	-1.068558	-1.088479	-1.108274	-1.116684	-1.114024	-1.119941	-1.128715	-1.132759	-1.163143	-1.179322	-1.20271	-1.226115	-1.220614	-1.210011	-1.223745	-1.205215	-1.180993	-1.225493	-1.242002	-1.240031	-1.252673	-1.227234	-1.266719	-1.270208	-1.27243	-1.285063	-1.296297	-1.310677	-1.31017
R1E	0.2519633	0.2582972	0.249014	0.1819196	0.1541958	0.1419021	0.1595105	0.1539843	0.1686119	0.1597535	0.1021171	0.0568584	0.0005646811	0.01768007	0.02437238	-0.01422377	-0.04126401	-0.04869931	-0.08286364	-0.08118007	-0.05915209	-0.1104983	-0.1539283	-0.1968304	-0.2824773	-0.2237727	-0.1963636	-0.1376958	-0.1151906	-0.04367831	0.0412465	0.1020437	0.1815892	0.2711818	0.3975647	0.4766119	0.5265297	0.504986	0.384229	0.287236	0.1993007	0.2300472	0.1570315	0.0804021	0.05598951	0.02181643	-0.02004021	-0.07216259	-0.09066783
R2E	-0.009763985	-0.0103077	-0.01975699	0.009503492	0.005515735	-0.006176573	0.02683567	0.03584441	0.08055069	0.1185437	0.1313881	0.1401748	0.1370227	0.2032413	0.211701	0.1647605	0.1418654	0.1401748	0.1739143	0.1946504	0.1900297	0.1579598	0.1073654	0.09056993	0.04504195	0.05185664	0.02881818	0.04715385	0.04870279	0.07473251	0.06457692	0.05383916	0.003669583	-0.01286014	-0.02055594	-0.05972029	-0.07721328	-0.1073025	-0.1676906	-0.2198269	-0.3024266	-0.3350542	-0.415451	-0.4503042	-0.4369528	-0.4347168	-0.4036224	-0.4149948	-0.3993077
R3E	0.01175874	0.005555941	-0.01786713	0.006552446	-0.02665035	-0.02473601	0.03072203	0.009263981	0.08027622	0.1221958	0.1359685	0.1345822	0.1192413	0.1695996	0.1797465	0.1698322	0.1289755	0.1420227	0.1763374	0.163042	0.1610996	0.1350839	0.1001399	0.05033742	-0.002472025	0.03652448	0.001239514	0.01423777	0.03073602	0.02933392	0.04288986	0.04322202	0.01406294	-0.02387937	-0.04818357	-0.1009633	-0.1038077	-0.1172378	-0.2008077	-0.2616608	-0.3374301	-0.3581276	-0.4313129	-0.449507	-0.4236608	-0.4170227	-0.4031521	-0.431208	-0.4453111
R4E	-0.1396608	-0.1246136	-0.0867465	-0.09540209	-0.1172046	-0.1090909	-0.1238601	-0.1807587	-0.1411836	-0.1100822	-0.09537412	-0.09757169	-0.06916434	-0.02347727	-0.0156958	-0.04374825	-0.04947202	-0.02918881	-0.04330944	-0.08646853	-0.1042762	-0.1189388	-0.1149108	-0.1251276	-0.1578147	-0.1637028	-0.1856538	-0.1692273	-0.1817885	-0.1831101	-0.1718549	-0.1210192	-0.102451	-0.09957343	-0.09216257	-0.1206941	-0.131514	-0.1443497	-0.2292413	-0.3196696	-0.3980577	-0.3921958	-0.4680279	-0.4691241	-0.4352797	-0.4171206	-0.3699301	-0.4379353	-0.460514
R5E	-0.2378636	-0.2298287	-0.2261591	-0.2162255	-0.2308969	-0.2467657	-0.2508776	-0.3004808	-0.3008549	-0.3274581	-0.3575682	-0.3798357	-0.4436556	-0.4027745	-0.3590332	-0.3450105	-0.3205402	-0.3029493	-0.3140787	-0.3056748	-0.2946958	-0.2878199	-0.2710559	-0.2798164	-0.2704178	-0.2663461	-0.3216434	-0.3708986	-0.3646538	-0.36668	-0.3796503	-0.3708514	-0.3457517	-0.3369755	-0.3620472	-0.4041976	-0.3913671	-0.3762046	-0.3938077	-0.373687	-0.373507	-0.3598531	-0.3916993	-0.4226783	-0.405486	-0.4144703	-0.4067343	-0.4229633	-0.4059038
R6E	-0.4046276	-0.4286014	-0.4257378	-0.416243	-0.4365105	-0.4324685	-0.4353794	-0.4560927	-0.402722	-0.3976346	-0.4043444	-0.4675577	-0.5516468	-0.58493	-0.6333391	-0.6738462	-0.7239318	-0.7274388	-0.7615122	-0.7984947	-0.7704371	-0.7269878	-0.6576608	-0.5913654	-0.5190227	-0.4699371	-0.4993199	-0.4569091	-0.4007605	-0.3274161	-0.3176311	-0.3627727	-0.4234301	-0.4627989	-0.5259825	-0.5558286	-0.5211993	-0.4969738	-0.5313706	-0.5148601	-0.4594336	-0.3418916	-0.3179913	-0.2608164	-0.2233776	-0.2598951	-0.2031434	-0.1717885	-0.1236748
R7E	-0.5686276	-0.5911381	-0.5872168	-0.5802448	-0.5705385	-0.614708	-0.6489178	-0.7148584	-0.6975752	-0.6478497	-0.6090349	-0.5773951	-0.6037448	-0.6338024	-0.6804144	-0.7373532	-0.7859108	-0.8404318	-0.9487255	-1.085299	-1.125414	-1.112949	-1.013958	-0.8794615	-0.7448181	-0.6483618	-0.6439213	-0.6063182	-0.5979493	-0.5868514	-0.6183357	-0.7029143	-0.8268864	-0.9226818	-0.9630508	-1.01842	-1.03682	-1.099129	-1.161103	-1.121682	-1.045804	-0.9014738	-0.8881363	-0.8451276	-0.8291539	-0.882729	-0.9594213	-1.022339	-1.01514
R8E	-0.5620909	-0.5461642	-0.5156643	-0.4697815	-0.4412203	-0.4447797	-0.4383829	-0.5256574	-0.5215297	-0.5637867	-0.5660367	-0.5971032	-0.684	-0.7153951	-0.7728549	-0.8405507	-0.8523339	-0.8394475	-0.9168881	-1.014379	-1.030107	-1.039778	-1.039743	-1.044923	-1.059358	-1.014685	-1.018836	-1.02929	-1.015969	-0.9311154	-0.9512762	-1.045605	-1.120878	-1.151428	-1.155094	-1.174164	-1.180991	-1.252876	-1.349037	-1.347858	-1.297205	-1.210428	-1.206799	-1.171072	-1.094801	-1.105993	-1.107175	-1.104465	-1.035984
R9E	-0.8393549	-0.8257657	-0.833472	-0.8269913	-0.7999406	-0.8014231	-0.8175822	-0.8577605	-0.8123496	-0.8066102	-0.8145262	-0.8455629	-0.9003741	-0.9087902	-0.9255507	-0.9732727	-0.9815786	-1.013133	-1.074612	-1.083428	-1.026867	-1.026133	-1.008857	-1.029811	-1.075806	-1.036843	-1.044245	-1.067633	-1.077713	-1.109269	-1.155549	-1.172094	-1.197336	-1.201881	-1.249677	-1.249337	-1.244755	-1.266694	-1.262383	-1.231857	-1.241234	-1.203516	-1.207535	-1.238042	-1.260451	-1.276671	-1.293989	-1.304355	-1.324545
R1F	0.07118532	0.08662063	0.07784092	0.08363811	0.09801573	0.08856818	0.07437063	0.007743008	0.03368181	0.03882517	0.04370106	0.05275699	-0.006826929	-0.02370804	0.0009755239	0.003769231	0.01936888	0.04517482	0.01187937	-0.008821678	-0.003954542	-0.01288112	-0.01748427	-0.02839685	-0.0120979	0.01795804	-0.006152097	-0.004201046	-0.04435664	-0.05168532	-0.08097203	-0.08647203	-0.1115892	-0.122743	-0.1336294	-0.1528724	-0.1542168	-0.1632377	-0.1585717	-0.1617657	-0.1904021	-0.1492972	-0.2144353	-0.2555157	-0.2436084	-0.2625997	-0.2761329	-0.2903234	-0.2372972
R2F	0.04939686	0.04766958	0.05056469	0.03983566	0.003057697	-0.003171328	0.04125699	0.01119931	0.01248252	-0.01980943	-0.05433916	-0.05416259	-0.09838461	-0.08741958	-0.1171329	-0.1320647	-0.119493	-0.08577972	-0.03753497	0.02049475	0.06203147	0.03734266	-0.001333914	-0.07219406	-0.1316434	-0.1278339	-0.1709091	-0.1701259	-0.2303566	-0.278708	-0.3170664	-0.2997168	-0.3194807	-0.3256941	-0.3443566	-0.3483776	-0.292729	-0.3174266	-0.3929668	-0.3939126	-0.4174143	-0.4134196	-0.4833566	-0.5231958	-0.5428636	-0.5559528	-0.5160734	-0.4960682	-0.4862832
R3F	0.007141604	0.01023077	-0.00818356	-0.01055594	-0.01187587	0.01317133	0.0271486	-0.03087937	0.01633567	0.08358217	0.09059266	0.05045455	0.02029021	0.0763986	0.1012972	0.108285	0.09516609	0.1182255	0.09648775	0.08146854	0.1258462	0.1042692	0.1129126	0.1073601	0.05143881	0.01885839	-0.0137063	-0.02445804	-0.03752098	-0.0413951	-0.03549301	-0.02399126	-0.06244056	-0.07092657	-0.1161189	-0.142306	-0.1409406	-0.1544878	-0.2178391	-0.2376119	-0.2575892	-0.2661591	-0.3333689	-0.3447535	-0.3375315	-0.3746241	-0.374521	-0.3882657	-0.3948776
R4F	-0.1250262	-0.1164126	-0.1338374	-0.1440734	-0.207049	-0.207764	-0.1920262	-0.2375594	-0.2354755	-0.2455594	-0.237514	-0.2543811	-0.272736	-0.2645332	-0.2568234	-0.2533916	-0.2748986	-0.3035682	-0.382215	-0.4343234	-0.4071399	-0.4151818	-0.4051853	-0.3615017	-0.3285857	-0.258493	-0.2972238	-0.2928462	-0.2882203	-0.2464021	-0.2616521	-0.2387168	-0.2353794	-0.2525105	-0.2748776	-0.2909406	-0.2401888	-0.2346468	-0.2403339	-0.2580542	-0.3055962	-0.2816766	-0.3328601	-0.3380909	-0.3154703	-0.3282465	-0.2983112	-0.3023951	-0.2923514
R5F	-0.3007063	-0.2969091	-0.3205297	-0.3652937	-0.435507	-0.4620769	-0.4797675	-0.4994581	-0.3891976	-0.2981695	-0.2712552	-0.2728864	-0.3000437	-0.2948829	-0.3674598	-0.4656643	-0.5509161	-0.5871259	-0.6374214	-0.6334615	-0.5545909	-0.5070192	-0.4583357	-0.3999808	-0.3717133	-0.3142885	-0.3400787	-0.3510962	-0.3780559	-0.446014	-0.4856923	-0.5143322	-0.5858147	-0.6481031	-0.7178969	-0.7729353	-0.7413042	-0.7192762	-0.7129196	-0.7312955	-0.7846189	-0.754236	-0.8042185	-0.7991399	-0.8241608	-0.8244353	-0.7789773	-0.7768199	-0.7464108
R6F	-0.3577063	-0.309014	-0.2629301	-0.2730367	-0.2944336	-0.2873409	-0.267	-0.2809423	-0.2287098	-0.2421766	-0.2537045	-0.239806	-0.2939161	-0.3337063	-0.3983951	-0.4703217	-0.5550594	-0.5843724	-0.6017605	-0.5877063	-0.4787692	-0.4244004	-0.3648759	-0.2915699	-0.2531766	-0.2014283	-0.2502238	-0.2705717	-0.3012657	-0.3992413	-0.4881311	-0.543243	-0.5812657	-0.6435332	-0.7491678	-0.8638863	-0.8767238	-0.8837657	-0.9386678	-0.9962797	-1.12811	-1.182969	-1.323177	-1.342607	-1.33204	-1.353369	-1.299399	-1.259839	-1.251612
R7F	-0.6761713	-0.6942168	-0.7016643	-0.6889039	-0.6805997	-0.6540822	-0.6587447	-0.7042919	-0.6896503	-0.658771	-0.6461713	-0.6499999	-0.7068863	-0.7033566	-0.7274546	-0.7454318	-0.7590874	-0.7723549	-0.7896608	-0.8140542	-0.7838881	-0.7803462	-0.7557273	-0.7663793	-0.7982815	-0.7599843	-0.8027623	-0.8266154	-0.8437762	-0.8610402	-0.9076276	-0.9419371	-0.9517482	-0.954201	-0.9772377	-0.9961835	-0.9596801	-0.9352534	-0.9454248	-0.9169877	-0.957327	-0.9595104	-1.004336	-1.020411	-1.026738	-1.071173	-1.083799	-1.088771	-1.082016
R8F	-0.4798304	-0.502229	-0.499278	-0.4723601	-0.5002482	-0.5070664	-0.5136766	-0.5520997	-0.5781486	-0.5912203	-0.562007	-0.5555279	-0.5824353	-0.5827972	-0.5899318	-0.6112203	-0.6350402	-0.6346871	-0.6597972	-0.6955175	-0.6702552	-0.6692727	-0.6300857	-0.6200209	-0.6576014	-0.6759493	-0.7236591	-0.7570245	-0.7923899	-0.8492727	-0.8660962	-0.871514	-0.8534336	-0.8410157	-0.8513566	-0.8441818	-0.8201399	-0.8228199	-0.8507972	-0.8366154	-0.886229	-0.8818146	-0.9486556	-0.9465384	-0.9379773	-0.9713305	-0.9686469	-0.9757867	-0.9812045
R1G	0.0639423	0.07997553	0.06482518	0.07032168	0.08022727	0.05732517	0.0507535	0.002543703	0.05020629	0.05133392	0.04459091	0.06217832	0.01131818	0.005849649	-0.01774126	-0.006491261	-0.007631116	0.01027273	0.005959789	-0.01357867	-0.008288461	-0.005669576	-0.02584965	-0.02892657	-0.02839336	0.003262237	-0.003458042	0.006365385	-0.03119406	-0.07417483	-0.1138199	-0.09226399	-0.1096014	-0.113514	-0.1248182	-0.1640017	-0.1355752	-0.1271626	-0.1803147	-0.1820524	-0.1728199	-0.1606836	-0.2165629	-0.2404878	-0.2470857	-0.2545717	-0.2626259	-0.2508741	-0.2506206
R2G	0.08113636	0.09562937	0.07838461	0.08385489	0.06895105	0.07753322	0.08183041	0.02995105	0.04922902	0.06876223	0.0573584	0.04966784	-0.008339156	-0.01572552	0.005533218	0.007597899	0.0202972	0.03163986	0.00968007	-0.04602797	-0.02735314	-0.02017832	-0.01946329	-0.04313287	-0.03680944	0.004298954	-0.02468357	-0.03925874	-0.05937412	-0.08291084	-0.08901048	-0.09557692	-0.1181836	-0.1497185	-0.1623234	-0.1656503	-0.1581521	-0.1493514	-0.1725857	-0.1753094	-0.1923601	-0.1578601	-0.2223129	-0.244028	-0.2211154	-0.2517937	-0.2909948	-0.3029685	-0.2783514
R3G	0.07333741	0.09593532	0.08606993	0.07775699	0.0666521	0.04941259	0.03756818	0.01272203	0.04754546	0.06453147	0.0713916	0.04735664	-0.002667834	0.00993881	0.0166451	0.009645107	-0.01511888	0.03148251	0.006914335	-0.03589161	-0.007192309	-0.02573776	-0.03744405	-0.02648426	-0.03329719	-0.003277972	0.01658042	0.003482516	-0.05673426	-0.09485315	-0.115458	-0.1092885	-0.1178409	-0.109493	-0.1460822	-0.1729143	-0.1560577	-0.1460332	-0.1833549	-0.1913916	-0.1986451	-0.1496329	-0.2152762	-0.2526626	-0.2410385	-0.260271	-0.297958	-0.3025559	-0.278542
R4G	-0.1453549	-0.1265787	-0.1295507	-0.1417255	-0.1583042	-0.1349913	-0.1214511	-0.1961084	-0.1891084	-0.2081731	-0.1982815	-0.2180577	-0.2581101	-0.2443864	-0.2294039	-0.222521	-0.2136049	-0.2249737	-0.2865804	-0.359785	-0.3756783	-0.3818042	-0.3873164	-0.3336556	-0.3133881	-0.256014	-0.2538374	-0.2638427	-0.2956399	-0.3108706	-0.3143706	-0.2986608	-0.2945612	-0.2713601	-0.2998881	-0.3191661	-0.2951975	-0.2706224	-0.2429668	-0.2364545	-0.2739004	-0.2230489	-0.2656486	-0.3135962	-0.2888182	-0.2878636	-0.2679598	-0.2569109	-0.2066836
R5G	-0.5572115	-0.5648759	-0.5194528	-0.4933461	-0.5153427	-0.5193077	-0.4944371	-0.510785	-0.447535	-0.4322937	-0.4570244	-0.467542	-0.4946835	-0.4640769	-0.4164073	-0.371528	-0.3734668	-0.3726049	-0.4092605	-0.4557133	-0.4134423	-0.3732011	-0.3226119	-0.2776224	-0.2695332	-0.2460891	-0.2828164	-0.308486	-0.3698007	-0.4118024	-0.4467885	-0.4516241	-0.420243	-0.3861713	-0.362715	-0.3198147	-0.2205157	-0.163028	-0.07115735	0.003097897	-0.009583911	0.0103584	-0.06965385	-0.1352185	-0.1581434	-0.1989773	-0.2392483	-0.2721434	-0.2783234
R6G	-0.5250087	-0.531173	-0.5462884	-0.5302675	-0.5476521	-0.5595437	-0.5446993	-0.5824213	-0.5489091	-0.5188444	-0.4890332	-0.4548899	-0.4993794	-0.4850612	-0.5146783	-0.5594738	-0.5680857	-0.5795787	-0.6217605	-0.6736206	-0.6447937	-0.6322255	-0.5922972	-0.5828811	-0.5789178	-0.5251888	-0.5634633	-0.576729	-0.62032	-0.653306	-0.6760192	-0.6657745	-0.6684965	-0.6421906	-0.6362447	-0.6512518	-0.5981853	-0.5811835	-0.5611206	-0.542972	-0.5831311	-0.5773182	-0.6673304	-0.7038811	-0.6846503	-0.7274528	-0.7099912	-0.7270647	-0.7567255
R7G	-0.4746853	-0.4986766	-0.5180909	-0.5112203	-0.5152658	-0.4914563	-0.5154772	-0.5622972	-0.5472605	-0.5795157	-0.5492675	-0.5377762	-0.6057552	-0.5871276	-0.6182989	-0.617264	-0.6283165	-0.624257	-0.6693706	-0.7154633	-0.6778584	-0.6519406	-0.6266766	-0.6153601	-0.6711294	-0.664007	-0.7248531	-0.7795192	-0.8173741	-0.8381434	-0.8688304	-0.853472	-0.8526976	-0.8380052	-0.8554492	-0.8525332	-0.8263968	-0.8410786	-0.858437	-0.8532045	-0.9141434	-0.9173724	-0.9650804	-0.9487238	-0.942937	-1.005425	-1.007362	-1.005388	-0.974965
R1H	0.08954022	0.09479895	0.07904895	0.07138287	0.06431468	0.07981993	0.07125874	0.0190035	0.07130769	0.08820804	0.06945454	0.04554196	-0.02087063	-0.005860139	-0.02479371	-0.01283042	-0.01264161	-0.00283916	-0.006979024	-0.03037238	-0.03093357	-0.01305419	-0.02436014	-0.04376399	-0.04531119	0.004631119	-0.04108741	-0.03382692	-0.07152797	-0.09497378	-0.1216906	-0.1114668	-0.1047255	-0.1230927	-0.1286608	-0.1735367	-0.1654353	-0.1619703	-0.1876276	-0.1871434	-0.1815192	-0.1656836	-0.201264	-0.2462535	-0.2441643	-0.2656434	-0.2761486	-0.3066888	-0.2868077
R2H	0.05609615	0.0868077	0.09043357	0.09654546	0.08473427	0.06347378	0.02700874	-0.03057867	0.006935315	0.0416486	0.05999825	0.03426923	-0.04767483	-0.03785489	-0.03515385	-0.04134965	-0.03601748	-0.03429895	-0.06859266	-0.1276154	-0.1074913	-0.1121451	-0.08357692	-0.06071503	-0.0621014	-0.03285315	-0.06826573	-0.07901224	-0.1038304	-0.1377622	-0.1506469	-0.1455017	-0.1806084	-0.1776521	-0.1847378	-0.2018654	-0.1891433	-0.2353864	-0.2394633	-0.2209353	-0.2129126	-0.1720944	-0.1949772	-0.225264	-0.2203252	-0.2378829	-0.2616783	-0.2739458	-0.2273881
R3H	-0.02740734	-0.007793709	-0.02954545	-0.03097028	-0.04568357	-0.04725524	-0.05991958	-0.1189038	-0.1230105	-0.101	-0.08352098	-0.1113864	-0.1603532	-0.1379913	-0.1388112	-0.1417028	-0.117778	-0.1149808	-0.1743252	-0.2144703	-0.2108479	-0.1959388	-0.1385402	-0.1405962	-0.1585472	-0.1025874	-0.1025699	-0.1526381	-0.1709231	-0.1998794	-0.2294825	-0.221486	-0.2393969	-0.2231731	-0.2405402	-0.2635542	-0.2283479	-0.2227972	-0.241437	-0.2246434	-0.2466836	-0.1997115	-0.2312535	-0.2571206	-0.2285909	-0.2433444	-0.2317815	-0.234	-0.2092745
R4H	-0.3849493	-0.3610979	-0.316528	-0.2673409	-0.2319231	-0.2128094	-0.194785	-0.2254773	-0.1908094	-0.1487605	-0.1428532	-0.1651294	-0.2402727	-0.2648619	-0.2768374	-0.280785	-0.2601294	-0.265701	-0.2977815	-0.3419056	-0.3358899	-0.3452832	-0.3260402	-0.3118969	-0.3295035	-0.3003881	-0.3213584	-0.375979	-0.4143706	-0.4584755	-0.486014	-0.4543129	-0.4388619	-0.4361102	-0.456049	-0.4546434	-0.4180262	-0.380965	-0.3818112	-0.3692919	-0.3871906	-0.4009545	-0.4660979	-0.4739563	-0.4778409	-0.4930245	-0.4909336	-0.5114179	-0.5260367
R5H	-0.2103217	-0.2150332	-0.2438374	-0.2469441	-0.2593252	-0.2518689	-0.2191486	-0.2251399	-0.1748741	-0.1837412	-0.1584318	-0.1606923	-0.2185857	-0.2500245	-0.2586958	-0.2698951	-0.2864073	-0.3026311	-0.2999231	-0.3415734	-0.341771	-0.3504755	-0.3456853	-0.3545227	-0.3854773	-0.3503689	-0.3908357	-0.384042	-0.4119615	-0.4440297	-0.4465175	-0.4296504	-0.4130524	-0.4051975	-0.4148549	-0.4031066	-0.3930472	-0.4159353	-0.4653094	-0.4687902	-0.4689056	-0.4508094	-0.493722	-0.4833741	-0.4685787	-0.4999335	-0.4965856	-0.4961311	-0.4586136
Z11Z	-0.2216538	-0.1714877	-0.175278	-0.1255035	-0.1147482	-0.1016731	-0.07543182	-0.1113549	-0.07146853	-0.04301049	-0.02944405	-0.02290035	-0.06141608	-0.01860664	0.03442832	0.00672028	-0.01266084	0.01697378	0.04229196	0.03758916	0.06476224	0.09403146	0.1322727	0.1353112	0.1245018	0.1852238	0.2041014	0.1998689	0.2084563	0.216243	0.2422885	0.282743	0.3086311	0.3133532	0.3498322	0.3798094	0.4117815	0.3846853	0.3811084	0.4078532	0.4007203	0.4388619	0.3975559	0.4107028	0.4736031	0.4591399	0.4746906	0.489493	0.5425804
Z12Z	-0.2435192	-0.2073199	-0.191507	-0.1451189	-0.1379982	-0.123278	-0.1035245	-0.1319248	-0.0746416	-0.04504195	-0.04759266	-0.0598951	-0.06271853	-0.02290735	-0.01328147	-0.01636714	-0.02532168	0.001335665	-0.001958042	-0.0170507	0.008923075	0.04845629	0.07672028	0.07627972	0.08812063	0.1136678	0.1284318	0.1280175	0.1560822	0.1681993	0.1791101	0.177687	0.1838007	0.2206923	0.2467762	0.2565647	0.2932832	0.2754388	0.2546765	0.2756311	0.274042	0.2814458	0.2369982	0.2717133	0.2916661	0.2754685	0.2891189	0.3300122	0.3738339
Z13Z	-0.1637378	-0.1390524	-0.1080087	-0.09352098	-0.1036573	-0.1025944	-0.05206993	-0.06714161	-0.01984616	-0.004003493	-0.001255245	-0.01236014	-0.02341433	0.006332163	0.02860315	0.0286451	0.01977273	0.06471154	0.0639965	0.04486888	0.09515909	0.1048392	0.1089126	0.1223304	0.1107885	0.1740175	0.1733077	0.1613601	0.1526014	0.1687378	0.1635787	0.1843724	0.1874108	0.2073234	0.1970664	0.2233287	0.2558881	0.2381993	0.2265087	0.2353461	0.2101329	0.2499633	0.2109056	0.2101731	0.2466469	0.2165052	0.2508776	0.2467168	0.2828339
Z14Z	-0.3891573	-0.3635105	-0.3476434	-0.3267517	-0.3210437	-0.3283654	-0.3044178	-0.3008182	-0.265222	-0.2601224	-0.2556836	-0.2764248	-0.3193654	-0.2833759	-0.258042	-0.2721941	-0.2748007	-0.2552045	-0.2245944	-0.2051608	-0.1916468	-0.1883129	-0.1601189	-0.1521329	-0.1674266	-0.1326486	-0.1258899	-0.139458	-0.1438759	-0.1490087	-0.1258112	-0.1115769	-0.1347115	-0.1190629	-0.1221538	-0.07714161	-0.04837413	-0.06700174	-0.08925524	-0.09466434	-0.1146591	-0.09009965	-0.1193392	-0.1300297	-0.1191119	-0.1414493	-0.11375	-0.1007587	-0.0782465
Z15Z	-0.4707832	-0.4224038	-0.4037972	-0.4008164	-0.4092902	-0.4032133	-0.3833532	-0.4012727	-0.3922115	-0.3723287	-0.3757745	-0.4327168	-0.4645245	-0.4412797	-0.4658864	-0.4603794	-0.4433077	-0.4323094	-0.4391049	-0.4539458	-0.4313444	-0.3972308	-0.4000857	-0.4206031	-0.405785	-0.3676171	-0.3578584	-0.369729	-0.4036573	-0.4336311	-0.4412395	-0.4395105	-0.4523706	-0.4286626	-0.4030629	-0.4118724	-0.4074073	-0.4152552	-0.4358584	-0.4437115	-0.4401748	-0.3991591	-0.4389948	-0.4481399	-0.4578602	-0.4620367	-0.4568986	-0.426535	-0.4166923
Z16Z	-0.4738287	-0.461042	-0.4499371	-0.4589773	-0.465736	-0.4571836	-0.4456766	-0.4872902	-0.5046801	-0.5044161	-0.5021381	-0.5158095	-0.5885314	-0.5907063	-0.5634825	-0.5746416	-0.6185087	-0.5869353	-0.6086259	-0.6364476	-0.6144546	-0.5990542	-0.5897307	-0.6023602	-0.5871521	-0.5701241	-0.6192989	-0.6249405	-0.6544511	-0.696063	-0.7385577	-0.7404545	-0.7369196	-0.7346119	-0.733944	-0.7242517	-0.7011224	-0.6939301	-0.732652	-0.7284633	-0.7456416	-0.7211363	-0.7516154	-0.7499248	-0.745757	-0.7533794	-0.7196346	-0.7000052	-0.6657343
Z17Z	-0.4689528	-0.4444598	-0.4454213	-0.463194	-0.4490018	-0.4549003	-0.4486888	-0.4992325	-0.4890455	-0.5037307	-0.5352185	-0.5707797	-0.620715	-0.5870349	-0.5662395	-0.5947255	-0.6271031	-0.6177832	-0.634458	-0.680993	-0.6656888	-0.6505559	-0.6176346	-0.6480943	-0.6912884	-0.6431644	-0.6736993	-0.7091626	-0.7613339	-0.7800489	-0.7960559	-0.8144546	-0.8138916	-0.7928863	-0.8080087	-0.8101171	-0.7521311	-0.7692028	-0.7902028	-0.7884615	-0.8162115	-0.7946871	-0.8226975	-0.7960944	-0.8037622	-0.8223934	-0.7935087	-0.7803147	-0.7460909
Z18Z	0.08846853	0.05883216	0.05213461	0.06583915	0.0516993	0.04972727	0.04572727	-0.02893532	-0.01231294	-0.03430594	-0.06802972	-0.09984091	-0.1561538	-0.1511976	-0.1513794	-0.1697622	-0.2185227	-0.2153059	-0.2228531	-0.2607745	-0.2662745	-0.2785315	-0.2856206	-0.2634004	-0.2685227	-0.2356958	-0.3064703	-0.3448601	-0.4056713	-0.4400962	-0.4584808	-0.480243	-0.5120874	-0.4824266	-0.4664947	-0.4594843	-0.4208601	-0.4333095	-0.4731276	-0.4801416	-0.5009178	-0.4641311	-0.4994633	-0.4874266	-0.4810804	-0.5234738	-0.5093986	-0.5036241	-0.4637885
Z19Z	0.09363636	0.08242657	0.06648077	0.05262937	0.03993881	0.06114685	0.02525	-0.02759615	-0.02588112	-0.03842832	-0.05197378	-0.07338112	-0.138736	-0.1342727	-0.1408619	-0.1799283	-0.177972	-0.1983601	-0.2508461	-0.2695419	-0.2416556	-0.2325839	-0.2312972	-0.2528741	-0.2924947	-0.2792535	-0.3223619	-0.3738584	-0.4027028	-0.4187325	-0.4538671	-0.4870384	-0.4959842	-0.4747885	-0.4650612	-0.4603549	-0.4199038	-0.4431101	-0.4702989	-0.4748339	-0.5045052	-0.489965	-0.5039651	-0.4874126	-0.5072989	-0.5423497	-0.5299126	-0.4838951	-0.4765035
R10E	-0.7093909978617092	-0.7012480744594716	-0.6989519956101798	-0.6762994288986415	-0.6686275268095734	-0.6694221624143301	-0.669622825396615	-0.7115848922564694	-0.6928636867103347	-0.6932491951630722	-0.6907789144280554	-0.7012791497088299	-0.7565587155575821	-0.7564904358768014	-0.7748752648321162	-0.8093536199109655	-0.8305244063497145	-0.8385542828087842	-0.8820253826090273	-0.9132043305636659	-0.8839625142234763	-0.8860812191324825	-0.8742295855044933	-0.8790192420438123	-0.9056105551708424	-0.8883512093511471	-0.9148008973762987	-0.938413894414932	-0.9622165691127672	-0.9799259215894518	-1.0066270429912791	-1.0271213060143514	-1.0336006759618959	-1.031241059551118	-1.0541819003916604	-1.0527000981485903	-1.0332030931029434	-1.0514588413816686	-1.075308501785486	-1.062872521129727	-1.0800565778059181	-1.050940776032934	-1.085948615205868	-1.0910992008091804	-1.0886635751085996	-1.110907143175076	-1.1177317883924516	-1.124418374171649	-1.1180809601108868
R16R	-0.9181078905799434	-0.891602279523607	-0.8838953602155548	-0.8521304510467604	-0.8353116734585203	-0.8287491999451924	-0.8205305210664144	-0.8529635893050422	-0.8202456041173548	-0.8196740244872035	-0.8198126477876096	-0.8374490944406517	-0.8896625792599329	-0.8750602624585715	-0.8837851503480639	-0.9134052896234741	-0.9397088112471179	-0.9422152292795564	-0.9713399992685036	-0.9962889493655136	-0.972350451884026	-0.9656395466496933	-0.9645969529885793	-0.9626420676108841	-0.9802727002379026	-0.9635111981700244	-0.9870207364997002	-1.0111819602848862	-1.0428563422967527	-1.0522306920240108	-1.0682100572096225	-1.0852134707837937	-1.0916918878326025	-1.086631866195191	-1.0973820063376571	-1.0882764188414837	-1.0650258329480415	-1.0822811994230934	-1.112176883177334	-1.1105624755903574	-1.1192979839773045	-1.0764444139342184	-1.1070949540002708	-1.104464640936089	-1.1068664173109404	-1.1271403876844939	-1.1296119968828104	-1.1313585579748882	-1.11509305758083
R17R	-0.6211902605518951	-0.6083987388105557	-0.6104949559393206	-0.5998716933444832	-0.5927951344730719	-0.5857294168210346	-0.5805474423692162	-0.6140936506323341	-0.6048237217749046	-0.6169581377562741	-0.6225407235608722	-0.6504996198848951	-0.7048120421593768	-0.69205116585138	-0.6987857677388182	-0.7297501305675498	-0.7509686353928633	-0.7552483212851981	-0.7804688306246313	-0.8078777098218016	-0.7802610108040027	-0.7662090198846603	-0.7511971251802413	-0.7545964132436979	-0.7845637484345603	-0.7782554321373324	-0.830716681469727	-0.8754792458248276	-0.9148164419143159	-0.9327669582093792	-0.9529103808174205	-0.9677062364356078	-0.966953092451901	-0.963519692597216	-0.9708939165173172	-0.9681365378727731	-0.9499880908305438	-0.9647760436123611	-0.9901900385059581	-0.98504770834209	-0.9996033696063951	-0.961823883565939	-0.9886561005597642	-0.9836315620233115	-0.9914479098744281	-1.0220376987691095	-1.0199380777565088	-1.0160532116401322	-1.0063610057932848
Z20Z	0.12533218877346597	0.10515998675717081	0.08998283419217529	0.08766912441918144	0.07656239363372529	0.07405164884615001	0.056964516176927396	0.030832392741221053	0.027814748921147534	0.010356153207012253	-0.027018914866899037	-0.06334579554210325	-0.09748843317402532	-0.10581184556542723	-0.11478499183346391	-0.14044987472534615	-0.1602792019444708	-0.19044929253806617	-0.21076067217925556	-0.2263958715437019	-0.2353194470493089	-0.2339862155423495	-0.2317394875503046	-0.24557604834860197	-0.270385392836839	-0.2927638734400749	-0.34742620390248097	-0.3854315502661697	-0.4068018908418971	-0.41195887562561534	-0.414794709257583	-0.42608905971676564	-0.4320041928826002	-0.42755194063346913	-0.4225955658546742	-0.42787243238771094	-0.43237673199895277	-0.44220814510349465	-0.4730604325068377	-0.48167558471639954	-0.4848495098217269	-0.47888169139608505	-0.492239313211488	-0.4876584586248086	-0.4969761860265799	-0.49482452388377024	-0.4799808271224013	-0.47042121426292255	-0.47256639204057244
[truncated: 320 more columns]
