# Supplementary material for: SPHARA - A Generalized Spatial Fourier Analysis for Multi-Sensor Systems with Non-Uniformly Arranged Sensors: Application to EEG
Source: PLoS One. 2015 Apr 17;10(4):e0121741. doi: 10.1371/journal.pone.0121741 (PMC4401437; doi:10.1371/journal.pone.0121741)
Supplement: S1 Dataset — The data set contains averaged and filtered SEP data of the volunteers as well as the standard electrode positions and triangle list of the ANT Neuro BV waveguard 256-channel EEG cap. (ZIP) [file pone.0121741.s001.zip › PlosOne/09_SEP_prepro_-50_130ms.csv]

Z1L	0.3304202	0.2948284	0.1972742	0.1197566	0.08559874	0.119403	0.1747479	0.166306	0.1341737	0.1252363	0.1923302	0.186798	0.05189601	0.06258228	0.02885329	0.1025508	0.1474912	0.1422199	0.1218697	0.135737	0.1400052	0.1442735	0.08910015	0.07111695	0.1022532	0.1258053	0.07555671	0.05152486	0.08995273	0.1279079	0.1590791	0.1791824	0.2203606	0.2713761	0.3139671	0.2496569	0.1464181	0.1422339	0.1436957	0.1759944	0.1693943	0.1228169	0.03271184	-0.02584034	-0.07250526	-0.1501418	-0.1809331	-0.1614706	-0.1584226
Z2L	0.2746849	0.1889776	0.08747899	0.04370273	0.02117472	0.1040319	0.1149265	0.113076	0.09569327	0.1432388	0.1961415	0.2288953	0.1740459	0.1238165	0.1018943	0.1197339	0.1765441	0.1722987	0.1880567	0.2105305	0.2443855	0.2587728	0.2461065	0.1965704	0.1813656	0.150744	0.1228274	0.09531863	0.06628677	0.07986344	0.07881128	0.1031145	0.06513305	0.03387605	0.01779587	-0.05310924	-0.06294643	0.002914924	0.0396306	0.04677171	0.06684874	0.02873074	-0.0802731	-0.09952381	-0.1355987	-0.1709997	-0.1345203	-0.1328536	-0.1370851
Z3L	0.2181688	0.165709	0.1409069	0.08801121	0.04483543	0.09858893	0.1103641	0.1031408	0.07428571	0.05248249	0.07933823	0.1285329	0.06233719	0.04306722	0.01114496	0.05637079	0.03962885	0.03723039	0.02396883	0.06257878	0.1138008	0.1504167	0.1119993	0.09858368	0.04771534	0.03239496	-0.0004586829	-0.0329937	-0.01735644	0.0101383	0.05256828	0.02194503	-0.0006337529	0.0052556	0.008753502	-0.03703432	-0.07124299	-0.09365896	-0.05807073	-0.04484944	-0.04082283	-0.03731268	-0.1160487	-0.09626226	-0.1061485	-0.1545746	-0.1270571	-0.04304797	-0.05005077
Z4L	0.1178046	0.07336484	0.02219362	0.005828082	-0.02109419	0.002745095	-0.001952029	0.018118	0.004492298	-0.01171394	0.03572479	0.007190127	-0.03381127	-0.03996148	-0.02425945	-0.01751751	-0.04819678	-0.09588059	-0.05916141	-0.0298757	0.01330357	0.02829832	0.01963235	0.008637954	-0.04572829	-0.05635504	-0.06381652	-0.08008053	-0.0722269	-0.05095413	0.008266805	0.01101716	-0.01169993	-0.05918593	-0.07890581	-0.1527714	-0.1660067	-0.1573792	-0.1338218	-0.1018592	-0.05413515	-0.07173144	-0.1518312	-0.1557195	-0.1359419	-0.1544643	-0.12434	-0.1352188	-0.09964636
Z5L	0.01607143	-0.03192577	-0.02616772	-0.09258403	-0.1101821	-0.07550945	-0.05830007	-0.05160539	-0.05334034	-0.06462885	-0.06190301	-0.0583876	-0.08653011	-0.08998599	-0.09386205	-0.08788165	-0.1131232	-0.1157563	-0.1351856	-0.1365319	-0.07507878	-0.04858543	-0.06311274	-0.0931075	-0.09577906	-0.1134489	-0.1374825	-0.1678659	-0.1415091	-0.1305357	-0.08796569	-0.08031688	-0.08596638	-0.1240739	-0.1093522	-0.1841842	-0.2522426	-0.2017122	-0.2216562	-0.1849702	-0.1481057	-0.1342262	-0.167437	-0.1541404	-0.1582633	-0.2215231	-0.1753957	-0.1651768	-0.1615231
Z6L	-0.09132703	-0.1425473	-0.1798179	-0.2045186	-0.2333736	-0.1710102	-0.1712658	-0.1976593	-0.1960924	-0.1709034	-0.1935574	-0.1324142	-0.1821569	-0.1672164	-0.1888743	-0.1910487	-0.1842472	-0.1808876	-0.2043277	-0.2001085	-0.1549475	-0.09428572	-0.09884103	-0.1465231	-0.171847	-0.173034	-0.1779517	-0.2083701	-0.2385014	-0.1900455	-0.1320431	-0.1341071	-0.1518085	-0.1770098	-0.1766229	-0.2317314	-0.2645256	-0.2435504	-0.249979	-0.2153326	-0.1933928	-0.2005094	-0.2316632	-0.2406443	-0.2387605	-0.2504237	-0.1923599	-0.1868102	-0.1857125
Z7L	-0.270548	-0.3254289	-0.4028554	-0.3824492	-0.4125403	-0.3471218	-0.3127749	-0.3785434	-0.3624475	-0.3336992	-0.3176733	-0.2863077	-0.3641859	-0.3451558	-0.3523809	-0.3271376	-0.3322987	-0.3557843	-0.4004517	-0.3717787	-0.3105742	-0.2527574	-0.2726681	-0.3063148	-0.3292577	-0.3147811	-0.3451453	-0.3769906	-0.3603851	-0.3284016	-0.2961607	-0.2474843	-0.2447811	-0.2838848	-0.3085452	-0.3474807	-0.3740913	-0.3729972	-0.3344958	-0.3051611	-0.290611	-0.270049	-0.2957948	-0.2940651	-0.3033456	-0.3202136	-0.2710119	-0.2678992	-0.2725438
Z8L	-0.6240616	-0.6934243	-0.685765	-0.7091579	-0.7012833	-0.6458018	-0.6306232	-0.6190091	-0.6680865	-0.6351803	-0.5782458	-0.5799895	-0.6331635	-0.6191107	-0.60941	-0.5843942	-0.5776751	-0.5713323	-0.6296253	-0.6059979	-0.5684594	-0.5233281	-0.5374877	-0.5173022	-0.5315389	-0.5474055	-0.5399335	-0.5689373	-0.5514759	-0.5485119	-0.4634996	-0.4136344	-0.4473722	-0.4578011	-0.4662395	-0.4929972	-0.4870431	-0.4788848	-0.4714706	-0.4655795	-0.3851646	-0.3779289	-0.4077241	-0.3849527	-0.3910662	-0.383694	-0.3304587	-0.3251698	-0.3088253
Z9L	-0.6306863	-0.6475385	-0.6659051	-0.6816929	-0.7128169	-0.6475946	-0.6243417	-0.6198985	-0.6190826	-0.6175052	-0.5833159	-0.5616719	-0.6112395	-0.5812342	-0.5791649	-0.5709909	-0.5623459	-0.5562097	-0.6096043	-0.5645185	-0.5185959	-0.4711169	-0.4621709	-0.5205725	-0.5481705	-0.5294328	-0.5541229	-0.5727066	-0.5563761	-0.4979552	-0.45448	-0.3984471	-0.4050858	-0.4447549	-0.4575438	-0.4564356	-0.4834769	-0.4644223	-0.4144941	-0.383048	-0.3494258	-0.3521586	-0.3972777	-0.3829604	-0.3346201	-0.3547882	-0.3323267	-0.3128624	-0.2990616
Z10L	-0.6417735	-0.6619888	-0.7222076	-0.7222864	-0.701847	-0.6270063	-0.6099983	-0.5929534	-0.6176506	-0.6176926	-0.5709121	-0.5440966	-0.5831303	-0.5775403	-0.595786	-0.568202	-0.5490056	-0.5725192	-0.5396271	-0.5465897	-0.477353	-0.4688288	-0.436854	-0.4613043	-0.4778624	-0.5396936	-0.5765231	-0.5766334	-0.5477416	-0.4862063	-0.4183141	-0.3728501	-0.361882	-0.425105	-0.4405445	-0.4253694	-0.4207703	-0.4330742	-0.4173127	-0.4052854	-0.3904587	-0.3270396	-0.3736187	-0.3270448	-0.3179989	-0.3047741	-0.2584629	-0.258202	-0.2185889
Z11L	-0.5197006	-0.5268365	-0.5423547	-0.5565213	-0.5759559	-0.513209	-0.4603747	-0.4448757	-0.4932616	-0.5092892	-0.4591877	-0.4300192	-0.4784279	-0.4644853	-0.4772286	-0.4760084	-0.4647882	-0.3950245	-0.4522339	-0.4248932	-0.3685662	-0.3325928	-0.3336135	-0.3568907	-0.3598004	-0.3545168	-0.3687763	-0.3999037	-0.3629569	-0.3659681	-0.2672339	-0.2493575	-0.2391912	-0.2467455	-0.2764058	-0.2548967	-0.2651348	-0.2728974	-0.2383176	-0.2203379	-0.2030777	-0.1638253	-0.2166001	-0.1812447	-0.1362045	-0.1243855	-0.08623074	-0.07327731	-0.0434874
Z12L	-0.5015301	-0.5205462	-0.5284559	-0.5664058	-0.5908998	-0.5053676	-0.456742	-0.4602766	-0.5160399	-0.4765879	-0.4766071	-0.4497146	-0.4873337	-0.4729027	-0.4915914	-0.4307475	-0.4558613	-0.4274843	-0.4171008	-0.4079272	-0.3779849	-0.3189723	-0.3042385	-0.3405952	-0.367507	-0.368694	-0.3763795	-0.4115564	-0.3891526	-0.3215406	-0.2855024	-0.2276243	-0.2379429	-0.2617717	-0.2669363	-0.2685451	-0.2789671	-0.2282791	-0.2112045	-0.2296236	-0.2028151	-0.1684016	-0.1935854	-0.1617367	-0.1110207	-0.1160259	-0.064993	-0.06635504	-0.06065301
Z13L	-0.1983666	-0.1947444	-0.1961187	-0.2379622	-0.2764618	-0.2222391	-0.1417139	-0.1886695	-0.2156828	-0.2300963	-0.1911239	-0.1445553	-0.1923669	-0.1554534	-0.1802433	-0.1772549	-0.1461222	-0.1182073	-0.09967087	-0.1132423	-0.1186187	-0.04692752	-0.040014	-0.04990021	-0.07922269	-0.09053747	-0.1437027	-0.1456723	-0.1460172	-0.05820028	-0.006764707	0.008876053	-0.0139986	-0.0356145	-0.02852416	-0.0423897	-0.01440126	-0.009086135	-0.0175035	-0.02176471	-0.001915266	0.07595762	0.06918767	0.08597339	0.08478467	0.07227065	0.1324195	0.1288358	0.1246289
Z14L	-0.06067227	-0.08954132	-0.1112325	-0.166756	-0.1616789	-0.112423	-0.04879902	-0.07019433	-0.09173669	-0.1064268	-0.08465862	-0.03858543	-0.08351015	-0.05501575	-0.1018575	-0.09006127	-0.07494748	-0.02990196	-0.05202731	-0.03043943	0.006663167	0.03446604	0.05245448	0.02958508	0.001423319	-0.006066177	-0.02112045	-0.07708683	-0.07674369	-0.03545868	0.07160189	0.08595413	0.03453606	0.002389706	0.009487046	-0.006486343	-0.01583683	0.04172093	0.04918592	0.05730918	0.09650735	0.1314636	0.1015441	0.1036905	0.1436537	0.1258508	0.1993312	0.1770256	0.1951296
Z15L	0.06421744	0.07971989	0.02469363	0.01351015	-0.01802871	0.03604517	0.08521709	0.0440056	0.0337465	-0.02095063	0.01983193	0.04636905	0.003641457	0.03780462	-0.01115897	-0.03463936	-0.007193623	0.05521533	0.07335609	0.05025735	0.02341562	0.05984594	0.06162115	0.07848389	0.05180147	0.07691701	0.02646708	-0.0177451	-0.01971464	0.00596989	0.06802871	0.09193627	0.08650735	-0.003571432	-0.0242402	0.01772934	0.02342437	0.06380952	0.08768207	0.09055322	0.08686799	0.1398197	0.1016527	0.1348652	0.1684506	0.1460732	0.1807213	0.1534384	0.1454482
Z16L	0.1296621	0.1261572	0.07633578	0.06596638	0.01029062	0.08079832	0.1399755	0.1219398	0.06464811	-0.01000175	0.04714635	0.105562	0.08355917	0.06772409	0.00735819	0.01372549	0.02566176	0.1150158	0.09281862	0.03085609	0.05157038	0.08111344	0.1244573	0.1394853	0.1023617	0.09101365	0.07835084	0.003468139	0.0008753497	0.07307073	0.1259629	0.1356513	0.04879726	0.03045343	0.00842087	-0.005325629	0.03591561	0.05324405	0.09647759	0.05940126	0.05740371	0.1035609	0.09960084	0.1186975	0.1503326	0.1812868	0.2225105	0.1541159	0.1334629
Z17L	0.2335732	0.25007	0.191208	0.1196989	0.1161134	0.2233193	0.2776891	0.2411817	0.2160504	0.1818225	0.1781145	0.2580795	0.2024002	0.1526961	0.07316352	0.04419118	0.06948355	0.1553501	0.1629289	0.1253431	0.08872899	0.110007	0.2062658	0.2009156	0.1155917	0.1085189	0.08699054	0.006004903	-0.004059876	0.07962185	0.157626	0.1406513	0.07155987	-0.02644433	-0.002643563	0.04430497	0.08181897	0.1352468	0.138638	0.08240021	0.05380953	0.09758403	0.116889	0.1159139	0.138638	0.1581127	0.1878869	0.1053379	0.06020658
Z18L	0.2490073	0.253188	0.1939706	0.1140844	0.1192717	0.1878361	0.2489776	0.2450998	0.1799807	0.17125	0.2182178	0.2543207	0.161145	0.1677066	0.0790161	0.07835258	0.09547794	0.1501523	0.1470536	0.1075088	0.07998775	0.104368	0.1889828	0.1623599	0.1023617	0.108645	0.0811467	0.02782913	0.02551821	0.1278151	0.1758386	0.1303484	0.04519783	-0.0175	-0.05640756	-0.003891806	0.0908701	0.1175928	0.1276576	0.06898109	0.04820203	0.1088305	0.08698704	0.1168855	0.1352223	0.1652188	0.2025963	0.1091754	0.07857143
Z19L	0.2536432	0.2716807	0.22618	0.1210854	0.06247024	0.1577013	0.2586817	0.3241124	0.2990056	0.2320413	0.2352118	0.245485	0.1836625	0.1682896	0.09613095	0.04491596	0.07453257	0.09544118	0.1197304	0.1163515	0.1063901	0.1447969	0.1639583	0.1450525	0.08268557	0.03083508	0.01662114	-0.0353624	-0.001799721	0.1051908	0.1478064	0.09796569	0.03417017	0.00828081	0.03440476	0.0866264	0.1164338	0.1317384	0.1053064	0.1061047	0.1072584	0.1586782	0.08912465	0.08891282	0.106868	0.1566386	0.1880392	0.1412202	0.1322129
L1Z	0.074361	-0.01127101	-0.1063288	-0.1525158	-0.2181565	-0.1727293	-0.1592962	-0.1691422	-0.1920798	-0.15941	-0.07813551	-0.08732493	-0.1691106	-0.193055	-0.2222269	-0.1529727	-0.06845064	-0.07548145	-0.07042717	-0.0413603	0.01014531	0.01317052	-0.03605042	-0.03682598	-0.02414216	-0.02320204	-0.06019432	-0.05726015	-0.06405812	-0.0005041995	0.00112921	-0.02750875	-0.05753677	-0.0798827	-0.08262255	-0.1459034	-0.1763918	-0.2052066	-0.1659559	-0.1410662	-0.07828081	-0.1186922	-0.2046131	-0.2339899	-0.2030532	-0.2811379	-0.3315931	-0.2921849	-0.2331145
L2Z	0.2263866	0.1140739	0.05988971	0.01419818	-0.06061624	-0.03219888	-0.03466036	0.007139354	-0.01272234	-0.01982843	0.03309349	0.04279587	0.02390756	-0.002519259	-0.06436625	-0.03394783	0.005647755	0.01559874	0.03130076	0.09911414	0.184333	0.1894433	0.157598	0.1511397	0.1354709	0.09749476	0.07450105	0.04291667	-0.006790972	0.02907563	0.05891106	0.01522409	-0.06417892	-0.08359768	-0.06585259	-0.1480427	-0.1886117	-0.144895	-0.07320727	-0.07660539	-0.0670063	-0.03846989	-0.1037763	-0.1337728	-0.1301488	-0.190604	-0.2106688	-0.181756	-0.1885329
L3Z	0.256924	0.1827276	0.1573494	0.135555	0.07547794	0.1126173	0.13677	0.1269328	0.1194748	0.09000175	0.0805077	0.1008438	0.0297619	0.006376052	-0.02140406	0.01127101	0.06854867	0.05231617	0.04654937	0.104263	0.1417104	0.1796709	0.1855917	0.1595185	0.1588743	0.141341	0.101924	0.03657738	-0.0119923	0.03644783	0.06978466	0.05535014	-0.009117652	-0.0167507	0.00590161	-0.06221814	-0.05394082	-0.02728292	-0.01294643	0.02567227	0.005653011	-0.04269958	-0.07139005	-0.0413813	-0.04831583	-0.136355	-0.1611169	-0.1718295	-0.2082353
L4Z	0.07392858	0.02502101	-0.01797269	-0.05951155	-0.09480042	-0.01343838	-0.01808824	0.002142856	-0.01966561	0.01057598	0.03920693	0.01459034	-0.01452381	-0.02441702	-0.08183649	-0.03860644	-0.02731443	-0.0666299	-0.1182125	-0.06496499	-0.03896533	0.008102242	-0.02895133	-0.04293593	-0.0503659	-0.04267332	-0.06324405	-0.07267507	-0.04669993	-0.03889881	-0.01804097	-0.02671743	-0.05704132	-0.1047514	-0.09581582	-0.1034034	-0.1967822	-0.1923214	-0.1833911	-0.1821884	-0.1121324	-0.1140161	-0.1812973	-0.2377556	-0.2220973	-0.2154814	-0.2060207	-0.1485889	-0.129501
L5Z	0.05898984	0.0007965673	-0.03764181	-0.05294993	-0.1105725	-0.03099965	-0.01098739	-0.04804972	-0.02551996	-0.0285119	-0.04548319	-0.02681898	-0.03776086	0.003151261	-0.0492542	-0.06072479	-0.06773809	-0.09208508	-0.1090336	-0.09291666	-0.06903186	-0.02835785	-0.03398284	-0.0576348	-0.1057003	-0.07094363	-0.07803572	-0.1161537	-0.1462868	-0.1235854	-0.09252101	-0.05945028	-0.09155988	-0.1058806	-0.1260417	-0.1971656	-0.226882	-0.2419608	-0.196264	-0.1807125	-0.1485189	-0.1629849	-0.2196726	-0.2226716	-0.2120763	-0.2313813	-0.1978536	-0.185751	-0.1679359
L6Z	-0.3355042	-0.3324895	-0.4057931	-0.4029429	-0.4313078	-0.3920378	-0.3486292	-0.3617857	-0.3658911	-0.3676558	-0.3260889	-0.3263883	-0.3807615	-0.3950893	-0.419403	-0.3638988	-0.3706845	-0.3829832	-0.4219135	-0.4054692	-0.3731688	-0.3152836	-0.340688	-0.3460749	-0.3534996	-0.3997216	-0.4514741	-0.4320168	-0.4011887	-0.396166	-0.3405007	-0.2896849	-0.313659	-0.3472041	-0.3749667	-0.4355917	-0.4341317	-0.3716457	-0.3557738	-0.4052976	-0.3426873	-0.3295431	-0.3574877	-0.359937	-0.3243995	-0.3783228	-0.3456635	-0.3357213	-0.2834121
L7Z	-0.2971131	-0.3585084	-0.3790354	-0.3921271	-0.4258386	-0.4117034	-0.3569643	-0.3778974	-0.3812062	-0.3931513	-0.3592542	-0.344445	-0.3905532	-0.3741141	-0.3904499	-0.3849352	-0.4283141	-0.4098459	-0.4138795	-0.4005935	-0.3798862	-0.340667	-0.3374457	-0.3275315	-0.3561169	-0.4025613	-0.4512868	-0.4548267	-0.4511309	-0.4379867	-0.3535364	-0.2753186	-0.3290354	-0.3293015	-0.3791947	-0.4471183	-0.4404552	-0.4187763	-0.4075455	-0.3879499	-0.3660049	-0.330688	-0.3529009	-0.3514969	-0.3609121	-0.3941789	-0.3487833	-0.3129989	-0.2767332
L8Z	-0.3271253	-0.3803239	-0.4157405	-0.4520326	-0.4581933	-0.3992122	-0.3979622	-0.4080217	-0.3723582	-0.3764146	-0.3820903	-0.3316929	-0.4163848	-0.4260277	-0.4559296	-0.4282143	-0.4131302	-0.4352311	-0.4423827	-0.4253449	-0.3886047	-0.3354692	-0.3513865	-0.357577	-0.4006828	-0.4197969	-0.4177048	-0.4237693	-0.4200718	-0.3991614	-0.3584051	-0.3081582	-0.3258561	-0.3578834	-0.3720851	-0.4129937	-0.4346744	-0.4336152	-0.4141772	-0.3972164	-0.3235609	-0.3184419	-0.3904779	-0.3954867	-0.3654955	-0.3907143	-0.3187693	-0.3285557	-0.3036257
L9Z	-0.6466544	-0.6813253	-0.7057843	-0.7082073	-0.6986537	-0.6185522	-0.6027906	-0.6351698	-0.6657283	-0.6551873	-0.5992017	-0.5608683	-0.5912482	-0.6093435	-0.5915984	-0.5931162	-0.5807458	-0.5807125	-0.5980357	-0.5590966	-0.5881985	-0.5186134	-0.493778	-0.543729	-0.5439636	-0.5829622	-0.5864619	-0.5816561	-0.5799195	-0.5484594	-0.4875998	-0.4490844	-0.4327276	-0.4441614	-0.4534559	-0.4984384	-0.4975893	-0.4689496	-0.4596253	-0.4413445	-0.3951961	-0.4004972	-0.4214723	-0.4123512	-0.383736	-0.3574054	-0.3378396	-0.3066281	-0.2814531
L10Z	-0.8218925	-0.8737377	-0.8667752	-0.8717297	-0.908904	-0.8520973	-0.8185014	-0.8215529	-0.8146288	-0.8061431	-0.7947689	-0.7559541	-0.7989636	-0.7926716	-0.8126261	-0.7922847	-0.778596	-0.7536869	-0.7650175	-0.7499808	-0.6832038	-0.6622199	-0.6431653	-0.6667034	-0.7003273	-0.7245413	-0.7311642	-0.733617	-0.7133123	-0.6759874	-0.5786852	-0.5289461	-0.5160347	-0.532654	-0.4924159	-0.5438603	-0.5472829	-0.5482055	-0.5664688	-0.5294888	-0.4834419	-0.4489636	-0.4924317	-0.4355865	-0.4005182	-0.3674177	-0.3804657	-0.3932423	-0.376355
L11Z	-0.6920255	-0.7047724	-0.7327293	-0.7086922	-0.6955742	-0.6558386	-0.6559839	-0.6811467	-0.6835364	-0.6573915	-0.6283439	-0.5964268	-0.6449405	-0.6312868	-0.6357405	-0.6088988	-0.5935066	-0.5967927	-0.6018242	-0.5815371	-0.5290546	-0.4878414	-0.4880742	-0.4801821	-0.4941456	-0.5546323	-0.5442735	-0.5737588	-0.5481355	-0.5204377	-0.4868522	-0.4718277	-0.4708246	-0.4387833	-0.414916	-0.4283228	-0.4292787	-0.4272479	-0.410042	-0.421784	-0.4016667	-0.3524632	-0.3555305	-0.3261117	-0.3053659	-0.3042577	-0.24861	-0.263202	-0.2556653
L12Z	-0.5260522	-0.5482913	-0.5591999	-0.5474334	-0.5780742	-0.5065336	-0.4779464	-0.4630812	-0.4999019	-0.5151698	-0.4398775	-0.434403	-0.4685294	-0.4966894	-0.5021149	-0.471896	-0.442493	-0.4115231	-0.4404114	-0.4311905	-0.4013883	-0.3387553	-0.3433526	-0.3635259	-0.3887448	-0.3679272	-0.3646166	-0.4226295	-0.4117945	-0.3256495	-0.2581933	-0.2248022	-0.2522917	-0.2673232	-0.2787763	-0.3000525	-0.2963918	-0.2732615	-0.243813	-0.2140581	-0.2126716	-0.1916877	-0.2380357	-0.1855042	-0.1450263	-0.1658753	-0.08249125	-0.0633981	-0.03528536
L13Z	-0.3658368	-0.373076	-0.4174702	-0.4498564	-0.4633088	-0.4076733	-0.3553064	-0.3260557	-0.3988621	-0.3906933	-0.3723739	-0.3094135	-0.3294678	-0.3736642	-0.367528	-0.3306407	-0.2808368	-0.2947304	-0.3023284	-0.2918102	-0.2737955	-0.2059209	-0.1942525	-0.24302	-0.2672969	-0.2657458	-0.2676541	-0.3117332	-0.2858368	-0.2409681	-0.1749545	-0.1095378	-0.1378764	-0.1645483	-0.1724089	-0.1951838	-0.1854709	-0.1736835	-0.1401331	-0.1583456	-0.11691	-0.06234769	-0.073757	-0.06119923	-0.04610819	-0.03540441	0.02896533	0.03820728	0.06355042
L14Z	-0.1896394	-0.1993435	-0.2237465	-0.2636432	-0.2773197	-0.2022549	-0.1691404	-0.1397076	-0.1895116	-0.1752994	-0.1557318	-0.1592192	-0.1876278	-0.1966527	-0.1860329	-0.1518102	-0.1359629	-0.1664163	-0.1651891	-0.1563288	-0.1539846	-0.08566352	-0.07439776	-0.0745063	-0.09757353	-0.1162675	-0.1269065	-0.1272917	-0.1263743	-0.06285539	-0.02629727	0.02107318	-0.00964986	-0.0005707243	-0.0311292	-0.0455112	-0.03839986	0.01096639	0.03120098	-0.01401085	0.03076681	0.06349265	0.02492297	0.05557423	0.1145291	0.1265161	0.1391842	0.128111	0.150485
L15Z	-0.07194678	-0.09893557	-0.1102889	-0.1183788	-0.1363988	-0.1125385	-0.05382353	-0.04407738	-0.06177171	-0.1133018	-0.05078607	-0.03116071	-0.08156513	-0.04523984	-0.09151961	-0.1034331	-0.05997549	-0.02374299	-0.01643207	-0.04327031	-0.02118172	-0.008263306	0.02247024	0.02766281	0.01676646	0.02476366	-0.04260679	-0.07092262	-0.07455707	-0.04447829	0.06869747	0.05972865	0.04181723	0.05678396	0.01881302	0.01645833	0.04920168	0.06349264	0.06646533	0.03106618	0.07276435	0.1241124	0.07789391	0.114368	0.1414076	0.1799842	0.2076191	0.1935312	0.2095501
L16Z	0.07394957	0.0202591	0.03717087	0.005040267	-0.02959209	0.03561975	0.08140756	0.05057773	-0.004331231	-0.0485014	0.003405111	0.03160714	0.01921218	-0.01880602	-0.0243715	-0.02366246	-0.01194852	0.04678222	0.03204132	0.03939251	0.0222409	0.04641807	0.06768733	0.07982668	0.06271183	0.06738095	0.02494223	-0.03156337	-0.03706233	0.02751401	0.07454482	0.1229132	0.06814425	-0.0009961476	-0.02525735	0.002165617	0.007027312	0.04352416	0.08726015	0.0805252	0.0856285	0.1177469	0.1024545	0.1346061	0.1416684	0.1550315	0.2122864	0.1498687	0.1380095
L17Z	0.1642612	0.1898949	0.1437342	0.1004797	0.08961134	0.1638025	0.1566527	0.1043242	0.09518558	0.03292892	0.05698354	0.1411415	0.1130427	0.1177468	0.06332633	0.0581075	0.1016177	0.1856232	0.2013043	0.1673319	0.1143715	0.1057703	0.1457423	0.1959821	0.179473	0.1678046	0.1286502	0.03435924	0.01596814	0.08336134	0.2091457	0.2087693	0.1180322	-0.003364847	-0.04210785	0.02871674	0.1212955	0.1688515	0.1861029	0.1539916	0.1357633	0.1616947	0.1667489	0.1893715	0.1943855	0.1895973	0.1907493	0.1468172	0.07905987
L18Z	0.1224422	0.1588165	0.128673	0.09208158	0.05856792	0.1052066	0.1016632	0.01241947	-0.04166493	-0.08927871	-0.07890932	0.01425945	-0.01149509	-0.05720413	-0.06759804	-0.08706407	-0.02177171	0.08772934	0.09483894	0.06394258	0.05407388	0.01516807	0.1209419	0.1374352	0.1120728	0.158764	0.09363446	0.03500351	0.04765406	0.08439776	0.169312	0.16382	0.0842472	-0.07836834	-0.1037255	-0.08261205	0.02525735	0.1503361	0.1988252	0.1637377	0.06197479	0.079375	0.1020221	0.1094188	0.1035329	0.1357283	0.1398617	0.04413516	-0.07219536
L19Z	0.05612219	0.1060679	0.1180795	0.07355393	0.08390931	0.219993	0.201187	0.1531933	0.0928834	0.1172637	0.1600298	0.2620903	0.2232773	0.1935329	0.1625017	0.1009454	0.1572584	0.2340791	0.3404499	0.2504499	0.1189601	0.141952	0.1857388	0.2507038	0.1825157	0.1912815	0.1385137	0.04959735	0.05346288	0.1815721	0.2696551	0.2754307	0.1537272	-0.01906163	-0.09875875	0.03025035	0.1687763	0.2716579	0.3231793	0.2329849	0.1360049	0.1547321	0.1932861	0.2094853	0.2282878	0.2507668	0.2698494	0.1791404	0.1263445
L1L	0.05214985	-0.03192926	-0.09401261	-0.08990196	-0.1390424	-0.09341036	-0.03242123	-0.04691352	-0.04910014	-0.01210784	-0.00680847	0.02551995	0.00657213	-0.05170519	-0.1071604	-0.0836362	-0.0840161	-0.07308299	-0.08051295	-0.01708859	0.03709558	0.07299018	0.03736169	0.01616072	0.01039215	0.03718487	0.01565301	0.0004289254	-0.03898809	-0.04008754	-0.03022409	-0.06064951	-0.09650911	-0.1183894	-0.1470203	-0.2507686	-0.3316106	-0.2920185	-0.2886327	-0.2806915	-0.2048407	-0.1966859	-0.2321253	-0.239312	-0.2789233	-0.3543365	-0.3080147	-0.2802346	-0.1917892
L2L	0.0978519	-0.02993697	-0.08033088	-0.07244748	-0.1186117	-0.1312833	-0.06765756	-0.06920343	-0.04999475	0.07115022	0.1144765	0.09256478	-0.02689951	-0.02459384	-0.02015231	-0.03172094	-0.05691351	-0.06879727	-0.01663165	0.005707278	0.0856075	0.1307668	0.08520483	0.0575963	0.01449581	0.05789565	0.02917541	-0.004522058	-0.002610299	-0.04828431	-0.04393907	-0.06028186	-0.09204482	-0.08816701	-0.09766632	-0.1949895	-0.2349125	-0.2732458	-0.171362	-0.2640686	-0.1798232	-0.1592297	-0.2007125	-0.231145	-0.240485	-0.3559611	-0.3499457	-0.3280865	-0.2468417
L3L	-0.2300805	-0.2685574	-0.3275963	-0.3677713	-0.3765459	-0.3736292	-0.3157423	-0.3301348	-0.328111	-0.3020378	-0.2858736	-0.3133509	-0.3495588	-0.3871919	-0.3596919	-0.3456302	-0.3275718	-0.3506723	-0.4023074	-0.3641824	-0.3225945	-0.2783228	-0.2558176	-0.3192227	-0.338638	-0.3306758	-0.3235329	-0.354923	-0.3547356	-0.3335539	-0.311215	-0.293202	-0.2561712	-0.256777	-0.3237798	-0.3910031	-0.4328396	-0.3973705	-0.3398214	-0.3137132	-0.3222234	-0.303848	-0.3767927	-0.3851225	-0.3685382	-0.342486	-0.3229727	-0.3278046	-0.2895413
L4L	-0.2504026	-0.2828274	-0.3182651	-0.3243382	-0.388167	-0.3464198	-0.3152574	-0.2952679	-0.3270973	-0.3117542	-0.2981075	-0.276784	-0.3546849	-0.3387342	-0.3439951	-0.3497146	-0.3541054	-0.3721586	-0.3771026	-0.3531425	-0.3402994	-0.2920781	-0.2847251	-0.3167577	-0.3511747	-0.3511712	-0.3462885	-0.3822479	-0.3908438	-0.3392454	-0.3216544	-0.2832563	-0.2990056	-0.2939041	-0.3260714	-0.4018347	-0.4161012	-0.4017612	-0.3907983	-0.364965	-0.3215809	-0.3130375	-0.3463043	-0.3711782	-0.3701365	-0.3671078	-0.3177626	-0.2901558	-0.2842402
L5L	-0.2998039	-0.3217419	-0.3467892	-0.361208	-0.391348	-0.3181092	-0.3356933	-0.336945	-0.3593873	-0.3540634	-0.3142734	-0.3045571	-0.3602539	-0.3452661	-0.3795255	-0.3385627	-0.3626593	-0.4041999	-0.4027363	-0.3673144	-0.323897	-0.3082546	-0.2872952	-0.3345816	-0.3520098	-0.3403484	-0.3963358	-0.3887693	-0.3881092	-0.3568102	-0.3102626	-0.26066	-0.2910557	-0.3203414	-0.3547601	-0.3824983	-0.4390634	-0.4027731	-0.3781022	-0.3660662	-0.3407791	-0.3508351	-0.3569188	-0.3688638	-0.3288043	-0.3591789	-0.3163183	-0.297402	-0.2783333
L6L	-0.2521569	-0.3366877	-0.3408438	-0.3664758	-0.4163323	-0.3521324	-0.3201541	-0.3086642	-0.3404849	-0.3568102	-0.2802836	-0.2804027	-0.334417	-0.3501786	-0.3598844	-0.346327	-0.3590056	-0.3429499	-0.4003624	-0.4092595	-0.3138655	-0.2852136	-0.2814356	-0.2918347	-0.3730882	-0.3793803	-0.3710434	-0.3924142	-0.3907528	-0.3348407	-0.2956128	-0.2408578	-0.271742	-0.3498372	-0.3550053	-0.3556145	-0.3973809	-0.3808158	-0.356334	-0.3580935	-0.3421639	-0.2913708	-0.3458578	-0.3593294	-0.3374492	-0.3743522	-0.3241281	-0.2951103	-0.3066982
L7L	-0.351931	-0.3787868	-0.3895308	-0.4097234	-0.425751	-0.4181758	-0.3822497	-0.3852854	-0.4022374	-0.4031022	-0.3695973	-0.3727661	-0.3946184	-0.3736327	-0.406938	-0.4026436	-0.399487	-0.404431	-0.4416141	-0.4239951	-0.362015	-0.2954132	-0.3058543	-0.3847742	-0.3869573	-0.383799	-0.3769608	-0.4449387	-0.4202819	-0.418806	-0.3964653	-0.3149632	-0.3296954	-0.3824317	-0.3589146	-0.3914023	-0.4684279	-0.4285592	-0.4111327	-0.3679027	-0.3348092	-0.3381845	-0.3606303	-0.3940651	-0.3984646	-0.3951751	-0.3440476	-0.283048	-0.2695151
L8L	-0.3764005	-0.3992087	-0.4635802	-0.4565389	-0.5041789	-0.4702731	-0.4463883	-0.4358106	-0.458104	-0.4386572	-0.3804744	-0.4005742	-0.4008298	-0.4044328	-0.4222041	-0.414466	-0.420751	-0.4199457	-0.4586327	-0.4650945	-0.4306705	-0.3709506	-0.3651418	-0.3957353	-0.4230357	-0.4302451	-0.4596061	-0.4392577	-0.4210557	-0.4060136	-0.3939251	-0.3900403	-0.3964478	-0.3918225	-0.4195623	-0.4487973	-0.4235242	-0.4440161	-0.4290004	-0.3991719	-0.3857318	-0.3690249	-0.3960872	-0.3891404	-0.3579552	-0.4134576	-0.3451506	-0.3124492	-0.3020151
L9L	-0.3308053	-0.4120326	-0.4117507	-0.4336555	-0.4480357	-0.4165476	-0.440063	-0.4409174	-0.4331548	-0.4140686	-0.3765301	-0.3594765	-0.3842542	-0.3648407	-0.4388988	-0.4089146	-0.3775035	-0.4291352	-0.4320781	-0.4104184	-0.403013	-0.3815038	-0.365133	-0.3727503	-0.4229552	-0.4039933	-0.4266509	-0.4694012	-0.4271096	-0.4616194	-0.4022934	-0.3491719	-0.3440581	-0.3582038	-0.389508	-0.4596183	-0.4546814	-0.4478344	-0.4014776	-0.4168382	-0.3952749	-0.3725508	-0.3999579	-0.4039863	-0.384986	-0.3783859	-0.3398477	-0.3362938	-0.2948302
L10L	-0.760028	-0.8185382	-0.8705532	-0.8713445	-0.8674405	-0.7986625	-0.7718102	-0.7945221	-0.8047899	-0.7811362	-0.7459436	-0.7572497	-0.7670798	-0.7575018	-0.7595483	-0.7119625	-0.7351348	-0.7022969	-0.705723	-0.704431	-0.6963095	-0.5990406	-0.6007826	-0.6374212	-0.6979989	-0.7023389	-0.7017437	-0.6926418	-0.705646	-0.6266142	-0.5392367	-0.5110172	-0.5360592	-0.539382	-0.5548197	-0.5453309	-0.5751908	-0.5423687	-0.5133158	-0.494361	-0.4469485	-0.4093522	-0.4831618	-0.3975	-0.370499	-0.3755059	-0.2988043	-0.2843032	-0.2635592
L11L	-0.6568907	-0.6765003	-0.7170729	-0.7190529	-0.7098862	-0.6258718	-0.6001471	-0.6108263	-0.6531915	-0.6482983	-0.6241509	-0.6054692	-0.631952	-0.5887447	-0.5855585	-0.6001856	-0.5782055	-0.5438725	-0.5467297	-0.5516351	-0.5463971	-0.4991106	-0.5260872	-0.5128326	-0.5070483	-0.5202206	-0.5261205	-0.5542752	-0.521299	-0.4796008	-0.4417717	-0.3796779	-0.3251085	-0.3548634	-0.3740931	-0.4176541	-0.389972	-0.3747794	-0.3509786	-0.3358981	-0.2812833	-0.2704972	-0.297598	-0.2346219	-0.1908806	-0.2193855	-0.1807756	-0.1757003	-0.1446971
L12L	-0.4278904	-0.4483088	-0.4448669	-0.5278677	-0.5401138	-0.4696971	-0.4175052	-0.4389058	-0.4196919	-0.4231898	-0.401348	-0.370583	-0.4029622	-0.4267525	-0.4770781	-0.4258176	-0.3847882	-0.352612	-0.3861099	-0.3539969	-0.3424387	-0.3382983	-0.3202468	-0.3432826	-0.3481688	-0.3211397	-0.3372882	-0.3821656	-0.3557178	-0.2602749	-0.2116649	-0.1423092	-0.1424177	-0.2091772	-0.1980112	-0.205028	-0.2108333	-0.220653	-0.2050963	-0.1567279	-0.1312518	-0.08972513	-0.1402941	-0.1114846	-0.05578957	-0.05111345	-0.01171919	0.02339111	0.009681374
L13L	-0.2447969	-0.2876295	-0.3327241	-0.3378431	-0.3634296	-0.278062	-0.2647899	-0.2618435	-0.2789373	-0.3078956	-0.2802713	-0.2375018	-0.2760399	-0.2445991	-0.2651593	-0.2846989	-0.2328116	-0.194986	-0.2218505	-0.2489251	-0.2128554	-0.1523652	-0.1417577	-0.147521	-0.177437	-0.230639	-0.2196919	-0.2623985	-0.2477468	-0.1941194	-0.109902	-0.07714286	-0.08269433	-0.1328326	-0.1404097	-0.1154377	-0.115	-0.1128466	-0.09743523	-0.09265581	-0.07542717	-0.02335609	-0.04710609	-0.045625	-0.03258578	0.001109945	0.08582633	0.04521359	0.1005987
L14L	-0.1230165	-0.1447742	-0.1771744	-0.2077153	-0.2357265	-0.1834681	-0.1570973	-0.1482546	-0.173869	-0.1976961	-0.1704674	-0.07872899	-0.1270886	-0.1196464	-0.135562	-0.1253204	-0.1213183	-0.09623249	-0.0807353	-0.1110417	-0.05370273	-0.01830882	-0.02727416	-0.0396271	-0.05182948	-0.05727241	-0.07554622	-0.1329727	-0.1715844	-0.0766159	-0.01882703	0.01844013	0.009919469	-0.04235644	-0.0644993	-0.05178746	-0.05688725	-0.02821078	-0.02207633	-0.02207458	0.02147584	0.0491159	0.03848214	0.06095939	0.0891229	0.07309874	0.1695606	0.1514391	0.1624877
L15L	0.068736	0.04984419	0.01282388	-0.02238095	-0.03653886	0.01924545	0.03454307	0.02419818	-0.006855743	-0.04891982	-0.02056022	0.01073355	-0.01299545	0.0004709359	-0.01633753	8.752101e-6	0.05257003	0.06320729	0.04382878	0.04090161	0.04132178	0.08756478	0.104895	0.09967437	0.07847513	0.07720763	0.01216036	-0.02219538	0.003272055	0.01603992	0.1066089	0.1233123	0.08979517	0.06285014	0.0372339	0.02561449	0.04859768	0.06047269	0.1127801	0.06963936	0.09764706	0.171819	0.1164618	0.1211607	0.1782248	0.1772601	0.2191719	0.1771884	0.1584891
L16L	0.1367017	0.08549719	0.08165616	0.0606355	0.09608368	0.1428186	0.1420203	0.08889705	0.05068102	0.01057248	0.002461487	0.06365546	0.03418767	0.03906688	0.0482493	0.03597339	0.01330533	0.1032686	0.1524667	0.08869573	0.04314426	0.1098897	0.1355567	0.1272339	0.1489356	0.1565354	0.1048722	0.01476015	-0.004210435	0.04468137	0.1205392	0.1724405	0.07530637	0.009847687	0.01639881	0.02619748	0.01935399	0.06382003	0.1386169	0.1439618	0.1056898	0.1350893	0.1404849	0.1673179	0.1628239	0.1859961	0.2106793	0.1646324	0.1189618
L17L	0.1589391	0.1747724	0.1791842	0.144965	0.1251768	0.2046236	0.1792332	0.1188358	0.1017262	0.1078116	0.1665546	0.2612132	0.1813935	0.1641859	0.09343312	0.08701681	0.1586747	0.2761222	0.2915651	0.209382	0.1060749	0.1278571	0.2032581	0.2374405	0.2059244	0.1859611	0.08680148	0.01166141	0.04610995	0.1578274	0.2899982	0.2936239	0.1428186	0.02117121	0.05258403	0.08135854	0.1276383	0.1936555	0.2640021	0.1973459	0.1238831	0.1796901	0.1687815	0.1660469	0.2449825	0.2419345	0.2439951	0.1467437	0.1045431
L18L	0.2275193	0.2411712	0.2731827	0.2130077	0.1897199	0.2603886	0.2415301	0.2069363	0.1435907	0.158041	0.2126716	0.2757475	0.24382	0.2662237	0.2304044	0.2056233	0.2256845	0.3463113	0.3695658	0.281222	0.1890319	0.2122952	0.2673249	0.2934734	0.2885382	0.2585574	0.1707948	0.06504553	0.07371148	0.2170413	0.3419118	0.3650665	0.2443155	0.0888743	0.07827381	0.1356635	0.1783176	0.2339951	0.321875	0.2527521	0.2042595	0.2563796	0.2676103	0.2453659	0.2479709	0.3083806	0.3136537	0.2439321	0.2250753
L19L	0.2203904	0.2438971	0.2395518	0.1858788	0.1603659	0.2788673	0.2243242	0.1850035	0.1278274	0.1490914	0.1966299	0.3039636	0.2555707	0.226341	0.1942647	0.1946008	0.2516842	0.3178676	0.3451418	0.2919765	0.1670763	0.2070518	0.2623599	0.2831723	0.3028554	0.2783193	0.183883	0.0951348	0.09244047	0.2078886	0.3349545	0.374487	0.2524037	0.1007826	0.05935574	0.1195203	0.161833	0.2509436	0.3351856	0.2817945	0.2094853	0.2438323	0.2210102	0.2089321	0.2551103	0.3269625	0.3290056	0.207423	0.1672304
L1A	-0.2447181	-0.2766124	-0.3060171	-0.3232826	-0.324438	-0.3353273	-0.303855	-0.3160767	-0.3130445	-0.3238971	-0.2783578	-0.2086502	-0.2874002	-0.3007213	-0.3164951	-0.2738655	-0.2902311	-0.3036117	-0.3509349	-0.3485592	-0.3214093	-0.2308911	-0.2456513	-0.2534121	-0.3026523	-0.3053326	-0.331348	-0.347381	-0.3414093	-0.3154919	-0.2581793	-0.2578151	-0.2843645	-0.2925017	-0.2995256	-0.363062	-0.4073214	-0.3985924	-0.3562692	-0.3393627	-0.3083946	-0.2877276	-0.3309069	-0.3161344	-0.3010259	-0.3310854	-0.2602591	-0.2502643	-0.2354324
L2A	-0.3096131	-0.360548	-0.4361327	-0.4223915	-0.4240914	-0.3961432	-0.3646551	-0.3505427	-0.3705305	-0.4025858	-0.374431	-0.3257318	-0.4155235	-0.4319923	-0.4392437	-0.3967315	-0.3961169	-0.428202	-0.4367367	-0.4018995	-0.3821534	-0.3859471	-0.3692034	-0.340562	-0.3905602	-0.3901191	-0.416383	-0.4377363	-0.4295938	-0.3958106	-0.3614969	-0.3341246	-0.3804517	-0.3923407	-0.3915196	-0.4142385	-0.4162605	-0.4090301	-0.3733526	-0.3930427	-0.365049	-0.323876	-0.3994275	-0.393055	-0.3649632	-0.3551646	-0.3044363	-0.2733456	-0.236341
L3A	-0.6375385	-0.6914356	-0.7028466	-0.7226313	-0.720744	-0.653659	-0.6710172	-0.6634821	-0.665597	-0.692696	-0.6521971	-0.6362167	-0.6931443	-0.6697024	-0.6684384	-0.6528991	-0.6533788	-0.6611975	-0.6581512	-0.5996324	-0.597493	-0.5717804	-0.5496936	-0.5583176	-0.6315686	-0.6542244	-0.6377329	-0.6395676	-0.6432598	-0.5824124	-0.5219555	-0.493153	-0.5105287	-0.5136467	-0.5286747	-0.5589601	-0.6016229	-0.5502486	-0.5308911	-0.5098775	-0.4678992	-0.4404377	-0.4725245	-0.4649107	-0.4241317	-0.4189216	-0.3658018	-0.3313603	-0.284944
L4A	-0.7658036	-0.8015248	-0.8133228	-0.8235522	-0.848778	-0.7947794	-0.7729762	-0.7405059	-0.7640949	-0.7846253	-0.7739321	-0.7417945	-0.7765879	-0.768251	-0.7918277	-0.7705462	-0.7048372	-0.6795518	-0.6881093	-0.6776943	-0.6660539	-0.6244818	-0.6097112	-0.6577346	-0.6891194	-0.6541299	-0.6573092	-0.6851523	-0.6894713	-0.6305095	-0.5601715	-0.4699632	-0.4802153	-0.5078606	-0.5188918	-0.5296254	-0.5766369	-0.5302801	-0.4767087	-0.4641789	-0.4278851	-0.4096971	-0.4198739	-0.4126453	-0.3579149	-0.3406373	-0.2887833	-0.2751243	-0.2317122
L5A	-0.646236	-0.6902258	-0.6709121	-0.6875998	-0.6947409	-0.6492664	-0.5970763	-0.6150998	-0.6300123	-0.6356267	-0.6251348	-0.5778694	-0.5961362	-0.5931828	-0.5952363	-0.589951	-0.5787692	-0.55677	-0.5547602	-0.5498757	-0.543118	-0.4980445	-0.5027048	-0.4984979	-0.5046078	-0.488785	-0.5779657	-0.577992	-0.5386905	-0.4971814	-0.4146481	-0.3483964	-0.3659926	-0.3780007	-0.3724737	-0.4153817	-0.4065284	-0.364501	-0.3380182	-0.3712115	-0.3018155	-0.2640931	-0.3217629	-0.2781233	-0.2302031	-0.2404202	-0.186306	-0.1346919	-0.1313235
L6A	-0.3445291	-0.3720151	-0.4030234	-0.4560469	-0.4631583	-0.3918908	-0.3381495	-0.3311432	-0.3790126	-0.3954499	-0.337395	-0.3105305	-0.3709856	-0.3125158	-0.3550875	-0.3058911	-0.2993364	-0.2904324	-0.2952801	-0.3060171	-0.2942052	-0.2326891	-0.2376558	-0.2310487	-0.3129377	-0.2985154	-0.2975525	-0.3341807	-0.3039758	-0.2526278	-0.1898897	-0.1410259	-0.1794398	-0.1549475	-0.1560977	-0.2024825	-0.189951	-0.1221569	-0.1389338	-0.162577	-0.08494398	-0.08177696	-0.09014705	-0.0542577	-0.03969363	-0.01633228	0.04202906	0.03463235	0.04596289
L1B	-0.2728659	-0.3149405	-0.3520343	-0.3673021	-0.3785592	-0.3100963	-0.2962202	-0.3004377	-0.3427661	-0.3260137	-0.3098197	-0.2764636	-0.304965	-0.3731688	-0.3943277	-0.3084086	-0.3527731	-0.3559979	-0.3759069	-0.3762745	-0.3641246	-0.2883718	-0.3234524	-0.321229	-0.3565984	-0.3469625	-0.3739321	-0.3949335	-0.3893732	-0.3444923	-0.3343873	-0.3152118	-0.3094398	-0.2929622	-0.2973704	-0.3598004	-0.4659033	-0.4293242	-0.4085242	-0.3746866	-0.3202346	-0.3333649	-0.3697392	-0.3576978	-0.3305497	-0.3531565	-0.3145956	-0.304459	-0.3018487
L2B	0.05732318	-0.04950805	-0.05380252	-0.06461835	-0.08878151	-0.1140844	-0.06569503	-0.04913515	-0.09378677	-0.09241597	-0.044986	-0.04896533	-0.1516947	-0.1327223	-0.2053081	-0.1455322	-0.1634436	-0.1866264	-0.1748932	-0.1742034	-0.1288918	-0.1080182	-0.1362675	-0.1431127	-0.1679184	-0.2004149	-0.2378659	-0.2176348	-0.1796936	-0.2039496	-0.1210627	-0.1575368	-0.1276768	-0.1771936	-0.1768557	-0.2263831	-0.2985679	-0.2458298	-0.2373687	-0.2544135	-0.2416754	-0.1911345	-0.238125	-0.2715091	-0.2743522	-0.275583	-0.2159436	-0.1908806	-0.1599177
L3B	-0.2591824	-0.287458	-0.3540739	-0.3886152	-0.3838813	-0.3529797	-0.3048722	-0.3009541	-0.3262342	-0.3158298	-0.275583	-0.2638603	-0.326166	-0.331327	-0.4102591	-0.3596026	-0.3125805	-0.3059961	-0.3258491	-0.318216	-0.3568925	-0.2921516	-0.2950823	-0.3107581	-0.3264356	-0.3472181	-0.3592629	-0.3677223	-0.3203484	-0.3003169	-0.2960399	-0.2243487	-0.2571236	-0.2884174	-0.2695833	-0.3351068	-0.3389548	-0.3311415	-0.3198407	-0.3383176	-0.2844258	-0.2593767	-0.307001	-0.2588778	-0.2537868	-0.2657983	-0.2167174	-0.2084069	-0.1648512
L4B	-0.4699019	-0.5171901	-0.5244993	-0.5477976	-0.5377241	-0.5137815	-0.5013007	-0.4842875	-0.4891999	-0.5333701	-0.4927784	-0.448834	-0.4818942	-0.4834296	-0.51868	-0.4746796	-0.439277	-0.4501348	-0.4474195	-0.4426593	-0.4504954	-0.39389	-0.4252223	-0.4229167	-0.4497917	-0.4455287	-0.4232913	-0.4657878	-0.4437973	-0.4018155	-0.3885434	-0.3409244	-0.3284979	-0.3663831	-0.3579569	-0.3583281	-0.359319	-0.3441527	-0.3316807	-0.3744538	-0.3037272	-0.2872672	-0.3167612	-0.2899457	-0.257001	-0.2432055	-0.1960662	-0.1796464	-0.1453729
L5B	-0.4993014	-0.5403676	-0.5661835	-0.5802854	-0.5859366	-0.5312955	-0.4953886	-0.503034	-0.5156197	-0.5131635	-0.4827941	-0.4497076	-0.5083053	-0.4852503	-0.5071884	-0.4543575	-0.4547952	-0.4502556	-0.469986	-0.4478326	-0.4261852	-0.404347	-0.3961064	-0.4004114	-0.4342315	-0.4338533	-0.4134857	-0.4316527	-0.4497899	-0.3986449	-0.3755077	-0.3187675	-0.2854412	-0.3106758	-0.2829219	-0.3190826	-0.3441684	-0.331397	-0.283307	-0.2863533	-0.2834086	-0.2646078	-0.2558946	-0.2500018	-0.1772934	-0.1612115	-0.1200105	-0.1107493	-0.07623775
L6B	-0.2838621	-0.3021341	-0.330042	-0.3548984	-0.3519555	-0.3277258	-0.3023739	-0.2642034	-0.341313	-0.3311677	-0.2934856	-0.2498267	-0.3088253	-0.2993855	-0.3454832	-0.2776278	-0.2501681	-0.2579096	-0.2544923	-0.2290949	-0.2224089	-0.1677293	-0.2057668	-0.2742489	-0.2590354	-0.2636835	-0.2479482	-0.2862307	-0.2604202	-0.236145	-0.204263	-0.1631512	-0.1261695	-0.1304324	-0.1379429	-0.1552994	-0.1403624	-0.139368	-0.1058018	-0.1420693	-0.09642332	-0.08028186	-0.08994397	-0.07953431	-0.02953606	-0.01089461	0.01350315	0.02535889	0.02770833
L7B	-0.2627591	-0.2819818	-0.3133123	-0.307556	-0.3136852	-0.3070343	-0.3097269	-0.288202	-0.2942945	-0.3119117	-0.2607405	-0.2729937	-0.2581005	-0.2304604	-0.2572146	-0.2276786	-0.2278939	-0.1735434	-0.2232143	-0.2072006	-0.1952626	-0.1644783	-0.171166	-0.1469013	-0.1976261	-0.1743295	-0.2019713	-0.2410329	-0.2402206	-0.1804779	-0.1452416	-0.09397584	-0.09166316	-0.1312097	-0.09290616	-0.09371498	-0.09150385	-0.0993645	-0.1045413	-0.08005952	-0.05107668	-0.01585084	-0.04652486	0.002881653	0.01457458	0.023139	0.0596166	0.03877451	0.07041317
L1C	0.1758123	0.1397934	0.1146761	0.104431	0.09026436	0.1340511	0.1457073	0.1478309	0.1711012	0.1776628	0.2247812	0.2403169	0.1824842	0.17052	0.1090476	0.1729569	0.1621166	0.157577	0.1316964	0.1041176	0.103027	0.1345011	0.1166211	0.07641632	0.04358543	0.04256828	0.05342787	0.005738798	0.04339986	0.06693103	0.0544993	0.05144082	0.008123246	-0.004469539	0.005968138	-0.1007633	-0.168202	-0.1682055	-0.219888	-0.2182038	-0.145077	-0.1266999	-0.2044958	-0.2488655	-0.2532528	-0.2577801	-0.2241982	-0.2310084	-0.1797969
L2C	0.2082668	0.1318838	0.08320028	0.07786939	0.08879726	0.1082475	0.091875	0.08758929	0.06557598	0.05696254	0.1047724	0.1121831	0.08118347	0.09368873	0.01416492	0.05077381	0.0367542	0.04822479	0.03713935	0.05571079	0.09690827	0.1121218	0.04401961	0.0336222	0.03042017	0.01616772	0.03979867	0.02443978	0.02810924	0.05653011	0.06060749	0.0502486	0.03773985	0.05054447	-0.02221989	-0.08544818	-0.1082931	-0.08169118	-0.07478992	-0.09518382	-0.06969187	-0.07364671	-0.1424072	-0.1482353	-0.1109734	-0.1463253	-0.1407038	-0.09885504	-0.09245974
L3C	-0.02587535	-0.07079657	-0.1184874	-0.1418365	-0.1081933	-0.1100963	-0.101208	-0.08546044	-0.1054272	-0.09074755	-0.05947304	-0.0513743	-0.0943925	-0.08890407	-0.1296901	-0.1133281	-0.0919888	-0.09522934	-0.1018347	-0.1465529	-0.1384226	-0.04478116	-0.04647409	-0.1141369	-0.1351366	-0.1474667	-0.160527	-0.1391492	-0.1030007	-0.0635049	-0.04207983	-0.03243698	-0.07831408	-0.1082511	-0.0975035	-0.1389356	-0.1708981	-0.1738305	-0.1594433	-0.1922164	-0.1275368	-0.1030515	-0.1658771	-0.1201856	-0.09149684	-0.1222567	-0.06615196	-0.0273792	-0.007058824
L4C	-0.1433473	-0.1768295	-0.2305182	-0.2158368	-0.2375193	-0.1909279	-0.1356933	-0.1391649	-0.2176138	-0.2106005	-0.1380305	-0.1450875	-0.1895728	-0.1856775	-0.233118	-0.1813358	-0.1784506	-0.1604709	-0.1500245	-0.1622672	-0.1821166	-0.1066597	-0.1775403	-0.2091194	-0.2184489	-0.2090616	-0.1945606	-0.2309839	-0.208041	-0.1217069	-0.1261537	-0.1021043	-0.1017122	-0.1596306	-0.149452	-0.1721569	-0.1697917	-0.1826646	-0.176173	-0.1731355	-0.1469258	-0.1120396	-0.1266001	-0.1293978	-0.1190914	-0.09981443	-0.01502801	-0.01668592	0.008529409
L5C	-0.239368	-0.2428116	-0.2607773	-0.3232581	-0.3015319	-0.2509174	-0.1905725	-0.1871866	-0.2551768	-0.2544608	-0.2826908	-0.2621796	-0.2802223	-0.2512552	-0.2806915	-0.2126558	-0.1663375	-0.1440336	-0.1642927	-0.217409	-0.1909016	-0.2036765	-0.1763585	-0.2170588	-0.2300017	-0.2113148	-0.2359139	-0.2684646	-0.2577434	-0.2108806	-0.1732335	-0.1352941	-0.1202381	-0.1792017	-0.1700595	-0.2097899	-0.1963883	-0.1612045	-0.1613095	-0.1936379	-0.1538148	-0.1094958	-0.1145553	-0.1102066	-0.07116772	-0.05404937	0.01110294	0.03121324	-0.02779412
L6C	-0.3234279	-0.3384384	-0.3337903	-0.3400175	-0.3761887	-0.3304447	-0.3167437	-0.3327836	-0.3592262	-0.3352276	-0.3119135	-0.2786694	-0.2921709	-0.3101103	-0.3643312	-0.2828431	-0.2643207	-0.2501278	-0.2791684	-0.2722391	-0.2673634	-0.2388918	-0.2203484	-0.2643733	-0.2710382	-0.2526243	-0.2777118	-0.3024422	-0.3009191	-0.251952	-0.2234821	-0.1413043	-0.1162465	-0.1431758	-0.2003239	-0.1768085	-0.1677293	-0.134452	-0.1462307	-0.1353291	-0.08907738	-0.07023284	-0.1333281	-0.1098512	-0.08773809	-0.05356618	-0.00104867	0.002338935	-0.006652659
L7C	-0.2495326	-0.2553659	-0.2639811	-0.2854202	-0.280028	-0.2545623	-0.2350315	-0.2244468	-0.2910101	-0.3021393	-0.237521	-0.1916089	-0.2210522	-0.2056723	-0.2410382	-0.2461589	-0.190527	-0.1890581	-0.1862693	-0.1851313	-0.1742279	-0.1626768	-0.1594695	-0.1513515	-0.2280024	-0.1795991	-0.1991562	-0.256159	-0.2611484	-0.204972	-0.1504517	-0.0751278	-0.07745973	-0.1471166	-0.1194573	-0.1026138	-0.1342227	-0.08866772	-0.09926821	-0.07783613	-0.06469013	-0.002106094	-0.02927346	-0.0335084	-0.008326329	-0.01446078	0.04976015	0.04377626	0.04751226
L8C	0.004620099	-0.001200978	0.01791491	-0.02825455	-0.0876103	-0.0609909	-0.04153536	-0.05449404	-0.05535714	-0.09067927	-0.08742997	-0.0482423	-0.04784489	-0.007209382	-0.07933473	-0.03979692	-0.009718138	0.01036065	0.002387954	-0.01069503	-0.06252101	0.003501401	0.03041842	0.02336485	0.0318645	0.01077381	-0.03979517	-0.09065126	-0.0985119	-0.01121148	0.02141631	0.08518557	0.07369398	-0.0005987383	0.01537115	0.01897059	0.02604341	0.05879202	0.05815126	0.01415266	0.02847164	0.08218488	0.06726716	0.0949825	0.1173827	0.1610259	0.1574615	0.1167262	0.1108001
L1D	0.3188918	0.2631478	0.2366387	0.1945483	0.1938375	0.1853624	0.2110259	0.1833158	0.1651401	0.166756	0.2206583	0.1722794	0.1501733	0.1273547	0.1074055	0.1522409	0.1640616	0.1598022	0.09105217	0.1128449	0.15677	0.1813708	0.1348389	0.1569923	0.1215844	0.1226471	0.1363305	0.125611	0.1090984	0.1215494	0.1392962	0.1490931	0.1389828	0.09247724	0.06475666	-0.004299716	-0.09761204	-0.07082983	-0.05428221	-0.03756828	0.0004061602	0.03426996	-0.02098739	-0.03135854	-0.01296569	-0.08141807	-0.07756127	-0.03169468	-0.03368872
L2D	0.20382	0.1488288	0.1097426	0.07374475	0.07247024	0.06493873	0.1027171	0.1370063	0.07695728	0.0802381	0.1162938	0.1292262	0.08745973	0.08279762	0.004544821	0.0130007	0.04159138	0.06355742	0.02894958	0.03291317	0.01216912	0.06381128	0.08723564	0.07888656	0.03794293	0.03809699	0.04983018	0.05943102	0.05400735	0.06695903	0.03271884	0.06245448	0.06685574	0.03492822	-0.01071429	-0.07991947	-0.113034	-0.07856267	-0.07919117	-0.1258018	-0.08885854	-0.08320728	-0.1456303	-0.114445	-0.1264076	-0.1509471	-0.08321428	-0.08206757	-0.08933648
L3D	0.1010487	0.06621849	0.02860119	0.04337185	0.06972689	0.07187325	0.1369643	0.1414741	0.1042122	0.1053099	0.1752906	0.1757283	0.1060644	0.08911765	-0.009665614	-0.006092437	0.008713236	0.0008438413	0.05019433	0.04362745	0.02227241	0.1069888	0.09867647	0.09108018	0.03770308	-0.03547269	-0.05749825	-0.05296744	-0.02726891	-0.0383771	0.0246166	0.08570378	0.06645133	0.03502451	-0.002911416	-0.06110819	-0.08278887	-0.07113621	-0.06468137	-0.07252801	-0.06634979	-0.0831215	-0.1031705	-0.1163673	-0.1290931	-0.1631092	-0.1072041	-0.06509629	-0.04236169
L4D	-0.06278535	-0.1143627	-0.1265774	-0.1246429	-0.113244	-0.03832458	0.02355217	0.07312325	0.01112045	-0.00759629	0.04223914	0.03823004	-0.04405287	-0.07991421	-0.1481705	-0.1012342	-0.06019258	-0.07702381	-0.05201155	0.000866595	0.002193628	0.03391632	0.0241194	-0.02645133	-0.08401611	-0.0684979	-0.07460434	-0.08002626	-0.01325455	0.03220063	0.05533263	0.02666842	-0.03435574	-0.09597864	-0.08180322	-0.0968855	-0.1332616	-0.112633	-0.1103379	-0.1109349	-0.1177241	-0.09923845	-0.1327031	-0.11816	-0.08168417	-0.0484909	0.05369573	0.09660014	0.1280147
L5D	0.007321431	-0.05014706	-0.09797094	-0.1254937	-0.1129237	-0.07228991	0.0003588945	-0.0162535	-0.06076331	-0.07130252	-0.05114321	-0.06417892	-0.09949755	-0.04605743	-0.08465686	-0.07657738	-0.02177696	-0.03496324	-0.04644958	-0.03202906	-0.03702031	-0.04793418	-0.08174895	-0.1394485	-0.1330095	-0.1297181	-0.1104324	-0.1165056	-0.09682598	-0.06146358	-0.03829657	-0.02898985	-0.01819328	0.01782213	0.004397759	-0.04642157	-0.09034488	-0.1213235	-0.1016929	-0.08471114	-0.04378501	-0.03859944	-0.08857143	-0.05123599	-0.03104516	0.03123425	0.1064671	0.1158141	0.1480812
L6D	-0.01735119	-0.005572479	-0.03707283	-0.09045343	-0.06322479	-0.008039217	-0.00122549	-0.04293418	-0.1022794	-0.1195045	-0.06473389	-0.03967437	-0.03044117	-0.01980217	-0.03809349	0.007412467	0.03124475	0.01945028	-0.01060399	-0.03920343	-0.04870273	-0.06734069	-0.03423494	-0.03467787	-0.05355042	-0.07488271	-0.08246673	-0.1416982	-0.1216176	-0.05848214	-0.04958683	0.005504202	0.0356215	0.0720063	0.05821604	0.02351366	0.01535189	0.0224965	-0.02634979	-0.003811272	0.03480392	0.04382703	0.03102416	0.005649509	0.05705707	0.09578957	0.1118592	0.1001033	0.08591387
L7D	-0.0005024509	-0.02720413	-0.0531355	-0.04212885	-0.02996674	-0.02064251	-0.006983541	-0.01959559	-0.07908088	-0.07965861	-0.04844012	-0.02468838	-0.04394783	0.003923321	-0.0311257	0.01742472	0.01691176	0.02460434	0.03078607	0.003909314	-0.04395308	-0.02240546	-0.02014356	-0.01446254	-0.05055147	-0.02121324	-0.04822304	-0.08612745	-0.1099632	-0.04905287	0.004868697	0.03761204	0.03217437	0.04879027	0.01905112	0.01956758	-0.03670343	0.004410013	0.0248897	0.004341736	0.0467647	0.07434349	0.04398109	0.05511555	0.07403887	0.05808999	0.09946953	0.1012728	0.0834839
L8D	0.03246674	0.06038515	0.04829132	0.04721289	-0.01263655	0.02210084	0.03122549	0.03708683	-0.03806023	-0.04816001	-0.03689075	0.01536064	0.05046744	0.03460259	-0.03397234	0.04991596	0.07938375	0.06537115	0.0459839	0.02832458	-0.003905812	0.07449754	0.08497199	0.1077101	0.06444503	0.07713935	0.06703081	-0.01455007	-0.02479867	0.03959208	0.08160714	0.09758578	0.0838778	0.05041842	0.05686099	0.05330007	0.08066877	0.06768732	0.08672269	0.1003922	0.06843137	0.1124405	0.09665441	0.1254587	0.1847234	0.1720133	0.2309471	0.1733999	0.1801716
L9D	0.2353992	0.2357703	0.2568767	0.2639216	0.1778449	0.2077836	0.1876313	0.1963778	0.1122672	0.08910714	0.16309	0.2027311	0.1960907	0.1906898	0.1377416	0.1668365	0.181243	0.2486695	0.2386765	0.2015494	0.1534279	0.176278	0.217584	0.2053064	0.2033701	0.1775333	0.1201103	0.02283438	0.05064076	0.1003221	0.1365896	0.2063463	0.1657353	0.111264	0.08924369	0.1010732	0.1014058	0.1463918	0.146306	0.1440476	0.1320221	0.1705445	0.1530077	0.1454114	0.169965	0.1916229	0.1947706	0.17757	0.1706267
L1E	0.289319	0.2018767	0.1878484	0.2165056	0.1661414	0.2209786	0.2253431	0.2064793	0.1885364	0.1925438	0.2375368	0.2677328	0.2014951	0.1952101	0.1582248	0.1771113	0.2094765	0.1752118	0.1390301	0.134298	0.1387728	0.1978484	0.1676593	0.1748792	0.1329814	0.1580497	0.1365196	0.08985644	0.1107213	0.1469993	0.1385032	0.1606495	0.1538708	0.1379464	0.05876051	-0.01147059	-0.06074755	-0.03979692	0.02636555	0.02847864	0.05431723	0.03955532	0.0083736	-0.0160119	-0.01033788	-0.0351278	-0.005253851	0.01380427	0.03526786
L2E	0.3275368	0.2575508	0.2230129	0.2427171	0.1986677	0.1926891	0.1874457	0.1996761	0.1893733	0.2268855	0.258617	0.2099335	0.194431	0.1739969	0.1527574	0.2269853	0.2272374	0.1968172	0.1124282	0.1053204	0.1389933	0.2176978	0.19493	0.1709226	0.1367857	0.1408176	0.1353834	0.1242052	0.1257966	0.1535802	0.1669275	0.1789041	0.1538358	0.1472269	0.1314986	0.02456233	-0.03799195	-0.006871498	0.03883403	0.007584033	0.07936099	0.08186274	0.02127976	0.02077206	-0.005730042	-0.06250875	-0.01273985	0.007291665	0.02599965
L3E	0.3065371	0.2512552	0.2318102	0.2147969	0.1896149	0.2368698	0.2574352	0.2241317	0.2202153	0.2337693	0.2619328	0.2987342	0.2238095	0.1974142	0.1582703	0.1956705	0.1829254	0.1358456	0.1315161	0.1333053	0.1795676	0.2160697	0.1996306	0.1594625	0.1231145	0.1187237	0.1302539	0.1360574	0.1265914	0.1731618	0.1974422	0.2250333	0.1965774	0.1237412	0.1211887	0.04498074	0.003103993	0.0368715	0.05143207	0.007974439	0.06824055	0.05279412	0.02990546	-0.005260852	0.0009226224	-0.0533631	-0.02087185	0.02069328	0.03876925
L4E	0.3061572	0.280597	0.2479377	0.2386082	0.1987115	0.1752766	0.2078589	0.2407178	0.1756828	0.1969135	0.2526436	0.2669608	0.2128659	0.2049125	0.1471288	0.199242	0.2121341	0.1702346	0.1628834	0.1608333	0.1643943	0.2082703	0.2101558	0.1605392	0.1826068	0.156327	0.1492349	0.1221621	0.1710224	0.1777784	0.1739741	0.1852906	0.1649352	0.1511187	0.1155147	0.04548144	-0.0101173	-0.01902486	0.03180847	-0.003595939	0.03765756	0.07049195	0.02927871	0.05140581	0.03911065	0.006950279	0.01433473	0.006610645	0.0776208
L5E	0.1470326	0.1236765	0.1350123	0.1388393	0.0860119	0.0862605	0.06672794	0.02740196	-0.004676121	-0.005147057	0.0805077	0.07395308	0.1148197	0.1727626	0.1617892	0.2277626	0.216798	0.181313	0.1019713	0.08328782	0.03932598	0.09886904	0.1249562	0.1360522	0.09291492	0.09171919	0.08106967	0.04081058	0.04656688	0.03285364	0.07207458	0.1472742	0.1385224	0.1252556	0.135688	0.03578431	0.03563375	0.06656688	0.05241246	0.04852941	0.1160364	0.1192962	0.07228292	0.0647339	0.06241597	0.09488446	0.1173459	0.086243	0.06225665
L6E	0.1168382	0.11948	0.2104534	0.2008683	0.1271271	0.09748074	0.08195378	0.02797969	-0.01791141	-0.02291142	0.00671919	0.05039741	0.1269503	0.2120273	0.2132633	0.2751856	0.2740546	0.2135364	0.1129482	0.01648459	-0.02181022	0.05938725	0.07730742	0.1191124	0.08808122	0.07442927	0.06072129	0.03123074	0.07270133	0.09357318	0.1174755	0.1377398	0.133181	0.1411099	0.1390511	0.1148652	0.09967962	0.1328291	0.1003449	0.05504377	0.04431723	0.03985644	0.02214986	0.01124125	0.06106617	0.03457808	0.03634629	0.01143207	0.008569675
L7E	0.245548	0.2226191	0.243757	0.223799	0.1778554	0.1877171	0.1395133	0.1137377	0.09009278	0.09902311	0.1591316	0.1692314	0.2379867	0.2615249	0.1876225	0.2456775	0.2555515	0.2420011	0.2077486	0.1822234	0.1497461	0.1780059	0.1636537	0.1517297	0.1098862	0.09487044	0.05392332	0.03278711	0.06492472	0.1374772	0.1441544	0.200527	0.1823915	0.1382738	0.1276996	0.107584	0.09245799	0.1106408	0.08202381	0.0991089	0.1251068	0.140527	0.09452906	0.09339986	0.07190651	0.05099439	0.06130603	0.1165774	0.1079849
L8E	0.2072321	0.214424	0.2059594	0.1953116	0.1617349	0.1808071	0.1886257	0.1746971	0.09663341	0.07997374	0.1539163	0.223111	0.1968925	0.1912832	0.1537255	0.1878729	0.141973	0.1909909	0.1838235	0.1702836	0.1323547	0.1564093	0.1645028	0.1515966	0.1279394	0.1441247	0.1111345	0.06253502	0.05607843	0.08259103	0.1382213	0.187423	0.1998442	0.1501576	0.1639426	0.1701225	0.1096604	0.1140091	0.08645658	0.04639881	0.08424195	0.1036257	0.07644083	0.1051243	0.1470273	0.1595028	0.1750648	0.1448687	0.1754867
L9E	0.2375228	0.2338953	0.2402433	0.181868	0.1640249	0.2243645	0.2023232	0.1687447	0.105569	0.08391631	0.1265756	0.1709874	0.1276295	0.1851348	0.1322794	0.111959	0.1424983	0.2608298	0.2513848	0.1635154	0.09112045	0.134902	0.2250473	0.1982458	0.1792262	0.2019538	0.169361	0.04229167	0.01866247	0.1007983	0.128806	0.1583894	0.1602994	0.08306372	0.06759804	0.07998599	0.08712535	0.1406443	0.1669083	0.1120413	0.1261642	0.1452136	0.1309804	0.1556128	0.1930742	0.2007405	0.1989828	0.1921096	0.174979
L10E	0.2222899	0.2134856	0.1960784	0.161812	0.200105	0.2189741	0.2246849	0.1764338	0.1251926	0.1174457	0.1324177	0.188174	0.1886765	0.1976366	0.1410539	0.1445921	0.1854517	0.2451331	0.2148757	0.1679884	0.114368	0.1278414	0.1735767	0.1908438	0.2097847	0.1677206	0.1148092	0.01216387	0.02527661	0.115597	0.1661169	0.1748232	0.1310837	0.09079132	0.09570553	0.07052871	0.1057773	0.1591614	0.1893873	0.1249265	0.09463236	0.1636677	0.1784016	0.1828046	0.1953379	0.1719573	0.198251	0.1677136	0.1289671
L1F	0.2886835	0.2481915	0.2604604	0.2352644	0.2042595	0.2070186	0.2137202	0.1956425	0.2147759	0.1734261	0.2013708	0.2582405	0.2051943	0.1846691	0.1647462	0.1804849	0.2144345	0.1645448	0.1584874	0.1479167	0.1896954	0.1859576	0.2016667	0.1716649	0.1240249	0.1224317	0.1347619	0.0757423	0.1013568	0.1353414	0.1303782	0.1459734	0.1497637	0.1498232	0.1579622	0.03592612	-0.01167892	0.02640581	0.02772934	0.03546394	0.07026085	0.07900911	0.02666667	0.02678046	0.01341211	-0.03221288	-0.02472339	-0.003515406	0.04320378
L2F	0.3359961	0.273736	0.2170973	0.2114986	0.2233666	0.208708	0.2309594	0.2347426	0.2132616	0.2283876	0.2681845	0.3035539	0.2284699	0.2416351	0.193827	0.2086239	0.2009156	0.1863883	0.1461257	0.1665284	0.1878957	0.2097917	0.1935207	0.2115529	0.1639251	0.1492594	0.1392805	0.1004447	0.09008929	0.1641282	0.1768522	0.1976558	0.1798249	0.116931	0.1341632	0.02241597	0.004798668	0.02826855	0.01896358	0.03913165	0.1021709	0.09622199	0.06696254	0.02500525	0.01933999	-0.004558822	0.002930673	0.01133753	0.03174195
L3F	0.318048	0.2564426	0.2104517	0.2166877	0.2051488	0.2453834	0.2148197	0.2159664	0.1707458	0.1906845	0.2570238	0.2593312	0.2366509	0.2516649	0.1615074	0.2095168	0.1803729	0.1763971	0.1660994	0.1605392	0.1404254	0.2060399	0.2015196	0.1807143	0.1568417	0.1350893	0.1580952	0.1281355	0.1298512	0.1447654	0.1678799	0.1898652	0.1777363	0.1293032	0.1077293	0.05400385	-0.03462535	0.001678921	0.02461135	0.01379202	0.04885329	0.026257	0.02609594	0.03892507	0.03493172	-0.009751401	-0.0334909	-0.03655637	0.02098564
L4F	0.3064005	0.2617279	0.2382073	0.219438	0.1651488	0.166292	0.1990459	0.2238813	0.1725315	0.1780025	0.2209979	0.2401156	0.1875228	0.23066	0.1864076	0.2036747	0.216847	0.1932861	0.1692192	0.1536099	0.1644293	0.2428939	0.2059051	0.1951856	0.1207773	0.1546586	0.1673302	0.143869	0.1199072	0.1512185	0.1664286	0.1883701	0.1398267	0.1278151	0.1275175	0.07779587	-0.01482318	0.00644958	-0.01346639	0.04498249	0.08052521	0.06972689	0.0316194	0.04364146	0.04563901	0.0003851533	0.01115721	0.05047269	0.07881128
L5F	0.3406128	0.285035	0.2943067	0.3099667	0.2917629	0.3033963	0.3249737	0.3324335	0.3000543	0.2818102	0.2873004	0.2931215	0.3050945	0.2790564	0.2510329	0.3022952	0.3184681	0.2526488	0.227409	0.2184611	0.2220833	0.2905234	0.2567087	0.2424825	0.1850017	0.2056127	0.1817087	0.1254744	0.1300735	0.1555567	0.1372724	0.186383	0.1622742	0.1031583	0.08022234	0.09615196	0.0895098	0.09532388	0.08682247	0.09582632	0.1275193	0.1088235	0.08943277	0.1160329	0.1072882	0.07247724	0.1035854	0.1122304	0.1419818
L6F	0.3505375	0.3832808	0.4164356	0.3932038	0.3912693	0.3649142	0.2660627	0.2403869	0.2135924	0.2310259	0.2688008	0.3112378	0.291987	0.2915108	0.2070081	0.2158298	0.2177819	0.2229324	0.1868067	0.1676996	0.1788603	0.2445028	0.286938	0.2716807	0.2342472	0.1909541	0.1302836	0.06133929	0.02430322	0.08158788	0.1404954	0.2013533	0.207563	0.2089583	0.1614286	0.1059384	0.07530286	0.02502626	0.01900035	0.002218137	0.02633229	0.05827031	0.04297794	0.1065791	0.1297006	0.1263585	0.126166	0.1217454	0.07184699
L7F	0.3682703	0.3908298	0.4061712	0.3790196	0.3573459	0.3586327	0.355667	0.3294818	0.2704849	0.2180094	0.2899405	0.3359314	0.3271971	0.3372199	0.3223022	0.3307143	0.3105952	0.3187342	0.3379534	0.2668137	0.2622549	0.2667297	0.2587342	0.2906985	0.2750087	0.27427	0.2004954	0.09056723	0.09620798	0.1285347	0.1816807	0.2375875	0.2146569	0.1526453	0.1582458	0.1640476	0.1347181	0.1003064	0.1116176	0.07492471	0.09824755	0.1573232	0.1275088	0.09899685	0.156341	0.1644818	0.13809	0.1287868	0.06716212
L8F	0.2217262	0.2471954	0.2351978	0.2019643	0.1854272	0.1963866	0.1806478	0.1417192	0.08701331	0.07503151	0.1167069	0.1875403	0.1580602	0.1674702	0.1340441	0.180723	0.2190564	0.2416457	0.2201033	0.1756268	0.100667	0.1682633	0.1881478	0.1903326	0.1648547	0.1724072	0.1600298	0.07327381	0.06503326	0.1033403	0.139445	0.1666579	0.1314933	0.06026085	0.04451681	0.04398984	0.08834734	0.1582038	0.1816667	0.1494905	0.1688393	0.1675052	0.1339618	0.1058964	0.1805742	0.1789198	0.2090896	0.1664426	0.103055
L1G	0.3124072	0.2776156	0.2624177	0.2035154	0.2011695	0.2063375	0.2553099	0.2466702	0.2253204	0.1761852	0.2498442	0.2850403	0.229333	0.1932038	0.1597987	0.1988568	0.1930217	0.1766071	0.1721796	0.2248127	0.1874282	0.2615529	0.236152	0.189284	0.1282598	0.1565564	0.1590546	0.1426243	0.1251698	0.1495221	0.1391754	0.1788568	0.1852398	0.1705865	0.125667	0.07297794	0.04731793	0.03515406	0.03654237	0.05817402	0.07001575	0.06994398	0.0466194	0.03192052	-0.006882001	-0.07297093	-0.02374125	0.01215336	0.08408263
L2G	0.3231775	0.2616457	0.2588165	0.2270868	0.1918277	0.2350017	0.23566	0.2192419	0.2027241	0.1790931	0.2223897	0.2212973	0.1872759	0.185625	0.1346026	0.2003852	0.2061642	0.1742927	0.1377311	0.1492927	0.1606775	0.2225403	0.2057178	0.1634769	0.1139058	0.1537675	0.186952	0.1308753	0.1194555	0.1439321	0.1570641	0.154403	0.1765248	0.1297129	0.0996201	0.01427696	-0.007050071	0.01045343	0.06589461	0.0315021	0.04429447	0.06923494	0.02338235	-0.02870974	0.02115721	0.004749651	0.006290266	-0.00004551634	0.04449405
L3G	0.3024755	0.2473442	0.2393855	0.2230217	0.1765179	0.1976628	0.2058141	0.1969135	0.1842875	0.1916176	0.2543085	0.2446428	0.1786187	0.2007581	0.1614618	0.2202854	0.1978782	0.210625	0.1997899	0.165555	0.188792	0.2406898	0.2155865	0.1593627	0.142458	0.1505567	0.1375823	0.1055445	0.1048092	0.1262553	0.1253501	0.1843382	0.1666789	0.1596989	0.1276488	0.07123775	-0.006370796	0.02276085	0.04710784	0.04117472	0.07681547	0.07310224	0.02594888	0.02046394	0.01708333	-0.02873775	0.002762606	0.0153764	0.03070203
L4G	0.2653081	0.2396078	0.2184962	0.215667	0.1949615	0.1674877	0.2055042	0.1984489	0.2122532	0.2299247	0.2557108	0.2557721	0.249986	0.2343925	0.162451	0.2322269	0.2275315	0.1793487	0.1818855	0.1764601	0.1621131	0.2175578	0.1861782	0.17816	0.1670483	0.1678711	0.1532528	0.09684349	0.1236222	0.159979	0.1821586	0.1855252	0.1628606	0.1343978	0.1303957	0.03832983	-0.005677522	-0.02372549	0.007254902	0.01069503	0.08607668	0.100653	0.03747374	-0.002559523	0.02313025	0.02139881	0.02671919	0.07409839	0.1029517
L5G	0.5813673	0.6185819	0.6195938	0.5648932	0.5247916	0.5076523	0.4325893	0.395007	0.3113568	0.2811765	0.2989093	0.391152	0.4295746	0.4101068	0.334965	0.350161	0.3557388	0.3044205	0.224354	0.2014075	0.2041194	0.2564391	0.2676961	0.2610977	0.2091772	0.184944	0.1588498	0.08741421	0.05591912	0.08598739	0.1505515	0.2665494	0.3015196	0.2792875	0.1918505	0.1324913	0.04039216	-0.008476885	-0.0412535	-0.08011379	-0.005756303	-0.005479695	-0.01733894	-0.008895311	0.03079657	0.0908771	0.06714111	0.02478291	0.03397583
L6G	0.6034139	0.6416824	0.6458263	0.6036397	0.5546848	0.5335557	0.459368	0.4053029	0.3347969	0.3148582	0.3929744	0.41132	0.4319398	0.4393137	0.3576208	0.4056863	0.3871919	0.3303221	0.2690476	0.2400508	0.2659436	0.3118452	0.2976103	0.2843365	0.2190441	0.1979937	0.1546866	0.07508579	0.09734944	0.125569	0.1600525	0.2320956	0.2755217	0.2440581	0.2031127	0.1025455	0.02964285	0.01947479	-0.01732143	-0.01535889	0.01364846	0.01331232	0.02817402	0.0357493	0.09594537	0.1112745	0.133841	0.05715862	0.04827731
L7G	0.4540179	0.485548	0.4832685	0.4120098	0.3654867	0.3771096	0.3673477	0.3107843	0.2767612	0.2622374	0.3139566	0.4034804	0.3698792	0.3175718	0.2537868	0.2808806	0.3203519	0.3415774	0.3477486	0.3449895	0.2215651	0.182374	0.2129394	0.2190179	0.132409	0.1247952	0.09981267	0.0981285	0.1377819	0.2275333	0.3180024	0.3458648	0.2625858	0.1798109	0.1166737	0.1635277	0.1447374	0.1458106	0.1258876	0.124396	0.1203081	0.09256302	0.05803046	0.06195553	0.07403711	0.1480987	0.1516527	0.06928921	0.05898459
L1H	0.4707108	0.4210259	0.4022111	0.418841	0.3544468	0.3396218	0.3658666	0.3491456	0.2932038	0.3292857	0.3964706	0.4207283	0.3559226	0.3552959	0.3152241	0.340611	0.3641106	0.2984454	0.2602136	0.2710539	0.3082108	0.3914793	0.3444853	0.3279237	0.2912132	0.2735049	0.2782826	0.2600928	0.2270868	0.197395	0.2481092	0.3019258	0.3340476	0.2926015	0.2877503	0.2152976	0.108834	0.121763	0.1203834	0.1072987	0.1661257	0.1963043	0.1810207	0.1877696	0.1761572	0.1366737	0.1195518	0.145562	0.1687255
L2H	0.4688113	0.4171656	0.4253519	0.4212237	0.386959	0.3620518	0.3284086	0.3626313	0.3348232	0.3093015	0.4119048	0.4159331	0.3832756	0.3497111	0.3185294	0.3454692	0.3644135	0.3142245	0.2442209	0.2541789	0.2600088	0.3403134	0.3344748	0.3620886	0.3057125	0.2488515	0.2292087	0.1965179	0.155716	0.185133	0.1720606	0.2533263	0.2662447	0.2843032	0.2698845	0.1898127	0.1141597	0.1024632	0.12816	0.1228274	0.1692857	0.2066281	0.1615038	0.1369888	0.1342489	0.1352924	0.1336905	0.1291019	0.1429132
L3H	0.3394923	0.2943488	0.3053536	0.2786362	0.2408298	0.2400473	0.2642419	0.2620028	0.2602906	0.2583561	0.2822497	0.2904202	0.2557125	0.2458491	0.2205637	0.2759033	0.2384349	0.2112132	0.1947742	0.1834086	0.1802346	0.2259384	0.2046393	0.1817314	0.1850315	0.167549	0.1566369	0.142388	0.1202048	0.141145	0.1553694	0.1952468	0.1935189	0.1662623	0.1703186	0.101763	0.02738095	0.005707281	0.0252451	0.02287115	0.09224789	0.0921306	0.02105742	0.05193803	0.06794993	0.03269958	0.02095238	0.05541842	0.09656512
L4H	0.6380567	0.633104	0.5882458	0.5751751	0.5776558	0.5520658	0.4564426	0.4395973	0.3376103	0.2984541	0.3701418	0.4543662	0.4729937	0.4660907	0.3662167	0.373202	0.3684296	0.3049545	0.2840634	0.2684104	0.27059	0.3143435	0.2961537	0.258195	0.2026576	0.1895273	0.1752784	0.1217682	0.09561975	0.08546919	0.1088568	0.2189951	0.2760119	0.2571411	0.169354	0.09142507	0.04590686	0.04315651	-0.003279059	-0.07472163	0.002963937	0.08822829	0.02192927	0.03277311	0.09693453	0.1039006	0.107591	0.07786414	0.05117472
L5H	0.3613673	0.3996184	0.4626383	0.4823372	0.5091684	0.5285189	0.5159629	0.4832983	0.4372864	0.4706845	0.53552	0.571742	0.510625	0.4804867	0.4426681	0.4195221	0.4158561	0.3413568	0.3044503	0.3067945	0.3270203	0.3333018	0.3120483	0.2931723	0.2302206	0.208673	0.1618067	0.1564128	0.201299	0.2771551	0.3379097	0.4327556	0.4538095	0.4413235	0.3715074	0.2518663	0.1951716	0.1866474	0.1643837	0.1507371	0.2377976	0.23493	0.2047129	0.2329342	0.3213673	0.4248267	0.3891071	0.3345728	0.3317437
Z1Z	0.2048021	0.1662885	0.1713848	0.2055725	0.226756	0.2200543	0.1898915	0.1717507	0.1893907	0.247577	0.2611975	0.2072374	0.1641352	0.1143838	0.1210364	0.1526296	0.1479849	0.1297917	0.1441964	0.1904464	0.1945431	0.2078519	0.1953641	0.1751611	0.1933578	0.1504499	0.1094468	0.09427346	0.1234296	0.09671743	0.05553397	0.04084033	0.05245623	0.05945203	0.08009629	0.08921393	0.1108946	0.1351085	0.1254254	0.1214496	0.1278431	0.1088323	0.09866246	0.1027468	0.07741772	0.07116247	0.05660714	0.04478467	0.01946778
Z2Z	0.1027346	0.1207265	0.07870973	0.03702556	0.01744923	0.006724444	0.09042717	0.173848	0.2142384	0.2796008	0.3311922	0.2997234	0.2886345	0.2482423	0.1123739	0.2147286	0.2416194	0.2153694	0.1673582	0.1952468	0.1428099	0.2244765	0.2494976	0.2773599	0.2773827	0.3207773	0.2964671	0.2596411	0.2104307	0.1940896	0.113153	0.09969713	0.1118365	0.09944327	0.09531686	0.009283963	-0.08314601	-0.2260347	-0.2565091	-0.1881285	0.03042542	0.0601453	-0.04370448	-0.1663918	-0.1892857	-0.06983193	-0.007510507	-0.04053396	-0.04701681
Z3Z	0.1368785	0.1099317	0.06789391	0.04957283	0.05426996	0.09197655	0.08529937	0.06988095	0.0486362	0.09073178	0.08082633	0.08808648	0.04620448	0.06046218	-0.04382178	0.03805847	0.05705182	0.03901435	0.007934176	0.03455532	0.08359419	0.06510329	0.03808124	0.03753676	0.03650735	0.02419468	0.04359244	0.03621323	0.01336134	-0.0006705198	0.03206057	0.01490896	-0.002032562	-0.01769258	-0.03460959	-0.06243697	-0.09492122	-0.07640231	-0.07903537	-0.0638918	-0.06086835	-0.01756828	-0.03707283	-0.03966737	-0.04917892	-0.1030707	-0.1108841	-0.09859419	-0.05182598
Z4Z	0.1498302	0.1153396	0.08599265	0.071854	0.0678904	0.07893733	0.1146516	0.04522934	0.03453257	0.06430497	0.1152066	0.08139706	0.06145483	0.07175596	0.01103641	0.06478992	0.06342262	0.05886029	-0.002499997	0.0412395	0.06180672	0.07427696	0.04630778	0.03751576	0.01364846	0.04878501	-0.008807775	0.003132002	-0.005075281	-0.03447479	0.02561275	0.01080707	-0.006202733	-0.06768207	-0.02136905	-0.06379377	-0.1152941	-0.06601365	-0.04976891	-0.06808123	-0.01219188	-0.02292192	-0.08646008	-0.03208509	-0.0848722	-0.1119398	-0.08973039	-0.09672094	-0.07223039
Z5Z	0.04241947	0.009429272	-0.01683824	-0.04874825	-0.066868	-0.03847864	-0.02371324	-0.03542192	-0.07900385	-0.05829307	-0.03330182	-0.01302346	-0.03831758	-0.01386555	-0.07268383	-0.04391982	-0.04979341	-0.06807773	-0.1200665	-0.09734418	-0.03854342	0.005346637	-0.03507003	-0.05388305	-0.07492122	-0.04093312	-0.06301996	-0.07946778	-0.09440826	-0.05507178	-0.06965861	-0.08308298	-0.08021008	-0.1083999	-0.06833859	-0.07133928	-0.1463305	-0.1340949	-0.1655725	-0.1725753	-0.130042	-0.1541071	-0.1506198	-0.1091334	-0.1090896	-0.180534	-0.1485627	-0.1408438	-0.1252889
Z6Z	-0.1172076	-0.1444485	-0.1833788	-0.186229	-0.1999895	-0.152598	-0.1650753	-0.1611169	-0.1669083	-0.1863585	-0.1442087	-0.143827	-0.2092682	-0.1646989	-0.207409	-0.1366964	-0.1736852	-0.1739146	-0.1833491	-0.1964303	-0.2082073	-0.1745361	-0.1409944	-0.18177	-0.1901243	-0.1688935	-0.1652871	-0.1277836	-0.1818767	-0.1463078	-0.19309	-0.1320151	-0.1339041	-0.1537833	-0.1516842	-0.2150683	-0.2265266	-0.2038936	-0.1908228	-0.2126418	-0.1790021	-0.1527013	-0.231215	-0.2047812	-0.210674	-0.2327521	-0.1879955	-0.1680725	-0.1674895
Z7Z	-0.108048	-0.1718295	-0.155737	-0.2160627	-0.226959	-0.2410977	-0.1698284	-0.173258	-0.2260679	-0.2170378	-0.1688008	-0.208216	-0.2348564	-0.1688078	-0.285133	-0.2338568	-0.2259506	-0.3354902	-0.2884699	-0.2429307	-0.2270203	-0.1395378	-0.2594643	-0.1875175	-0.218862	-0.2092017	-0.1937955	-0.2194153	-0.2857826	-0.237437	-0.2035382	-0.1828887	-0.2489793	-0.3328274	-0.2410592	-0.2373127	-0.2794065	-0.2922076	-0.2801366	-0.3288568	-0.2215546	-0.2118032	-0.2997111	-0.3176716	-0.2606075	-0.3239111	-0.2711519	-0.2046026	-0.1890249
Z8Z	-0.4134646	-0.4084926	-0.410077	-0.4345518	-0.4512272	-0.4331197	-0.4152696	-0.4192052	-0.4508911	-0.4280725	-0.3822129	-0.4054902	-0.4066316	-0.3742209	-0.4366877	-0.3959121	-0.3490109	-0.3609191	-0.401362	-0.3893592	-0.3859699	-0.3309664	-0.304389	-0.3016877	-0.3197829	-0.3139583	-0.3354762	-0.3602503	-0.362584	-0.2991702	-0.3084489	-0.2745448	-0.2365721	-0.2694537	-0.2775543	-0.2891579	-0.327535	-0.2954972	-0.3374772	-0.3408701	-0.2931513	-0.2399265	-0.261952	-0.2591509	-0.2385312	-0.2769888	-0.2339636	-0.2546569	-0.2311485
Z9Z	-0.4568978	-0.4741527	-0.4581793	-0.4867822	-0.4895448	-0.4420693	-0.409459	-0.3968838	-0.4264058	-0.42257	-0.3719083	-0.353855	-0.3698442	-0.3505462	-0.3674772	-0.3716492	-0.3823634	-0.3637552	-0.4059121	-0.4005847	-0.3330585	-0.2759857	-0.3137325	-0.3168505	-0.312556	-0.3025735	-0.2960347	-0.3570553	-0.3651908	-0.2881092	-0.2684699	-0.241243	-0.2405988	-0.2644695	-0.266166	-0.2885539	-0.3249352	-0.2727118	-0.2938253	-0.3139583	-0.2639898	-0.2151155	-0.2595973	-0.2732913	-0.2490249	-0.265161	-0.2782493	-0.2194835	-0.1847689
Z10Z	-0.53566	-0.546271	-0.521973	-0.5116229	-0.5269993	-0.488694	-0.492472	-0.4488813	-0.4757511	-0.4785487	-0.4294835	-0.4266054	-0.458813	-0.4425718	-0.5101523	-0.4367752	-0.4058386	-0.4123879	-0.4417052	-0.4157808	-0.401376	-0.3726908	-0.3954009	-0.357626	-0.359923	-0.3584139	-0.4077031	-0.3989653	-0.3829797	-0.3358228	-0.3608999	-0.2715896	-0.2453484	-0.27507	-0.2439478	-0.273265	-0.2955812	-0.3024685	-0.290681	-0.2804307	-0.2146884	-0.1814076	-0.2448564	-0.2305112	-0.2117892	-0.1916036	-0.1671919	-0.1721394	-0.1445273
Z1R	0.03405812	0.04352766	0.04467437	0.07032563	0.08983543	0.08331232	0.07345414	0.09568102	0.1645413	0.1964006	0.2146971	0.2074002	0.2672392	0.2449177	0.2544258	0.2413043	0.2148039	0.1854062	0.1241842	0.1072304	0.1450035	0.1154412	0.09852592	0.07267332	0.1270256	0.1902626	0.2107545	0.2501068	0.2786432	0.2755374	0.2716422	0.2799055	0.2984821	0.2761082	0.2050928	0.170105	0.1353782	0.06519257	-0.007314424	0.006304274	0.03155812	0.03114145	0.05238445	0.0509874	-0.03234769	-0.09053746	-0.1531705	-0.1931915	-0.2114268
Z2R	-0.0213568	-0.05383053	-0.05055147	0.01802871	0.08370798	0.1074352	0.1084874	0.0925175	0.0858841	0.1222216	0.1770378	0.2280847	0.3054639	0.2687535	0.232008	0.1579184	0.1446779	0.1711695	0.2310732	0.3191036	0.3451138	0.308083	0.2294835	0.1658789	0.1334787	0.08708684	0.1492122	0.2090826	0.2145886	0.1235014	0.01261554	-0.05693103	-0.06684874	-0.01717087	-0.0002433413	0.07195379	0.1272934	0.07677871	0.06844712	0.06043242	0.004704128	-0.00836835	0.02250876	0.03304097	0.02235294	-0.0007107873	-0.07039566	-0.06673144	-0.08222164
Z3R	0.09721814	0.1131653	0.1442682	0.1870151	0.2292349	0.2118137	0.1189111	0.04316176	0.05270133	0.1051173	0.08959384	0.04948705	0.09766455	0.1464794	0.1758526	0.14927	0.137591	0.1252591	0.09781687	0.09491597	0.1008351	0.05332458	0.02508053	0.04648284	0.1149527	0.1232038	0.1370256	0.1592892	0.1700525	0.1072129	-0.01551821	-0.08097164	-0.03512955	0.01227416	0.04983193	0.06903186	0.05240372	0.005245099	-0.02990896	-0.02465511	-0.03162465	-0.0433701	-0.00739846	0.01071429	0.04243523	0.01956933	-0.06045868	-0.05609419	-0.02534489
Z4R	0.01478116	0.0256355	0.02757878	0.03322479	0.06882878	0.04171744	-0.01106968	-0.03745623	-0.03317052	-0.02326506	-0.0221131	-0.04645133	-0.005346639	-0.008954831	0.02540791	0.003434873	0.02720238	0.02825806	0.004616599	0.01131302	0.03977766	0.01384454	-0.01083858	0.01330183	0.04533788	0.0414881	0.01019258	0.04565126	0.05534314	0.01458333	-0.04350665	-0.09442752	-0.06279587	-0.01896884	-0.003988098	-0.00267157	-0.02557773	-0.05485819	-0.07706408	-0.0663778	-0.09365371	-0.1164128	-0.08883929	-0.0795098	-0.09718137	-0.1154534	-0.1721394	-0.1208456	-0.1181215
Z5R	-0.07595413	-0.03555322	-0.015625	-0.003835783	0.0211222	0.00977591	-0.05344888	-0.09818103	-0.07271009	-0.052493	-0.09804622	-0.09325455	-0.06306898	-0.07072479	-0.03796393	-0.05976366	-0.03744748	-0.05707283	-0.06316701	-0.06594888	-0.0604937	-0.0888848	-0.08709733	-0.0835014	-0.08236519	-0.07705707	-0.06637255	-0.02355217	-0.01051821	-0.05395133	-0.09823354	-0.1135242	-0.09359768	-0.03865896	-0.04092087	-0.04788516	-0.07639705	-0.1192314	-0.1166702	-0.1038883	-0.1337885	-0.144403	-0.1111397	-0.1017279	-0.126798	-0.1322654	-0.1686275	-0.1441842	-0.1276243
Z6R	-0.1633806	-0.1615424	-0.1513603	-0.1221989	-0.08782213	-0.1267875	-0.1717682	-0.1696271	-0.1583911	-0.1477766	-0.1604779	-0.1722514	-0.1565546	-0.1417735	-0.08753852	-0.1411537	-0.1469258	-0.1494153	-0.1410644	-0.1367805	-0.1349142	-0.1546744	-0.145667	-0.1418592	-0.1289041	-0.142507	-0.1042525	-0.06646533	-0.06056197	-0.1171796	-0.18	-0.1977609	-0.1702696	-0.1311975	-0.1377153	-0.1140686	-0.1168767	-0.1448967	-0.1405059	-0.106833	-0.1510714	-0.1677661	-0.1266982	-0.1189916	-0.1259891	-0.1524142	-0.187647	-0.1622006	-0.1571394
Z7R	-0.3890091	-0.3599842	-0.3472776	-0.3257195	-0.3070168	-0.3251208	-0.3504674	-0.3616492	-0.3286274	-0.2991247	-0.3253816	-0.3335277	-0.2982948	-0.3134226	-0.2684349	-0.2511134	-0.2493732	-0.2503641	-0.2346936	-0.2332546	-0.2600385	-0.2880199	-0.2700613	-0.2471534	-0.2138603	-0.2203309	-0.1863008	-0.167036	-0.1535644	-0.21125	-0.269263	-0.2724299	-0.2493085	-0.1864373	-0.1936957	-0.1620063	-0.1409891	-0.1562255	-0.1765511	-0.1627136	-0.1669818	-0.1722847	-0.151966	-0.1673354	-0.1718575	-0.1651208	-0.1952889	-0.1862815	-0.1688515
Z8R	-0.31823	-0.2818575	-0.2538638	-0.2278431	-0.2014566	-0.231889	-0.2582826	-0.2548547	-0.2373109	-0.2312868	-0.2343382	-0.2222426	-0.1971061	-0.1916211	-0.1738445	-0.193862	-0.1662657	-0.1573302	-0.1654727	-0.1570378	-0.1675052	-0.1828466	-0.1992017	-0.198652	-0.1323337	-0.1489986	-0.1608666	-0.1162255	-0.1064811	-0.1203624	-0.1516176	-0.1799632	-0.1542104	-0.1118838	-0.1176646	-0.08366421	-0.08954482	-0.1214793	-0.1102013	-0.1005795	-0.1137395	-0.1200875	-0.0794853	-0.1053536	-0.1111975	-0.1067489	-0.1407843	-0.1090844	-0.1087517
Z9R	-0.4714723	-0.4333806	-0.3691509	-0.3493557	-0.3342139	-0.383869	-0.3971796	-0.3797497	-0.3327538	-0.3279464	-0.3613323	-0.3756302	-0.3357388	-0.3378799	-0.2772917	-0.2814425	-0.2853204	-0.2922969	-0.2678571	-0.2560329	-0.2549912	-0.2749807	-0.2673302	-0.2743995	-0.2640424	-0.2527556	-0.2342752	-0.1990231	-0.1952363	-0.2180567	-0.2583211	-0.2744083	-0.2196551	-0.1646114	-0.1696639	-0.1624702	-0.1383823	-0.1571516	-0.171306	-0.1606355	-0.1855357	-0.2071989	-0.1596551	-0.1190756	-0.1229954	-0.1263988	-0.1463498	-0.1564391	-0.1516317
Z10R	-0.4539968	-0.4267209	-0.3784209	-0.3361222	-0.3020711	-0.328834	-0.3437517	-0.3420553	-0.2912185	-0.2924667	-0.323237	-0.345	-0.3080585	-0.3287797	-0.2683071	-0.2755725	-0.2787062	-0.2425875	-0.2086222	-0.2141334	-0.2236485	-0.241145	-0.2309681	-0.2208806	-0.1984454	-0.2010907	-0.1840651	-0.1501926	-0.1455235	-0.1847041	-0.2199247	-0.2440791	-0.1845221	-0.1528029	-0.1569695	-0.107493	-0.09672269	-0.1364723	-0.1436817	-0.1249562	-0.1591632	-0.1394503	-0.0880042	-0.09984769	-0.102598	-0.09044818	-0.1102609	-0.07576505	-0.1020588
Z11R	-0.4039776	-0.3667612	-0.3487535	-0.3253186	-0.2824685	-0.2978904	-0.3284401	-0.3114951	-0.275042	-0.2720676	-0.3240511	-0.3303659	-0.3057038	-0.2855182	-0.2507791	-0.253743	-0.2494153	-0.2471166	-0.2085592	-0.1988498	-0.1999983	-0.2561204	-0.2589706	-0.2302469	-0.1920343	-0.1706915	-0.1822479	-0.1545763	-0.153785	-0.1857651	-0.2174125	-0.2093627	-0.1623337	-0.1273284	-0.108806	-0.1011169	-0.08600315	-0.09216736	-0.1211835	-0.106145	-0.1205252	-0.1208561	-0.1000998	-0.06825105	-0.07841386	-0.07197129	-0.101201	-0.06645833	-0.06970763
Z12R	-0.3106898	-0.3000578	-0.2401891	-0.1882195	-0.1742262	-0.2076926	-0.2409331	-0.2458911	-0.2184034	-0.1939496	-0.2272076	-0.2571516	-0.2183613	-0.181763	-0.1083981	-0.1536029	-0.1690371	-0.1278379	-0.1130375	-0.09853641	-0.1071464	-0.1376173	-0.1359839	-0.09789041	-0.07193452	-0.08614145	-0.08136555	-0.036257	-0.03119047	-0.07545518	-0.09862394	-0.1021621	-0.08512255	-0.03655287	-0.02580707	-0.009508053	0.0111152	-0.004614845	-0.006988794	-0.0078764	-0.0286152	-0.04274685	-0.007598038	0.03307423	0.04442402	0.05763656	0.0227521	0.03299895	0.02495798
Z13R	-0.2148547	-0.1943855	-0.1377836	-0.1182318	-0.1062483	-0.1423827	-0.1526453	-0.127402	-0.09783438	-0.1030672	-0.1435539	-0.155035	-0.1123232	-0.09523984	-0.07485294	-0.08483893	-0.03962185	-0.04931197	-0.01690826	-0.02019258	-0.05300945	-0.1110924	-0.07943628	-0.05566702	-0.006617647	-0.01675945	-0.00375175	0.02687325	0.04395133	0.002773109	-0.02995448	-0.03345588	-0.03173319	0.01374125	0.03422969	0.07580532	0.08838936	0.076875	0.08622374	0.09054972	0.06832458	0.06355217	0.09548319	0.1130707	0.1112798	0.1181075	0.1037115	0.1114041	0.09907213
Z14R	-0.08831407	-0.04196779	-0.02882878	-0.02803571	-0.02490371	-0.04618873	-0.03823004	-0.05321779	-0.01261379	-0.001094188	-0.04309874	-0.1016194	-0.05204132	-0.04238445	0.005674022	0.004996499	-0.01201331	-0.02080532	0.03551646	0.0549965	0.01444328	-0.04835609	-0.0486222	-0.02717787	0.02898284	0.01170168	0.05317927	0.1047181	0.09818451	0.05280112	0.01389356	0.009397759	0.01452206	0.03263131	0.06339111	0.07796744	0.1075333	0.1154202	0.1032405	0.1131127	0.06444328	0.06161589	0.1013533	0.1318137	0.1167069	0.1236345	0.09585259	0.09529412	0.09077381
Z15R	-0.0234979	0.009926467	0.02329657	0.005596988	0.01201155	-0.02624825	-0.0213883	0.01463585	0.05111695	0.03646533	-0.0465091	-0.04436625	0.00631478	-0.008434873	0.04004202	0.03721814	0.01871849	0.01620448	0.04847164	0.06923494	0.04792892	-0.002634805	-0.03009454	0.02664566	0.05416142	0.06393732	0.07699229	0.1088183	0.112605	0.07259104	0.05039216	0.04104341	0.038139	0.06946779	0.06731092	0.09458508	0.1241562	0.1410224	0.1457458	0.1415424	0.1098494	0.08978466	0.1334244	0.1354604	0.1127573	0.1519433	0.1485014	0.159881	0.1220588
Z16R	0.265723	0.2876243	0.2940143	0.259473	0.212556	0.1401751	0.1738848	0.2604237	0.3228484	0.3001488	0.204473	0.1445378	0.1624247	0.1317069	0.1491124	0.129888	0.09360643	0.08000525	0.1513008	0.1667997	0.1278782	0.04951856	0.04097513	0.08609594	0.1047479	0.1032598	0.1290266	0.1622181	0.1265056	0.09322304	0.06582983	0.050625	0.04639706	0.03566877	0.05118173	0.1060102	0.1475823	0.179979	0.1478851	0.136868	0.08511204	0.06351191	0.1277468	0.1099002	0.06861695	0.06918942	0.09085434	0.0957528	0.04373775
Z17R	0.26875	0.2767647	0.2995711	0.2673932	0.2137132	0.1632178	0.1803221	0.269354	0.3180812	0.2894275	0.1756057	0.1105287	0.163862	0.1509139	0.1658614	0.1400875	0.1209716	0.1079499	0.1614128	0.1922461	0.1670326	0.08089636	0.05926296	0.09352241	0.1477521	0.1236625	0.1440161	0.1720851	0.1464513	0.09224439	0.07920519	0.05736695	0.03855043	0.03835084	0.05764881	0.1029464	0.1829937	0.1817857	0.1457055	0.1213953	0.07917367	0.07777836	0.1173652	0.1101523	0.09015581	0.09912815	0.08885854	0.1102941	0.06049895
Z18R	0.2744958	0.3187815	0.3208316	0.2909314	0.2277819	0.1358841	0.1587605	0.2639198	0.3238008	0.2863778	0.1932213	0.1078099	0.1762062	0.1482808	0.1584471	0.1405532	0.09019958	0.09605567	0.161777	0.179972	0.1360592	0.06133578	0.07950105	0.1124352	0.1385137	0.1175823	0.1530147	0.1742787	0.1427731	0.1024562	0.07158789	0.04007178	0.01686274	0.03092612	0.05555672	0.0967472	0.1783088	0.1858281	0.1535592	0.1159699	0.07789391	0.06172619	0.1260662	0.1046219	0.04252101	0.05796218	0.07682073	0.09121324	0.03576505
Z19R	0.1503887	0.2165704	0.2640319	0.2489006	0.2216877	0.169277	0.1957721	0.2386327	0.2822916	0.2817735	0.2202766	0.150105	0.1696831	0.1746884	0.182591	0.1214216	0.08583683	0.06251926	0.1464373	0.1866824	0.1455287	0.05928921	0.04943102	0.07709033	0.09759279	0.07897409	0.08729517	0.1186029	0.0645063	0.04738621	0.08568102	0.08035364	0.05504727	0.01747549	-0.007405462	0.04090511	0.1178326	0.1564128	0.1613305	0.1610679	0.08544468	0.05651085	0.09255077	0.1082843	0.08611695	0.07723039	0.08106968	0.1070676	0.07712535
R1Z	-0.1467332	-0.1203046	-0.08382177	-0.02352241	0.03792543	0.03450279	0.03168592	0.05622374	0.09500349	0.1202188	0.08291141	0.06735119	0.1308753	0.123097	0.1049317	-0.01790967	-0.06493697	-0.07290441	-0.1094871	-0.1363568	-0.08878852	-0.1072164	-0.134895	-0.1515266	-0.1042104	-0.07115197	0.04428396	0.1415476	0.1861257	0.154944	0.08047794	0.08859244	0.1451996	0.1930059	0.1909436	0.1886765	0.1654832	0.09577381	0.07053221	0.04677521	-0.01177345	-0.05563375	-0.01304797	-0.04221113	-0.1179412	-0.1701453	-0.2754639	-0.3640231	-0.3870973
R2Z	0.03355918	0.09522408	0.1148197	0.190737	0.2578939	0.2498092	0.2173949	0.20125	0.2398739	0.2819765	0.2592857	0.2219678	0.2180025	0.204375	0.2185714	0.1364251	0.09654411	0.06937149	0.02005952	0.02782564	0.08599965	0.04055847	0.0120098	0.01148284	0.05287815	0.1169975	0.1960679	0.2936502	0.3380375	0.2884296	0.2277714	0.2090914	0.2114391	0.2443067	0.2567279	0.312535	0.3585889	0.3006723	0.264417	0.2708894	0.2051558	0.1101156	0.09384629	0.1041229	0.05011555	-0.01924194	-0.1275403	-0.1458753	-0.1190861
R3Z	0.215576	0.2241089	0.1892437	0.1834646	0.1595728	0.08257528	0.02088235	0.03691176	0.1238078	0.1828624	0.1573039	0.09678921	0.09455182	0.08718487	0.1040809	0.01726716	-0.001405814	-0.008167015	-0.006771708	-0.02029236	0.04295169	0.08026961	0.08504902	0.04231618	0.06211835	0.03670518	0.06388481	0.09956583	0.1003099	0.0284909	-0.04288515	-0.1044818	-0.09100141	-0.002634805	0.05735469	0.1265669	0.1674632	0.1927556	0.1746551	0.1560802	0.115716	0.02836834	0.006957283	0.01905812	0.01559874	0.03359945	0.02877626	0.05451506	0.06692576
R4Z	0.01192052	0.0897479	0.105	0.1116281	0.1215896	0.09568453	0.01005952	-0.06320903	-0.02702906	-0.003065479	-0.05794993	-0.07026261	-0.02157388	-0.005038512	0.09158963	0.08255427	0.0647409	0.07013656	0.07222513	0.03621498	0.03058473	0.02740371	-0.02560749	-0.0742542	-0.03130252	-0.04761204	-0.02678046	0.06824755	0.1067052	0.07342963	-0.02566176	-0.0669888	-0.04739321	-0.01298494	0.01146884	0.04727591	0.03244573	0.004462533	-0.004868697	0.004803922	-0.0153729	-0.01921393	-0.003601188	-0.006598388	-0.0259839	-0.0319923	-0.1131985	-0.1025175	-0.08840862
R5Z	-0.04312851	-0.01395483	-0.01422094	0.001645659	0.0282563	-0.001983546	-0.04410714	-0.09348214	-0.08191527	-0.07586134	-0.1159926	-0.1177188	-0.09018557	-0.1057581	-0.06445553	-0.09893908	-0.08922093	-0.0988708	-0.08529587	-0.07706582	-0.05605918	-0.09478291	-0.09494748	-0.1104342	-0.05889006	-0.05029237	-0.0535119	0.007387956	0.002456232	-0.02371849	-0.1017437	-0.131735	-0.08436099	-0.04390406	-0.02794118	-0.02138655	-0.01839811	-0.05663865	-0.08479867	-0.08189075	-0.08259454	-0.07516807	-0.05332633	-0.03853817	-0.0702416	-0.08236695	-0.1458858	-0.1189251	-0.1094783
R6Z	-0.1086257	-0.09540266	-0.07570728	-0.03149685	0.01217262	-0.03296919	-0.07765231	-0.0972409	-0.08456232	-0.06616947	-0.06921044	-0.1007931	-0.07529937	-0.07327206	-0.03639181	-0.06997899	-0.0715021	-0.08446253	-0.09035714	-0.08298144	-0.05276435	-0.07581058	-0.08866596	-0.08357492	-0.04917717	-0.05786764	-0.06106268	-0.03492472	-0.03221989	-0.06443278	-0.1134086	-0.1285924	-0.112444	-0.08291492	-0.07031687	-0.05706583	-0.07268908	-0.1122076	-0.1485609	-0.1100858	-0.1172356	-0.1329289	-0.09789041	-0.1237255	-0.1413445	-0.1310627	-0.1604552	-0.1508018	-0.1575088
R7Z	-0.2207125	-0.2085749	-0.1585364	-0.1261169	-0.09178221	-0.134895	-0.1925018	-0.2075753	-0.1817279	-0.1650263	-0.1939321	-0.2026296	-0.1615756	-0.1604849	-0.1080252	-0.1418697	-0.1332195	-0.1576506	-0.1547794	-0.1478151	-0.1411415	-0.1760749	-0.1857581	-0.1853046	-0.1530147	-0.1467997	-0.1322899	-0.1093575	-0.0985049	-0.1438235	-0.1711835	-0.2184156	-0.1785697	-0.1441036	-0.1370221	-0.1079289	-0.1279132	-0.1679569	-0.1515021	-0.1251348	-0.1524475	-0.1784559	-0.1488971	-0.1405042	-0.1658736	-0.1764548	-0.2077766	-0.1877836	-0.1798232
R8Z	-0.3081548	-0.3015739	-0.2668032	-0.2354692	-0.1816229	-0.2212885	-0.2457546	-0.26066	-0.240063	-0.2145326	-0.2152609	-0.2415616	-0.2078274	-0.2099948	-0.179291	-0.175021	-0.1480252	-0.1829814	-0.1611992	-0.1319223	-0.1507721	-0.2109506	-0.2064093	-0.1699422	-0.1214723	-0.1248564	-0.1192542	-0.07829307	-0.08639706	-0.146355	-0.1825665	-0.1934016	-0.1473617	-0.1045028	-0.09974965	-0.08432773	-0.08668417	-0.1041404	-0.08163515	-0.08563374	-0.1527626	-0.1464286	-0.1130847	-0.1107055	-0.1198862	-0.1086292	-0.1524352	-0.1200718	-0.1307405
R9Z	-0.3312832	-0.3160574	-0.2982318	-0.2697427	-0.2289863	-0.2545816	-0.2665021	-0.2688638	-0.2363253	-0.2258106	-0.2633368	-0.2686677	-0.2196534	-0.2105725	-0.171159	-0.1795606	-0.1942525	-0.1887728	-0.1587167	-0.1720325	-0.1933911	-0.2080445	-0.2131022	-0.185653	-0.1495326	-0.1454989	-0.1436205	-0.1120518	-0.09764005	-0.1391667	-0.1746078	-0.2101873	-0.1721131	-0.1389373	-0.1186415	-0.08372549	-0.07405988	-0.1315161	-0.1323477	-0.106945	-0.1401821	-0.1609874	-0.09054796	-0.08652836	-0.09581233	-0.07250525	-0.1289006	-0.1296008	-0.1159209
R10Z	-0.3813743	-0.3578029	-0.3188095	-0.2785452	-0.2517192	-0.2771954	-0.2987728	-0.2977731	-0.2606005	-0.2574965	-0.2636887	-0.2774737	-0.2543925	-0.2586747	-0.204895	-0.2008491	-0.1935819	-0.1980235	-0.18941	-0.1863743	-0.1819993	-0.2023547	-0.2136502	-0.1957248	-0.1603641	-0.1602013	-0.1656495	-0.1282125	-0.1153606	-0.1448354	-0.1870851	-0.2168732	-0.1692297	-0.1313113	-0.1150017	-0.104284	-0.09446428	-0.1180059	-0.1241334	-0.09432248	-0.1269695	-0.1095553	-0.06725315	-0.07547969	-0.08846288	-0.08108368	-0.1143225	-0.1049737	-0.07119047
R11Z	-0.3703729	-0.3381285	-0.2885399	-0.2570903	-0.2206005	-0.281973	-0.2998022	-0.2899597	-0.2434121	-0.2610049	-0.274972	-0.2997829	-0.252374	-0.2344818	-0.2000368	-0.2138515	-0.204895	-0.1927679	-0.1653799	-0.1480252	-0.167542	-0.1934069	-0.1715406	-0.1768855	-0.1466754	-0.1354044	-0.1258473	-0.09668242	-0.1027766	-0.1399825	-0.1881635	-0.203125	-0.1714268	-0.1298932	-0.1197987	-0.07423494	-0.04735469	-0.07956058	-0.1007651	-0.09891806	-0.1235224	-0.1173197	-0.0471131	-0.06571778	-0.0794923	-0.05157213	-0.07364496	-0.05486169	-0.07078431
R12Z	-0.2206215	-0.188104	-0.1613726	-0.1355392	-0.1071393	-0.1345746	-0.1510049	-0.1585977	-0.1458036	-0.1375175	-0.1365109	-0.1417962	-0.1096604	-0.1192717	-0.0862395	-0.0891334	-0.08255252	-0.05999475	-0.02818278	-0.04567402	-0.0806215	-0.108258	-0.08202031	-0.07150386	-0.05792892	-0.03849615	-0.02738445	-0.01188725	-0.01661064	-0.03307948	-0.0698652	-0.09518032	-0.06815126	-0.01296569	-0.02220763	0.003440126	0.03393733	0.02415966	0.009234941	0.02251575	0.005486696	-0.0134839	0.02518733	0.03087885	0.03967262	0.04516106	0.002020309	-0.005996149	0.0008193267
R13Z	-0.1592087	-0.1377906	-0.103799	-0.09209209	-0.06217787	-0.08535014	-0.08133578	-0.1073459	-0.08771534	-0.07958509	-0.1180165	-0.1373284	-0.06394083	-0.047507	0.01164916	-0.02442752	-0.03935924	-0.03485119	-0.004681374	0.01377976	0.02092437	0.001360292	-0.01211134	-0.01286414	0.008410361	0.02027661	0.009107143	0.04253501	0.03764706	-0.02202031	-0.03271359	-0.05165791	-0.02228642	0.02429972	0.0309944	0.08321604	0.09525385	0.08711484	0.04938375	0.05856092	0.04022934	0.05631478	0.1056478	0.09581407	0.09257177	0.1274772	0.1092332	0.1140564	0.07318278
R14Z	-0.07297093	-0.06916142	-0.03802521	-0.02519433	0.01057423	-0.03214635	-0.04338936	-0.02274335	0.02060574	-0.001815477	-0.02802871	-0.03545518	0.01420518	0.004586837	0.05295518	0.0274965	0.03795343	0.02715511	0.06981618	0.05848389	0.04090511	-0.01428397	0.002370448	0.02795868	0.05270659	0.0697514	0.07917892	0.1018085	0.1032966	0.07353991	0.02322829	-0.006680675	0.03483193	0.05693102	0.07056722	0.1111572	0.1246639	0.09306373	0.09456582	0.1076365	0.07689425	0.06419992	0.1353309	0.1420501	0.1006057	0.1126838	0.1160067	0.1275315	0.1226348
R15Z	-0.002163865	0.03094188	0.05544818	0.02114671	0.01920343	-0.02081758	-0.01958858	0.00433123	0.03324755	0.03137955	-0.01270133	-0.04480917	0.003571424	0.03708859	0.07465511	0.04886729	0.03931548	0.04731443	0.06784663	0.08331057	0.040611	-0.0311257	-0.03568978	-0.004585086	0.01839986	0.008587183	0.02867297	0.05787115	0.03643908	0.02261205	-0.00005252045	-0.03195203	-0.006493346	-0.00004201654	0.01151786	0.03135154	0.06754727	0.05678922	0.04539216	0.06951681	0.02266631	0.004891457	0.05456407	0.04240546	0.03254902	0.04813551	0.04801296	0.04582107	0.03481092
R16Z	0.05743347	0.08282563	0.08708508	0.08525385	0.07856618	0.03244048	0.03634804	0.08499125	0.1224825	0.1076611	0.0253834	-0.008247548	0.03583683	0.03667192	0.07078607	0.04654937	0.04846463	0.06309174	0.08555322	0.09082633	0.04890231	-0.009452031	-0.01683298	0.006526612	0.02903187	0.03073355	0.07530287	0.1163008	0.07008053	0.06502451	0.03799545	0.001288513	-0.01115546	0.002256652	0.02641106	0.03864846	0.1054849	0.1159121	0.1088218	0.09427696	0.06365897	0.02559699	0.07789041	0.09047794	0.06898109	0.07514706	0.08179972	0.08279586	0.0236222
R17Z	0.2757353	0.2683894	0.2924772	0.2586484	0.2039513	0.1533561	0.1818452	0.2500385	0.299501	0.2786607	0.1847812	0.13059	0.1464461	0.1313988	0.1525245	0.1201278	0.0880182	0.1064723	0.1597847	0.1765651	0.1428869	0.07007178	0.06132003	0.1010207	0.1234664	0.109389	0.1260609	0.1682826	0.1360084	0.09600665	0.06987921	0.06327381	0.004627096	0.02770658	0.05971288	0.1181303	0.1474212	0.1776505	0.1640861	0.09972864	0.06335608	0.07455007	0.1206022	0.08968662	0.05981968	0.07407388	0.09353641	0.1100665	0.04496849
R18Z	0.2732143	0.2970256	0.2909576	0.2715441	0.2108316	0.1243172	0.1408491	0.2473705	0.3070098	0.3045833	0.1948669	0.1005742	0.1409559	0.1638305	0.1964863	0.1422391	0.1176698	0.09314076	0.1531723	0.1811222	0.1365494	0.07667366	0.06108893	0.09752976	0.1175368	0.1189023	0.140126	0.1847794	0.1482791	0.08149861	0.07897409	0.0478624	0.01759454	0.0448722	0.04408263	0.1127434	0.1554464	0.1934244	0.15243	0.09832807	0.05608543	0.06607669	0.1224352	0.09354692	0.07517857	0.07864146	0.07716561	0.08393557	0.03262605
R19Z	0.274993	0.285723	0.3068645	0.2617822	0.2128589	0.1640844	0.17316	0.259494	0.3204079	0.327521	0.2466597	0.1391562	0.1608351	0.1479639	0.1757808	0.1534349	0.100646	0.09367822	0.12243	0.1185207	0.1025455	0.04388481	0.05494048	0.07560749	0.1133508	0.07757178	0.1362185	0.1708946	0.1429534	0.09750875	0.06228466	0.05332633	0.03492297	0.02345588	0.05858544	0.1173004	0.1808841	0.2079814	0.133827	0.1018732	0.08106267	0.05077031	0.07994223	0.06570028	0.03119573	0.05786239	0.06441176	0.08678921	0.03878502
R20Z	0.2404254	0.2623197	0.2789793	0.2488253	0.1975175	0.1378256	0.1850017	0.2687798	0.3355865	0.3015266	0.2056688	0.1231057	0.1325193	0.1307791	0.1478711	0.1112903	0.09854867	0.07169292	0.09868872	0.1149107	0.1201541	0.07995448	0.07734419	0.1148459	0.1207283	0.09895133	0.1238778	0.1642262	0.1184174	0.05429446	0.04061274	0.007692576	0.005926122	0.01293417	0.04604167	0.09179097	0.167374	0.1878204	0.1335469	0.1006758	0.08725315	0.07082458	0.09897409	0.06634453	0.03583859	0.08246673	0.08615196	0.07898284	0.03226015
R1R	0.09559349	0.1596359	0.1880812	0.2209051	0.29441	0.2791141	0.2492349	0.2603046	0.2981933	0.3124773	0.2415406	0.1691387	0.2077994	0.1847794	0.178237	0.1076698	0.04268032	0.003744751	0.009658611	0.03305322	0.07519433	0.05255602	0.03625525	-0.001645652	0.0192402	0.04299719	0.07144783	0.1383911	0.1792717	0.1875245	0.1506688	0.1293382	0.1701751	0.1866019	0.1873004	0.236917	0.296348	0.2773512	0.2463463	0.2309506	0.1381127	0.07989846	0.07663164	0.04159138	0.004357487	-0.07735119	-0.1739426	-0.1939251	-0.1706705
R2R	0.1352591	0.1866509	0.1937115	0.2144433	0.2142525	0.1871796	0.123153	0.1054762	0.1388165	0.1731268	0.1518557	0.1444153	0.1765931	0.1464688	0.1428764	0.1099335	0.05730392	0.02528536	0.03228641	0.0163708	0.09329832	0.1224632	0.1475735	0.1381425	0.1749632	0.2197024	0.2559646	0.3231845	0.3521691	0.3286047	0.2874965	0.2664618	0.2957773	0.334895	0.3145115	0.3313883	0.3108666	0.2750945	0.2532545	0.2893995	0.2452083	0.1481775	0.1126541	0.09969538	0.05263655	0.0135154	-0.04249825	-0.04551645	-0.006825981
R3R	0.1458298	0.1590143	0.1857353	0.2460697	0.2818277	0.2502836	0.1618137	0.1083176	0.1334769	0.1136625	0.02704832	-0.02501225	0.009466037	-0.01360469	0.06505602	0.09329306	0.1509454	0.2047987	0.2315949	0.2172934	0.1872321	0.1603711	0.1104622	0.08934874	0.09504377	0.09554272	0.1431303	0.1981337	0.2191684	0.1735329	0.09677171	0.05544993	0.05957633	0.07900911	0.09236869	0.1477959	0.1684051	0.0942577	0.05493697	0.04185399	0.04217962	0.06665792	0.0801173	0.06895307	0.02129376	0.001565125	-0.0503939	-0.05297444	-0.05084034
R4R	0.09144958	0.1142542	0.1014268	0.1374055	0.1704587	0.1284699	0.08271184	0.08389356	0.08785189	0.1028256	0.06848039	0.01803572	0.003196778	-0.00770133	0.02177171	0.0006442573	0.03578607	0.06275736	0.0626348	0.05927522	0.07552171	0.02642332	0.03420868	0.01552346	0.03800945	0.0363813	0.06252626	0.09087885	0.1289846	0.1198599	0.08404762	0.05942052	0.06183998	0.08806722	0.05780988	0.06549195	0.0585084	-0.007857142	-0.03445378	0.02329482	0.02545868	0.02203781	0.0291124	-0.009534313	-0.04339461	-0.06321078	-0.1300665	-0.1276383	-0.09420868
R5R	-0.004154411	0.01681548	0.06482143	0.06380602	0.1174545	0.06054097	0.03844188	0.0204937	0.04961134	0.04867297	0.002160364	-0.02212185	-0.01154762	-0.004968487	0.03164215	-0.01506828	-0.02640056	-0.01678046	-0.01615196	-0.01273985	-0.009049369	-0.03731968	-0.03719187	-0.03498949	-0.03134979	-0.02083859	-0.0005304613	0.04390231	0.03921569	0.02758403	-0.03235469	-0.042493	-0.01472339	0.02270308	0.01197479	0.001463586	-0.005229339	-0.01628151	-0.01663165	-0.01960609	-0.03576856	-0.06760504	-0.02181022	-0.008427872	-0.01979692	-0.07818978	-0.1256548	-0.07232143	-0.06646184
R6R	-0.0268855	0.00789566	0.009264708	0.04530287	0.07990371	0.01918242	0.002218137	-0.01277311	0.01892507	0.03206758	0.005463935	-0.004341736	0.01063725	-0.0008648454	0.04794468	0.02531162	-0.005054273	-0.02743172	-0.002580532	0.00202381	-0.01455182	-0.0382423	-0.07153361	-0.05706057	-0.006531864	0.01162115	0.01460259	0.03705882	0.03928047	0.007107842	-0.02120098	-0.0688603	-0.04726191	0.002804623	-0.0003151268	0.04310049	0.04615021	0.005992648	-0.02067227	0.001538863	-0.01141281	-0.02518032	0.02594713	0.03358544	-0.003576681	0.01260154	-0.03724615	-0.04663515	-0.03237395
R7R	-0.3840476	-0.3007738	-0.2537728	-0.249333	-0.2041737	-0.2106162	-0.1992454	-0.1818102	-0.1989391	-0.2112272	-0.1899632	-0.2504394	-0.1750245	-0.08881828	-0.07615021	-0.1935854	-0.1958894	-0.1811152	-0.2289671	-0.204263	-0.151861	-0.2302503	-0.2371919	-0.3007108	-0.2360504	-0.1670431	-0.1353169	-0.1334524	-0.1256845	-0.1710084	-0.193237	-0.2599737	-0.2394117	-0.1843943	-0.0457528	-0.05378502	-0.1366141	-0.156271	-0.1964461	-0.228097	-0.280653	-0.2966124	-0.2536135	-0.1677013	-0.2460679	-0.2661029	-0.2553641	-0.2654902	-0.2278747
R8R	-0.346313	-0.3085924	-0.2890826	-0.2445728	-0.2040651	-0.2257493	-0.2485066	-0.2536485	-0.2258333	-0.2202241	-0.2242595	-0.2473337	-0.2235417	-0.2174755	-0.1569065	-0.1775858	-0.1644975	-0.1620798	-0.1237167	-0.1219643	-0.1543417	-0.2017542	-0.1745711	-0.1574335	-0.1341737	-0.1535924	-0.1511712	-0.09517857	-0.06661065	-0.09354867	-0.1618803	-0.2096989	-0.1721814	-0.1276628	-0.1211222	-0.09449755	-0.09098739	-0.09252626	-0.1069678	-0.09497899	-0.1143838	-0.1258491	-0.08478641	-0.08766632	-0.09132003	-0.09391457	-0.1155655	-0.09255427	-0.08728992
R9R	-0.1840109	-0.1846814	-0.1606075	-0.1196604	-0.112563	-0.1665581	-0.1780147	-0.147416	-0.1128519	-0.09508577	-0.1347742	-0.1246971	-0.10941	-0.1071376	-0.07985294	-0.094993	-0.0727486	-0.07570553	-0.08208158	-0.07106793	-0.06231968	-0.07513831	-0.07442402	-0.08642857	-0.05280112	-0.04841562	-0.03826681	-0.01414566	-0.008051472	-0.04988095	-0.1005865	-0.1159034	-0.08225315	-0.006274507	-0.02005077	0.002645307	0.002767859	-0.04256653	-0.06453431	-0.0332563	-0.04033263	-0.07954307	-0.03653537	-0.02957633	-0.05058999	-0.03392682	-0.07420343	-0.05261554	-0.05517507
R10R	-0.2422059	-0.21948	-0.1881618	-0.1289391	-0.1210854	-0.1714128	-0.1797269	-0.1795606	-0.1334261	-0.1296411	-0.1575788	-0.1692017	-0.1239391	-0.1237658	-0.1028484	-0.09666842	-0.09081757	-0.08540616	-0.0641334	-0.04015756	-0.07052346	-0.1032388	-0.09054271	-0.05304272	-0.0385049	-0.04720413	-0.03508929	0.01309699	0.01421218	-0.05274685	-0.07885154	-0.09893207	-0.06463411	-0.02247549	-0.002111343	0.01657738	0.006652661	-0.04007703	-0.02007528	0.01352241	-0.0057493	-0.03789041	-0.0002485974	0.001001399	-0.002533262	0.02829657	0.007955183	-0.01523634	0.001512605
R11R	-0.1915879	-0.1843698	-0.171812	-0.1360416	-0.1269888	-0.1549615	-0.1533631	-0.1428869	-0.1303029	-0.1201313	-0.1486344	-0.1702293	-0.1257265	-0.1339198	-0.07141457	-0.07065301	-0.06127451	-0.06033088	-0.06926295	-0.0718715	-0.06655988	-0.09195203	-0.1018155	-0.08719362	-0.03615371	-0.05086309	-0.04698004	0.004795167	0.007568278	-0.05246148	-0.08646183	-0.1043417	-0.07135854	-0.03213585	-0.01886905	0.02172969	0.03082458	-0.006990547	-0.0009068642	0.01433998	-0.0203799	-0.04345238	0.01252976	0.02308823	-0.003573178	0.01047444	-0.02707108	-0.01217087	0.002275907
R12R	-0.2035084	-0.1655567	-0.1410942	-0.1134821	-0.09398985	-0.1257528	-0.1267227	-0.102451	-0.1064636	-0.1058193	-0.1364969	-0.1376838	-0.08461309	-0.07654936	-0.04613796	-0.05935399	-0.06156338	-0.07133753	-0.03845413	-0.04782213	-0.05402661	-0.06898109	-0.05660539	-0.03375	-0.03754727	-0.03123949	-0.03479867	0.01083858	0.03955532	-0.007426471	-0.05800245	-0.07848039	-0.02373599	0.02578082	0.02434349	0.03054622	0.03493522	0.04183298	0.01728641	0.0246341	0.02250525	0.01761379	0.05161589	0.06621674	0.04060224	0.05101715	0.03209033	0.0387535	0.07034313
R13R	-0.05243347	-0.04069503	-0.04142857	-0.01733544	0.02613795	-0.02495448	-0.0496166	-0.004900211	0.0223722	-0.002774862	-0.06274509	-0.0552416	0.003345587	0.01175245	0.06029587	0.0388778	0.04636555	0.05358543	0.06289741	0.06490371	0.0452486	0.0226313	0.01810749	0.03402311	0.05318277	0.02411939	0.03874825	0.08553571	0.05983893	0.04816001	0.01806723	-0.01010504	0.04494047	0.07163165	0.06971464	0.09995098	0.1063655	0.089368	0.07861695	0.08034488	0.05221989	0.02732493	0.08471464	0.08366246	0.0740196	0.06904762	0.06030637	0.0565126	0.04591736
R14R	0.02080532	0.069368	0.08100665	0.07102066	0.07436799	0.04269783	0.05910364	0.05616772	0.0803799	0.07123425	0.01576856	0.005663517	0.04621499	0.0510119	0.1098039	0.1076278	0.1027468	0.1039408	0.1029622	0.1132686	0.08503502	0.01357668	0.002550771	0.05790091	0.1026698	0.09122899	0.09989495	0.1465494	0.1185959	0.07490196	0.04184874	0.02485119	0.04974265	0.08489846	0.08569328	0.0925175	0.1210119	0.1053309	0.09810399	0.1196849	0.07247374	0.03899685	0.09077906	0.08314951	0.08748949	0.1089863	0.07915617	0.0777451	0.07238445
R15R	0.006421569	0.03071253	0.05627801	0.0618785	0.08170868	0.03746149	0.02024685	0.04254552	0.08356618	0.079396	0.02749125	0.007421218	0.05781338	0.04793417	0.1103852	0.09091211	0.08964636	0.09210259	0.1093557	0.09777836	0.0885014	0.02661415	0.05375	0.0740021	0.1059174	0.1000158	0.1193172	0.1453501	0.1111835	0.06595238	0.05153537	0.03235644	0.03853816	0.05930497	0.09254902	0.1048722	0.1315721	0.134305	0.1280182	0.1069398	0.06537289	0.06209909	0.1216474	0.1199212	0.08299895	0.08952381	0.09637255	0.1334261	0.07568627
R16R	0.2209559	0.2397759	0.2527276	0.251194	0.2171358	0.1470291	0.176292	0.2413498	0.2999247	0.3101803	0.2233683	0.1620151	0.1967227	0.1975945	0.2261485	0.2033824	0.1978256	0.2108438	0.2467507	0.2210819	0.1729709	0.1184804	0.1267682	0.1771551	0.1913743	0.2092385	0.2370606	0.2556232	0.2278326	0.1790914	0.1402136	0.09591562	0.09673144	0.1272567	0.1390074	0.1717279	0.2139163	0.2216562	0.1952574	0.191987	0.1641474	0.155049	0.2135382	0.1882861	0.1422146	0.1671586	0.1558036	0.1759734	0.1319433
R17R	0.2300665	0.2474387	0.2388305	0.2266001	0.1977766	0.1541842	0.1772952	0.2404027	0.2811169	0.2400122	0.1827889	0.1406057	0.1660697	0.1662482	0.1963655	0.1451908	0.1425683	0.1157423	0.1292034	0.1373267	0.09899335	0.06661065	0.1102031	0.136756	0.1581005	0.1389846	0.1719975	0.2257966	0.1806408	0.1441264	0.08375	0.006675418	0.0119958	0.04605392	0.08858719	0.1353641	0.181404	0.1759209	0.1353204	0.1324685	0.1183193	0.1260837	0.1511765	0.1245606	0.07965861	0.1100683	0.1088095	0.09560573	0.04572829
R18R	0.3081723	0.3398564	0.3501418	0.2983824	0.2451733	0.1904569	0.2146043	0.3098547	0.4095781	0.3869608	0.2544818	0.1823284	0.1805462	0.190147	0.2281635	0.1810784	0.1416964	0.111952	0.143848	0.1796814	0.1816527	0.1289653	0.1440599	0.1708386	0.1939373	0.1605235	0.1771656	0.2185784	0.1621324	0.1116457	0.1213375	0.09792191	0.09343837	0.08665791	0.09291492	0.1565774	0.2205952	0.2417595	0.1991632	0.1786467	0.1649125	0.1261765	0.1536152	0.1195833	0.09003677	0.122444	0.1274912	0.1415756	0.1072006
R19R	0.3024037	0.3290091	0.3264216	0.316826	0.2578957	0.176945	0.2281302	0.333279	0.3870816	0.3440704	0.2611975	0.1658911	0.1908211	0.1991579	0.2122234	0.1997059	0.1565336	0.1210312	0.1830445	0.1823092	0.1679272	0.1198197	0.1140686	0.1540826	0.1863428	0.1753659	0.1736449	0.2237307	0.1827486	0.1237763	0.1055865	0.08459558	0.05943627	0.08359068	0.1032528	0.1401558	0.2135679	0.2306653	0.21389	0.1750823	0.1545728	0.1256127	0.1665319	0.1443312	0.1037342	0.112493	0.1318417	0.1403904	0.09022409
R1A	0.009749652	0.05121148	0.1029832	0.1348459	0.1395938	0.1140931	0.09856443	0.05081057	0.0477486	0.06495798	0.04025385	0.02945028	0.06034839	0.06102241	0.1162517	0.0966194	0.09190651	0.07908438	0.05784664	0.05381303	0.05759804	0.02368172	0.01961484	0.02631652	0.04929972	0.05900035	0.07178397	0.1168155	0.1136625	0.05880252	0.02046744	0.006078431	0.05103992	0.0733841	0.04594888	0.07151436	0.07873774	0.05586835	0.04043417	0.05448004	0.01626751	0.002137609	0.05205882	0.05408613	0.06398109	0.08100665	0.03883753	0.0216194	0.02339461
R2A	-0.03738796	0.004770656	0.04202206	0.07189075	0.07957283	0.02727591	-0.01728816	0.005591736	0.03595588	0.05168067	0.03034139	0.008532913	0.03514356	0.03640581	0.07528887	0.05518732	0.05429972	0.04779412	0.0516194	0.02766982	0.02026085	0.007230393	0.01879202	0.01164566	0.03352941	0.0456355	0.04857318	0.06582633	0.08529411	0.07966036	0.02386205	-0.02772759	0.004952732	0.05456582	0.05743697	0.08907563	0.08231443	0.04584909	0.02894608	0.05101015	0.04987395	0.02743873	0.05565301	0.05794118	0.05053396	0.04235119	0.01458158	0.01471464	0.01327381
R3A	-0.1405637	-0.09360469	-0.06999124	-0.04706758	0.00004201625	-0.03315301	-0.02122199	-0.02747549	-0.02596639	-0.01076681	-0.03470413	-0.04281863	-0.01839286	-0.003814775	0.06783439	0.05313901	0.03484068	0.005768555	-0.007722337	-0.04118348	-0.05142857	-0.0561362	-0.04452731	-0.04554972	-0.02910364	-0.02367297	-0.001283263	0.04242297	0.05044818	-0.00292717	-0.03004727	-0.01796569	0.003272058	0.04435049	0.046882	0.05838761	0.09399334	0.07993697	0.02636905	0.01396884	-0.008510153	-0.008609944	0.04038341	0.02356618	0.03585434	0.05309174	0.01573705	0.03978291	0.04939951
R4A	-0.149958	-0.1209611	-0.09167367	-0.07057423	-0.02779237	-0.08410364	-0.1111852	-0.08386029	-0.05002626	-0.04010154	-0.08344012	-0.1028256	-0.0341124	-0.03744923	0.02844012	0.01064076	0.01089111	0.01794118	0.0003168783	0.01360644	0.01011905	-0.01061449	-0.04866597	-0.05231793	-0.000241596	0.01496499	0.04179272	0.05695378	0.05207108	0.008678221	-0.05758754	-0.06610469	-0.01440301	0.0448722	0.04051821	0.0788953	0.08394958	0.03233718	0.02382528	0.03402661	0.003755253	0.00109769	0.06271183	0.05595413	0.02906513	0.0343645	0.01190826	0.02313901	0.008919819
R5A	-0.06095588	-0.02864846	0.01461485	0.02009279	0.05485119	0.02089461	0.006339285	0.01188025	0.01986169	0.03297969	0.006720938	0.004066874	0.05297969	0.04710959	0.1009489	0.09018558	0.06211485	0.05106443	0.07153361	0.08667366	0.07400735	-0.00889881	-0.01192052	0.03760329	0.07066877	0.07585785	0.09164216	0.1097969	0.1275053	0.08353291	0.02364321	0.005959385	0.03588935	0.05457107	0.04966912	0.09930672	0.1071008	0.0696376	0.07982668	0.1154604	0.0784979	0.04151961	0.07767682	0.08215336	0.06659314	0.09149335	0.06605568	0.07034489	0.07566877
R6A	-0.17052	-0.1298582	-0.1043715	-0.0863743	-0.06088236	-0.1123827	-0.14361	-0.1283193	-0.06156512	-0.0696376	-0.1085364	-0.1167087	-0.06695728	-0.06281162	-0.03476541	-0.03552696	-0.02001751	-0.03379552	-0.01345063	-0.02069327	-0.02934524	-0.05813025	-0.03400735	-0.01219188	-0.006048672	-0.01058998	0.008704481	0.03065826	0.04269433	-0.01904587	-0.04241772	-0.07500175	-0.04084559	0.009220938	0.002594537	0.05334734	0.08518908	0.06757878	0.06172269	0.07182248	0.05982493	0.02477416	0.04902136	0.05889881	0.04115196	0.06961135	0.06990021	0.08722339	0.07217612
R1B	0.0008140734	0.03840511	0.0392577	0.07306198	0.09315126	0.07841737	0.07177871	0.04503851	0.0426138	0.02733893	0.009296215	0.01738971	0.03261905	0.03587885	0.06542717	0.03932773	0.04974615	0.02674895	0.008450631	0.002057071	-0.0001978292	-0.01673495	-0.02159664	-0.01220063	0.01306548	0.001633401	0.02908438	0.08103817	0.07466912	0.03602241	-0.01668943	-0.03489846	-0.009035367	0.01681897	0.02455882	0.05374475	0.05429622	0.02127276	0.01019958	0.04811275	0.009403011	-0.01298319	0.0301138	0.02221463	0.04407738	0.05546218	-0.01783964	-0.0023757	0.001678923
R2B	0.02366422	0.04704482	0.08454656	0.1004149	0.1530042	0.1530935	0.1103869	0.07580357	0.111299	0.09522934	0.0549965	0.04717787	0.1038358	0.05548319	0.08319678	0.08947479	0.1118382	0.08571603	0.07160014	0.07053571	0.05817402	-0.002613796	0.01930147	0.04318627	0.04427521	0.07033962	0.08856968	0.1191737	0.1149667	0.06567052	0.03005427	-0.02628326	-0.005505951	0.06616597	0.05820729	0.08097339	0.08309173	0.04890231	0.05147759	0.1044433	0.07640406	0.04028536	0.08640932	0.07292892	0.04585959	0.05539916	0.03678221	0.05667367	0.05929097
R3B	0.0006880258	0.02078957	0.04834909	0.1041089	0.1470378	0.09990546	0.05560399	0.07473739	0.0841334	0.09762255	0.07609594	0.05632528	0.08657738	0.07321254	0.1202661	0.0978624	0.09250525	0.09257703	0.0861362	0.09036239	0.07974265	0.02002976	0.02019433	0.01051996	0.05630077	0.09731092	0.1073757	0.1648757	0.1516159	0.08724265	0.03769958	0.001917017	0.02966912	0.09234419	0.09848038	0.1220046	0.1183876	0.1333981	0.1122111	0.08704657	0.07748599	0.08030287	0.1013953	0.08743873	0.06254727	0.08550245	0.04984419	0.04842962	0.06703606
R4B	-0.08780112	-0.05009629	-0.01761905	0.01095588	0.04481793	-0.009121146	-0.02354867	-0.03424195	0.02889356	0.04792017	-0.000243347	-0.007302171	0.04920343	0.03801821	0.06114846	0.04309874	0.03164741	0.035625	0.06178922	0.02189075	0.03078256	0.02171394	0.02906863	0.02869223	0.03684174	0.0451383	0.04618347	0.080007	0.09553921	0.06877276	-0.00305497	-0.05642682	-0.01151261	0.03018382	0.04883753	0.07342087	0.08845939	0.05316702	0.04464811	0.04371849	0.04284839	0.03742822	0.06692927	0.0680077	0.06229167	0.07253851	0.0266264	0.02894433	0.0302556
R5B	-0.0767612	-0.08224789	-0.04459909	-0.006827728	0.02895658	-0.002333682	-0.02583508	-0.01284664	0.01988445	0.02671394	-0.02850315	-0.05416491	0.005308127	0.0257598	0.08017507	0.06904586	0.07112395	0.05964286	0.06521533	0.05543068	0.01940651	-0.001808474	-0.01435924	-0.001258752	0.04922094	0.0337395	0.05495098	0.08341561	0.08371499	0.04385154	0.006195727	-0.02190126	0.006717438	0.04130077	0.03194152	0.05119573	0.09280462	0.05792192	0.07582458	0.08780987	0.02625	-0.002356443	0.07028186	0.06486519	0.06251926	0.06697829	0.03224089	0.05367472	0.04969013
R6B	-0.06208683	-0.03113795	0.009826681	0.03540091	0.04962185	0.005253852	0.01655112	0.02244748	0.03119748	0.0175035	-0.008685224	-0.009779413	0.03408263	0.0378624	0.07956582	0.05793767	0.07211134	0.07510154	0.06810224	0.06557423	0.05127976	0.005399161	-0.008051471	-0.002974437	0.01744923	0.03036065	0.04176821	0.08669117	0.101201	0.05154237	0.01271359	-0.01139531	0.01432948	0.02976366	0.049389	0.07277136	0.08252801	0.06821253	0.07516631	0.06870098	0.03772059	0.03453782	0.0717542	0.05394958	0.05658613	0.07093136	0.06566702	0.06417542	0.04089111
R7B	-0.01278712	0.02355568	0.04665966	0.08030637	0.1032651	0.0453869	0.03875525	0.04966737	0.05518032	0.04209559	-0.02960785	-0.06357318	0.007303921	0.03541667	0.09904587	0.09441701	0.08598739	0.08754202	0.06681898	0.04830007	0.03219712	-0.01581058	-0.01362395	0.02815476	0.05503151	0.04094888	0.07696603	0.09592262	0.06678046	0.006148461	-0.03044818	-0.04131477	-0.008301821	0.03644608	0.0430112	0.06576506	0.08432248	0.07573705	0.07004552	0.07856617	0.03685749	0.024375	0.07029937	0.05067927	0.03080007	0.071229	0.03577206	0.04953431	0.03492647
R1C	-0.0136397	0.03765756	0.04516457	0.07040791	0.1260259	0.121187	0.08053221	0.04035014	0.03595238	0.05293768	0.02415266	0.006738443	0.03506653	0.02772584	0.08708158	0.04692752	0.02183299	0.005101541	-0.0002643581	0.0006967759	0.008447132	-0.02842962	-0.04296744	-0.03604342	-0.0005532212	0.008762258	0.03155462	0.06962711	0.06846989	0.04485994	-0.02060224	-0.07225665	-0.03108894	0.01028886	0.01509454	0.05330007	0.05657038	0.001057424	0.007141107	0.02173495	0.002706582	-0.008991597	0.0368785	0.01782213	0.01914216	0.01115546	-0.03868873	-0.02645483	-0.01876926
R2C	0.02502976	0.0436257	0.08580357	0.09835259	0.120007	0.0841299	0.07133929	0.03619923	0.05161765	0.05597514	0.02675245	0.01618347	0.05247374	0.05303046	0.08867822	0.05014356	0.01798845	0.02014356	0.02560924	0.01381652	0.01224265	-0.0354972	-0.01644958	-0.009803922	0.02027311	0.03332283	0.06388481	0.07669118	0.0851173	0.06212885	0.0006547624	-0.02067752	0.0141194	0.05786064	0.05407738	0.05448004	0.0528694	0.02699405	0.01776785	0.04525385	0.01456582	0.002471989	0.04205707	0.04472339	0.02064601	0.01291842	-0.01838235	-0.0172619	0.01455007
R3C	0.08216561	0.0946376	0.1054167	0.1575122	0.1909524	0.1747321	0.1637237	0.1440476	0.1612745	0.1811695	0.1620833	0.1349667	0.1361222	0.14434	0.1876891	0.1604604	0.1607616	0.1438533	0.1162938	0.1365371	0.1436502	0.09082283	0.09870799	0.08972339	0.08944328	0.1246691	0.1223739	0.1660469	0.1679692	0.1147672	0.07342262	0.03585784	0.05260504	0.09100314	0.1328746	0.1586922	0.16257	0.1467034	0.1475648	0.1896936	0.1672234	0.1037132	0.1517717	0.1439373	0.1546884	0.1601558	0.1280445	0.1219013	0.1256443
R4C	0.02047969	0.05883228	0.09559349	0.1309174	0.1863183	0.1538935	0.1265774	0.1301768	0.1546026	0.1401243	0.1225473	0.1271324	0.1461572	0.1480585	0.1758228	0.1500333	0.1417997	0.1209069	0.1250175	0.1257948	0.1016877	0.07011555	0.09016807	0.07033088	0.09595588	0.1283281	0.1495186	0.1841947	0.1561082	0.1067437	0.05259453	0.01483193	0.03376575	0.09570378	0.1162062	0.1455094	0.1816719	0.1283246	0.1341194	0.1447094	0.1127241	0.1003641	0.1327311	0.165688	0.1574265	0.1534086	0.1214006	0.1048652	0.09653186
R5C	0.006836486	0.01531513	0.04150735	0.09663515	0.1461047	0.137612	0.1104657	0.1252136	0.1240826	0.1245256	0.1091824	0.1186695	0.146348	0.13618	0.1793662	0.1346201	0.1093943	0.09675245	0.1096253	0.1013848	0.1283368	0.07654237	0.05540266	0.05872374	0.09054447	0.1080059	0.1220606	0.1678449	0.1757388	0.1158211	0.06714986	0.01194152	0.01429972	0.07366422	0.1051366	0.1511625	0.1611117	0.1529534	0.1380585	0.1162938	0.07761729	0.0592577	0.1158333	0.1151961	0.09549195	0.1397672	0.1102959	0.07515931	0.06452731
R6C	-0.01323179	0.01616947	0.065618	0.1021989	0.1227626	0.06611869	0.03126576	0.05316877	0.08343312	0.06216561	0.03210084	0.02958158	0.1071306	0.1144625	0.1597531	0.1464653	0.1331495	0.1102258	0.1198617	0.1195045	0.08776786	0.0316229	0.0457633	0.05255952	0.09229166	0.1048932	0.1166667	0.1489986	0.1360242	0.08898109	0.05362045	0.02379552	0.02997199	0.07775385	0.0980147	0.1309839	0.1666772	0.1252766	0.1026015	0.1103169	0.08177346	0.05708858	0.1057213	0.09430147	0.06680147	0.1147689	0.08821429	0.08384104	0.08532388
R7C	0.02795868	0.03559874	0.07525035	0.1056215	0.1355532	0.07859943	0.02009629	0.03762955	0.04803922	0.038139	0.04584909	0.05168942	0.07271183	0.0917402	0.1478711	0.1374387	0.1122269	0.1026418	0.09835084	0.09220938	0.1025018	0.03790791	0.008457633	0.0347444	0.06702556	0.07386729	0.09408964	0.1127644	0.0882528	0.06337535	0.02702731	-0.01382353	0.01030287	0.0453834	0.05605917	0.08351541	0.08700455	0.07602942	0.07351716	0.05935574	0.05393207	0.03001226	0.04715336	0.0693855	0.04894608	0.05545868	0.02920868	0.01922094	0.03931723
R8C	0.04120098	0.04628151	0.04631477	0.05219188	0.07270133	0.01310574	0.03129377	0.06054622	0.05691176	0.0208736	-0.002148112	-0.04219363	0.02863971	0.04674195	0.1282598	0.1120571	0.08589461	0.07136555	0.08163165	0.05668767	0.0005304641	-0.01958158	-0.005866596	0.02882003	0.03643382	0.04985469	0.07929972	0.07721464	0.08082108	0.02136555	-0.02522759	-0.0278799	0.01457983	0.05407038	0.06054097	0.07202907	0.1002696	0.1056425	0.085639	0.04984069	0.007123599	0.02768207	0.08093487	0.08270133	0.06397758	0.07919117	0.02972689	0.02872899	0.006456586
R1D	0.1872006	0.2493732	0.2652748	0.3018908	0.3648599	0.3184419	0.281383	0.2543715	0.2647251	0.2702783	0.2583753	0.2322584	0.2511835	0.2386695	0.3016614	0.253827	0.2289706	0.2433858	0.2579324	0.2680129	0.2963936	0.2425578	0.227507	0.2204919	0.2536117	0.2611887	0.3065389	0.3460084	0.3720921	0.3450735	0.3147952	0.2818242	0.2977503	0.3304272	0.3535206	0.3787045	0.3931058	0.3396446	0.3013743	0.3004884	0.272556	0.2501243	0.2478816	0.2147094	0.1485066	0.08132703	0.02360994	0.02571779	0.0311327
R2D	0.1785224	0.2138936	0.2448722	0.2753309	0.308237	0.2712255	0.2414058	0.2200945	0.2296744	0.2653046	0.2300105	0.213125	0.2273599	0.2036309	0.2495326	0.229389	0.220506	0.2218155	0.2524317	0.251236	0.2454026	0.1958176	0.1556985	0.1458368	0.1990669	0.2179832	0.2516456	0.2880987	0.309284	0.3009104	0.2920063	0.2559489	0.2715511	0.3211695	0.3120851	0.3616562	0.4219275	0.3709384	0.3531933	0.3755462	0.3120886	0.2524737	0.2860049	0.2465389	0.205569	0.1738901	0.1515861	0.1645991	0.1502889
R3D	0.1486099	0.2065966	0.2301961	0.2756267	0.3102679	0.3026961	0.251173	0.2260504	0.222493	0.2409401	0.2478256	0.2333841	0.2621464	0.2606232	0.2801628	0.236348	0.2051225	0.2012412	0.221763	0.2275403	0.2420011	0.2095256	0.1750245	0.1761327	0.2197024	0.230119	0.2592384	0.2991159	0.3035679	0.2626541	0.2111117	0.1577731	0.1773862	0.2279587	0.2407581	0.2667717	0.2953554	0.2836134	0.293841	0.3376628	0.3115581	0.2604797	0.2902696	0.2814566	0.2433771	0.2378624	0.2345921	0.2566562	0.2384979
R4D	0.0977556	0.1107948	0.1499807	0.1973442	0.2606688	0.2528992	0.2261572	0.1931583	0.2116439	0.2204097	0.1744153	0.1878186	0.2380252	0.2255567	0.2739758	0.2347444	0.2215039	0.1990056	0.2022286	0.1973232	0.1840389	0.14868	0.1442087	0.1659646	0.2051155	0.2306215	0.2509506	0.2697619	0.2682353	0.2326978	0.1636134	0.1208386	0.1366194	0.1669695	0.1873039	0.2426383	0.2593207	0.2268347	0.2437377	0.2831635	0.2371481	0.2179044	0.2355952	0.2221534	0.221369	0.2380742	0.1909856	0.1771306	0.1718435
R5D	0.0913778	0.1436415	0.1678817	0.1995238	0.2475088	0.2502573	0.2208246	0.2087377	0.2243487	0.232598	0.1966509	0.1765249	0.2025613	0.2034226	0.2253484	0.2075315	0.1747391	0.1480462	0.1519555	0.1559436	0.1714006	0.131819	0.1409454	0.1667437	0.1976138	0.1938008	0.2164916	0.2441632	0.2483281	0.1965336	0.141868	0.08972864	0.1235819	0.1593347	0.1737167	0.2085767	0.2252731	0.1933316	0.1740021	0.1841649	0.1672392	0.1176698	0.1379447	0.1457826	0.1267997	0.1326348	0.09302346	0.09567052	0.0991089
R6D	0.0885049	0.1042612	0.128687	0.1710802	0.2202153	0.2281898	0.2202048	0.1520798	0.1838848	0.1939671	0.1472934	0.1259751	0.173097	0.1923372	0.2393978	0.2180462	0.1950438	0.1745045	0.1856915	0.1809261	0.1626663	0.1291159	0.139459	0.1467437	0.1687693	0.1901383	0.2272777	0.2637973	0.2518838	0.1870466	0.12427	0.07917541	0.113806	0.1417507	0.1451593	0.1898932	0.2229464	0.206208	0.1766702	0.1641737	0.1511117	0.1335959	0.1679167	0.1671849	0.1566772	0.1864426	0.1344713	0.1380392	0.1248022
R7D	0.1162833	0.1570203	0.1690319	0.2063183	0.2158946	0.1648039	0.1511344	0.1582598	0.1765266	0.1682843	0.1320343	0.1208789	0.1708946	0.159972	0.2221901	0.2104727	0.2004937	0.1801453	0.1639373	0.1504377	0.1153922	0.05567052	0.1002276	0.1194748	0.1360224	0.1483824	0.1852223	0.2113095	0.1983438	0.1279709	0.1050315	0.03609243	0.07801996	0.1508683	0.1672811	0.2105707	0.226306	0.1897269	0.1602643	0.1692805	0.1381338	0.1160697	0.1479272	0.1394748	0.1497146	0.1554517	0.1198739	0.1020991	0.09605567
R8D	0.1947059	0.2232178	0.2438551	0.2232896	0.2127276	0.1461064	0.1744275	0.2077381	0.2342612	0.2217017	0.1692629	0.1360084	0.1549387	0.1554342	0.1899422	0.1894118	0.1501576	0.1375368	0.1362202	0.1280462	0.1168557	0.0631355	0.09030462	0.1244485	0.1547286	0.1496201	0.1581513	0.1878326	0.1649597	0.1243207	0.1100017	0.04426295	0.04051645	0.05543417	0.09366421	0.1321499	0.1644958	0.1773739	0.1623092	0.1585837	0.1311397	0.1035539	0.1054639	0.09170343	0.07193977	0.1066281	0.08089461	0.06279937	0.03480742
R9D	0.02853817	0.05596639	0.09468487	0.120737	0.1342665	0.06066702	0.0445028	0.04387955	0.06560924	0.03811975	-0.006572128	-0.05080357	0.01871499	0.07967087	0.1596831	0.1414286	0.1136099	0.09532913	0.1090424	0.08850315	0.02917892	-0.03716386	0.01317577	0.04045168	0.06998774	0.07692227	0.09820729	0.1041877	0.06562675	0.006510857	0.005609242	-0.008912815	0.01243698	0.02392507	0.02681722	0.08456757	0.1282458	0.1143137	0.09035364	0.076236	0.04900385	0.0253939	0.07452731	0.05945903	0.03271008	0.04494398	0.01378501	0.03458158	0.01852066
R1E	0.240548	0.2962553	0.3063568	0.3132563	0.3452714	0.330021	0.2871831	0.2258981	0.2380672	0.2701873	0.2374265	0.2178081	0.2693505	0.2674212	0.2997882	0.2209489	0.2171166	0.2155917	0.250105	0.2836695	0.3378029	0.3195413	0.2836187	0.2427293	0.25625	0.2376891	0.2418067	0.3109016	0.3492314	0.3535697	0.3216544	0.2991632	0.2980952	0.3455795	0.3421464	0.3631495	0.375049	0.3310049	0.3462378	0.345527	0.2579096	0.2027994	0.2323669	0.2385539	0.1998109	0.1753852	0.09794292	0.05890056	0.07965161
R2E	0.2401488	0.2836922	0.301966	0.324319	0.3479709	0.2879779	0.2322812	0.2292787	0.2683561	0.2935084	0.2593172	0.2298792	0.2489601	0.2516789	0.3083859	0.2512237	0.2515651	0.2632335	0.2893767	0.3207545	0.348848	0.3265826	0.3153414	0.3195168	0.3218277	0.3409069	0.3683736	0.3937885	0.3950192	0.372563	0.3438323	0.3117192	0.338083	0.3841684	0.3980234	0.4137482	0.4235487	0.3861029	0.3694083	0.3677101	0.3171534	0.2391439	0.2022672	0.2031407	0.2028204	0.1824772	0.1467332	0.162437	0.1986817
R3E	0.1748634	0.2320956	0.2283001	0.2853186	0.3439793	0.3380445	0.3046831	0.2815721	0.3000858	0.2796779	0.2193417	0.2211257	0.2929955	0.2704552	0.3044135	0.2503466	0.2526401	0.2546446	0.2830427	0.2955637	0.2946796	0.2421691	0.2265161	0.2346971	0.2483368	0.2653186	0.3060802	0.3500858	0.3370238	0.2994048	0.2537622	0.2209979	0.2647742	0.3280147	0.3590091	0.3996288	0.4292297	0.4262413	0.4532038	0.4771218	0.4228887	0.3604342	0.3716194	0.3581548	0.337978	0.3182651	0.2716141	0.2595431	0.2615179
R4E	0.1560066	0.1912815	0.2360784	0.2852696	0.3399335	0.3138305	0.3074597	0.3014583	0.3239531	0.3440161	0.332535	0.2987903	0.327388	0.2935539	0.3376768	0.2763043	0.2370413	0.2541929	0.2590546	0.2640441	0.2590476	0.193855	0.1821884	0.195569	0.231194	0.2477871	0.2633578	0.2784349	0.2717962	0.2392927	0.175674	0.1551173	0.1998127	0.2198494	0.2442157	0.2850928	0.2558403	0.2180305	0.2241964	0.2785067	0.2557038	0.2317017	0.2860312	0.2826628	0.2762413	0.2524632	0.1815581	0.1708158	0.1855445
R5E	0.1008193	0.1416054	0.1795483	0.2422059	0.2929184	0.2672146	0.2303974	0.2165441	0.237605	0.2123004	0.1883613	0.2004184	0.2559664	0.2462815	0.3036344	0.268202	0.2355987	0.2398197	0.2524002	0.2522514	0.2342104	0.185646	0.1980375	0.2183894	0.2463796	0.2561467	0.2847041	0.3208596	0.3215283	0.2546971	0.1913865	0.1540021	0.1929482	0.2424335	0.2494923	0.2855042	0.2885697	0.2691999	0.2306565	0.2252171	0.2017034	0.1819013	0.2236187	0.2277696	0.2169905	0.208736	0.1627976	0.138827	0.1334594
R6E	0.15441	0.1830252	0.2111677	0.2685854	0.299909	0.2677118	0.2421061	0.2128029	0.2159436	0.1821516	0.1301471	0.131917	0.2121359	0.2320255	0.2935837	0.2828344	0.2910049	0.2779184	0.2601243	0.217451	0.1718015	0.1343277	0.1539111	0.1714548	0.2094818	0.2435189	0.268132	0.306229	0.2900718	0.2241299	0.1433456	0.1329062	0.1514198	0.1807633	0.1889969	0.230063	0.2520273	0.2369135	0.2173634	0.2201296	0.2039128	0.1724142	0.2056197	0.206166	0.1871989	0.1862973	0.1408491	0.1226208	0.1159314
R7E	0.2097549	0.231131	0.2110434	0.2298477	0.210527	0.1470711	0.08457808	0.06859244	0.1128659	0.116959	0.09707283	0.1026243	0.1828169	0.2067034	0.2658684	0.2417034	0.2509874	0.2172531	0.2034419	0.1752591	0.1842297	0.1326716	0.1432388	0.1518277	0.1911292	0.2003484	0.2125	0.2346481	0.2271166	0.188799	0.1581845	0.1349142	0.1567507	0.1917997	0.1867647	0.2079219	0.2406302	0.2140914	0.1802749	0.1911625	0.1611467	0.1479972	0.1693575	0.1530077	0.1039898	0.1340774	0.07071603	0.01765231	0.02480567
R8E	0.2197391	0.2268715	0.2408578	0.2590686	0.2108666	0.1479342	0.1701383	0.2111887	0.2357073	0.2225508	0.1660347	0.1199895	0.1664618	0.1794013	0.2058368	0.1775648	0.1371831	0.1309156	0.1552924	0.1241737	0.0922479	0.04017507	0.04990021	0.09761029	0.1368312	0.1502363	0.1743662	0.2071691	0.1873932	0.1323459	0.07731442	0.02194678	0.02735819	0.05705532	0.07743697	0.1222532	0.166917	0.1455305	0.1351768	0.1439618	0.1159997	0.08707458	0.1200543	0.1002206	0.08580007	0.123666	0.07383053	0.06768382	0.03119397
R9E	0.1992069	0.2073897	0.226257	0.2257125	0.2113165	0.1447146	0.1639828	0.2065669	0.2389128	0.2168645	0.1539268	0.1370553	0.1563113	0.1449615	0.1861064	0.1571341	0.1263358	0.1353501	0.1411835	0.1301628	0.08227766	0.04335259	0.07894958	0.09404937	0.1520816	0.1515266	0.1811152	0.2057738	0.1886204	0.1013901	0.03345063	0.02293942	0.03739846	0.05128677	0.07301995	0.1099772	0.1663358	0.1487885	0.1235679	0.104361	0.1016282	0.1058456	0.1235277	0.08495098	0.05216037	0.09000701	0.0886292	0.05952206	0.02978291
R10E	0.2099247	0.2305445	0.2251908	0.2203309	0.2148477	0.170035	0.1482283	0.2076418	0.2426278	0.2086607	0.1518733	0.1169293	0.1479692	0.1496183	0.1788568	0.1439426	0.1244958	0.1189321	0.1284804	0.1035242	0.08034664	0.03848214	0.06258929	0.09139355	0.149319	0.1582651	0.1669223	0.2090896	0.18309	0.1105095	0.06685399	0.02087185	0.0127381	0.03625525	0.08557948	0.1202994	0.1467279	0.155716	0.1215389	0.1114286	0.09424019	0.07221288	0.1059909	0.08939251	0.0825105	0.1109734	0.07927521	0.07288691	0.03312675
R1F	0.26309	0.3026768	0.3279569	0.3479412	0.4096603	0.4014006	0.343216	0.3196166	0.3174212	0.3310942	0.3314811	0.2999842	0.3233613	0.303083	0.3740284	0.3259839	0.2922812	0.2886922	0.28507	0.2962115	0.3143732	0.3228344	0.3146884	0.3002679	0.3452626	0.3421901	0.3718085	0.4007143	0.3950683	0.3619695	0.3514461	0.2933211	0.2741404	0.3257283	0.3261782	0.341299	0.3234489	0.3003431	0.3304394	0.3407948	0.2747759	0.235723	0.2492314	0.2279429	0.1990021	0.1834734	0.1274632	0.1473354	0.1846341
R2F	0.2237115	0.2614758	0.2619555	0.334993	0.3924685	0.3731933	0.3817227	0.3508228	0.3433298	0.3498739	0.3372794	0.3083911	0.3502608	0.3327416	0.3591089	0.3145466	0.3015546	0.3133228	0.338125	0.3731355	0.3856915	0.3746831	0.3772584	0.3770903	0.4229307	0.4108666	0.4193662	0.4327433	0.4532668	0.4064321	0.385695	0.3747531	0.3764758	0.3913498	0.3937483	0.4021446	0.3816334	0.356833	0.3303589	0.3403571	0.2947321	0.2190686	0.2321831	0.1951295	0.1610942	0.1301628	0.1058141	0.1317472	0.167458
R3F	0.222591	0.2691299	0.3000158	0.3514163	0.3809121	0.3706145	0.34677	0.3216439	0.3621359	0.3705865	0.3368978	0.3070273	0.347402	0.3180795	0.3330812	0.2886292	0.2716579	0.28382	0.3214583	0.3536117	0.4047059	0.3631478	0.3516089	0.3140388	0.3405847	0.345646	0.3549002	0.3824072	0.3478484	0.2920991	0.2509419	0.2084121	0.2338831	0.26552	0.2600315	0.2748494	0.2649492	0.2478151	0.2620116	0.3299352	0.3131915	0.3149527	0.3522024	0.3312308	0.3412903	0.3654884	0.3242315	0.298209	0.3057825
R4F	0.3240038	0.3560872	0.3865949	0.3712097	0.4118312	0.3819363	0.3165091	0.2998984	0.3423512	0.367015	0.3551593	0.3247006	0.3333614	0.2967682	0.3494958	0.3366177	0.3031565	0.3014986	0.3111502	0.3203449	0.3430287	0.3110819	0.3041474	0.2813813	0.2714881	0.246819	0.2796114	0.3279166	0.3172426	0.2738323	0.2392297	0.2345571	0.2750333	0.3289198	0.3292839	0.355716	0.3561765	0.3064338	0.291208	0.2956688	0.2910294	0.2792909	0.3148949	0.2910014	0.2981057	0.3053274	0.2688078	0.2559997	0.2452381
R5F	0.1786555	0.1982826	0.2404394	0.3051331	0.3260837	0.2802433	0.2409384	0.2443277	0.2741019	0.2836152	0.2818575	0.3003659	0.3285101	0.3043925	0.3297251	0.3049738	0.2740249	0.2802503	0.3065336	0.2696079	0.2513831	0.1959541	0.1926506	0.2222602	0.2467349	0.2463235	0.2763725	0.2966526	0.2711555	0.2201926	0.1830707	0.1240126	0.1628291	0.1903449	0.1978887	0.2033561	0.2295833	0.2345851	0.2274632	0.2449947	0.2213901	0.2243207	0.2488025	0.2201103	0.202001	0.2279167	0.1807651	0.1488393	0.1364863
R6F	0.1903204	0.2088375	0.2194223	0.2414934	0.2365231	0.1831022	0.181341	0.1842735	0.2143505	0.2129639	0.1810977	0.1670816	0.2286695	0.2420466	0.3170098	0.2816107	0.2235924	0.1839356	0.1994625	0.1571971	0.1432073	0.1177118	0.121812	0.1345501	0.1545938	0.1855602	0.2309104	0.2372199	0.1995046	0.1536415	0.09945203	0.05500175	0.08606442	0.1339898	0.1460959	0.1801103	0.1737868	0.174263	0.1452538	0.1481705	0.1358351	0.1175298	0.1486835	0.1423249	0.1150508	0.1302293	0.1045728	0.0759909	0.04901435
R7F	0.2416859	0.2309314	0.2308018	0.2122339	0.1926226	0.1437553	0.1567595	0.2189408	0.2412763	0.2323985	0.1635924	0.1102188	0.1684454	0.1580007	0.1851558	0.1810959	0.1483981	0.130688	0.1266247	0.1221481	0.0951208	0.06094012	0.08897584	0.1089671	0.1454307	0.1283683	0.194452	0.2129272	0.1908578	0.1379202	0.06960784	-0.001213235	-0.002981441	0.03031163	0.07017682	0.1052766	0.1541387	0.1612622	0.15118	0.1304902	0.1059401	0.1081373	0.1229307	0.1080024	0.07324579	0.09667367	0.09068803	0.08481793	0.06222864
R8F	0.2304254	0.2336992	0.2292437	0.2290529	0.2267437	0.175597	0.1823967	0.2432878	0.2533263	0.2241159	0.1840861	0.1382721	0.1574142	0.1414321	0.1885732	0.1627346	0.1420588	0.1244205	0.1374247	0.1275805	0.07881827	0.04271709	0.08315651	0.1266737	0.1524457	0.1504062	0.1708386	0.2124755	0.1886817	0.1381495	0.09945203	0.02164215	0.02732493	0.07029937	0.07850665	0.1053046	0.1739723	0.1724405	0.1434926	0.1283929	0.1161047	0.1035557	0.1273459	0.09239671	0.06853466	0.09725665	0.101833	0.09543242	0.05091737
R1G	0.3254674	0.3730252	0.3742402	0.4323477	0.4854079	0.4768767	0.4562307	0.437423	0.4517384	0.4422304	0.4081968	0.3967209	0.4244328	0.4106985	0.4277153	0.3933053	0.3968977	0.4063253	0.4182265	0.4038043	0.4255164	0.3729097	0.3755847	0.3800875	0.3930917	0.3923302	0.4122356	0.405744	0.4091422	0.4121446	0.3833438	0.3509646	0.3719625	0.3896534	0.3999002	0.4282878	0.4232668	0.3740809	0.3730322	0.4105795	0.3552591	0.311826	0.3391929	0.3115809	0.2884629	0.2952924	0.2621289	0.2322041	0.2096289
R2G	0.3083088	0.3439741	0.3674334	0.4003064	0.4572111	0.4517769	0.4375613	0.4409156	0.4359209	0.4491667	0.4207931	0.3995466	0.4233071	0.4451821	0.4671656	0.442423	0.4118312	0.3978747	0.3880847	0.3807265	0.4152381	0.4288586	0.3902609	0.3452416	0.3584979	0.3778466	0.395674	0.4112833	0.4380217	0.4162045	0.3860837	0.3755147	0.353659	0.3810067	0.3954779	0.4164636	0.3945168	0.3814075	0.3902206	0.4046201	0.3703694	0.329445	0.3395326	0.3204132	0.3151751	0.3027714	0.2520221	0.2641212	0.2465546
R3G	0.2615284	0.2695658	0.2813865	0.3526523	0.4219713	0.4013848	0.3554954	0.3551838	0.3905602	0.3851698	0.3660207	0.3330952	0.3553589	0.3479482	0.4049282	0.3668067	0.3133876	0.3185819	0.3342629	0.3524195	0.3591054	0.3267577	0.3309769	0.3273652	0.3338375	0.3417927	0.3175595	0.3455532	0.3610487	0.3443855	0.3013813	0.2816107	0.2825578	0.3181337	0.3396569	0.3485102	0.3531548	0.3190704	0.3043417	0.3713813	0.3523635	0.3363813	0.3451225	0.3301261	0.3363393	0.3318365	0.2897461	0.2815669	0.2972724
R4G	0.3133876	0.3245168	0.3293015	0.3795868	0.4416474	0.383869	0.348209	0.3514321	0.3872426	0.4001681	0.376278	0.3475525	0.375702	0.3735207	0.3966281	0.3843505	0.3524405	0.330625	0.3297461	0.3387447	0.383181	0.3768908	0.3557896	0.3240336	0.3259016	0.3287412	0.3516421	0.3488568	0.3549177	0.3311047	0.277458	0.2444835	0.2952276	0.3346691	0.3427871	0.3716754	0.3729639	0.3275245	0.3068662	0.3376173	0.317472	0.2846936	0.3176033	0.3090301	0.2916246	0.3046919	0.2784174	0.2697689	0.2671166
R5G	0.261854	0.2604972	0.2976716	0.3045151	0.3232755	0.2628414	0.2328729	0.2596533	0.282486	0.2901716	0.26802	0.2531723	0.2932073	0.2975	0.3450333	0.3200403	0.2905357	0.2537412	0.2656425	0.236966	0.1983806	0.163167	0.2054062	0.2172356	0.2486817	0.2763988	0.2602188	0.297556	0.3102591	0.2318155	0.1904674	0.1535907	0.1509244	0.2021288	0.2097496	0.2538428	0.2730742	0.2214653	0.1825683	0.1951436	0.1885399	0.1929044	0.2265249	0.2137658	0.1955777	0.1992279	0.1477416	0.1561204	0.1679849
R6G	0.2229517	0.2477206	0.2327118	0.2146376	0.1927521	0.1529237	0.1636642	0.2264601	0.2429149	0.2116281	0.1619415	0.136208	0.1606337	0.1558316	0.1927626	0.1493505	0.1253484	0.1164706	0.1216439	0.1164811	0.08947304	0.05619048	0.06245973	0.09106618	0.1357616	0.1427713	0.1888795	0.2097952	0.1684034	0.1246709	0.07494223	0.02543067	0.01127451	0.04860469	0.05830358	0.1117279	0.1609244	0.1575438	0.1407546	0.1350893	0.1114373	0.1074912	0.1235032	0.09102066	0.070618	0.09413866	0.08317927	0.06578782	0.03305848
R7G	0.226362	0.221362	0.2178922	0.2229342	0.1955777	0.1623845	0.1512325	0.2247181	0.2723985	0.2418225	0.1688743	0.1173897	0.1496113	0.1522269	0.1745343	0.1460994	0.1453606	0.1027731	0.116194	0.09978292	0.0942472	0.0483841	0.06117822	0.1131127	0.1330024	0.1323494	0.152402	0.2022707	0.1788078	0.1092052	0.075618	-0.00005077213	-0.009555324	0.03292192	0.07693102	0.1133053	0.160702	0.1767822	0.1285592	0.1079744	0.09370098	0.1022777	0.1376348	0.08349615	0.0476348	0.07782914	0.06022759	0.05930497	0.03497549
R1H	0.3518365	0.3784524	0.3721604	0.4513883	0.4986082	0.4948197	0.4879989	0.4857266	0.5055672	0.5123757	0.4699947	0.4508281	0.4783718	0.493258	0.555154	0.5382896	0.4940984	0.4989443	0.4699667	0.4361169	0.4613778	0.4432721	0.4411134	0.4317507	0.4405095	0.4303992	0.4524177	0.475695	0.4856723	0.4560189	0.4108771	0.3891562	0.3907913	0.4367892	0.4485189	0.4619853	0.4535294	0.4096639	0.3729132	0.4312517	0.4297987	0.398799	0.4176611	0.392423	0.4055777	0.4106793	0.3393137	0.317605	0.2976908
R2H	0.2904499	0.3034243	0.3326733	0.3860802	0.458652	0.428743	0.3954097	0.3860137	0.4230847	0.470737	0.4314111	0.413216	0.4463095	0.4419345	0.4624125	0.439368	0.4079657	0.399375	0.3913988	0.4071831	0.4222094	0.3801085	0.3805427	0.4017279	0.4147356	0.3889443	0.4180287	0.4622286	0.4620168	0.4132791	0.3471586	0.3237307	0.3751593	0.4120938	0.3956828	0.4141106	0.4187185	0.3543803	0.3776541	0.4371884	0.405653	0.3941019	0.4016089	0.3929079	0.3802451	0.3809331	0.308027	0.3018085	0.2677644
R3H	0.3159191	0.3427573	0.3544065	0.3902626	0.4564408	0.4448985	0.3949615	0.3742962	0.4187342	0.442423	0.4271253	0.4141054	0.4645868	0.4480567	0.494923	0.4682073	0.4316947	0.4326873	0.4334121	0.4168225	0.4111747	0.3925875	0.4025385	0.4235592	0.4031565	0.3949737	0.4248442	0.443855	0.4340914	0.4098932	0.3757493	0.3483771	0.3696569	0.4059559	0.4060767	0.4180532	0.421194	0.3853536	0.3831618	0.428209	0.4052591	0.3872391	0.3908263	0.3553571	0.3475087	0.3604902	0.3159244	0.3084471	0.2943417
R4H	0.2992122	0.3117455	0.3175175	0.3472129	0.3729429	0.2907283	0.2570746	0.2773039	0.3548302	0.363118	0.3312115	0.2979237	0.3212885	0.2939181	0.3174387	0.3031723	0.2614146	0.246327	0.2590091	0.22934	0.2039163	0.1887605	0.1996569	0.2130847	0.2492612	0.2592279	0.2716089	0.2799772	0.2579937	0.2302521	0.2016562	0.1443015	0.1772601	0.2165301	0.2166632	0.2616982	0.2828816	0.2613078	0.2053396	0.1843365	0.1585574	0.1604744	0.1866859	0.1931443	0.1821219	0.1765161	0.1423197	0.151173	0.1208648
R5H	0.3078694	0.3226191	0.3250368	0.3280375	0.2982493	0.2382283	0.2136835	0.2441964	0.2850088	0.2965704	0.230084	0.1905602	0.2118768	0.1596218	0.1897356	0.1976628	0.1620483	0.149909	0.1228396	0.08407038	0.07299544	0.0379937	0.094368	0.1446586	0.1901768	0.2347094	0.2602924	0.2674282	0.2008368	0.133813	0.08058824	0.02648634	0.0528869	0.1144485	0.1451155	0.1395536	0.179382	0.1792314	0.1340704	0.1011379	0.1051138	0.09007178	0.1393645	0.1185924	0.1132563	0.1318487	0.1173529	0.09179622	0.0378799
Z11Z	-0.5738568	-0.5363323	-0.5253729	-0.4428186	-0.4140126	-0.4470781	-0.4751278	-0.4946183	-0.4712745	-0.4793155	-0.4909121	-0.4902433	-0.4421096	-0.4448074	-0.4003536	-0.4187535	-0.4028414	-0.3814461	-0.3450403	-0.3254744	-0.3537973	-0.4060242	-0.3969975	-0.4059156	-0.3693925	-0.353104	-0.335534	-0.293195	-0.2852819	-0.3179814	-0.3481355	-0.3608473	-0.3202959	-0.2981618	-0.2551943	-0.2230585	-0.205562	-0.2265424	-0.2638498	-0.2326348	-0.2331688	-0.2384086	-0.1777276	-0.1844625	-0.1985031	-0.1702889	-0.1952241	-0.1987307	-0.1997479
Z12Z	-0.4761502	-0.4328116	-0.3889828	-0.3743662	-0.333125	-0.3502608	-0.3965564	-0.4054464	-0.3662763	-0.36757	-0.3638988	-0.3833211	-0.3265143	-0.3174422	-0.2791667	-0.2987272	-0.2615686	-0.2429219	-0.2208911	-0.2364478	-0.2397409	-0.2722637	-0.2719275	-0.2433351	-0.1967104	-0.2136345	-0.1885101	-0.1707476	-0.1552854	-0.1860557	-0.220021	-0.2593873	-0.2507318	-0.1987658	-0.1610417	-0.1009121	-0.09530986	-0.125541	-0.1190494	-0.1071936	-0.1316001	-0.1248074	-0.08230217	-0.090632	-0.08535888	-0.05183123	-0.0769993	-0.06748949	-0.05538165
Z13Z	-0.3194048	-0.2860662	-0.2382353	-0.2159279	-0.1889338	-0.2154937	-0.2303922	-0.2538673	-0.2347777	-0.2096709	-0.2440756	-0.2744923	-0.2176856	-0.2076681	-0.1530024	-0.16007	-0.1632756	-0.1311345	-0.1035312	-0.09473039	-0.1159944	-0.1536695	-0.14132	-0.1316649	-0.08757703	-0.07184699	-0.06532563	-0.03341912	-0.03841387	-0.08523634	-0.1313165	-0.1435732	-0.09859068	-0.07159488	-0.02886555	-0.005630254	0.00292017	-0.001579129	-0.007190128	0.02157213	-0.01702556	-0.04789391	0.01310224	-0.0007195391	0.007135853	0.03983893	0.04023109	0.06527486	0.05382878
Z14Z	-0.1723249	-0.1450438	-0.1310644	-0.1052591	-0.0858771	-0.1257475	-0.130513	-0.1296989	-0.09279762	-0.08723914	-0.1172637	-0.1555812	-0.1024562	-0.09247899	-0.04184874	-0.07727766	-0.05783088	-0.03772409	0.01882703	0.02305672	0.01557948	-0.0353729	-0.04741771	-0.01694678	0.002717088	0.006183476	0.01335784	0.02614671	0.03916842	-0.005997901	-0.008769261	-0.02705882	0.004788166	0.05014356	0.02978816	0.053743	0.07170168	0.08098739	0.08205707	0.07955707	0.04523984	0.02224615	0.08554622	0.07466561	0.07494923	0.1258964	0.08246499	0.0801278	0.09197829
Z15Z	-0.08259804	-0.04501225	0.005211834	0.01064601	0.01923144	-0.01358543	-0.04133754	-0.02996674	-0.01660014	-0.02717087	-0.0576313	-0.1059821	-0.1014023	-0.06676821	-0.009040616	-0.04995623	-0.06295343	-0.04133578	0.02309699	0.03851016	0.02623074	-0.04316001	-0.03113095	0.001748949	0.02674195	0.01854342	0.0232633	0.06231443	0.05028361	0.007781866	0.01054447	-0.03558648	-0.02126226	0.006293768	0.01896534	0.04781512	0.05949405	0.06811624	0.05147234	0.0573792	0.03123074	0.02116596	0.0832493	0.07304797	0.06335434	0.126152	0.1272759	0.1343032	0.09303221
Z16Z	0.003149512	0.06448004	0.09859769	0.1055707	0.1165231	0.1020606	0.09331933	0.09629901	0.09841562	0.0876348	0.01839811	-0.02051646	0.05134628	0.046264	0.07099615	0.04982318	0.04477941	0.07689776	0.1480602	0.1356092	0.1017437	0.02169118	0.01391982	0.02854517	0.0495063	0.04501751	0.06771709	0.1338813	0.08977415	0.03304622	0.007410713	-0.0005742314	0.004103641	0.002540262	-0.009422267	0.04811275	0.06672619	0.06702206	0.0776208	0.08531162	0.02217962	-0.006874996	0.06679097	0.06494048	0.06090161	0.1152521	0.08827907	0.05630952	0.04883929
Z17Z	0.1100385	0.1422024	0.1865039	0.1776471	0.1524054	0.09673845	0.1003221	0.1189373	0.1693137	0.144438	0.0445063	0.001365545	0.0681145	0.08390931	0.07931897	0.03702731	0.01051295	0.04425771	0.1154412	0.1055287	0.07900911	-0.02189951	-0.04958508	0.0003221235	0.03845238	0.01364496	0.04157038	0.03826155	0.02954482	-0.02336309	-0.02472864	-0.07282913	-0.1054097	-0.1042997	-0.1091054	-0.04009454	0.02513655	0.01356617	0.008609945	0.01541316	-0.04995973	-0.08357843	-0.01594188	0.003814776	0.001356791	0.03156513	-0.01161764	-0.008307072	-0.05318453
Z18Z	0.1250578	0.2155094	0.2503799	0.2497181	0.2344958	0.1621779	0.190056	0.2307843	0.2729849	0.2775228	0.2110959	0.1615949	0.1803239	0.168216	0.1799562	0.1376541	0.07290792	0.08437675	0.1478554	0.1895098	0.1695483	0.0803519	0.04544468	0.0819993	0.08851364	0.05542892	0.09484594	0.146763	0.1064006	0.05615721	0.06286765	0.0714811	0.06230042	0.02435399	0.01257878	0.04992472	0.1171604	0.1530655	0.1440441	0.1382213	0.0753589	0.02040616	0.08646008	0.09196953	0.05687325	0.0915091	0.1086852	0.1254464	0.07116772
Z19Z	0.1395781	0.211805	0.2574737	0.2552223	0.2414163	0.1830007	0.2099597	0.2509366	0.3042297	0.3061852	0.2230497	0.1604779	0.1696481	0.1673949	0.1996148	0.1521288	0.1032598	0.104501	0.1725227	0.2006968	0.1664058	0.09557073	0.07524335	0.0946516	0.1046796	0.07967087	0.08954657	0.118223	0.08117122	0.0604832	0.08238796	0.09044468	0.05828257	0.01875	0.01239146	0.06615895	0.1469538	0.1726488	0.1635119	0.138195	0.07309173	0.0333666	0.1226541	0.1264881	0.06175595	0.07365897	0.1081863	0.1246096	0.05790791
L20Z	0.20676717162360653	0.23784622874152248	0.23106704988346777	0.17141415116760672	0.1475533753337971	0.22487920252389604	0.24272822974179237	0.23651743973787323	0.19855959032621642	0.187814088175096	0.21008191442316998	0.2609414297695602	0.21636776146006853	0.19781842752602705	0.1561887958879749	0.12427449385523934	0.1554110731987759	0.20147569970897106	0.23915461899777976	0.20563680383686878	0.14045922704765043	0.15309357592741019	0.19033917529822483	0.20311426408414843	0.16679558820025334	0.14819484028613972	0.1046534822556322	0.04823708792771217	0.057709693278272044	0.15315608573787848	0.22868927423013485	0.22749115368403913	0.14317961219294492	0.04655823609636951	0.01957672357704694	0.07743011473283944	0.13750026803337714	0.19077761088547454	0.21505628415583183	0.1767597655264365	0.13334394907686117	0.15988258131632194	0.14921712151526795	0.1532401113378998	0.16995275457496298	0.2159035592640637	0.23188154253779147	0.16132584428358948	0.12667547510639557
Z20Z	0.20152899094698426	0.24179272057586756	0.23971013112438766	0.18772624032310392	0.15464180270010983	0.1697389090623083	0.22210286122666503	0.26799428673736725	0.2780717438904421	0.2527113495825388	0.2189894474716859	0.19662557378949982	0.1758577694112805	0.16571056513685758	0.1415976676809027	0.09778122924155191	0.09006051955064719	0.1040839459161548	0.15050589800093775	0.15501900962487747	0.12639259155406155	0.10505089230169246	0.11720472036662055	0.1262573596926512	0.10299946916584789	0.07440645735871197	0.07472279562102847	0.06354710371680511	0.052629531291058754	0.08799472164363135	0.11839435873399692	0.09600896444488698	0.04871442029737108	0.009731299263068371	0.011323230809489935	0.06563205750457728	0.1303846945327481	0.1588711139478416	0.1448522508245693	0.1241158710355097	0.0880846621971093	0.09463768264643391	0.10397991498461834	0.1064354352312464	0.0924417265467753	0.1201509868051014	0.1442906205704131	0.12306247393660522	0.08707114680031074
[truncated: 320 more columns]
