# Supplementary material for: SPHARA - A Generalized Spatial Fourier Analysis for Multi-Sensor Systems with Non-Uniformly Arranged Sensors: Application to EEG
Source: PLoS One. 2015 Apr 17;10(4):e0121741. doi: 10.1371/journal.pone.0121741 (PMC4401437; doi:10.1371/journal.pone.0121741)
Supplement: S1 Dataset — The data set contains averaged and filtered SEP data of the volunteers as well as the standard electrode positions and triangle list of the ANT Neuro BV waveguard 256-channel EEG cap. (ZIP) [file pone.0121741.s001.zip › PlosOne/01_SEP_prepro_-50_130ms.csv]

Z1L	0.3172215	0.3246081	0.323514	0.3664743	0.4212925	0.4230404	0.4581921	0.4123332	0.4172848	0.3581004	0.3208472	0.2414743	0.2006638	0.2740861	0.3005971	0.3592879	0.3962909	0.3268429	0.2844463	0.2699116	0.2536791	0.2530871	0.2371614	0.2088325	0.1340994	0.124046	0.1345597	0.1627135	0.1629953	0.1958889	0.2378719	0.2278252	0.1963542	0.2022965	0.2120981	0.2718462	0.346034	0.4433422	0.4528185	0.4438376	0.4609106	0.4213092	0.3396014	0.3264143	0.3239143	0.2893296	0.2650617	0.1832905	0.184086
Z2L	-0.1706955	-0.1664676	-0.1482005	-0.08884757	-0.02047199	0.03848566	0.03712142	0.05042696	0.07849233	0.08076718	0.09924617	0.1430637	0.2077452	0.3134273	0.2806771	0.3230921	0.2865994	0.2376101	0.2887041	0.3448699	0.3356571	0.3349733	0.3199917	0.2564927	0.1733889	0.1113342	0.073499	0.09437458	0.08044029	0.0798449	0.1269663	0.2063159	0.2582005	0.2457188	0.2438659	0.2823966	0.2905354	0.2685557	0.2223549	0.1910224	0.1363425	0.1337191	0.1178552	0.1257205	0.1746948	0.1842678	0.147018	0.1576034	0.1962809
Z3L	0.1133806	0.1063309	0.1453152	0.2017712	0.2250734	0.2676684	0.2662809	0.3286925	0.2742228	0.2140327	0.1369947	0.09143763	0.09275184	0.1473916	0.09719979	0.09786858	0.1637225	0.1274133	0.1721348	0.1727769	0.147495	0.1853519	0.199493	0.1738492	0.1332055	0.2027635	0.2006021	0.1936174	0.1359957	0.09035023	0.1052285	0.124006	0.1248733	0.0978936	0.1463092	0.2067645	0.1810907	0.1941428	0.1963576	0.1683556	0.1851201	0.238007	0.2351801	0.2106104	0.2190244	0.2126101	0.159428	0.1685207	0.1611158
Z4L	0.03471814	0.02097899	0.07403936	0.1392111	0.1721081	0.128022	0.1729019	0.1724883	0.1798015	0.1261391	0.07956137	0.0817178	0.09588392	0.1458022	0.08306871	0.06356571	0.08024183	0.0538042	0.1213626	0.1623699	0.1401251	0.1495897	0.1346197	0.1121314	0.09247999	0.1233222	0.1337575	0.1865577	0.1647632	0.1353752	0.1649833	0.1312342	0.1114043	0.1482221	0.1303152	0.161426	0.1067445	0.1181888	0.1306338	0.1474816	0.1699366	0.1920931	0.1113442	0.1495347	0.1491478	0.1404186	0.1463626	0.1149783	0.1056521
Z5L	-0.07571548	-0.08535689	-0.029006	0.03333889	0.06197298	0.03249666	-0.02882755	-0.03038025	0.01222982	-0.02750834	-0.01789693	0.04492662	0.03155104	0.03922448	0.001946302	-0.05247832	-0.03583389	-0.05490327	-0.01979653	0.006566045	-0.002353233	0.01343562	0.02837725	-0.02251668	-0.02320547	0.05200467	0.04214977	0.07232822	0.1127101	0.06980153	0.09359406	0.05618913	0.06176117	0.030999	0.04483656	0.06252669	0.03101901	0.0553519	0.04796198	0.02282855	0.01787358	0.05417445	0.05823716	0.05281688	0.104026	0.08235157	0.04656104	0.04787191	0.05408439
Z6L	-0.1474083	-0.1676785	-0.1443679	-0.06541528	-0.01918112	-0.04588059	-0.04312208	-0.08016511	-0.06432121	-0.09164609	-0.09414943	-0.05260674	-0.01307872	-0.009359573	-0.09061874	-0.07877085	-0.09601234	-0.09737325	-0.07003836	-0.04861575	-0.07312875	-0.05716144	-0.06783689	-0.1007538	-0.1275133	-0.07913442	-0.04010007	-0.001047365	0.01305537	-0.001899603	-0.02196131	-0.03721481	-0.01651601	0.006976318	0.01109573	0.02491494	0.04142928	0.03585057	0.02781854	-0.00002501734	0.02577551	-0.006834556	-0.06071048	0.004819883	0.03583555	0.04163776	0.03608906	-0.01392095	0.01661107
Z7L	-0.1816044	-0.208484	-0.1561958	-0.119483	-0.08697632	-0.1022382	-0.1296831	-0.08776517	-0.05812041	-0.1156521	-0.133504	-0.07417111	-0.08019513	-0.02432121	-0.1042061	-0.1219063	-0.09109406	-0.1362258	-0.1471948	-0.08840894	-0.09417278	-0.1041794	-0.1091428	-0.1184223	-0.2132555	-0.1477602	-0.08085723	-0.06722815	-0.02202468	-0.03948132	-0.0284473	-0.1123399	-0.07182288	-0.08109907	-0.03628752	0.01220647	-0.03955471	-0.01881254	-0.01905604	-0.03303202	-0.03398766	-0.0112475	-0.04143596	-0.0237525	0.01228152	0.04443129	-0.01883422	-0.03107738	-0.001716142
Z8L	-0.1975801	-0.210085	-0.2248215	-0.1338226	-0.1521498	-0.1900033	-0.136933	-0.1410223	-0.1466611	-0.1882405	-0.2067128	-0.1589443	-0.144468	-0.1650334	-0.1857188	-0.1939843	-0.1759356	-0.1887025	-0.1411474	-0.1431604	-0.1515043	-0.1048049	-0.100954	-0.1126618	-0.1370297	-0.1412075	-0.09689794	-0.08471648	-0.09164943	-0.108494	-0.09956138	-0.1193229	-0.1242345	-0.08800868	-0.07208472	-0.0637525	-0.02872582	-0.02600067	-0.06206805	-0.05843062	-0.06433289	-0.0214026	-0.06207638	-0.03020514	0.01295864	0.01796531	-0.01936958	-0.04399767	-0.03199633
Z9L	-0.1463309	-0.1985457	-0.1837125	-0.1172048	-0.09930454	-0.1105754	-0.1348799	-0.1285457	-0.1409056	-0.163956	-0.1863526	-0.181019	-0.1767728	-0.1269463	-0.1704253	-0.1962075	-0.1467011	-0.1781921	-0.1811241	-0.1431654	-0.1628469	-0.1552452	-0.1103536	-0.1367028	-0.1499349	-0.1217662	-0.1039209	-0.08099399	-0.08223316	-0.1416561	-0.1222498	-0.1350333	-0.115075	-0.1050817	-0.0849433	-0.03264176	-0.04734823	-0.02921781	-0.02373916	-0.05046031	-0.03802702	-0.03789026	-0.09592394	-0.09212642	-0.01135924	0.002960308	0.004379587	-0.05146931	-0.03106738
Z10L	-0.07389593	-0.09454303	-0.08140761	-0.01092728	0.01496164	0.00898766	-0.03082722	-0.0612425	-0.03451301	-0.05565377	-0.04442795	-0.04146931	-0.03434456	-0.0486591	-0.06010507	-0.03113409	-0.009711473	-0.0648549	-0.05829386	-0.01434957	-0.03979319	0.008654103	0.04153602	0.001224151	-0.02544863	0.00199133	0.03226318	0.02998665	-0.01445964	0.006822881	0.008232155	-0.02012342	-0.003105402	0.01208973	0.02998999	0.03318712	0.03528352	0.07184623	0.05628586	0.004931621	0.02518179	0.03338559	-0.01132421	-0.02229987	0.07265511	0.09056871	0.04752168	0.03641594	0.02417111
Z11L	-0.06303702	-0.08682455	-0.07919279	-0.01232989	-0.01218979	-0.005220146	-0.01868579	-0.03337225	-0.03846064	-0.1291828	-0.09924116	-0.06417111	-0.02172281	-0.01585557	-0.04764676	-0.04248666	-0.03003836	-0.0411541	-0.0521431	-0.04315044	-0.05020347	0.01946131	0.03603903	-0.008795861	-0.06381254	-0.01681454	0.02867245	0.03391928	0.01926618	-0.01561041	0.002066378	-0.01658105	-0.0007138086	0.00622582	-0.006029019	0.03939293	0.02515844	0.03642929	0.02774517	0.01400934	-0.002131419	0.00581054	-0.07291528	-0.04156604	0.02196131	0.05671615	0.03981154	0.02582221	-0.008770845
Z12L	-0.01181121	-0.03283522	-0.006549365	0.02760841	0.050999	0.02544196	0.03176618	0.04531354	-0.003570714	-0.04467645	-0.048499	-0.02298699	0.004201131	0.02714309	0.01297198	0.01654269	0.01714309	-0.004054369	-0.005285191	0.01977151	0.003127086	0.03357905	0.05632088	0.056496	0.0269513	0.07560207	0.08618746	0.1045547	0.07346064	0.04902935	0.03791361	0.03411274	0.03731488	0.05478819	0.0494513	0.07542028	0.0502018	0.06962808	0.0677535	0.04169947	0.02401768	0.02441961	-0.0146431	-0.01623082	0.04846564	0.05464643	0.03928786	0.05907271	0.04098232
Z13L	0.04909273	0.02335724	0.05701634	0.1087792	0.1196197	0.1179553	0.1120647	0.08440961	0.06764176	0.04321881	0.03651768	0.07377918	0.05306204	0.1107472	0.0574483	0.04239326	0.07863076	0.03591394	0.07352235	0.0891044	0.08233823	0.1271581	0.1524249	0.1422065	0.1239843	0.1470814	0.1402952	0.1412842	0.07331055	0.05016511	0.04647265	0.04313375	0.04181287	0.02936291	0.02427785	0.09473649	0.0781938	0.0608022	0.09197465	0.05577385	0.01373749	0.03415444	-0.03396431	0.002503336	0.07443629	0.07299533	0.07457304	0.07040693	0.05158606
Z14L	0.007451634	-0.04907605	-0.0268012	0.07800367	0.09941795	0.0961074	0.04521514	0.02987658	0.01199466	-0.01301868	-0.0307505	-0.009833221	0.01196131	0.06493996	0.03006004	0.03990327	0.07633589	0.0317028	0.1043963	0.117977	0.06008339	0.1048949	0.1228919	0.1212225	0.06426951	0.1103636	0.1020964	0.1266744	0.09442628	0.0574533	0.02839059	0.01665444	0.01421281	0.02823716	0.03276685	0.06827718	0.04911941	0.07519346	0.05119579	-0.02182955	-0.03271181	-0.01231821	-0.02375751	-0.03581221	0.02641094	0.04519847	0.02689126	0.04235657	0.02888592
Z15L	0.003343897	-0.04362075	-0.0004936643	0.07251835	0.07998833	0.07243829	0.03509339	0.01909773	-0.04291027	-0.07062041	-0.0542078	-0.04083056	0.007151437	0.09146264	0.08213642	0.05124916	0.1240027	0.09267345	0.1499416	0.1700851	0.1364877	0.1758739	0.1639893	0.106506	0.04200967	0.03744996	0.01371248	0.03838726	0.006000666	0.04347732	0.02485824	0.0162992	0.001542691	-0.02459473	-0.02321381	0.00005169989	0.001561041	0.001834556	-0.009866577	-0.05660774	-0.0606571	-0.04099567	-0.1247715	-0.09002168	-0.02036357	0.001277519	0.01478319	0.04666277	0.01466478
Z16L	0.02847065	-0.03983156	-0.04677619	-0.01635591	-0.01590393	-0.0227585	-0.006474318	-0.07636758	-0.138022	-0.1556087	-0.1343429	-0.1113659	-0.06119413	-0.01595563	-0.004046026	0.04857405	0.05224816	0.04253836	0.09690793	0.08929619	0.08294363	0.09737825	0.06701467	0.0005970633	-0.1148349	-0.09888092	-0.1066678	-0.03847898	-0.03879754	-0.04822381	-0.05657938	-0.07155771	-0.1151951	-0.1144213	-0.1517712	-0.08743162	-0.07962976	-0.07442962	-0.0683122	-0.1334106	-0.1614426	-0.1616111	-0.203032	-0.1746948	-0.04379087	-0.05675617	-0.003519009	0.03196464	0.04093062
Z17L	0.02833889	-0.05484656	-0.05863408	0.004748166	-0.01109406	-0.001526019	-0.03220313	-0.08416778	-0.1329953	-0.1671598	-0.1521131	-0.0950934	-0.02974483	0.02931955	0.02457138	0.0189593	0.09298032	0.06537191	0.08215977	0.1189476	0.1134189	0.08661775	0.06242661	-0.03096064	-0.103444	-0.1106338	-0.1064376	-0.05461474	-0.04401601	-0.06052201	-0.06368579	-0.07571548	-0.1000183	-0.144006	-0.1415861	-0.0741511	-0.07517676	-0.05413776	-0.05812041	-0.09838392	-0.1521214	-0.1781504	-0.1943462	-0.1546981	-0.08913275	-0.02167445	0.02531188	0.04273015	0.01011007
Z18L	0.01936291	-0.07837892	-0.04598232	-0.0315577	-0.02749667	-0.009267848	-0.03074216	-0.07668947	-0.1613359	-0.1591594	-0.1402685	-0.1053319	-0.05079053	0.061988	0.05839393	0.04797698	0.06424116	0.03346397	0.1023366	0.1214927	0.07245998	0.09352735	0.04721981	-0.01854903	-0.1089226	-0.1208506	-0.1037759	-0.05580887	-0.03109406	-0.05454303	-0.08592562	-0.1360557	-0.1369997	-0.1235507	-0.1393112	-0.05328552	-0.06332555	-0.04339726	-0.07604903	-0.1266227	-0.1541411	-0.1636508	-0.2012542	-0.1633372	-0.0581988	-0.02506338	0.01489326	0.04278019	0.05587559
L1Z	0.3307305	0.3260374	0.3827251	0.4640227	0.4990093	0.5397682	0.5792712	0.5430937	0.5010257	0.4242712	0.3493913	0.3331271	0.338986	0.4726601	0.5096748	0.552043	0.5687275	0.4927368	0.4856104	0.4488976	0.3213909	0.2525167	0.1331087	-0.0515377	-0.1638959	-0.1232205	-0.1044463	-0.06387592	-0.09023015	-0.05018012	-0.01047031	-0.02685956	0.06182955	0.1101451	0.1929186	0.2526184	0.2961808	0.331451	0.3089326	0.2661924	0.2861308	0.2963376	0.2712175	0.1932205	0.1963759	0.1361825	0.1268712	0.1389043	0.1627202
L2Z	0.06607739	0.09810373	0.08924282	0.1734273	0.2112258	0.2642562	0.273579	0.2390127	0.2083105	0.1618129	0.0971431	0.07938293	0.05265678	0.1720247	0.1996448	0.3151601	0.3559723	0.3043562	0.3301351	0.363027	0.3324049	0.3546831	0.3525734	0.3252819	0.2772849	0.276531	0.2949199	0.361918	0.2773532	0.2229286	0.2481638	0.2691044	0.292917	0.2991144	0.2949299	0.3581004	0.3181771	0.3189243	0.3063125	0.3405053	0.3656187	0.3632188	0.2762442	0.2116828	0.2242312	0.206481	0.146983	0.1427935	0.1857105
L3Z	-0.01512008	0.01575717	0.03171614	0.0473082	0.1033189	0.2200967	0.3131904	0.4037725	0.4117445	0.3537608	0.1762475	0.1034256	0.06645931	0.1757905	0.256004	0.3646381	0.4315277	0.3418262	0.3118746	0.3254053	0.2991961	0.304578	0.2682638	0.2374466	0.200055	0.2137842	0.236521	0.188504	0.1473532	0.1158339	0.129463	0.1520997	0.1364426	0.08804037	0.08224149	0.2242178	0.2533822	0.2214143	0.2514009	0.3217962	0.3818296	0.433599	0.4301784	0.3830704	0.3451184	0.274488	0.2206121	0.185422	0.1447882
L4Z	0.07710306	0.08480821	0.1750183	0.2429836	0.2747382	0.2793746	0.2769246	0.2635073	0.3055153	0.2239777	0.1388375	0.1569613	0.1716644	0.2366077	0.1428386	0.1048382	0.1573599	0.09903936	0.1225167	0.1871348	0.183956	0.1745814	0.1761658	0.1193446	0.1396398	0.1839259	0.1615911	0.115532	0.03085224	-0.004326221	0.07840561	0.1181871	0.1045197	0.1431137	0.1710157	0.1449099	0.157043	0.1487108	0.1483956	0.1988559	0.1928202	0.2071297	0.1234023	0.08311541	0.1384506	0.1174483	0.10494	0.1218146	0.1204753
L5Z	0.02481654	0.001802869	0.07101568	0.1627985	0.1880237	0.1371648	0.1509773	0.1547148	0.1456354	0.1079803	0.1391511	0.1442045	0.1655304	0.1285891	0.03636924	0.02895263	0.02727485	0.002224815	0.05033022	0.0993996	0.1275767	0.128479	0.1548332	0.0769513	0.02487825	0.05096731	0.1003386	0.1006771	0.1253336	0.1454403	0.1459389	0.1176534	0.09573716	0.1019797	0.08765844	0.07225317	0.1024333	0.11004	0.09777185	0.08513009	0.09883422	0.09996497	0.06532689	0.08942462	0.1323449	0.1559173	0.1380954	0.08867745	0.1041895
L6Z	-0.04931788	-0.05149266	-0.01826884	0.04264676	0.05173782	0.03213642	0.02531855	0.0529036	0.03578553	-0.02563209	0.001305871	0.06584223	0.1011374	0.07062041	-0.009497997	-0.03272014	-0.005930616	-0.0445497	-0.02079886	-0.001237492	-0.01738993	0.001450968	0.01575717	-0.01877585	-0.05622748	-0.02223983	0.01391761	0.06410607	0.08978819	0.1002285	0.09035524	0.0419096	0.03160774	0.04728986	0.08374416	0.08810874	0.07696965	0.1042095	0.0961441	0.06462808	0.06345397	0.03994329	0.0335507	0.05758839	0.1142812	0.1012025	0.05844229	0.08443295	0.05777685
L7Z	-0.1799033	-0.2007038	-0.1818596	-0.1137525	-0.1047432	-0.09786191	-0.1301217	-0.1307955	-0.1361291	-0.1628102	-0.1229003	-0.09224149	-0.07852068	-0.07193962	-0.1296898	-0.1409239	-0.1353769	-0.1644263	-0.1492628	-0.1186858	-0.1465444	-0.1186991	-0.1026801	-0.1689226	-0.173032	-0.1624833	-0.1426117	-0.06279853	-0.04768846	-0.0772615	-0.04814376	-0.08947298	-0.1094296	-0.07313209	-0.05388426	-0.04048366	-0.03447465	-0.02836057	-0.01524183	-0.04402935	-0.07724983	-0.06670113	-0.09953302	-0.05851734	0.001460974	0.01398266	-0.00608739	-0.02486324	-0.01331221
L8Z	-0.1803035	-0.2131988	-0.1778953	-0.1379886	-0.09820547	-0.09052535	-0.1032071	-0.08300867	-0.1003419	-0.1194913	-0.1198199	-0.1096014	-0.05357238	-0.07862241	-0.1323399	-0.12248	-0.1087008	-0.166516	-0.1336124	-0.09896097	-0.1300784	-0.1245447	-0.1057572	-0.1372348	-0.1596798	-0.1111324	-0.09941294	-0.08839559	-0.06143262	-0.04980654	-0.04208139	-0.09491995	-0.0752952	-0.09485824	-0.09698799	-0.05835223	-0.05350901	-0.03044029	-0.03145763	-0.05325717	-0.04037191	-0.05031521	-0.03876584	-0.05802368	-0.02253669	0.004818212	-0.01992328	-0.02104569	0.01106404
L9Z	-0.2287542	-0.2381754	-0.2331004	-0.1234406	-0.1440394	-0.1699917	-0.1340377	-0.1153202	-0.1274166	-0.1693212	-0.2069913	-0.1593145	-0.1477402	-0.1236391	-0.1568496	-0.1856271	-0.1815277	-0.1781755	-0.1841878	-0.1697365	-0.1573883	-0.1391694	-0.1202335	-0.1401267	-0.1653536	-0.1256938	-0.1411291	-0.09281354	-0.08044697	-0.1171898	-0.1235057	-0.1240477	-0.1169246	-0.09693462	-0.08575884	-0.05182955	-0.03850234	-0.02439626	-0.038509	-0.03656438	-0.0675934	-0.0699483	-0.08460974	-0.05323215	0.02403936	0.01408105	0.01947132	-0.004069379	-0.007461643
L10Z	-0.1088993	-0.136933	-0.08940627	-0.07057038	-0.05802535	-0.07621414	-0.06970147	-0.06792695	-0.08005669	-0.1313192	-0.1466144	-0.1196714	-0.1123833	-0.1204553	-0.136928	-0.1460557	-0.07820547	-0.1216461	-0.1109056	-0.1087725	-0.09080888	-0.04158439	-0.04798032	-0.09284189	-0.09326217	-0.0497515	-0.1006571	-0.05402102	-0.1038476	-0.1304353	-0.110944	-0.1316761	-0.09864576	-0.08853902	-0.03862909	-0.032495	-0.03100901	-0.004709808	0.005146768	-0.03110074	-0.05180287	-0.0672048	-0.05926617	-0.04217478	-0.01774016	0.005627084	-0.008542361	-0.01303535	0.01890761
L11Z	-0.06138593	-0.05427452	-0.0508589	-0.004024347	-0.009896598	0.005810542	-0.03792194	-0.05426451	-0.0623599	-0.08898766	-0.1126968	-0.07286024	-0.0417962	-0.02920614	-0.09588392	-0.07876918	-0.04634256	-0.08184289	-0.02697632	-0.01343896	-0.02936791	-0.02022349	0.04215143	-0.0001050692	-0.06439793	-0.02934289	-0.01649433	-0.01902268	0.01594063	-0.03840227	-0.03061874	-0.001911275	-0.01279687	0.01754836	0.04266344	0.03833723	0.05130921	0.05700134	0.06418112	-0.0108906	-0.03120914	-0.004906603	-0.04939793	-0.04306538	0.0233489	0.03348732	0.0225567	-0.005530355	0.01561041
L12Z	0.04809706	0.001362577	0.01164776	0.08606237	0.08329386	0.0720397	0.08579386	0.08957637	0.05411441	-0.007426618	-0.0324016	0.01459139	0.008153767	0.0535507	0.02377084	-0.0215944	0.01220981	0.01066711	0.01433456	0.03217812	0.04021848	0.1056254	0.1115961	0.08221481	0.0396481	0.090507	0.08746331	0.04230487	0.02587225	0.04047365	0.06428119	0.03258339	0.008315542	0.009903268	0.02786357	0.0612475	0.04018179	0.0404086	0.03878419	0.03905771	0.01149266	-0.0264543	-0.06248165	-0.06712475	-0.01318712	0.01321047	0.004154437	0.004112741	-0.007399932
L13Z	0.05968813	0.02716478	0.07502168	0.1259957	0.1557955	0.1278119	0.1300567	0.1099566	0.06545364	0.0397515	0.01897932	0.03750333	0.04460974	0.078002	0.03733322	0.05626084	0.07875751	0.02073216	0.05257338	0.0626034	0.04261008	0.0928002	0.1236124	0.1178619	0.08725483	0.1117161	0.1116177	0.133474	0.09603069	0.04511007	0.03476318	0.04441961	0.06040193	0.05775184	0.03686457	0.02054703	0.03133922	0.06547699	0.06358239	0.02407939	0.03812208	0.0359573	-0.0009489649	-0.02367745	0.0586591	0.04461307	0.0413559	0.053494	0.008208806
L14Z	0.02882422	0.02897265	0.07076885	0.141029	0.1373416	0.1096281	0.1041828	0.06529353	0.02802869	0.008590727	0.02365243	0.05702135	0.07453136	0.08655771	0.05611241	0.06147431	0.0826134	0.06466978	0.06866745	0.1034673	0.06854569	0.1184306	0.1923232	0.1514643	0.1051284	0.1491678	0.1612425	0.1428552	0.09746498	0.0601451	0.0277068	0.03240994	0.04306704	0.05197798	0.06426118	0.09696798	0.06953803	0.09725817	0.07204469	0.01203302	0.04404937	0.02160107	-0.02321548	-0.01332555	0.0475467	0.07056705	0.07617411	0.1020163	0.07788192
L15Z	0.02238159	0.01009673	0.0587525	0.1208706	0.1468979	0.1178686	0.08855238	0.08063375	0.04978486	0.02549867	0.0486441	0.07825884	0.06088726	0.128479	0.08689459	0.08616745	0.1069079	0.04097899	0.09043362	0.1224333	0.1382472	0.1476384	0.1847682	0.16756	0.1351985	0.1659556	0.1984006	0.2026451	0.1221715	0.05257839	0.05337892	0.01986324	0.0103002	0.01329053	0.007698461	0.05957972	0.05668779	0.04067878	0.02146098	-0.01778852	-0.03841561	-0.02871581	-0.04944463	-0.01875083	0.03091227	0.06593061	0.04292862	0.0417545	-0.003088725
L16Z	0.02687125	-0.0534623	0.00620747	0.07809206	0.1070714	0.1179386	0.08057705	0.04191961	-0.0007605064	-0.03007839	0.0002685106	0.07039693	0.1127218	0.1851451	0.1863459	0.1656705	0.2071731	0.2085107	0.2241111	0.26992	0.2855554	0.3030187	0.2789743	0.1909123	0.07709306	0.04468313	0.04163609	0.09993163	0.0810607	0.07780854	0.06448465	0.07177785	0.06392428	0.02658605	0.008594059	0.01229987	-0.004508007	0.008570711	0.02826051	-0.008390595	-0.0506004	-0.05910774	-0.1025584	-0.06124583	-0.01358239	0.05884757	0.05255337	0.06254837	0.03002835
L17Z	0.1114626	0.006070715	0.04666945	0.07897098	0.03593896	0.06441127	0.07695296	0.01001334	-0.05074716	-0.05267511	-0.0354503	0.04535024	0.1016461	0.2067845	0.1838292	0.2148399	0.2798482	0.2315494	0.3186958	0.3387175	0.324488	0.3393512	0.2857855	0.163519	-0.003150437	-0.08240994	-0.09244329	-0.0209523	-0.00883422	0.01024684	0.004686459	0.007171446	0.02531521	-0.0001651115	-0.04392261	-0.02652101	-0.04167278	-0.0406471	-0.02314877	-0.08769346	-0.138981	-0.1299233	-0.1795347	-0.1478352	-0.05062708	0.001609408	0.01790527	0.003747504	-0.06005337
L18Z	0.1173432	0.05222982	0.02015844	0.02541694	0.02567211	0.01628085	0.03996163	-0.005198467	-0.09831054	-0.1433022	-0.1547882	-0.1052402	-0.01473315	0.136004	0.1702852	0.1686091	0.2334423	0.1768863	0.1993612	0.2413776	0.2422999	0.2619096	0.2486941	0.1367028	0.06293028	-0.000548702	-0.05217311	-0.03139427	-0.08455803	-0.10998	-0.110442	-0.2101301	-0.2448115	-0.2366928	-0.252018	-0.1419596	-0.1138809	-0.0835924	-0.07964476	-0.1270897	-0.1910791	-0.2192378	-0.2916211	-0.2276735	-0.134935	-0.1054136	-0.05724483	-0.009476315	-0.03159773
L1L	0.2151751	0.2099149	0.2582138	0.3191211	0.3868996	0.4119747	0.4676901	0.4168462	0.4199917	0.3782955	0.3524266	0.3386541	0.3467412	0.4466711	0.494543	0.4972715	0.498042	0.4916211	0.5416845	0.5736841	0.5037625	0.4168362	0.3817312	0.3068479	0.2604336	0.2428786	0.2543546	0.3152552	0.3409506	0.2857905	0.3063976	0.317535	0.3109907	0.3242495	0.3098733	0.2872415	0.3287492	0.3146681	0.2719796	0.2823949	0.323052	0.3424733	0.2669479	0.2056237	0.1994747	0.1490761	0.1152835	0.04900767	0.03379419
L2L	-0.04131921	-0.1294146	-0.0625	0.08499499	0.05206304	0.05400267	0.09425784	0.1002718	0.1936107	0.26244	0.2034806	0.2152919	0.2206771	0.2909073	0.3439827	0.3788425	0.4466878	0.4377802	0.4479886	0.5593296	0.5660673	0.5336124	0.5072432	0.4768596	0.3734089	0.3363159	0.2906771	0.35498	0.3146514	0.2772715	0.3142895	0.3802101	0.4054536	0.4528152	0.3419496	0.384563	0.3348983	0.3102235	0.3172515	0.3577435	0.3734056	0.3873332	0.3083039	0.2620864	0.284091	0.194051	0.08636758	0.02105237	0.01549533
L3L	0.09130086	0.004964974	0.01197298	0.1085691	0.1228769	0.1783923	0.1963309	0.1691711	0.1869997	0.1482488	0.008312211	-0.03190794	-0.05634589	0.0185607	-0.0298599	-0.1014626	-0.08952136	-0.06934791	0.1511791	0.2951101	0.298479	0.2712842	0.2076084	0.1801017	0.080497	0.0348032	-0.0008989278	-0.03532522	-0.06796197	-0.02167444	0.08522682	0.06922115	0.06834222	0.07562375	0.0412525	0.1522749	0.1752135	0.1221448	0.09557538	0.1509456	0.2195497	0.2825517	0.236476	0.2287425	0.3333739	0.3300083	0.3884406	0.3955921	0.4035974
L4L	0.1802285	0.144473	0.2037225	0.2691678	0.1797648	0.1146414	0.1017912	0.1811274	0.2261941	0.243007	0.3868246	0.451079	0.4670647	0.3688392	0.1903953	0.1167178	0.06895097	0.04061374	0.0953986	0.1218162	0.07952801	0.08478152	0.03771514	-0.05446465	-0.07153436	-0.03202802	0.08838225	0.2533172	0.3569146	0.3094613	0.2479453	0.1611691	0.1581337	0.1934306	0.1675217	0.1006571	0.06518179	0.06851234	0.1600367	0.1209073	0.06783856	0.01821047	0.01937959	0.1051318	0.1743679	0.1670363	0.1609623	0.1222482	0.07947631
L5L	0.08357238	0.05027351	0.08406938	0.1635557	0.16743	0.1259256	0.07942128	0.08346731	0.07382422	0.08343562	0.1086824	0.2081921	0.2471598	0.201556	0.09204302	0.03383589	0.02320047	0.001569381	-0.010999	0.03104736	0.02189793	0.03305203	0.02202802	-0.05790026	-0.09026351	-0.02928952	0.04702968	0.1326084	0.1730854	0.1910407	0.1761691	0.06318879	0.05694963	0.1033689	0.110974	0.1330037	0.1102168	0.1321831	0.1539893	0.1308289	0.06466144	0.01985657	0.03146931	0.01376084	0.0895964	0.08684123	0.07434956	0.0499016	0.02652935
L6L	-0.1810991	-0.1894163	-0.1632788	-0.1049016	-0.06936958	-0.09233489	-0.132018	-0.08797198	-0.1290494	-0.140477	-0.1518446	-0.08983489	-0.04684123	-0.08135257	-0.1357488	-0.1623199	-0.1502985	-0.1714243	-0.1494496	-0.1158256	-0.1472798	-0.09991994	-0.1028486	-0.1622315	-0.181436	-0.1523532	-0.1102001	-0.05183456	-0.04141594	-0.0776401	-0.07713976	-0.07689626	-0.07941961	-0.08606571	-0.07488492	-0.04602902	-0.01218479	-0.003749167	-0.04281187	-0.03736157	-0.02097065	-0.01652101	-0.0354453	-0.0696531	-0.03497665	-0.02392428	0.01234156	-0.020497	-0.0260507
L7L	-0.1893179	-0.2182522	-0.1978869	-0.142942	-0.1493245	-0.1328152	-0.0901501	-0.09385757	-0.1044296	-0.1363559	-0.09469647	-0.04867245	-0.07297032	-0.05626084	-0.07544195	-0.04153435	-0.08852235	-0.1561491	-0.1402919	-0.1154386	-0.1186858	-0.0862475	-0.1018379	-0.1218446	-0.159945	-0.09027851	-0.05710807	-0.07126751	-0.0401551	-0.06659106	-0.08528519	-0.09007505	-0.08263843	-0.08675283	-0.08412275	-0.0561541	-0.0261124	-0.03068045	-0.01512175	-0.03405103	-0.04011007	-0.02977318	-0.03607238	-0.09983656	-0.06552202	-0.03316044	0.001854567	0.0005303532	0.02338726
L8L	-0.09591561	-0.1333406	-0.112485	-0.07054369	-0.04850734	-0.02179953	-0.01902935	-0.01757171	0.01827385	-0.03994663	-0.04148766	-0.0159573	-0.01383422	0.01122749	-0.06079553	-0.09034023	-0.06218479	-0.06187292	-0.0444046	-0.03642595	-0.07124083	-0.01090227	-0.008499001	-0.06799033	-0.09492162	-0.02487825	-0.05111407	-0.0102068	-0.02707638	-0.06768179	-0.06872082	-0.08787358	-0.06522848	-0.07339727	-0.06805703	-0.04536024	-0.002496664	-0.004331221	-0.01036357	-0.007760173	-0.01019513	0.01856404	-0.07370914	-0.07041528	-0.01812375	0.01860907	-0.009648097	-0.02523683	-0.02525684
L9L	-0.07122415	-0.07857738	-0.0316978	0.0096481	-0.005158438	0.03093562	0.05293529	0.01757004	0.01525517	-0.07513175	-0.05768012	-0.0005837208	0.01430787	0.0349383	-0.02232321	-0.05820547	-0.03140094	-0.06797364	-0.009106071	-0.02600234	-0.05331888	-0.01643096	0.007339893	-0.05658939	-0.09226818	-0.06266011	-0.06423949	-0.08757338	-0.08906604	-0.1204086	-0.1136007	-0.1045964	-0.08211308	-0.0715477	-0.08212308	-0.04149099	-0.04237658	-0.05433289	-0.05086057	-0.0455587	-0.04900267	-0.05897765	-0.07335057	-0.1120864	-0.05461641	-0.04181454	-0.009102734	-0.05335724	-0.05132255
L10L	0.02756671	0.0178986	0.02807371	0.08682788	0.1050567	0.08342562	0.05815877	0.03107072	0.03293362	0.01992995	0.01001668	0.06938959	0.07218478	0.08045864	0.03510674	0.002700133	0.0008589081	-0.01828719	0.01243496	0.003939291	-0.003664111	0.05192962	0.06806538	0.01453969	0.02704136	0.0238042	0.007314875	0.01240661	0.00156938	-0.0279453	-0.02667111	-0.02497999	-0.04078719	-0.0167545	-0.0210974	0.0144513	0.00556371	0.01378085	0.01647932	-0.03137258	-0.05519346	-0.02631421	-0.06648599	-0.07291027	-0.03827051	-0.01073049	-0.01177452	-0.04957138	-0.02882755
L11L	0.07503669	0.03204303	0.0703936	0.1381938	0.129076	0.1327001	0.0991978	0.09898265	0.09658773	0.04300534	0.05053202	0.04662942	0.05312041	0.0807505	0.05230487	0.01468479	0.04476818	0.04489493	0.0518479	0.05382755	0.03113909	0.07479319	0.1001534	0.1037725	0.06258504	0.09862075	0.09182622	0.0972515	0.0769413	0.00941461	0.0288042	0.01583055	-0.01051701	0.002396596	0.07135591	0.08460474	0.04938293	0.02824049	0.01625084	0.02101734	0.01321381	-0.01363242	-0.04386257	-0.01060207	0.0351551	-0.002231485	-0.01531521	0.02252001	-0.002563375
L12L	0.08069546	0.05627252	0.1087992	0.1687542	0.1499316	0.1446981	0.1668579	0.1727235	0.09802535	0.05950301	0.01388425	0.06228486	0.05885924	0.091004	0.0618479	0.08063876	0.04157605	0.0120547	0.08020346	0.08794864	0.06391261	0.103986	0.1506821	0.1406321	0.1232071	0.1173232	0.120989	0.1233372	0.08566378	0.02627585	0.05563375	0.02721148	0.06869079	0.05588059	0.01198132	0.05802869	0.04821214	0.08391928	0.09267679	0.03203969	0.03540694	0.02970314	-0.01946464	-0.01880587	0.02641761	0.03569212	0.04160274	0.01782688	0.02118079
L13L	0.1379269	0.09690294	0.1145931	0.2025901	0.2231388	0.1562925	0.1726017	0.1493896	0.1064026	0.06170947	0.06272015	0.09079553	0.08372915	0.1212258	0.08236324	0.07624583	0.09535857	0.04924616	0.07018012	0.09413942	0.0870547	0.1536191	0.2433873	0.2113609	0.1870313	0.1993179	0.1809189	0.1660707	0.1204169	0.06131254	0.06830554	0.06287691	0.06450634	0.083504	0.05548866	0.07738826	0.06006504	0.07729152	0.07667946	0.0538409	0.02482322	0.03359073	-0.02615577	-0.006901268	0.02066044	0.05127752	0.02838893	0.06357905	0.04291361
L14L	0.1539676	0.1299433	0.1612542	0.2190594	0.2380287	0.2175083	0.176536	0.1516228	0.095	0.04881754	0.05621081	0.1091761	0.1041778	0.09780187	0.09452635	0.0673966	0.09542862	0.0588509	0.07245497	0.07425616	0.08336058	0.1622065	0.2399316	0.2648266	0.2622465	0.2911041	0.2314743	0.2001251	0.1417745	0.04104403	0.02362075	0.03630754	0.03665944	0.01542862	0.07118913	0.08487825	0.0824016	0.094001	0.0670447	0.02886424	0.01853569	0.01405937	-0.02699466	-0.02053369	0.02291194	0.05832555	0.05516678	0.0651084	0.08421781
L15L	-0.01538693	-0.04567545	0.0148032	0.1145497	0.1472315	0.1066811	0.1017779	0.07839225	0.05190294	0.02647598	0.1011074	0.07276684	0.03011841	0.0632088	0.09790193	0.1393379	0.2136091	0.2058806	0.2576217	0.2244079	0.1991361	0.2512508	0.2945631	0.3033155	0.3325	0.4281521	0.4645547	0.4007588	0.2950667	0.1376134	0.05732488	-0.009197796	0.007473317	0.00720814	0.01233322	0.06984323	-0.002841896	0.002149763	0.01695631	-0.04306705	-0.09536024	-0.06318546	-0.003292197	0.02811374	0.07698299	0.08766845	0.06394263	0.008542365	-0.03779853
L16L	0.1181004	0.05748666	0.08117244	0.1359023	0.1495647	0.181024	0.1920647	0.1267462	0.01960307	0.02071214	0.07651768	0.1489893	0.2129386	0.3242712	0.3508923	0.3656654	0.3933022	0.3972949	0.4378452	0.441029	0.4383639	0.4533939	0.3404486	0.1712242	0.04752001	0.01573215	0.04697132	0.1471914	0.1598983	0.1293162	0.1348599	0.08502501	0.1044079	0.07357905	0.03905771	0.0341044	0.006637758	0.02129086	0.03275351	0.003714143	-0.03692961	-0.02724316	-0.05050034	-0.01753169	0.08295197	0.149046	0.1125867	0.08251834	-0.003088722
L17L	0.2030487	0.1643646	0.1337642	0.1568129	0.1450434	0.1600467	0.1467595	0.06322382	-0.01288359	-0.05217311	-0.04176618	0.05728152	0.1557405	0.2968929	0.3143195	0.3412375	0.3624883	0.3275083	0.3322448	0.3892895	0.4162625	0.4417895	0.4457055	0.2966511	0.1283606	0.08873916	0.04118746	0.08116078	0.0737942	0.0403986	0.01405437	-0.01944129	-0.01944963	-0.006702794	-0.06882755	-0.01686792	-0.03593229	0.03027852	0.06802535	0.01834389	-0.02033856	0.02969646	-0.03761507	0.003505675	0.09828552	0.2103586	0.2216594	0.1674983	0.1300367
L18L	0.1645814	0.08660773	0.09477485	0.1031271	0.11249	0.1275684	0.1302652	0.06235656	-0.00860574	0.00150433	0.02721481	0.06676284	0.1538526	0.3135223	0.3727418	0.4147031	0.4168496	0.4015827	0.4351201	0.4519246	0.4022582	0.4343529	0.3911508	0.2428119	0.126049	0.01202469	-0.01238325	-0.04610907	-0.1071664	-0.1493512	-0.2041377	-0.2308689	-0.1642795	-0.1137992	-0.06102235	0.02613075	0.08902935	0.1579203	0.1870764	0.1490327	0.09067379	0.07601567	-0.01064876	-0.02434123	0.05590894	0.08604237	0.108534	0.09902268	0.09003002
L1A	0.07722648	0.0535607	0.05626584	0.1511441	0.130442	0.1377935	0.1628202	0.1742762	0.1886007	0.18255	0.1789259	0.2408572	0.2398366	0.2382088	0.1287242	0.08769179	0.0772098	0.04965644	0.0706054	0.06135424	0.04874583	0.05778019	0.05103236	-0.03897765	-0.03597565	0.0005720484	0.03300534	0.1166244	0.1051534	0.088494	0.08109073	0.06892262	0.05358072	0.08553369	0.09728819	0.09108239	0.07147264	0.1090043	0.1486841	0.07547865	0.07326551	0.05440627	0.03692795	0.04382755	0.07573382	0.02727151	0.03961307	0.005085056	-0.009789859
L2A	0.06808039	0.0227585	0.02948632	0.09036024	0.09809039	0.1235524	0.1253869	0.1419079	0.1529036	0.1198499	0.1319763	0.1316428	0.1906488	0.2042512	0.1159456	0.09986491	0.1174666	0.05833055	0.04880754	0.05616911	0.07842061	0.06693296	0.05623082	0.000762171	-0.01982155	0.008458973	0.01211308	0.04271681	0.02225483	0.02100233	0.0294563	0.02501167	-0.008163777	-0.02309707	-0.005345228	0.03267845	0.03710807	0.07177452	0.05058873	0.03264343	0.01503336	0.01686124	-0.005093393	-0.001464309	0.006325884	0.008220479	0.004439628	-0.01587058	0.009569713
L3A	0.09974149	0.08864075	0.1133322	0.129076	0.1425334	0.1624149	0.1566111	0.1747965	0.1620747	0.1329687	0.151054	0.1883039	0.1745797	0.2139376	0.1213175	0.101014	0.1137458	0.06549866	0.09363576	0.102018	0.09271681	0.1022999	0.1049883	0.05458806	0.02117912	0.0236908	0.03121914	0.06913108	0.02214476	0.008545697	0.02610907	-0.002396598	0.005672114	-0.02538192	0.004247831	0.02311708	0.02632422	0.03692461	0.02437792	0.01451468	0.006135758	0.004306202	-0.02782521	-0.04459807	0.00774016	0.001254167	-0.01638593	-0.0465944	-0.002580054
L4A	0.1091494	0.06839559	0.07491494	0.1389393	0.1277385	0.1077702	0.1174033	0.1261224	0.1361207	0.07867911	0.04643929	0.07755504	0.0861958	0.09899934	0.06107071	0.07389593	0.06065877	0.01717979	0.04487492	0.06655937	0.07340727	0.06952635	0.08413943	0.03186458	-0.008822551	0.03734323	0.03174116	0.03383256	-0.01482322	-0.03502335	-0.05699466	-0.02104236	0.001434287	-0.02236158	-0.03889426	0.00347565	-0.006539357	-0.002703468	-0.03473315	-0.06069546	-0.04159606	-0.05261174	-0.1214209	-0.08480988	-0.03950801	-0.0753569	-0.08181621	-0.06998332	-0.04399933
L5A	0.1357705	0.09522515	0.108564	0.1572065	0.1867545	0.1742845	0.1884823	0.1641845	0.1377001	0.08261507	0.08155604	0.1261458	0.1248399	0.1560841	0.1005771	0.08962975	0.08059705	0.05622582	0.06095897	0.08433789	0.0586441	0.08763676	0.1295781	0.1200167	0.06907105	0.1217862	0.07912275	0.07726818	0.03300867	0.001732823	-0.01493329	-0.0005170144	0.01406438	-0.001866245	0.02253335	0.03534356	0.02830053	0.01765177	0.01259173	-0.01923782	-0.06170447	-0.05281521	-0.08058205	-0.08469313	-0.04946298	-0.07064376	-0.05522014	-0.03726985	-0.05269679
L6A	0.2215327	0.1733989	0.1858005	0.249468	0.2386024	0.2120047	0.2177752	0.214925	0.1712675	0.1335774	0.1512725	0.1637108	0.1522232	0.1550267	0.1186274	0.1343446	0.1296664	0.1006504	0.1317161	0.1154536	0.1144063	0.1501084	0.2027251	0.212038	0.1759173	0.2005137	0.2083122	0.1861908	0.130929	0.0963509	0.1107238	0.06561375	0.04566544	0.08966478	0.0584056	0.06480821	0.04967979	0.07624583	0.07611575	0.02488325	0.01155103	0.02543195	-0.01262508	0.003794194	0.03048699	0.0374066	0.0277435	-0.0002585089	0.04682121
L1B	0.2049349	0.1703302	0.1615677	0.218956	0.2175367	0.1977702	0.1523699	0.187967	0.2076735	0.174538	0.2131738	0.2669246	0.2641027	0.2244847	0.1457788	0.0877852	0.09192128	0.03539359	0.03055704	0.006534356	0.02088393	0.04485824	0.04431121	0.00393429	-0.01266677	0.003815877	0.08243329	0.1740027	0.2235324	0.1678436	0.1504436	0.1020764	0.1543212	0.1893229	0.1768829	0.1946047	0.1892695	0.2140927	0.1959923	0.1527602	0.1167712	0.1132939	0.04990327	0.07620747	0.1043979	0.06918112	0.04002501	0.02390093	0.03618579
L2B	0.128464	0.09962975	0.1529953	0.1463392	0.1354453	0.1828569	0.2134957	0.2090994	0.2571464	0.2555487	0.2719796	0.2717011	0.2419246	0.2431871	0.1713342	0.1123783	0.09259006	0.03130254	0.0586958	0.06936624	0.05906104	0.02647598	0.05974983	0.03496998	0.04356237	0.01142595	0.04914443	0.08618579	0.08037025	0.02836725	0.04524016	0.009533022	0.02538692	0.04567211	0.03516011	0.04950133	0.007793528	0.02581221	0.08882589	0.07756838	0.06680787	0.06084557	0.01277685	-0.009054371	-0.001382587	-0.06909106	-0.07283189	-0.1044763	-0.07940127
L3B	0.1513209	0.1181905	0.1211958	0.1631121	0.1778352	0.2029236	0.1596514	0.1895764	0.238579	0.2040777	0.2321531	0.2586358	0.2240527	0.2270163	0.1671047	0.07211474	0.1025133	0.0441561	0.06070047	0.1010223	0.09327886	0.1073783	0.1056371	0.02842895	0.009541361	0.00955137	0.001409273	-0.008357238	-0.007041361	-0.0557038	-0.03283856	-0.02491827	-0.02496331	-0.003694128	0.001867912	0.02618913	0.01566711	-0.006100735	-0.00566211	-0.006904603	-0.02334556	-0.02569713	-0.02798199	-0.03436291	-0.02967478	-0.07996164	-0.0986024	-0.1026668	-0.1169463
L4B	0.1328586	0.0788509	0.03185124	0.08024016	0.06258172	0.1373249	0.1542628	0.1665694	0.1748682	0.1222882	0.1304887	0.1780754	0.1587558	0.1787875	0.1317061	0.102927	0.1357972	0.06022515	0.05388426	0.04987158	0.04166944	0.04799866	0.08359573	0.005595401	-0.04351067	-0.0007538355	-0.006777854	0.007203135	-0.06463976	-0.09349066	-0.07470813	-0.09495164	-0.08628586	-0.01794029	0.0004269484	-0.00985657	-0.02316878	-0.04021514	-0.06276351	-0.06971648	-0.059001	-0.04472315	-0.1245897	-0.1402802	-0.0939593	-0.1297115	-0.124448	-0.1283272	-0.08351067
L5B	0.1731204	0.1270514	0.0922098	0.1228502	0.121993	0.1433639	0.1728285	0.181084	0.1478819	0.09068879	0.08891261	0.1172498	0.1543196	0.1694863	0.1100167	0.09881087	0.1414393	0.06592895	0.0493479	0.02951968	0.0491461	0.07646764	0.1254219	0.1197532	0.107445	0.1024833	0.08073049	0.05221147	0.03327719	-0.04696965	-0.007775182	-0.02924283	0.005618745	0.0333022	0.001479322	-0.0117595	-0.0000166795	0.01718479	-0.03359573	-0.053499	-0.0853519	-0.08115244	-0.1270464	-0.1497715	-0.0925	-0.1116828	-0.1026418	-0.0982505	-0.1087392
L6B	0.2244897	0.1388709	0.1374833	0.2086524	0.1929753	0.2093896	0.1950851	0.1876818	0.1831971	0.1514076	0.1739076	0.2100634	0.1557638	0.1550484	0.0988659	0.0662525	0.06417778	0.06735323	0.03547865	0.07843396	0.09663108	0.1553619	0.200964	0.2067195	0.1967128	0.2059857	0.1774116	0.136963	0.07573048	0.03540193	0.008070382	-0.03028519	0.001761175	0.004342894	-0.007953638	0.08444796	0.03510841	0.004869911	-0.01264844	-0.04200134	-0.006837891	-0.03619079	-0.1014159	-0.08800033	-0.05367244	-0.04786525	-0.02765677	-0.0445547	-0.02153769
L7B	0.2050667	0.1919546	0.1676201	0.2052668	0.2279453	0.2223182	0.1834857	0.1626534	0.1728869	0.149011	0.1125217	0.1306204	0.1083656	0.105512	0.1089643	0.09749333	0.1131838	0.07849733	0.06387091	0.09361241	0.05302201	0.1276117	0.2043863	0.2163759	0.2067979	0.2018596	0.1806154	0.1547065	0.07187459	0.01030687	0.03799033	0.03305371	0.03127085	0.01053536	-0.003654102	0.03205971	0.02834723	0.03748499	0.05715477	-0.005450303	0.01607572	0.003677454	-0.05067712	-0.03963476	-0.005738824	-0.001474315	0.02609239	0.02342061	0.0176034
L1C	0.1425984	0.1555537	0.09759674	0.1602919	0.1488843	0.184036	0.1940327	0.2694429	0.3768446	0.36752	0.3416044	0.2552452	0.1902268	0.08744496	0.009314542	-0.01521681	0.08476484	0.09029353	0.2159323	0.3311108	0.3175017	0.2458372	0.1783522	0.04209473	0.1294797	0.1408456	0.1938509	0.2581254	0.2169663	0.1595931	0.1119413	0.06484156	-0.05197633	-0.0240994	-0.08311541	-0.08788359	-0.09853736	-0.08722482	-0.01309373	-0.001969646	0.008524013	-0.06936624	-0.1408472	-0.02192295	0.05341228	0.1010157	0.1496264	0.1564693	0.1741478
L2C	0.1658072	0.1512508	0.1494897	0.2096464	0.2057088	0.2358989	0.3091478	0.2781254	0.2557989	0.2441695	0.2498549	0.2571097	0.2198416	0.1905987	0.0692395	0.009386256	0.03913442	0.006509341	0.06374416	0.1478169	0.1903869	0.2618129	0.2238125	0.1378502	0.1079169	0.1278903	0.119046	0.1068596	0.08982988	0.09292361	0.09105236	0.06492328	0.05183622	0.08242495	0.09513009	0.08281854	0.05471147	0.06511174	0.06589559	0.1133672	0.1392862	0.1023132	0.02991661	0.03358405	0.06253836	0.064001	0.09654269	0.07034356	0.06258504
L3C	0.1577385	0.1473115	0.09551534	0.08617078	0.07965644	0.08531521	0.08328718	0.1059173	0.1257071	0.1434456	0.1632555	0.2669229	0.2516361	0.2178552	0.1432755	0.06911441	0.03989159	0.01697965	0.04065043	0.08385423	0.1150717	0.2101067	0.2139093	0.1720547	0.1329119	0.1114093	0.06514676	0.05103402	0.01166111	-0.01841895	-0.01578386	0.0036491	0.03824883	0.06956638	0.03977485	0.04488659	0.006729487	0.02046197	-0.009569715	0.05157605	0.09978486	0.08912108	0.05951635	0.01778686	-0.03360407	-0.07562542	-0.1162058	-0.09592561	-0.04835223
L4C	0.2343896	0.1379336	0.0698966	0.09634256	0.05804203	0.05976651	0.09165777	0.1316211	0.2097198	0.2346214	0.2392428	0.258926	0.2019863	0.1581621	0.07234823	0.06102902	0.07062874	0.05275517	0.02449967	0.07881421	0.140552	0.1568229	0.1607338	0.06646931	0.02488659	0.09265177	0.06990327	0.06497665	0.003959308	-0.07462475	-0.05049867	-0.005115079	-0.003177117	0.04551701	0.06227151	0.08991828	0.09138926	0.08491828	0.009027688	0.02702635	0.02472148	0.009513011	-0.02595897	-0.1314159	-0.1360007	-0.1932955	-0.1915877	-0.1736224	-0.1180053
L5C	0.1873149	0.1598666	0.1028052	0.07917945	0.1064927	0.1607355	0.1732922	0.1670981	0.1658839	0.1613359	0.1646881	0.2122898	0.1735557	0.1556238	0.06945464	0.05379419	0.05560707	0.03579386	0.03957805	0.004944962	0.04041527	0.09242328	0.1154386	0.07719313	0.07303203	0.09691294	0.1228102	0.07919446	0.004007675	-0.03467145	-0.01236324	-0.01462141	-0.02524016	0.0176551	0.0222615	0.03612242	0.06791694	0.0543579	0.02893429	-0.03566378	-0.08557538	-0.09316211	-0.1192445	-0.1186691	-0.08579052	-0.09160274	-0.1566011	-0.1844796	-0.1596781
L6C	0.1970981	0.143067	0.1206421	0.1809589	0.1628586	0.1723282	0.1834173	0.1898632	0.1727802	0.1212075	0.1271481	0.1441961	0.1326718	0.1271464	0.08535691	0.04122748	0.05497498	0.01236324	0.01399433	0.05462475	0.08981655	0.1288075	0.1902135	0.1871765	0.173926	0.171039	0.1684356	0.1310841	0.0458589	-0.02296198	-0.02472315	-0.001105737	0.03875583	0.04367411	0.01067712	0.01675617	0.02974983	-0.03322215	-0.02803703	-0.02025184	-0.04509172	-0.0454086	-0.05833222	-0.06369913	-0.05098565	-0.01946965	-0.03944796	-0.05471814	-0.04321048
L7C	0.2227168	0.194453	0.1888559	0.2477568	0.2398182	0.2285324	0.200542	0.1683456	0.1576601	0.09347899	0.08567211	0.06342061	0.03119246	0.08048198	0.09760673	0.05816877	0.07398098	0.03992161	0.05732155	0.07364577	0.1102785	0.1577352	0.2692211	0.2729303	0.293976	0.303549	0.2543779	0.1606104	0.1022415	0.03159106	0.01582888	0.02271514	0.08711974	0.04473483	0.02333222	0.03331054	0.02468313	0.002616747	0.04933789	0.007129754	-0.00164276	-0.0347515	-0.02152769	0.005688793	0.04596564	0.0229503	0.01877418	0.007369916	-0.001674449
L8C	0.2954003	0.3103069	0.3101117	0.4057622	0.3878853	0.3343863	0.3469613	0.2935324	0.2051551	0.1765327	0.1359506	0.1371114	0.106973	0.1810974	0.1670797	0.1313459	0.1517045	0.1047748	0.08563543	0.05705137	0.05420113	0.09846564	0.2391411	0.2899166	0.3232405	0.2822048	0.2768529	0.1957505	0.06108572	-0.06786524	-0.05047365	-0.01867078	0.02426284	0.04575383	0.05425284	0.1019746	0.09009673	0.09217811	0.07932621	0.0465894	0.03689126	0.04534355	0.03449633	0.03125583	0.05176618	0.04059206	0.03051534	0.1130304	0.1772849
L1D	0.1168312	0.1225984	0.1103702	0.1583706	0.1312308	0.1611808	0.1565177	0.1646564	0.2237875	0.2453702	0.2131604	0.1371898	0.09692461	0.08569713	0.0228052	-0.02491161	-0.03325884	0.009139429	0.1195247	0.1574633	0.1201434	0.07948632	0.05546698	-0.01873249	0.03063042	0.06427118	0.1190444	0.1673432	0.165502	0.1513542	0.2250517	0.2177785	0.1455504	0.205939	0.1976184	0.2500817	0.2531888	0.2821047	0.2808706	0.2532505	0.3090794	0.3057138	0.2123983	0.1561558	0.1853869	0.1752852	0.2156204	0.195567	0.1490877
L2D	0.1298599	0.1231004	0.1561157	0.2062592	0.1778119	0.1677068	0.205035	0.2075901	0.2231037	0.154513	0.1521581	0.2079903	0.187565	0.1838409	0.09754336	0.1091278	0.1611725	0.1676117	0.2245664	0.2933255	0.2846214	0.3011324	0.2515794	0.2247698	0.2271264	0.2202702	0.2254687	0.2279636	0.1760357	0.111039	0.08873082	0.05989993	0.05316211	0.07567544	0.05910941	0.1128936	0.08887425	0.07407772	0.1167812	0.1260007	0.1205203	0.1160173	0.06412942	0.03124917	0.03650767	0.04087225	0.04522682	0.02723649	0.07547365
L3D	0.2066261	0.1504586	0.1432138	0.1577719	0.1643112	0.1549133	0.1337408	0.1198232	0.1549967	0.1208105	0.1028402	0.1963692	0.2164026	0.240065	0.1357105	0.1012442	0.05126918	0.01931621	0.1147615	0.1688909	0.189438	0.2343496	0.2700083	0.2337909	0.1622081	0.1694313	0.116516	0.08156271	0.008650768	-0.002434958	0.02665777	0.02393429	0.03761341	0.04382755	0.0310924	0.0648499	0.06882588	0.08693129	0.1703469	0.2287525	0.2241861	0.2239226	0.1659923	0.1538893	0.1725984	0.1541177	0.08116078	0.02437125	0.00503002
L4D	0.2259139	0.1880003	0.1777051	0.2213042	0.2362358	0.2427935	0.262013	0.2401968	0.2106021	0.1822982	0.1886358	0.265467	0.2595013	0.2525584	0.1624316	0.1016378	0.1309673	0.1442495	0.1736241	0.2136324	0.242515	0.2568979	0.2556938	0.1956204	0.1320547	0.1256921	0.1282122	0.128534	0.05505503	-0.01823382	0.0110457	-0.003263841	0.03103569	0.06787358	0.04147265	0.008669112	0.02647098	0.06449299	0.06411275	0.06706304	0.1240627	0.1402285	0.0610507	0.006677783	-0.02616078	-0.09203969	-0.1088742	-0.114568	-0.08047365
L5D	0.2202051	0.1681838	0.09352902	0.0904553	0.1220597	0.1785457	0.2542578	0.2606821	0.2822331	0.1918596	0.1906905	0.2401901	0.2038142	0.1046798	0.0243479	0.03963475	0.109985	0.1053335	0.09646432	0.1117879	0.165944	0.1428219	0.1435641	0.1058472	0.1258956	0.1696548	0.1691895	0.1714943	0.04409273	-0.07249	-0.09217645	-0.06256004	-0.02222315	0.05096064	0.1055771	0.1902702	0.227475	0.1833205	0.1444013	0.06759006	-0.001841228	-0.06766845	-0.1046414	-0.1475751	-0.1614877	-0.1851835	-0.2058622	-0.1831137	-0.09069714
L6D	0.3230303	0.2424633	0.197555	0.214001	0.1700567	0.09877752	0.09748499	0.09296198	0.1474733	0.1382738	0.1429069	0.1837075	0.1238659	0.1131021	0.04602235	0.008025347	0.02512341	0.002034689	0.08767179	0.1828786	0.1880387	0.2688009	0.3431321	0.3510307	0.284523	0.2583105	0.2068596	0.1703169	0.07416277	0.03523516	0.09092728	0.1703269	0.1747398	0.1356521	0.06886592	0.0284006	0.004669777	-0.07823883	-0.05710641	-0.03406771	0.01239159	0.06157939	0.04938959	0.03806704	0.01325884	0.0235457	-0.003112076	0.0007371615	0.008827548
L7D	0.2576351	0.245437	0.2247515	0.240447	0.2258189	0.1526134	0.1314093	0.1333122	0.1804736	0.1999817	0.2029953	0.1713926	0.1001935	0.1201701	0.09397598	0.08085724	0.05849399	0.06289026	0.1188376	0.2378286	0.2763475	0.3433288	0.4000584	0.409578	0.3413059	0.34256	0.2773699	0.2521698	0.15504	0.08215477	0.114955	0.150005	0.1480137	0.06096064	0.04007172	0.04984656	0.03013342	-0.05982822	-0.01612742	0.03260173	0.07746497	0.05669613	0.02232655	0.06327218	0.07074216	0.05862742	0.05548198	0.05257672	0.04671114
L8D	0.3277218	0.3052101	0.2425751	0.2895597	0.2603452	0.234945	0.2484773	0.241938	0.189518	0.1356638	0.1714393	0.1826384	0.1531254	0.1820814	0.200567	0.2291344	0.2343312	0.2382321	0.2535807	0.2922265	0.3217729	0.3948666	0.4673215	0.4869563	0.4469663	0.416466	0.3572565	0.3087458	0.2113275	0.1250367	0.1287959	0.176471	0.175452	0.09538192	0.05109739	0.05921448	0.0608539	0.02050534	0.02938792	0.04323382	0.06275017	0.09862241	0.07511674	0.08872914	0.1370764	0.1423316	0.1208756	0.09833389	0.1086141
L9D	0.1323916	0.1009623	0.1223816	0.1744913	0.1470564	0.1318279	0.1283706	0.1513576	0.160567	0.1579069	0.190537	0.2033339	0.1602001	0.2218045	0.2076401	0.2202919	0.2787992	0.2552585	0.2712425	0.2780003	0.2948749	0.3163492	0.3532672	0.3289276	0.3076001	0.324036	0.3099783	0.3189009	0.3212258	0.2932438	0.2703019	0.1834473	0.165035	0.06505169	-0.02107071	-0.03576218	-0.05331388	-0.06594564	-0.01030854	0.04382088	0.07809039	0.1476451	0.1397182	0.1685557	0.1621531	0.178062	0.1893479	0.1943813	0.1013909
L1E	0.1645764	0.165939	0.1494363	0.1759273	0.1995697	0.1461458	0.1860724	0.1835524	0.185	0.1939343	0.1882788	0.2194246	0.2355554	0.2395597	0.2380687	0.2024116	0.2618546	0.2584806	0.3074783	0.3492695	0.2988592	0.2551051	0.2077835	0.141983	0.09970981	0.09149766	0.1496298	0.1876418	0.1651968	0.1301501	0.1181538	0.09931287	0.1331271	0.1781621	0.186978	0.2383139	0.243479	0.2523566	0.2496548	0.2266961	0.2475167	0.2343345	0.1946965	0.1413059	0.1712792	0.1276134	0.1323549	0.07898265	0.0003752518
L2E	0.1048382	0.06911608	0.1094113	0.1507338	0.153419	0.198981	0.200075	0.2085941	0.1530987	0.1347382	0.120522	0.1311374	0.1106938	0.1598799	0.1224483	0.1362492	0.1672548	0.19002	0.2387525	0.2890744	0.2150951	0.2079086	0.1444847	0.07965644	0.08930954	0.1360574	0.1719913	0.1931471	0.1604219	0.1368596	0.1347282	0.1003369	0.1657805	0.2492629	0.208534	0.2167228	0.1980654	0.140517	0.2118195	0.2378052	0.2776801	0.2730737	0.2326618	0.2102552	0.2672031	0.2053986	0.160994	0.1362025	0.07322882
L3E	0.1640811	0.1585957	0.1989159	0.2486208	0.2661357	0.2917111	0.2888009	0.2598316	0.2401251	0.1448115	0.1082205	0.1286291	0.1450817	0.1175033	0.08421948	0.04607238	0.08033022	0.08140594	0.1403586	0.2107722	0.2469113	0.2314059	0.1611141	0.06278519	0.04036024	0.0580487	0.1019129	0.09349233	0.04387425	-0.002775186	0.01894429	0.01547031	0.03173616	0.08898432	0.05121915	0.06712641	0.06117245	0.05852902	0.1009757	0.15996	0.1699266	0.1511791	0.1075033	0.06113242	0.05813875	0.0628002	0.0184473	-0.01700634	0.0269463
L4E	0.1538259	0.1302919	0.1467178	0.1865143	0.19002	0.2204436	0.1930153	0.1866744	0.2077235	0.1652201	0.1433772	0.1443145	0.09733656	0.0636591	0.02430286	-0.009713145	-0.02	-0.05865411	0.03517845	0.09968979	0.1531004	0.1574917	0.1424366	0.07754837	0.03126585	0.05345397	0.06098733	0.1048466	0.1133706	0.02919446	0.06518179	0.07016011	0.07722816	0.1237442	0.1330003	0.1576801	0.17743	0.1528302	0.1935841	0.1775067	0.1408639	0.1028202	0.04168945	-0.0144613	-0.007114742	-0.01692295	-0.02597231	-0.03473982	-0.04235324
L5E	0.2696464	0.2474099	0.2319997	0.2486775	0.2453452	0.2552785	0.2321781	0.2003069	0.2489843	0.1798816	0.0811491	0.07056371	0.08311208	0.06680452	0.03078719	-0.05319379	-0.04412609	-0.01879753	0.03251001	0.06941961	0.06292029	0.07024349	0.08649599	0.01679119	-0.07666778	-0.04726484	-0.05250833	-0.00112408	-0.01360908	-0.06037692	-0.04183122	-0.0447098	-0.01556204	-0.04147599	-0.05817878	-0.008794196	0.02918779	0.05063375	0.0537008	0.01607738	0.05191795	0.04121247	0.01620413	-0.01020514	-0.006934622	-0.05098399	-0.07330387	-0.1117445	-0.1257372
L6E	0.3548566	0.2567562	0.2002418	0.218976	0.1637242	0.1004069	0.004638096	-0.008080387	-0.0003185508	-0.05013342	-0.10256	-0.1153769	-0.1761191	-0.1043162	-0.09054869	-0.08514009	-0.03728318	-0.06445297	-0.08777852	0.04344063	0.1478469	0.2011057	0.2597098	0.3306855	0.3293729	0.3502935	0.3457372	0.3119863	0.3113542	0.3166794	0.3226718	0.2783322	0.1706504	0.03230153	-0.1172932	-0.1872748	-0.2013542	-0.1256454	0.04857739	0.1201568	0.2662625	0.3691628	0.383002	0.3870313	0.3261124	0.2086891	0.161521	0.07480987	-0.08098231
L7E	0.2912642	0.1982955	0.1741794	0.2076168	0.2150917	0.164031	0.1009373	0.1230003	0.1345447	0.09135257	0.170502	0.2141444	0.1474316	0.1851851	0.155065	0.1324516	0.133519	0.1060907	0.1466628	0.1987442	0.301034	0.3445163	0.4067895	0.4554336	0.3859573	0.3795964	0.3932121	0.3842512	0.3037725	0.2367745	0.2948165	0.3413042	0.3073032	0.1603236	0.08533856	0.02748832	-0.006792858	-0.07190793	-0.04007671	0.01980153	0.07517345	0.1429737	0.1969747	0.1628669	0.1765694	0.1655304	0.1305887	0.04451634	0.006489323
L8E	0.2287458	0.244016	0.2393546	0.2208155	0.221014	0.1838809	0.1766978	0.1851484	0.1834089	0.2030737	0.2691511	0.268941	0.2413309	0.2645914	0.2334173	0.1566261	0.1756504	0.2007355	0.185542	0.2592862	0.3085674	0.3851234	0.4157939	0.3798015	0.3386074	0.3150017	0.3146181	0.2647949	0.215442	0.1568412	0.1357472	0.1020314	0.05858406	-0.03783356	-0.05714309	-0.02944296	-0.0302018	-0.05572882	0.01793363	-0.002550038	-0.04102735	-0.01823049	-0.02864743	0.007238163	0.06933455	0.1056321	0.09969479	0.1134023	0.1503069
L9E	0.3498849	0.3661441	0.3759756	0.3717578	0.3806321	0.3553652	0.3955153	0.3790861	0.3842061	0.3269747	0.3178352	0.3446431	0.3403436	0.4039993	0.4330404	0.3892011	0.382977	0.301516	0.2772932	0.3017728	0.3336741	0.4260657	0.5244547	0.4793229	0.4128636	0.3937892	0.4139409	0.4483606	0.3742261	0.3280153	0.3473282	0.2817478	0.2335257	0.1333639	-0.03220481	-0.06156271	-0.05667445	-0.05632422	-0.042997	-0.06987992	-0.02997665	0.03623582	0.05748165	0.1243446	0.2322865	0.2887458	0.2889493	0.2747031	0.1936508
L10E	0.2543029	0.2261508	0.2513376	0.2848732	0.2549816	0.2374066	0.2705554	0.2136574	0.1465177	0.07758672	0.1505454	0.1772899	0.2390794	0.3354653	0.3302668	0.3351851	0.4236441	0.4201734	0.3768796	0.4342695	0.4524933	0.520427	0.5247281	0.454453	0.3750267	0.3880253	0.3543396	0.3564326	0.3483339	0.2914793	0.2573399	0.2191261	0.2077835	0.1319196	0.03349567	0.07711974	0.08365411	0.1171631	0.1230287	0.06916277	0.07135257	0.09027352	0.07822715	0.134538	0.208494	0.2483389	0.3166728	0.2556921	0.1714426
L1F	0.2460324	0.2949249	0.3407388	0.4019513	0.3719463	0.3669446	0.3271448	0.3115077	0.3556454	0.3011975	0.315015	0.3135507	0.2864793	0.3490644	0.346456	0.3366194	0.3734623	0.3327285	0.368946	0.4275217	0.4242645	0.3872065	0.3140227	0.2072949	0.1995347	0.2025017	0.2403135	0.307425	0.2571431	0.2516111	0.2502068	0.2314676	0.2327101	0.3237358	0.2774767	0.2782872	0.225447	0.2058489	0.224493	0.162068	0.149553	0.1623799	0.1248099	0.1242979	0.1036174	0.09281021	0.07540694	0.04867412	0.02868079
L2F	0.1353652	0.1216711	0.1614877	0.2138042	0.2556771	0.1863542	0.1811024	0.140547	0.1320447	0.09366578	0.0937058	0.1313592	0.06036024	0.1393129	0.1421031	0.1336624	0.1233089	0.1264393	0.2115877	0.2724383	0.2727251	0.2224783	0.1584706	0.091506	0.0545547	0.06830553	0.1077869	0.184463	0.1896214	0.1282188	0.08073549	0.03737992	0.07882254	0.1062475	0.0763976	0.09243162	0.101958	0.1653636	0.1671331	0.1475667	0.1020263	0.09437958	0.08197965	0.09307539	0.1238075	0.1227185	0.1053269	0.01290194	-0.01516178
L3F	0.1348149	0.1116945	0.1556304	0.1961725	0.2046581	0.2383205	0.200055	0.1888926	0.1954803	0.1448632	0.1707105	0.1662091	0.1374867	0.2397465	0.1931671	0.2046564	0.2179603	0.1710857	0.2100684	0.2361775	0.2307738	0.2322065	0.2011975	0.1577035	0.1637775	0.1456771	0.1712208	0.2736774	0.2927585	0.2612325	0.2343195	0.1546131	0.1277201	0.1622832	0.1459957	0.1117045	0.0918379	0.1397081	0.1692078	0.1467061	0.101933	0.06821047	-0.004569719	-0.02542862	0.06553702	0.03505004	0.001432626	-0.05446631	-0.07148766
L4F	0.2312975	0.1943095	0.1895497	0.2129536	0.2296197	0.1816945	0.2032188	0.1633706	0.1898449	0.179443	0.2049033	0.2348632	0.2383155	0.2287241	0.2333823	0.1999833	0.2751768	0.2407738	0.2586541	0.3022615	0.2588926	0.2809773	0.2979737	0.26504	0.2445564	0.2886925	0.3103969	0.3057655	0.3003486	0.294418	0.2876217	0.2532572	0.2458289	0.2262275	0.2182688	0.2352151	0.2026701	0.2187158	0.2648516	0.2476618	0.2154186	0.2004903	0.1297482	0.1331271	0.180522	0.1270747	0.08205804	0.0059006	-0.04626251
L5F	0.3321665	0.3213976	0.2838976	0.2774416	0.1859757	0.1585607	0.180452	0.2097932	0.2322665	0.2515193	0.3633172	0.4075567	0.4091461	0.4525467	0.4375717	0.39252	0.407907	0.3983556	0.4129136	0.4467545	0.4527251	0.4547649	0.4395831	0.3643429	0.3518612	0.3214526	0.3447015	0.384583	0.437003	0.4070881	0.3658739	0.2968295	0.2590027	0.2632188	0.2273266	0.2223049	0.1958639	0.1750267	0.2062141	0.220477	0.212992	0.2733439	0.2264026	0.302952	0.3197365	0.2601251	0.2072565	0.1636958	0.1120547
L6F	0.438494	0.4473316	0.4544863	0.4671314	0.4077201	0.3543045	0.3512792	0.3324566	0.3648432	0.3955837	0.50507	0.5081287	0.479553	0.4737242	0.4218012	0.364503	0.3632655	0.3566911	0.3279003	0.4398549	0.4835273	0.5842962	0.5958772	0.5032238	0.4433839	0.4477685	0.4505504	0.4885907	0.4868229	0.3955187	0.3284023	0.276541	0.1937058	0.1318746	0.02559373	0.01424284	-0.009681457	-0.03740326	0.004311206	-0.007218136	0.02570047	0.1471931	0.151491	0.2116878	0.278514	0.2931938	0.3225851	0.3221214	0.273474
L8F	0.2933039	0.2597782	0.285065	0.276973	0.2981538	0.3417428	0.417018	0.3531654	0.2907188	0.2230954	0.2509957	0.2273816	0.206104	0.3329903	0.3933505	0.4062475	0.3969546	0.3560724	0.3788943	0.5078819	0.5625017	0.6786341	0.695964	0.6497665	0.5815744	0.5529002	0.4878652	0.476481	0.3816478	0.2888876	0.2170647	0.1608272	0.1149083	0.07507004	0.004204472	0.06683121	0.07592894	0.1553536	0.2036257	0.123981	0.1065127	0.1792762	0.1514893	0.1727285	0.2667595	0.3300851	0.3788392	0.3518229	0.2557305
L1G	0.1636925	0.1839159	0.2630154	0.3108639	0.2746748	0.3011758	0.2523816	0.248464	0.2260891	0.1892879	0.1872999	0.1922648	0.1522131	0.2286841	0.2766144	0.2688292	0.2531304	0.2416094	0.2348682	0.2601367	0.2806921	0.2636825	0.2502902	0.1906354	0.1488893	0.1694129	0.1551584	0.2046981	0.2381488	0.2206287	0.214016	0.2071881	0.2173349	0.2115994	0.2196031	0.2479203	0.2052135	0.2048049	0.2488692	0.1752635	0.1470797	0.1305804	0.09544196	0.07723816	0.1056571	0.09158939	0.1321614	0.05751835	0.02231487
L2G	0.2108089	0.2123866	0.2704319	0.3056254	0.3249149	0.2758156	0.2005754	0.1778769	0.1898666	0.1447015	0.1764793	0.1919296	0.1141561	0.2127168	0.2550567	0.240989	0.2656688	0.2572515	0.2532421	0.296024	0.2472898	0.2081154	0.1753702	0.08617245	0.06816211	0.1203235	0.1559973	0.1712308	0.1552285	0.2148416	0.2291678	0.1995797	0.2163225	0.2416161	0.1849033	0.2287241	0.2176684	0.18998	0.2117912	0.1668813	0.1016828	0.1000851	0.06767845	0.06997998	0.08395597	0.1253419	0.1155037	0.02380254	-0.01294697
L3G	0.223017	0.2072565	0.2318863	0.2717145	0.2169013	0.1838809	0.1528652	0.1110207	0.1138326	0.100005	0.1495313	0.1424633	0.1236024	0.1848049	0.2812925	0.2778052	0.3264293	0.3171814	0.3178619	0.3397415	0.2637625	0.2301985	0.2473249	0.1711241	0.1147265	0.1350717	0.155517	0.2072298	0.2178369	0.2506021	0.2664426	0.2125817	0.203052	0.1928903	0.1692512	0.196933	0.2231321	0.1989593	0.1981988	0.1318646	0.1047965	0.102947	0.08078886	0.06522348	0.1108839	0.1021448	0.1103853	0.06748833	-0.008125418
L4G	0.1636308	0.179975	0.2061324	0.2706371	0.2380587	0.1826918	0.1722782	0.1930153	0.1923966	0.1387408	0.1602518	0.1637859	0.1834823	0.2218162	0.211004	0.2172215	0.2900334	0.2773682	0.2638342	0.2393296	0.1721798	0.1960774	0.2283239	0.1735457	0.1382955	0.2046114	0.2346214	0.2942178	0.313444	0.3134356	0.3073566	0.2159673	0.19002	0.160487	0.1314676	0.1582855	0.1659907	0.1671981	0.157957	0.119001	0.08660107	0.1170814	0.1080737	0.1110874	0.09601234	0.04311541	0.06481321	0.01057538	-0.06916444
L5G	0.3190093	0.2761858	0.2554703	0.2594413	0.2385407	0.1931354	0.2161424	0.21753	0.2403369	0.2473716	0.3753452	0.4070397	0.3896464	0.4563759	0.4537075	0.4067562	0.409945	0.3616411	0.4038926	0.4325434	0.4406871	0.457485	0.5068112	0.3613826	0.296446	0.3128786	0.3381521	0.4306304	0.4568596	0.4341444	0.3649199	0.2965777	0.2690927	0.2767495	0.1909523	0.21249	0.1967929	0.1850184	0.1958072	0.1958656	0.2177118	0.2345497	0.2358022	0.2844763	0.3310957	0.2439776	0.2091161	0.1883873	0.1178469
L7G	0.2219797	0.2492328	0.264031	0.3093812	0.2524883	0.2533639	0.2889576	0.2802819	0.2611658	0.27005	0.2729503	0.2464826	0.274543	0.4623365	0.578549	0.5767878	0.5871148	0.5173432	0.4693696	0.4546397	0.4185991	0.426039	0.3752352	0.3038159	0.2142478	0.1903302	0.08133922	0.01302868	-0.02658438	-0.05788026	-0.06454969	-0.0402535	0.04396263	0.1448516	0.1683256	0.2430537	0.3153302	0.3886875	0.3601951	0.3145947	0.2853919	0.2027201	0.06893596	0.02141595	0.0463092	0.0650784	0.07136424	0.01344729	-0.03009006
L1H	0.08874917	0.1162992	0.1543996	0.262078	0.238569	0.2770363	0.2660173	0.1926101	0.1756638	0.12505	0.1409023	0.1798482	0.1250233	0.1793963	0.1646931	0.1843296	0.1860941	0.1846965	0.167028	0.2201401	0.2312725	0.199493	0.1756204	0.111496	0.04392762	0.07145597	0.05437625	0.07912108	0.1090527	0.1084473	0.150924	0.1208255	0.1234106	0.1426901	0.09539527	0.1611474	0.1706654	0.1702502	0.1447882	0.06701634	0.05026518	0.06319213	-0.01526351	-0.03663109	0.01808539	-0.002573384	0.00496331	-0.05221147	-0.07237492
L2H	0.1537508	0.1753569	0.2072382	0.293017	0.3236791	0.2539176	0.1696081	0.1684156	0.1754953	0.1735557	0.1887692	0.1722098	0.1508856	0.1899183	0.1737875	0.1864943	0.2445564	0.2337658	0.2434206	0.2380754	0.2022665	0.1836474	0.1699566	0.1099133	0.05527518	0.05191461	0.09109073	0.1092278	0.1621448	0.1153419	0.1857488	0.1307672	0.1291794	0.1531054	0.1108105	0.1055604	0.1135507	0.1236107	0.1316561	0.09503836	0.0267445	0.05464643	0.0009839858	-0.01270848	0.01817712	0.02437959	0.02776518	0.002505003	-0.04930787
L3H	0.1843946	0.2441795	0.3038192	0.3618362	0.3385657	0.2978552	0.2823933	0.2245764	0.2101067	0.1812542	0.2300884	0.2423983	0.1784273	0.2166895	0.2323782	0.2689093	0.3038242	0.3013242	0.2876785	0.2926334	0.2962408	0.2561841	0.2466511	0.1666995	0.156446	0.1442528	0.149453	0.1816628	0.2303769	0.2059039	0.2251684	0.1786324	0.1527969	0.1724633	0.1590927	0.1785691	0.1633456	0.1586724	0.166014	0.08362075	0.06992495	0.02448466	0.005655433	0.04215143	0.03882089	0.04379253	0.02761675	-0.003358908	-0.07539025
L4H	0.2728703	0.3389943	0.3634023	0.4544213	0.3701618	0.3104587	0.3709056	0.4510657	0.4523182	0.4431554	0.4802435	0.5109023	0.5277852	0.6771681	0.6532355	0.6070197	0.6373349	0.6087108	0.575999	0.5876467	0.5072348	0.471586	0.4425067	0.4121848	0.4479653	0.5206988	0.5839526	0.5949667	0.6400684	0.5927168	0.5696181	0.4672665	0.4056621	0.3542328	0.2681604	0.2751284	0.2134856	0.20747	0.1753035	0.1343579	0.05320214	-0.0196064	-0.07416277	-0.04201468	0.04545531	0.07124584	0.08111741	0.1175834	0.07728985
L5H	0.5033306	0.5110007	0.5636491	0.5559723	0.4681738	0.4362175	0.4621548	0.440015	0.4073115	0.2939843	0.2553953	0.2103752	0.2316878	0.2879853	0.2811258	0.2352835	0.2446331	0.1774967	0.1698382	0.1428486	0.1017178	0.0749016	0.002056366	-0.0006821293	0.01813876	0.06626418	0.07671115	0.08729486	0.08989493	0.1120314	0.1504603	0.1246114	0.20999	0.2261791	0.1480353	0.1247715	0.09117912	0.07352903	0.08492495	0.03886758	0.00967812	-0.002404941	-0.0547048	-0.08356403	-0.005783856	0.05241328	0.1118379	0.1631938	0.1527318
Z1Z	0.2250267	0.2899383	0.3156204	0.3077752	0.2878719	0.2803135	0.2356388	0.2489576	0.2555537	0.2471297	0.265055	0.2268679	0.1971831	0.1771364	0.1564326	0.1837041	0.1963492	0.1880053	0.1722365	0.1883456	0.180447	0.1536541	0.151044	0.1417545	0.1726001	0.159558	0.1281187	0.1164093	0.0924433	0.1070914	0.09579052	0.07644263	0.158996	0.1926201	0.2073282	0.2327085	0.2342061	0.2481538	0.3191778	0.3283522	0.330522	0.3254186	0.3302435	0.3390994	0.269001	0.1848499	0.1176067	0.02148765	-0.001237491
Z2Z	0.1614209	0.1164543	0.05528352	0.0771531	0.1012091	0.1557805	0.2225	0.2751601	0.3154937	0.3226468	0.2839927	0.1691561	0.1414009	0.169438	0.08647599	0.05360574	0.03318713	-0.05082555	-0.06826384	-0.06539193	-0.1290577	-0.1410557	-0.1681454	-0.1996498	-0.135949	-0.007033024	0.05378752	0.07903936	0.05112409	0.09243329	0.08587892	0.04032689	0.08350401	0.09634423	0.1504219	0.1887275	0.1687208	0.1391878	0.113067	0.1321231	0.200517	0.252043	0.2772232	0.3190377	0.3327735	0.3092812	0.2744713	0.2137558	0.1254036
Z3Z	0.027992	-0.02494663	-0.009496332	0.03812208	0.1414493	0.1153819	0.09175283	0.0994613	0.1588342	0.1286207	0.02546198	-0.02069046	-0.02398265	0.0360607	0.02153102	0.1080037	0.2256638	0.2323716	0.2561791	0.2891378	0.2624666	0.2586057	0.2503536	0.1624116	0.04911107	-0.01492328	-0.05218146	-0.00465977	0.003297199	-0.0313509	-0.01215477	0.02750333	0.1166378	0.1718479	0.1758956	0.2459723	0.2459673	0.1841811	0.1429136	0.1172832	0.1406855	0.162023	0.1474667	0.2056288	0.2329286	0.2002018	0.2462625	0.3018629	0.2736057
Z4Z	-0.01038025	-0.006004004	0.05752334	0.1053019	0.1402435	0.1123232	0.1128169	0.1635073	0.1561474	0.08198465	0.0253619	0.0756988	0.09487992	0.1181955	0.03933289	0.04595563	0.1014927	0.09377251	0.152073	0.1692578	0.1153419	0.1751618	0.166556	0.08366577	0.08925617	0.1422081	0.1468012	0.1539043	0.1034123	0.0915994	0.139026	0.07352067	0.0690527	0.03653936	0.04051535	0.06472482	0.09629419	0.07721481	0.08427618	0.1083122	0.1326801	0.2067578	0.1809406	0.1580537	0.1299066	0.07152435	0.0519613	0.06124083	0.06177285
Z5Z	-0.03067545	-0.04205971	-0.01047031	0.07057872	0.1107138	0.03898432	0.05634423	0.06286191	0.07205637	0.01389927	-0.01423449	0.004706466	0.003734153	0.02110907	-0.006624416	-0.005788862	0.04227818	0.003595731	0.03359239	0.06036858	0.0206988	0.0457455	0.06002502	0.04806371	0.05250834	0.07167278	0.1350767	0.1713292	0.1449833	0.125512	0.1341728	0.08184623	0.1272565	0.1082672	0.07006837	0.1057588	0.06582722	0.05582888	0.06505837	0.1099216	0.1028636	0.1196264	0.08188626	0.07103903	0.03364743	0.04269179	0.04730821	0.04290861	0.03028853
Z6Z	-0.110492	-0.1100217	-0.06930787	-0.05064877	-0.01932121	-0.04454636	-0.06849233	-0.05621414	-0.05250833	-0.1599967	-0.1218712	-0.1240193	-0.1355287	-0.0888976	-0.1349833	-0.1577168	-0.114508	-0.138464	-0.1307205	-0.07391594	-0.1124033	-0.1312542	-0.08028853	-0.1064193	-0.1025467	-0.03944129	-0.00453636	-0.02614243	0.00482822	-0.009212806	-0.02367245	-0.04158105	-0.02850901	-0.009801536	-0.02798032	-0.02414109	-0.05058206	-0.07423449	-0.04135924	-0.03638425	-0.0216094	-0.01619413	-0.04006338	-0.09279854	-0.0285407	-0.009341228	0.01124916	-0.00603069	-0.0190477
Z7Z	-0.2890327	-0.2937158	-0.2398182	-0.1981988	-0.2323099	-0.2452485	-0.2460907	-0.2370297	-0.220467	-0.2859873	-0.2691628	-0.2580036	-0.2717662	-0.2337658	-0.2836474	-0.3024867	-0.2926818	-0.2928953	-0.228926	-0.2061408	-0.2338909	-0.2120747	-0.1993262	-0.2054269	-0.201491	-0.2000384	-0.1938509	-0.1165544	-0.145035	-0.1716694	-0.1463225	-0.1793162	-0.1538442	-0.1329536	-0.1301034	-0.09400267	-0.115989	-0.1347949	-0.1395914	-0.1745263	-0.1337608	-0.1159106	-0.1338743	-0.1044113	-0.08221148	-0.04550867	-0.04806538	-0.03731154	-0.0859473
Z8Z	-0.3526568	-0.3502935	-0.3327652	-0.2881738	-0.2519446	-0.3147698	-0.3007655	-0.2898299	-0.2903619	-0.3435007	-0.3423566	-0.3348232	-0.3377668	-0.2990177	-0.3662075	-0.3495647	-0.3337308	-0.3213275	-0.2881037	-0.2740177	-0.2971098	-0.2941611	-0.2633472	-0.2631054	-0.2553536	-0.1963809	-0.2023766	-0.1952252	-0.1758906	-0.1949516	-0.1630954	-0.2110524	-0.1808439	-0.1469096	-0.1452185	-0.1122482	-0.1290794	-0.1629236	-0.1582638	-0.1329136	-0.1286975	-0.1141861	-0.1306488	-0.1192395	-0.07497998	-0.08996331	-0.07497331	-0.1072048	-0.09613576
Z9Z	-0.3014143	-0.3127602	-0.2926284	-0.2490677	-0.243494	-0.2677201	-0.2576801	-0.2293246	-0.2320981	-0.2793179	-0.2672082	-0.2620547	-0.2813659	-0.22506	-0.2588976	-0.2675384	-0.2167261	-0.2264226	-0.241049	-0.2186374	-0.2434323	-0.202525	-0.1763893	-0.2158239	-0.2325317	-0.1658122	-0.152545	-0.1302085	-0.1338559	-0.09401934	-0.1348882	-0.1505003	-0.1447315	-0.1335974	-0.1098899	-0.05457472	-0.04273182	-0.06966811	-0.05154769	-0.06891928	-0.09958472	-0.09972981	-0.110065	-0.08354903	-0.04767845	-0.01506004	-0.01107738	-0.01960307	-0.02673782
Z10Z	-0.2117111	-0.2035173	-0.1921981	-0.1610824	-0.1407372	-0.1382455	-0.1420831	-0.1527668	-0.1650083	-0.1820214	-0.1955854	-0.1738676	-0.1880954	-0.1496681	-0.1973733	-0.189985	-0.1328586	-0.2188292	-0.1965394	-0.1693863	-0.1846948	-0.1486825	-0.1132572	-0.1404903	-0.1335707	-0.1132105	-0.1050967	-0.04779353	-0.06749165	-0.1056438	-0.03812042	-0.1388192	-0.1197815	-0.03557205	-0.03672282	-0.01334556	-0.03294029	-0.06513176	-0.006325881	-0.04151267	-0.03279687	-0.02955971	-0.06271181	-0.06859406	-0.01484156	-0.01706304	-0.02319547	-0.03451801	-0.007855236
Z1R	0.1788142	0.1838092	0.1901568	0.146963	0.1233339	0.1663142	0.2321581	0.302495	0.3953319	0.4804119	0.4970931	0.462018	0.4091878	0.3452852	0.2827752	0.2357272	0.2014643	0.1790494	0.170949	0.1501451	0.1383155	0.03420947	-0.007336557	-0.0127485	-0.03417445	0.001661108	-0.02597398	-0.01952135	0.01225317	0.04230987	0.01559039	0.03676784	0.1060223	0.1246531	0.1614126	0.1721598	0.1789376	0.2071281	0.2062275	0.2705787	0.262013	0.2411658	0.2522565	0.1756621	0.1284373	0.09178619	0.08466812	0.08554535	0.07334055
Z2R	0.03124417	0.03138926	0.01377083	-0.08764175	-0.1417295	-0.1227318	-0.101943	-0.09932622	-0.1128102	-0.07258839	-0.0967912	-0.1829236	-0.2045297	-0.2244746	-0.1689126	-0.1572031	-0.1738476	-0.1156054	-0.1053135	-0.07380754	-0.01764177	-0.02268346	0.03164276	0.09385423	0.1148566	0.07466311	0.03412108	-0.00102902	-0.05199967	-0.0855954	-0.08122249	-0.02387925	-0.06016511	-0.07102568	-0.06530686	-0.07604069	-0.02283856	-0.006444295	0.0002518199	0.0660874	0.1428869	0.2506821	0.3751034	0.4420163	0.4679586	0.4782438	0.4152535	0.3302035	0.3183873
Z3R	-0.1510173	-0.227003	-0.2388876	-0.2749433	-0.2140227	-0.06924116	0.02432621	0.1103702	0.2306121	0.3147148	0.3424867	0.3791795	0.4473299	0.3956788	0.3721548	0.3190694	0.2679386	0.3061091	0.1867195	0.0567078	0.0340377	0.04147432	0.0640427	0.1103302	0.113042	0.03748833	-0.07025684	-0.1150117	-0.05088225	-0.02929286	-0.0352902	-0.04534523	-0.09562375	-0.1712341	-0.2210474	-0.2533155	-0.1699116	-0.1056004	-0.07967979	0.01522849	0.1159773	0.2532788	0.3633823	0.3116978	0.1612792	0.04725484	-0.02952635	-0.04013009	0.02327385
Z4R	-0.1154236	-0.08657272	-0.03216145	-0.01152935	0.009836557	0.0004186096	-0.04811374	-0.06696965	-0.08464476	-0.04091061	-0.03743829	-0.07405437	-0.1147065	-0.1900984	-0.1851551	-0.1757839	-0.2268596	-0.204051	-0.1563759	-0.1035841	-0.07460974	-0.0853669	-0.09327385	-0.08105737	-0.04814209	-0.01107405	0.04366411	0.08000668	0.165477	0.1954136	0.1840644	0.208012	0.1691228	0.1483689	0.1093312	-0.009052703	-0.04453636	-0.03053369	-0.05783522	-0.04464977	0.01475817	-0.0005920615	-0.01077052	0.01088225	-0.01781688	-0.1157272	-0.162555	-0.1644246	-0.05895431
Z5R	-0.08933456	-0.0008872583	0.03326385	-0.01325884	-0.04028853	-0.04566544	-0.05113742	-0.05098232	-0.03168946	0.001731152	-0.03840561	-0.05985323	-0.02412775	-0.07685958	-0.05367245	-0.05573215	-0.1112342	-0.03991494	-0.02257672	-0.02582889	0.0003635717	-0.05757171	-0.09529853	-0.009851568	0.08793029	0.07676785	0.04208306	0.02706805	0.03651601	0.08409607	0.1113509	0.09211641	0.07502502	0.02089226	0.03669946	0.04378586	-0.007203135	-0.08158606	-0.09926951	-0.06427118	-0.05241161	-0.09403936	-0.08183289	-0.07374916	-0.08936624	-0.129031	-0.1345497	-0.1247115	-0.07379086
Z6R	-0.2275017	-0.1687475	-0.1584923	-0.1972015	-0.2161158	-0.2008522	-0.2009706	-0.2128452	-0.193067	-0.1797415	-0.2198115	-0.2160857	-0.2285974	-0.2541294	-0.2238176	-0.2152652	-0.2090894	-0.1640527	-0.2052335	-0.2359756	-0.2105954	-0.212495	-0.2309173	-0.1757121	-0.08009673	-0.1093479	-0.1323766	-0.1431387	-0.1190377	-0.06363909	-0.07474316	-0.06227652	-0.08773849	-0.09444963	-0.04812374	-0.05579886	-0.07791194	-0.1166494	-0.1539877	-0.1202819	-0.1054386	-0.1425667	-0.09965811	-0.05453469	-0.1123999	-0.1692078	-0.1642011	-0.1422982	-0.1182889
Z7R	-0.3060373	-0.2528752	-0.265005	-0.310934	-0.2917328	-0.2847882	-0.2975067	-0.2913592	-0.2738843	-0.2681705	-0.3041578	-0.3305354	-0.3071347	-0.3549333	-0.334453	-0.3292078	-0.3346414	-0.3121064	-0.3302768	-0.3378502	-0.344513	-0.3696248	-0.3705687	-0.2893663	-0.2467245	-0.2721948	-0.2885157	-0.2781571	-0.2292545	-0.203484	-0.2163225	-0.2189643	-0.2417562	-0.2483673	-0.2353602	-0.239563	-0.2352635	-0.2813275	-0.3152568	-0.241481	-0.2196064	-0.2309673	-0.2052218	-0.1819763	-0.2421648	-0.2806021	-0.2827769	-0.2467612	-0.228042
Z8R	-0.3403069	-0.2834907	-0.2703085	-0.3058806	-0.3188692	-0.3428669	-0.3464159	-0.3383823	-0.3281738	-0.2916144	-0.290934	-0.2904987	-0.3118362	-0.3496147	-0.3327668	-0.3076351	-0.3234857	-0.2902802	-0.2982422	-0.2988276	-0.2897899	-0.3119947	-0.3218846	-0.262912	-0.2025717	-0.1994146	-0.1970463	-0.2155887	-0.1991011	-0.1873699	-0.1573332	-0.1313109	-0.1332989	-0.1562808	-0.1456521	-0.1746047	-0.1657622	-0.1710807	-0.185964	-0.1578953	-0.1352035	-0.1342061	-0.09303035	-0.09181788	-0.09376751	-0.1083756	-0.1367245	-0.1369046	-0.1155304
Z9R	-0.201551	-0.17248	-0.1812842	-0.2286291	-0.2247665	-0.207535	-0.2127602	-0.1961141	-0.1802769	-0.1531504	-0.1680537	-0.1963859	-0.2062325	-0.2386341	-0.2010757	-0.1867862	-0.2110691	-0.1741211	-0.1671381	-0.2065277	-0.2083322	-0.2328286	-0.2183973	-0.1645364	-0.1073749	-0.1200967	-0.1065894	-0.1257889	-0.1129353	-0.09746665	-0.09398933	-0.04766511	-0.05730154	-0.05056371	-0.03166611	-0.04146931	-0.03581888	-0.07438292	-0.07849567	-0.0457555	-0.04798366	-0.05433789	-0.01144763	-0.01617245	-0.06206304	-0.06206805	-0.06879753	-0.04856071	-0.02886925
Z10R	-0.1882705	-0.1666111	-0.1668212	-0.1676318	-0.1652668	-0.1591878	-0.1397932	-0.1307772	-0.1386324	-0.120949	-0.1353752	-0.1374216	-0.1463542	-0.1848332	-0.139448	-0.1254253	-0.1412975	-0.141531	-0.1401885	-0.140999	-0.1557238	-0.1411958	-0.1041778	-0.03994663	-0.01588559	-0.02579887	-0.05325884	-0.09413942	-0.08252168	-0.03623749	-0.02489993	-0.02023182	-0.01604736	-0.002044696	0.02475984	-0.009988326	-0.009636421	-0.004132754	-0.01504169	0.00460307	0.01609907	-0.02210641	-0.004929953	0.003325548	-0.03976818	-0.04098565	-0.04196631	-0.02754837	-0.00811541
Z11R	-0.1248883	-0.09907438	-0.09677952	-0.1248999	-0.1233122	-0.1168779	-0.1442945	-0.1422715	-0.1092295	-0.07818212	-0.0847515	-0.08772182	-0.1072832	-0.165467	-0.1150867	-0.1001701	-0.09829218	-0.05153436	-0.07798199	-0.09050534	-0.09100567	-0.1067728	-0.09950467	-0.05422281	0.002048032	-0.03373583	-0.03613909	-0.0456571	-0.04062208	0.0002168112	0.02082889	0.03117745	0.0177435	0.01152768	0.04256171	0.01443295	0.003283856	-0.005885593	-0.004452969	0.01273015	0.01976484	-0.001129086	0.03922782	0.02147265	-0.03729653	-0.03421948	-0.02133423	0.007366578	0.0284473
Z12R	-0.08537024	-0.05811708	-0.04006338	-0.08850567	-0.07987992	-0.07441961	-0.07959139	-0.06294863	-0.079006	-0.03252001	-0.05647265	-0.05580053	-0.04678786	-0.09727818	-0.04830387	-0.03193296	-0.05792362	-0.01822382	-0.03377752	-0.05736491	-0.04568212	-0.07536024	-0.07742995	0.000400267	0.04997999	0.03016011	0.01159273	0.001694462	0.03170113	0.02925617	0.0590427	0.07559873	0.07248499	0.04660274	0.06654436	0.02340394	0.01063542	0.00001000679	0.01745163	0.05039193	0.07378085	0.04181788	0.06959973	0.07929453	0.01958639	0.026501	0.002543363	0.02952635	0.04542528
Z13R	-0.05037858	-0.04877752	-0.08493329	-0.1206688	-0.08654436	-0.09121915	-0.09362408	-0.07979319	-0.07619246	-0.0708539	-0.09059873	-0.105984	-0.1083155	-0.1506854	-0.1004686	-0.07640093	-0.08577385	-0.04382755	-0.05875417	-0.08683289	-0.09355404	-0.09274517	-0.08204803	0.00410607	0.03492162	-0.01230487	-0.02101401	-0.02191961	0.01125083	0.02178952	0.02157272	0.04974483	0.01921114	0.002581721	-0.01221981	-0.0280537	-0.01752668	-0.008210474	0.01675951	0.03941628	0.02466311	-0.01661941	0.02063876	0.01075384	-0.01332722	-0.01715977	-0.03734156	-0.001849566	0.01730153
Z14R	-0.03503336	-0.05624416	-0.09725984	-0.1232655	-0.1221114	-0.113991	-0.09767512	-0.09841561	-0.1135824	-0.09113909	-0.09539693	-0.10256	-0.08827551	-0.1294513	-0.08085724	-0.06116911	-0.07893929	-0.01671948	-0.0487525	-0.07434456	-0.03782188	-0.05078386	-0.07237158	-0.02104736	0.02564877	-0.0003302217	-0.03056538	-0.05285524	-0.0131571	0.02615911	0.02540193	0.04864076	0.04032855	0.01494163	0.03283856	-0.005120079	-0.01847398	-0.01728486	0.003920948	0.01030521	-0.02228152	-0.02848732	-0.008218811	-0.00304036	-0.02601734	-0.02722482	-0.02848399	0.008190461	0.05117245
Z15R	-0.08591227	-0.09997498	-0.1226234	-0.146968	-0.1532605	-0.1601618	-0.1579753	-0.1845764	-0.215939	-0.186561	-0.1729887	-0.1919897	-0.1896147	-0.240005	-0.2050017	-0.1617912	-0.1648849	-0.1529086	-0.1569096	-0.1815243	-0.1700534	-0.1884673	-0.1837175	-0.135959	-0.1214543	-0.1798249	-0.1944713	-0.2045847	-0.1665043	-0.1287575	-0.1366344	-0.1137408	-0.08891261	-0.08707805	-0.08572382	-0.1213609	-0.1073649	-0.09138926	-0.0859523	-0.07396931	-0.08865243	-0.1043279	-0.09379253	-0.1124149	-0.1446698	-0.1164977	-0.07488159	-0.03696631	-0.01455137
Z16R	-0.08168278	-0.1082171	-0.1537575	-0.2175484	-0.2047515	-0.2037692	-0.2034706	-0.2097498	-0.221014	-0.2102218	-0.2109456	-0.2182372	-0.2239226	-0.2387175	-0.2159256	-0.1998232	-0.1951484	-0.1863876	-0.2111358	-0.2469313	-0.2166244	-0.2604887	-0.2812758	-0.2181421	-0.173499	-0.2311841	-0.2319913	-0.2229436	-0.1647365	-0.102063	-0.09345064	-0.05541194	-0.05655937	-0.05299366	-0.04937125	-0.06600901	-0.05818712	-0.05531188	-0.05559707	-0.06674449	-0.08613743	-0.1158055	-0.09316544	-0.09656272	-0.1166444	-0.04111407	0.0141411	0.04920614	0.05541361
Z17R	-0.06806371	-0.106963	-0.1554169	-0.2021198	-0.2194396	-0.1901868	-0.1821081	-0.1922982	-0.2015644	-0.2028302	-0.2057622	-0.2133689	-0.213439	-0.2334223	-0.1987341	-0.1722232	-0.2273582	-0.1917445	-0.2226167	-0.2321214	-0.2273866	-0.2598849	-0.270065	-0.2303069	-0.1936941	-0.2441428	-0.2572198	-0.2106988	-0.1178986	-0.06875918	-0.04711307	-0.02438126	-0.04101067	-0.05648599	-0.04973649	-0.08684123	-0.06549367	-0.04474483	-0.04904102	-0.05838726	-0.0536491	-0.09177118	-0.07197465	-0.08347232	-0.08242328	-0.04588892	-0.001724486	0.059001	0.06860907
Z18R	0.04182455	0.02721148	-0.008815876	-0.04301201	-0.03983656	-0.01253669	-0.04238993	-0.0992445	-0.1779753	-0.2223499	-0.2357255	-0.213936	-0.2088926	-0.208549	-0.1456104	-0.122952	-0.1092778	-0.01866411	-0.04239994	-0.05654436	-0.06199799	-0.08617244	-0.1200434	-0.06935624	-0.05081054	-0.09672782	-0.09932455	-0.1299666	-0.1034873	-0.08916277	-0.0994513	-0.1224583	-0.1034923	-0.09865244	-0.08546698	-0.1124883	-0.05626417	-0.03614076	-0.07384924	-0.1002768	-0.1217195	-0.1159123	-0.07741828	-0.07303369	-0.06083388	-0.0003435617	0.06828886	0.104523	0.1343095
Z19R	0.1378286	0.1333923	0.12502	0.1263009	0.1572382	0.1683272	0.1536875	0.1509006	0.1112875	0.1203286	0.1206921	0.128072	0.1690344	0.1724566	0.225522	0.2510507	0.2431271	0.258956	0.1879953	0.1011324	0.07842896	0.02095564	-0.04086558	-0.0361024	-0.0184006	-0.02399933	-0.01956304	-0.02601401	0.009778189	0.04950133	0.02681621	0.05169779	0.04426785	0.04923782	0.05773182	0.009081054	0.003964317	0.005326893	-0.01664943	-0.01202135	-0.006566037	0.02485324	0.1018929	0.1072315	0.0873916	0.1156805	0.1546348	0.2127818	0.248991
R1Z	0.2192128	0.261094	0.2269146	0.130954	0.08588225	0.1303169	0.1883289	0.2880787	0.3341261	0.3572982	0.3578469	0.3157021	0.3263692	0.2581821	0.1945931	0.1933806	0.1758556	0.2510023	0.2831704	0.3538609	0.3840494	0.3217945	0.2694646	0.2379436	0.2783122	0.2362508	0.2025017	0.1443462	0.1622765	0.1716094	0.1582688	0.2108172	0.3365077	0.4196931	0.4269446	0.3677268	0.3792328	0.397957	0.3972165	0.3630103	0.3159707	0.2656888	0.263574	0.2440143	0.1754236	0.1837041	0.1983589	0.2107755	0.184558
R2Z	0.2152518	0.2259373	0.2170497	0.1207438	0.05464642	0.0121631	-0.00198966	0.05536858	0.07897432	0.1536391	0.1842812	0.1488042	0.1533556	0.1486791	0.2138726	0.2462241	0.2342878	0.2216644	0.1391461	0.07066043	0.06178953	0.009931621	-0.02375583	-0.002478321	0.01076552	-0.02546697	-0.06479486	-0.1134039	-0.1104336	-0.08530187	-0.1282839	-0.1027769	-0.08947631	-0.04467144	0.01374083	0.01548033	0.05067545	0.05052535	0.03579386	0.05554369	0.08360574	0.08908272	0.1103853	0.09479319	0.03956471	-0.00721147	-0.02733823	-0.04809039	-0.007196468
R3Z	-0.1181821	-0.1463626	-0.2194113	-0.3007422	-0.2650967	-0.1514293	-0.1195864	-0.06599232	0.11003	0.319493	0.3797682	0.4052802	0.4221064	0.3959239	0.3852568	0.3291894	0.2966578	0.3094012	0.250929	0.1811925	0.1269396	0.06281187	0.02125417	0.01953634	0.01942295	-0.04208306	-0.1292362	-0.2160424	-0.3195697	-0.4203586	-0.4954019	-0.4616227	-0.4118412	-0.3030087	-0.16751	-0.03973483	0.1609073	0.2773883	0.2630153	0.2419763	0.238961	0.2305954	0.2573065	0.2341077	0.1651017	0.1396881	0.01270848	-0.04158272	-0.0324016
R4Z	-0.03228653	-0.03805203	0.01524182	0.06506838	0.1841845	0.2862408	0.2930637	0.2232622	0.118027	0.05986823	-0.05390594	-0.1444963	-0.1643312	-0.1747198	-0.1269747	-0.09131421	-0.04823049	0.03374417	0.03360407	0.09669613	0.1298382	0.08177285	0.02819213	-0.04005836	-0.08909439	-0.09170946	-0.1282655	-0.1326267	-0.09793529	-0.1129169	-0.1440377	-0.1310007	-0.1241444	-0.1396114	-0.1832005	-0.2696147	-0.2180454	-0.2085924	-0.2481971	-0.2228652	-0.141536	0.01664276	0.1352218	0.1130254	0.07122081	0.08581054	0.0872565	0.1902201	0.3045447
R5Z	0.09241494	0.1903002	0.1999333	0.1273766	0.0371481	-0.0856004	-0.1629303	-0.2042729	-0.2011358	-0.1981988	-0.2453135	-0.2632455	-0.1473199	-0.09019346	0.05726151	0.1553069	0.1320097	0.09844562	-0.02260841	-0.1691077	-0.2021765	-0.2475767	-0.2653402	-0.1039977	0.1043979	0.1655137	0.1821748	0.1952385	0.1734223	0.1889393	0.1529436	0.1036808	0.1024366	0.1222382	0.1792778	0.1786558	0.1091995	-0.0410507	-0.05451134	-0.05061374	-0.1770364	-0.2452485	-0.223936	-0.2102201	-0.2391594	-0.2590677	-0.2598115	-0.2706104	-0.2415827
R6Z	-0.1542111	-0.08768345	-0.09621915	-0.1637725	-0.1783089	-0.2038342	-0.214041	-0.2165544	-0.208017	-0.19505	-0.2486858	-0.2612358	-0.2136458	-0.2539109	-0.2138759	-0.1510874	-0.1669563	-0.1957388	-0.236466	-0.239975	-0.2286941	-0.2624149	-0.268077	-0.1757555	-0.09454303	-0.08187792	-0.07661441	-0.09977818	-0.09722315	-0.04367912	-0.03573549	-0.02389092	-0.02172448	-0.04029519	-0.01638426	-0.002134759	-0.01063876	-0.1046915	-0.1299366	-0.1366611	-0.1262508	-0.1698599	-0.1505403	-0.1439493	-0.2007622	-0.2105554	-0.1877018	-0.1412392	-0.1446131
R7Z	-0.2121381	-0.1685607	-0.1792995	-0.2106321	-0.2318229	-0.2441945	-0.2524299	-0.2318496	-0.2179986	-0.2331471	-0.2814359	-0.3038025	-0.3157739	-0.3391928	-0.2913526	-0.2778252	-0.2893979	-0.2530937	-0.2920681	-0.3161774	-0.2848866	-0.3197765	-0.3323582	-0.2663492	-0.1819746	-0.2091411	-0.2643445	-0.2762608	-0.2290244	-0.220005	-0.263479	-0.218469	-0.1927885	-0.1753402	-0.167505	-0.1630287	-0.1722215	-0.22506	-0.2561474	-0.236034	-0.2067779	-0.2220764	-0.1918212	-0.1883172	-0.2418379	-0.2916027	-0.2759723	-0.2306538	-0.1731621
R8Z	-0.2800884	-0.2128386	-0.2205837	-0.2611041	-0.282038	-0.302068	-0.273569	-0.27756	-0.2609506	-0.2307155	-0.2742979	-0.3257071	-0.3291861	-0.3444963	-0.3095814	-0.3088042	-0.326948	-0.3099466	-0.3369063	-0.3285824	-0.3045363	-0.3194313	-0.3441911	-0.2936791	-0.2341511	-0.2421514	-0.209056	-0.2347548	-0.2117028	-0.1831788	-0.176983	-0.1537408	-0.1672365	-0.1588843	-0.1156371	-0.1353802	-0.1905437	-0.2066628	-0.2245247	-0.2138342	-0.1827952	-0.1688876	-0.1552368	-0.1490477	-0.1966544	-0.1862825	-0.1605137	-0.1317195	-0.1356121
R9Z	-0.2460607	-0.219975	-0.2376751	-0.2795764	-0.2766611	-0.2639376	-0.2575734	-0.2500867	-0.2383739	-0.2202068	-0.2496314	-0.292495	-0.3033272	-0.3073532	-0.2890343	-0.2615777	-0.2703202	-0.2291328	-0.2357738	-0.2600767	-0.2497348	-0.2698232	-0.2788859	-0.1954837	-0.1314109	-0.1436258	-0.1261775	-0.1356187	-0.1331021	-0.1169396	-0.1017078	-0.09060373	-0.08762008	-0.08818879	-0.09367744	-0.1241461	-0.1197682	-0.1320247	-0.1207688	-0.1218062	-0.1111558	-0.1182972	-0.07752501	-0.07623415	-0.1081488	-0.1074049	-0.08496998	-0.06981321	-0.06812208
R10Z	-0.2123249	-0.1678235	-0.1751451	-0.215557	-0.2069596	-0.1986091	-0.2102885	-0.1778953	-0.1627001	-0.1512875	-0.1724633	-0.1953252	-0.2074616	-0.2419847	-0.2024733	-0.1573416	-0.1984773	-0.1724716	-0.1707188	-0.1932272	-0.1851201	-0.182053	-0.164438	-0.1203736	-0.07037525	-0.09748165	-0.1142295	-0.1116911	-0.07398933	-0.03909106	-0.05041695	-0.04474984	-0.05482655	-0.05922282	-0.03468646	-0.04481154	-0.02712475	-0.05438292	-0.06026851	-0.03524182	-0.02346564	-0.02265677	-0.01276518	-0.008187126	-0.05045531	-0.07205303	-0.07035523	-0.05342395	-0.034498
R11Z	-0.1477568	-0.1156237	-0.1103536	-0.1472932	-0.1716361	-0.1659656	-0.1431805	-0.1435841	-0.1390327	-0.1300851	-0.1348165	-0.1525317	-0.1612125	-0.200542	-0.1449983	-0.1243429	-0.1379303	-0.0955537	-0.08593396	-0.1157322	-0.1178286	-0.112043	-0.08856738	-0.01733989	0.006779519	-0.02616411	-0.06279353	-0.05038692	-0.04105571	-0.03587392	-0.03987825	0.0165477	0.006616079	0.007860238	-0.02065043	-0.02357572	-0.004668114	-0.02404936	-0.03508505	-0.0005120075	-0.003842564	-0.02194963	0.01581387	0.007558371	-0.04920947	-0.04105237	-0.05631588	-0.05236658	-0.02286525
R12Z	-0.09767178	-0.07854403	-0.07453134	-0.09360073	-0.1030854	-0.1278669	-0.1333673	-0.07113743	-0.07152435	-0.06916945	-0.09806204	-0.1117562	-0.1081938	-0.1522615	-0.1101801	-0.1010207	-0.1143012	-0.08443629	-0.06708972	-0.09214643	-0.111501	-0.09560707	-0.09994663	-0.01795697	0.02889426	-0.0146948	-0.0291511	-0.03807038	-0.008307206	0.02235157	0.006287525	0.007446634	0.02008672	0.01842562	0.02711474	-0.002641759	0.01522348	0.007671782	-0.01988492	0.0129453	0.01323716	-0.007713475	0.03062208	0.0410974	-0.001152436	-0.03249166	-0.01894596	-0.01166111	0.01190627
R13Z	-0.1147782	-0.09618078	-0.1117445	-0.1557555	-0.1385774	-0.1418963	-0.1317228	-0.1273666	-0.1356121	-0.1121614	-0.120502	-0.1307738	-0.1303753	-0.1711508	-0.1053569	-0.07093062	-0.08996664	-0.06061708	-0.08788025	-0.129548	-0.1341711	-0.1453135	-0.1501268	-0.08745496	-0.05403102	-0.07526184	-0.09181621	-0.09666611	-0.05674616	-0.004432958	0.01468479	0.03283856	0.03500334	0.04671781	0.02514009	0.004681453	0.02597898	0.03346898	0.0009372919	0.01338226	0.00829887	-0.01110574	0.03024516	0.01325717	-0.02158439	0.001339224	0.008694132	0.02599733	0.05953802
R14Z	-0.09047032	-0.06316878	-0.08204469	-0.131034	-0.1241828	-0.1111408	-0.1132705	-0.1075534	-0.1252118	-0.0812425	-0.08713142	-0.09267178	-0.1235624	-0.1433122	-0.09830887	-0.05311708	-0.06895429	-0.04199466	-0.06175617	-0.08191628	-0.1010023	-0.1286408	-0.1096831	-0.07608906	-0.04961307	-0.09147098	-0.07836391	-0.06937958	-0.02363909	0.004004338	-0.02873749	0.0006420935	0.001954639	-0.01175617	-0.002836892	-0.03734156	-0.03342228	-0.026993	-0.03038526	-0.009302866	-0.03598733	-0.03448966	0.001934624	-0.01230153	-0.04186458	-0.03203469	-0.01354236	-0.007284858	0.01165777
R15Z	-0.07727652	-0.07718479	-0.09840393	-0.1309189	-0.1257572	-0.1272932	-0.1308289	-0.1461291	-0.1605454	-0.1557855	-0.1620664	-0.1473265	-0.1442895	-0.1951401	-0.1433956	-0.1066694	-0.1424867	-0.1235157	-0.1107822	-0.1398582	-0.1416978	-0.1636624	-0.1621114	-0.1130454	-0.06177785	-0.1076768	-0.1400817	-0.1571848	-0.1015794	-0.03854403	-0.02331555	0.009406271	0.000582052	0.02122748	0.02051034	-0.01426951	-0.008488994	0.0004386234	-0.01169279	-0.01604403	-0.008742489	-0.02098566	-0.03628085	-0.04211808	-0.04886424	-0.01741995	0.01507505	0.04102568	0.0743379
R16Z	-0.055005	-0.07771848	-0.10999	-0.1583856	-0.1658756	-0.157495	-0.1397815	-0.1380654	-0.1640477	-0.1404019	-0.1282689	-0.1191444	-0.1323682	-0.1737858	-0.1346731	-0.1274916	-0.1611241	-0.1071264	-0.1283856	-0.1487959	-0.1287008	-0.1381538	-0.1538659	-0.1167378	-0.07185123	-0.1124166	-0.1613292	-0.1466895	-0.09258005	-0.05079053	-0.04938292	0.01338892	0.02018846	0.008468981	0.01802535	-0.001956306	-0.01462141	-0.0212892	-0.005645431	-0.002940292	-0.02311708	-0.03560206	-0.023996	-0.04950634	-0.07476817	-0.02037358	-0.007038027	0.02416611	0.0553569
R17Z	-0.06527352	-0.1077502	-0.1480087	-0.1684256	-0.1613209	-0.196536	-0.2351151	-0.2831604	-0.3122415	-0.2839309	-0.2473632	-0.2191745	-0.2072648	-0.250582	-0.2451885	-0.2162959	-0.2444029	-0.2529169	-0.300547	-0.3091127	-0.2712742	-0.2778436	-0.3026051	-0.2621831	-0.2792145	-0.3406171	-0.3332855	-0.3156021	-0.2251801	-0.1572365	-0.1236424	-0.06771347	-0.04593062	-0.03553535	-0.01346897	-0.03714143	-0.007331553	-0.009116073	-0.02314209	-0.02775851	-0.04991828	-0.08871081	-0.08612075	-0.10494	-0.132535	-0.08322382	-0.02794363	0.02392762	0.04548866
R18Z	-0.1016077	-0.1124366	-0.1767412	-0.2480387	-0.2491561	-0.2563692	-0.2758339	-0.3068245	-0.3432505	-0.3413876	-0.3098499	-0.3011874	-0.2932888	-0.3243963	-0.2893262	-0.2548949	-0.2683306	-0.2588576	-0.283991	-0.332947	-0.3457072	-0.3713309	-0.4034356	-0.3235707	-0.2879869	-0.3372949	-0.336019	-0.2731771	-0.2195547	-0.1548515	-0.1240961	-0.09619579	-0.08806204	-0.09098066	-0.07192963	-0.06872582	-0.03649934	-0.03252168	-0.08023349	-0.121054	-0.1549833	-0.1895197	-0.1533239	-0.1348199	-0.1296514	-0.05799033	0.03108572	0.1027068	0.1128636
R19Z	0.1146915	0.09724983	0.05947298	0.03061208	0.08092562	0.1298766	0.1288259	0.08181788	0.04073382	0.05173115	0.04623249	0.03524182	0.05320381	0.005755502	0.03247998	0.03728652	0.04167779	0.08929453	0.06768012	0.008602403	-0.0135607	-0.05679953	-0.05712809	-0.05183456	-0.04591394	-0.0539593	-0.04252335	-0.05664609	-0.02755837	0.004216143	-0.02673616	-0.006941291	-0.0162992	-0.02231654	-0.00004169415	0.006804541	0.004683118	0.003062046	-0.006134089	-0.04723148	-0.06859906	-0.03088059	0.0573499	0.06114244	0.04849233	0.07585724	0.1168129	0.1406838	0.1629803
R20Z	0.08261507	0.07421281	0.07476484	0.05528686	0.09844396	0.1312408	0.1068296	0.08740994	0.04816878	0.05546698	0.0226401	0.01480821	0.03975984	0.008295532	0.0427485	0.0553519	0.04729987	0.08095898	0.03280687	-0.04215477	-0.05076551	-0.06086224	-0.06688959	-0.03259506	-0.03855404	-0.09099399	-0.08772848	-0.07133089	-0.0319563	-0.001044027	-0.00215644	0.01789693	-0.005283522	-0.0143479	0.0162942	-0.0005186773	0.0225934	0.009276186	-0.02739826	-0.04091561	-0.04410607	-0.04511007	0.04188125	0.05519513	0.02321214	0.07681454	0.108052	0.1459723	0.1474166
R1R	0.3035057	0.2292462	0.1286608	-0.02678286	-0.1188059	-0.135015	-0.1168462	-0.04569546	0.03449467	0.1843963	0.3165127	0.3597281	0.3679286	0.3051084	0.2525817	0.1860924	0.06755337	0.02969313	-0.02778519	-0.04261507	-0.03166777	-0.05452134	-0.02437793	0.02833888	0.06161441	0.02072382	0.04421782	0.07070548	0.1092995	0.1325517	0.06596731	0.07225984	0.09048865	0.1137008	0.1619496	0.1511257	0.1622048	0.08584055	0.02372415	0.03110241	0.06939459	0.1470764	0.2608772	0.3198282	0.2561074	0.1760791	0.04446964	-0.04089726	-0.05471315
R2R	0.2053953	0.2377318	0.2441494	0.1444129	0.09480821	0.1339693	0.1647281	0.1529303	0.1590694	0.2520347	0.3007505	0.2796448	0.2483406	0.1518079	0.1568562	0.1504887	0.1250234	0.0950517	0.03758339	0.02139593	0.05344229	-0.03697965	-0.09597065	-0.09520846	-0.09407272	-0.1324083	-0.1507622	-0.1701284	-0.2452685	-0.2951484	-0.2975817	-0.2400317	-0.2449166	-0.2052685	-0.09099733	0.01468813	0.1067061	0.231054	0.3254686	0.4061141	0.450482	0.4077969	0.4146531	0.3418162	0.300999	0.2777318	0.230467	0.2395964	0.2477452
R3R	0.1011558	0.1697232	0.1901551	0.1780337	0.2323032	0.291019	0.286958	0.2439793	0.1829003	0.1933806	0.2061408	0.1446664	0.1273682	0.1172615	0.1758272	0.2231671	0.1950767	0.2157855	0.1047949	0.04092228	0.021486	-0.09751668	-0.1192712	-0.08553201	-0.06978153	-0.03387925	-0.03687792	-0.06962642	-0.1006938	-0.1403602	-0.1556621	-0.1571014	-0.1626701	-0.1262475	-0.0733956	-0.05701968	-0.01880254	-0.0491511	-0.1551101	-0.2268729	-0.2285274	-0.2183406	-0.1913175	-0.173981	-0.1792512	-0.1204486	-0.1246664	-0.1500767	-0.09704636
R4R	-0.2552685	-0.2575233	-0.2738009	-0.2366411	-0.1442228	-0.09145596	-0.1011591	-0.1417211	-0.2294313	-0.1643029	-0.1619079	-0.2281137	-0.2569813	-0.2161774	-0.1800817	-0.1898349	-0.1639743	-0.1113926	-0.151516	-0.1754386	-0.1553185	-0.1451067	-0.148474	-0.06838059	0.08528519	0.1721598	0.2145614	0.2703319	0.3278502	0.2748849	0.1788792	0.1542979	0.1203752	0.01781188	-0.05085056	-0.07435123	-0.03275182	-0.01079052	-0.05279853	-0.06797699	-0.08221315	-0.05192963	-0.1242078	-0.2496414	-0.3137525	-0.2771998	-0.271963	-0.3378836	-0.3289393
R5R	-0.2142061	-0.1493262	-0.2171681	-0.3452335	-0.3332522	-0.3131821	-0.2450367	-0.1863175	-0.2096881	-0.3407338	-0.3914393	-0.3181738	-0.2352852	-0.2151785	-0.1312759	-0.06396931	-0.110492	-0.1635223	-0.2210424	-0.261993	-0.2176634	-0.1797832	-0.2215143	-0.2157172	-0.1023049	-0.09538525	-0.1017228	-0.1101101	-0.09167945	-0.03421948	-0.03247666	0.03519679	0.05725817	0.05138426	0.0479453	0.02800033	-0.03404437	-0.1020647	-0.1572882	-0.130492	-0.08950634	-0.08969646	-0.06852902	-0.1036891	-0.1736875	-0.1840744	-0.09654436	-0.03373749	-0.0535974
R6R	-0.2281337	-0.1394213	-0.1391744	-0.2047248	-0.2082422	-0.2154887	-0.2076551	-0.1981955	-0.1812725	-0.165547	-0.2604453	-0.3022248	-0.2673065	-0.2941144	-0.3065727	-0.2504153	-0.2669646	-0.2732155	-0.3067295	-0.320015	-0.2850734	-0.2889843	-0.2777535	-0.2485507	-0.1511558	-0.1479119	-0.1175133	-0.1190227	-0.07201467	-0.06976818	-0.07770514	-0.0785507	-0.06385923	-0.05096398	-0.04690127	-0.03839059	-0.05664609	-0.1077985	-0.1875934	-0.1860223	-0.1568262	-0.1546648	-0.1556588	-0.14004	-0.1883239	-0.2418963	-0.2005837	-0.1568979	-0.1447148
R7R	-0.2881004	-0.2724083	-0.288976	-0.3507972	-0.2959523	-0.2634923	-0.198449	-0.2111224	-0.3215894	-0.3142412	-0.2948499	-0.3351851	-0.3376985	-0.3626501	-0.2613876	-0.2576351	-0.3232305	-0.2332588	-0.2532238	-0.3424767	-0.2472031	-0.3005287	-0.2887442	-0.2258989	-0.2585924	-0.2673399	-0.2437392	-0.2228019	-0.1808622	-0.1090394	-0.2414093	-0.2928969	-0.2404103	-0.2357322	-0.1949049	-0.2268412	-0.2229353	-0.2457889	-0.2906788	-0.321451	-0.3197498	-0.2826201	-0.288052	-0.3161358	-0.3348115	-0.3622065	-0.3931888	-0.3258422	-0.2810057
R8R	-0.2725801	-0.2188926	-0.2047748	-0.2252935	-0.2009923	-0.2095797	-0.2308272	-0.2336024	-0.2232822	-0.1920864	-0.217575	-0.2728536	-0.3038276	-0.3321865	-0.2942879	-0.3053686	-0.3173115	-0.258986	-0.2772665	-0.2993312	-0.2627585	-0.2803169	-0.2696548	-0.2031688	-0.1568479	-0.151496	-0.1610323	-0.1766728	-0.14755	-0.09601901	-0.1395864	-0.1288009	-0.1221798	-0.1294079	-0.1138426	-0.1447832	-0.1480437	-0.1827468	-0.1776434	-0.1589593	-0.1616828	-0.1954136	-0.1704937	-0.159001	-0.2087808	-0.1904553	-0.2069696	-0.186958	-0.1788009
R9R	-0.2716278	-0.2183189	-0.2422015	-0.2889493	-0.2818913	-0.279513	-0.2825967	-0.2659856	-0.2374283	-0.2039676	-0.2425684	-0.2709372	-0.2778119	-0.3089893	-0.2793996	-0.262947	-0.2776918	-0.2406154	-0.2656805	-0.2842561	-0.2606004	-0.2422048	-0.2467578	-0.1700567	-0.1136257	-0.1405137	-0.1562758	-0.1540944	-0.1545564	-0.1046147	-0.09351901	-0.08136924	-0.1103219	-0.1116828	-0.0910507	-0.1202819	-0.1185157	-0.1119129	-0.1096698	-0.1063409	-0.1222398	-0.1164793	-0.04751001	-0.06631922	-0.1192762	-0.1094847	-0.09425617	-0.07328052	-0.05526184
R10R	-0.1976918	-0.1784723	-0.1596631	-0.1982972	-0.183012	-0.1644196	-0.173052	-0.1923749	-0.1922999	-0.157942	-0.1720864	-0.184533	-0.2012258	-0.2294213	-0.2166544	-0.1877452	-0.2288776	-0.1786624	-0.2055304	-0.1987692	-0.1623816	-0.1704286	-0.1539159	-0.09675951	-0.0517545	-0.08015844	-0.08326551	-0.09785857	-0.1028252	-0.06207138	-0.05917278	-0.04833056	-0.05305203	-0.06645764	-0.04743162	-0.05674783	-0.07005337	-0.07354737	-0.100492	-0.09154937	-0.1086491	-0.1058289	-0.07728486	-0.06199299	-0.1002151	-0.1021197	-0.09284189	-0.05942628	-0.02763009
R11R	-0.1337725	-0.1199066	-0.1339443	-0.1340043	-0.1494063	-0.1578202	-0.1600067	-0.1594763	-0.1377151	-0.1241644	-0.1338609	-0.1558189	-0.1722548	-0.1973649	-0.1359873	-0.1276318	-0.1511207	-0.1157321	-0.1448999	-0.1605554	-0.1384857	-0.1493546	-0.1226851	-0.09534023	-0.06977152	-0.06195964	-0.06861574	-0.06443295	-0.03427785	-0.0291928	-0.03097398	0.00006671311	0.003574049	-0.002880253	-0.001002334	-0.03598733	-0.0338976	-0.0303569	-0.0162575	-0.003682457	-0.003228819	-0.01116244	0.03727985	0.05050367	-0.01503336	-0.03068212	-0.01300867	0.007885258	0.009783188
R12R	-0.09929953	-0.08170947	-0.09993162	-0.1138559	-0.128429	-0.13001	-0.104568	-0.1039593	-0.1031338	-0.09075717	-0.1135774	-0.1297065	-0.1322498	-0.1516878	-0.108459	-0.09544863	-0.1212508	-0.08968479	-0.09316044	-0.1177485	-0.09479486	-0.1143846	-0.1208439	-0.05317211	0.002818546	-0.005161778	-0.01303036	-0.03193629	0.003123749	0.0185557	0.009579722	0.03540694	0.03428619	0.01991828	0.01566878	-0.01453969	0.002610072	-0.007104737	-0.007151437	0.03421281	0.01175617	-0.004568045	0.0256988	0.03515677	0.004974984	0.005281851	-0.01633589	0.007208138	0.02565043
R13R	-0.128037	-0.1084573	-0.09781021	-0.1517795	-0.1448165	-0.1381888	-0.1333756	-0.134036	-0.1308773	-0.1208356	-0.09616912	-0.1196181	-0.1437809	-0.1547899	-0.09911441	-0.09570547	-0.1131905	-0.04767512	-0.06744497	-0.1113659	-0.1183739	-0.1425634	-0.1369847	-0.08947465	-0.05291027	-0.05691294	-0.04871248	-0.05897765	-0.04192962	0.000540361	0.02029853	0.0333589	0.04477318	0.03463642	0.02018846	0.006462644	0.03360907	0.02506671	0.02350067	0.03208472	0.002956972	-0.03763843	0.008849233	0.02579053	-0.009222814	0.02368079	0.05087391	0.04083389	0.06187625
R14R	-0.1227018	-0.0884523	-0.1143229	-0.1511291	-0.1173249	-0.1133105	-0.1253686	-0.1212825	-0.1223999	-0.07822214	-0.07387925	-0.1113125	-0.1384456	-0.1608622	-0.08907271	-0.07580053	-0.08649266	-0.05599066	-0.07749832	-0.1061157	-0.1036558	-0.1289293	-0.1446181	-0.08578385	-0.04491994	-0.06137758	-0.03615577	-0.05556037	-0.04104403	0.002391594	0.03131921	0.05765344	0.03162609	0.0356988	0.04784857	0.0002785177	0.02626084	0.01878419	0.03255337	0.05182622	0.05547532	0.03292529	0.05464643	0.058007	-0.003817548	0.0003185449	0.04577718	0.05969313	0.0603002
R15R	-0.09289526	-0.0707972	-0.09217812	-0.1335107	-0.1447448	-0.1332622	-0.115984	-0.1264793	-0.1197465	-0.1182021	-0.1252135	-0.1395997	-0.1206821	-0.157033	-0.1290444	-0.08387092	-0.09608073	-0.07532355	-0.08397765	-0.1195897	-0.1436491	-0.1601017	-0.1459089	-0.08498499	-0.07881087	-0.0765527	-0.05672114	-0.07723148	-0.03523849	-0.001210808	-0.0006837881	0.03388426	0.009556372	0.02778019	0.04007338	0.02401768	0.02847232	0.02247832	0.005048364	0.003200467	0.0142495	0.01773015	0.05583055	0.03946464	-0.00910607	0.02983656	0.04151768	0.05791361	0.05524016
R16R	-0.03687292	-0.03409773	-0.1027035	-0.1570964	-0.166431	-0.1356354	-0.1518746	-0.188489	-0.1916461	-0.1298399	-0.1132672	-0.1380404	-0.1553602	-0.1873616	-0.1803519	-0.1845264	-0.1927852	-0.1377969	-0.108996	-0.1153386	-0.09012842	-0.1019947	-0.1337475	-0.1123832	-0.1387642	-0.2207688	-0.2431588	-0.2387391	-0.1835574	-0.1119747	-0.05312041	0.005236823	0.04265843	0.0513509	0.07227318	0.04021514	0.05209306	0.03977318	0.02867411	0.01398266	-0.01778853	-0.0648549	-0.06467145	-0.09308873	-0.1337575	-0.1008689	-0.05103903	-0.01630086	0.002236491
R17R	-0.04556038	-0.0614493	-0.1129253	-0.166541	-0.1278402	-0.1205103	-0.1506854	-0.1881254	-0.2371081	-0.2111124	-0.1789593	-0.1475484	-0.1404336	-0.1803719	-0.1671765	-0.1812775	-0.1798032	-0.1677135	-0.1672698	-0.177425	-0.1244096	-0.1425667	-0.1738542	-0.1485824	-0.1713392	-0.220537	-0.2335374	-0.2321698	-0.1650267	-0.1066294	-0.04225984	-0.01536023	-0.005873919	0.005048371	0.03057038	0.009196134	0.04804036	0.0538459	0.02401267	-0.006726152	-0.045	-0.07034023	-0.0822932	-0.1202285	-0.1360524	-0.06647765	-0.02068045	0.01239493	0.02447132
R18R	0.1431938	0.1293579	0.09552534	0.08898932	0.1237008	0.1648699	0.1567345	0.12998	0.09258338	0.1114376	0.06536691	0.08998833	0.1298649	0.08458973	0.0933956	0.1010957	0.1063993	0.1459073	0.09723482	0.04424116	0.02686124	-0.009242828	-0.001894595	0.02626084	0.01572215	-0.00861741	0.008332224	0.006325888	0.02235657	0.05453802	0.07316712	0.06666611	0.05340894	0.06650934	0.07518846	0.05601567	0.0701034	0.06808872	0.03746831	0.00546698	-0.005648765	0.004092731	0.1006721	0.1419363	0.1087091	0.1415594	0.1665193	0.2048015	0.2250283
R19R	0.1380454	0.138484	0.1145597	0.0932972	0.1313676	0.1554486	0.1820314	0.141546	0.0678519	0.08266845	0.1158256	0.1149683	0.1254453	0.07428286	0.05675117	0.08401434	0.09757171	0.1398599	0.07782689	0.02783856	0.03103736	0.03036525	-0.002548365	-0.004594732	0.02305203	-0.003885927	-0.001879586	-0.008630758	0.01923616	0.04099066	0.03524849	0.06671948	0.03012342	0.02155937	0.06479152	0.06268179	0.06820714	0.06326384	0.02868579	0.03405771	-0.001617746	0.0153052	0.1036708	0.1472281	0.1267478	0.1443546	0.1818346	0.1732538	0.2083356
R1A	-0.1905821	-0.06427619	-0.02400266	-0.1101217	-0.08508339	-0.05359406	-0.05588059	-0.07394262	-0.05494663	-0.08676952	-0.2064193	-0.2850567	-0.3134923	-0.3687442	-0.3682238	-0.3376201	-0.3357438	-0.3407355	-0.3453736	-0.3008906	-0.2238676	-0.2209723	-0.2428469	-0.1587959	-0.05719814	-0.07053536	-0.09222815	-0.07767011	-0.005113406	0.004888254	-0.03904103	-0.04151935	-0.04643763	-0.04948632	-0.009593057	0.00292028	0.01872081	-0.08267845	-0.1823416	-0.2285507	-0.2175967	-0.2145313	-0.1981488	-0.192455	-0.2058956	-0.1887258	-0.1438209	-0.07294364	-0.05490827
R2A	-0.2039009	-0.1279636	-0.1494663	-0.1886841	-0.1581955	-0.1682038	-0.1733289	-0.1392178	-0.1400484	-0.1422965	-0.1823549	-0.2441628	-0.2597382	-0.3205387	-0.2786958	-0.2552935	-0.2673849	-0.2427435	-0.2543896	-0.2721848	-0.2241027	-0.2382905	-0.2381404	-0.1661041	-0.1150967	-0.1316061	-0.1152385	-0.1217145	-0.09460974	-0.06280687	-0.08968646	-0.08469313	-0.08300533	-0.1141828	-0.09798366	-0.1072181	-0.07825217	-0.1207555	-0.2012425	-0.2203402	-0.2073499	-0.1914276	-0.1651001	-0.1811141	-0.2188559	-0.2271414	-0.2134723	-0.1926501	-0.1780187
R3A	-0.2762341	-0.1866845	-0.1833672	-0.224453	-0.2415544	-0.2280937	-0.240462	-0.2245197	-0.1809373	-0.1323099	-0.1597432	-0.2301835	-0.2403052	-0.2743462	-0.2364443	-0.2040477	-0.2134556	-0.2409306	-0.3018079	-0.3146681	-0.2461007	-0.2320847	-0.2052385	-0.1237909	-0.08557038	-0.1072265	-0.1014276	-0.1263426	-0.1084857	-0.06919446	-0.1171881	-0.1019179	-0.1030404	-0.1252001	-0.09749667	-0.1415694	-0.1577318	-0.1579853	-0.1601634	-0.1501768	-0.1217645	-0.08452803	-0.03843062	-0.08251168	-0.1417495	-0.151566	-0.1100017	-0.04908772	-0.02544029
R4A	-0.154071	-0.1379186	-0.1602118	-0.1783139	-0.1739777	-0.1771614	-0.1597098	-0.1513859	-0.1482388	-0.1187325	-0.1357455	-0.1878419	-0.1997365	-0.2395097	-0.1918846	-0.1860757	-0.1935057	-0.1582055	-0.1856154	-0.2232972	-0.199935	-0.2044079	-0.1873732	-0.1278652	-0.1045764	-0.0991928	-0.08983155	-0.1110574	-0.08652101	-0.04996164	-0.06892095	-0.05543195	-0.06426784	-0.06916778	-0.04848566	-0.06836557	-0.08518846	-0.07398098	-0.07979653	-0.1014276	-0.1015227	-0.1196031	-0.07892428	-0.06992161	-0.09925617	-0.09817545	-0.1156754	-0.08450134	-0.09577051
R5A	-0.1754136	-0.1194446	-0.1228669	-0.1747515	-0.1774383	-0.1831204	-0.1813509	-0.1407422	-0.1307171	-0.1198999	-0.1226034	-0.1642278	-0.165457	-0.1933789	-0.1453386	-0.1231938	-0.1528586	-0.1341461	-0.172992	-0.1840477	-0.149493	-0.1655537	-0.1520747	-0.1030754	-0.08964142	-0.07783522	-0.07711307	-0.08569713	-0.06193629	-0.01870247	-0.04121915	-0.03533189	-0.03297198	-0.03026851	-0.02698966	-0.05260507	-0.05489827	-0.03968312	-0.05484323	-0.05777519	-0.04526184	-0.06892762	-0.01998999	-0.007541693	-0.06831388	-0.05080387	-0.02237659	-0.02945964	-0.02086724
R6A	-0.139071	-0.1228419	-0.1215077	-0.1460924	-0.1550283	-0.1768446	-0.1687041	-0.1527051	-0.1572115	-0.1145397	-0.1149683	-0.1410607	-0.132957	-0.1415077	-0.116491	-0.1092678	-0.1343296	-0.08908439	-0.0970547	-0.1211124	-0.1163509	-0.1299683	-0.1397415	-0.068499	-0.03201801	-0.04492995	-0.03999	-0.06418612	-0.03608406	0.01145264	0.01873249	0.03193796	0.01690294	0.0009589743	0.01546364	-0.01979153	-0.03217812	-0.005602069	0.01230821	0.0349583	0.01260007	0.001882921	0.0321998	0.03169947	0.02300867	0.01727151	0.03748499	0.06100066	0.05762175
R1B	-0.2360323	-0.2161057	-0.2729386	-0.3360907	-0.330974	-0.3473716	-0.2988676	-0.2476451	-0.2063159	-0.1539276	-0.1651718	-0.2323299	-0.1729603	-0.09722148	-0.01649767	-0.05392928	-0.1392462	-0.128444	-0.1579386	-0.2072165	-0.1650734	-0.1922815	-0.2278152	-0.2012825	-0.1712959	-0.1445764	-0.1069079	-0.1063876	-0.1036007	-0.05123415	-0.05514509	-0.05483989	-0.07307705	-0.09621415	-0.1344646	-0.1833606	-0.2036091	-0.2947598	-0.4056338	-0.4010357	-0.3129886	-0.2584656	-0.2083856	-0.2822582	-0.3923399	-0.404528	-0.4088843	-0.3989626	-0.3538075
R2B	-0.224428	-0.1541728	-0.1233622	-0.1354886	-0.04317545	-0.01982989	-0.00785357	-0.04419613	-0.1166961	-0.2096965	-0.2841761	-0.3322648	-0.3286224	-0.3238542	-0.3211875	-0.3534923	-0.4339209	-0.4339176	-0.4234256	-0.3352718	-0.1507939	-0.08208973	-0.1228519	-0.1330053	-0.1587342	-0.2293679	-0.2289276	-0.2064593	-0.145045	-0.1149383	-0.1664176	-0.1347165	-0.1223349	-0.119483	-0.07903435	-0.08399267	-0.1142278	-0.2057538	-0.2971031	-0.2839526	-0.2187775	-0.241024	-0.2656588	-0.318946	-0.4315143	-0.458479	-0.3602902	-0.2066728	-0.1378919
R3B	-0.2241311	-0.1897665	-0.2060207	-0.2327151	-0.2141911	-0.2008172	-0.2160307	-0.1878019	-0.1481137	-0.1036524	-0.1111724	-0.1892345	-0.2328702	-0.2904853	-0.261014	-0.2396614	-0.2346981	-0.2166861	-0.2317912	-0.264533	-0.2863642	-0.2999733	-0.2874416	-0.1923749	-0.07470814	-0.05887091	-0.06635757	-0.1046714	-0.09126752	-0.06003336	-0.07179286	-0.07653936	-0.09791027	-0.1312809	-0.1375984	-0.1688809	-0.1882672	-0.2543262	-0.3218529	-0.3207138	-0.3182822	-0.3177618	-0.2732572	-0.2583289	-0.2902252	-0.2637775	-0.2528736	-0.2395263	-0.2053719
R4B	-0.1756721	-0.1347698	-0.1417328	-0.1898065	-0.2103386	-0.2373666	-0.2458656	-0.217992	-0.1950117	-0.1376468	-0.1441978	-0.1754703	-0.1805153	-0.2540727	-0.2546181	-0.2519213	-0.2646181	-0.2242678	-0.2521848	-0.2536858	-0.2388909	-0.250442	-0.2404836	-0.1952518	-0.1239693	-0.1464393	-0.1397632	-0.1425117	-0.1390093	-0.1094746	-0.104553	-0.08133922	-0.09056372	-0.1158656	-0.1126184	-0.1478519	-0.1366945	-0.1808139	-0.2282522	-0.2084623	-0.193037	-0.1912959	-0.1607872	-0.1614543	-0.184478	-0.1855254	-0.1944146	-0.1570814	-0.1399233
R5B	-0.1379036	-0.1135957	-0.113991	-0.1758823	-0.1908489	-0.1987308	-0.1864576	-0.1936408	-0.1594029	-0.1218612	-0.1263326	-0.1657221	-0.1593729	-0.2236941	-0.1942562	-0.1548532	-0.1816694	-0.1467678	-0.1713959	-0.1948999	-0.1742912	-0.203474	-0.2063909	-0.1494646	-0.1112959	-0.09769347	-0.08132588	-0.100547	-0.08916611	-0.04128919	-0.04110407	-0.03417278	-0.05831554	-0.08100901	-0.06287358	-0.1165594	-0.117535	-0.1038042	-0.115562	-0.07854737	-0.07678285	-0.08511675	-0.073499	-0.06678619	-0.07663942	-0.08593396	-0.07550534	-0.05019346	-0.06790527
R6B	-0.1555037	-0.1191044	-0.1328719	-0.1886958	-0.1785657	-0.1696331	-0.183469	-0.1704503	-0.1527535	-0.1230153	-0.1015827	-0.1259289	-0.1628285	-0.2128636	-0.1466011	-0.1232505	-0.1544229	-0.1205754	-0.1465627	-0.1803803	-0.1569797	-0.1734706	-0.1759873	-0.1079286	-0.0716044	-0.06644763	-0.0864026	-0.1152652	-0.1026284	-0.06737325	-0.06530354	-0.03237992	-0.03683623	-0.04549867	-0.03675116	-0.0834523	-0.08096064	-0.07016011	-0.07663942	-0.03968312	-0.04287025	-0.05817044	0.002319882	0.005490326	-0.0444046	-0.04218979	-0.02263342	-0.01643762	-0.01668445
R7B	-0.1966845	-0.1469013	-0.1396948	-0.229995	-0.2347332	-0.203524	-0.1753102	-0.1610557	-0.1408489	-0.08940294	-0.1010607	-0.145949	-0.1733089	-0.1948816	-0.1332638	-0.08992328	-0.0787108	-0.05252168	-0.06021347	-0.07884256	-0.08435124	-0.0951551	-0.0929403	-0.05378086	-0.03858406	0.008517345	-0.01283689	-0.03564376	0.03365744	0.06771181	0.06749332	0.08276518	0.1035941	0.06736158	0.04076718	0.000975651	0.02142095	0.04300367	0.04548366	0.08657105	0.07211474	0.07084223	0.08519179	0.06442462	0.04545364	0.05646931	0.06048533	0.0904503	0.1032872
R1C	-0.04099066	-0.01143095	-0.05562875	-0.105487	-0.09106405	-0.004316212	0.09468646	0.08918111	0.08003168	0.2342178	0.3028819	0.1896831	0.05909439	0.002988664	-0.04789026	-0.06764176	-0.1093212	-0.113474	-0.1129186	-0.05563709	-0.04473816	-0.1406721	-0.1731754	-0.1623699	-0.1902669	-0.1293462	-0.07044529	-0.05182456	0.001300861	0.04161107	-0.02634756	-0.02893262	-0.02047532	-0.1741394	-0.1987758	-0.2279636	-0.2114426	-0.1547532	-0.1836774	-0.1303852	-0.1672098	-0.1413075	-0.164518	-0.2411975	-0.2184323	-0.2460774	-0.2094196	-0.1667695	-0.1306071
R2C	0.02551701	0.007696795	-0.06230653	-0.1741995	-0.2007755	-0.2132255	-0.1844863	-0.2032455	-0.219458	-0.1549416	-0.1211558	-0.09437291	-0.08592227	-0.1294596	-0.1193679	-0.1487992	-0.166466	-0.130572	-0.1692095	-0.239925	-0.2872732	-0.3108272	-0.3076551	-0.2763542	-0.214453	-0.191481	-0.1612091	-0.1783772	-0.161049	-0.1167528	-0.0484523	0.02155437	0.00847899	-0.04909939	-0.06191794	-0.1296097	-0.1844796	-0.21006	-0.2404269	-0.2436157	-0.1926768	-0.1802919	-0.1534506	-0.1361774	-0.2049866	-0.2118646	-0.2146931	-0.2099616	-0.2255821
R3C	-0.194518	-0.1777185	-0.208062	-0.2967328	-0.3035357	-0.2662875	-0.2559223	-0.2045347	-0.1473149	-0.03043195	0.02535857	-0.04314209	-0.09411441	-0.2222265	-0.2521614	-0.2561341	-0.2580587	-0.1562608	-0.1569029	-0.258002	-0.3258472	-0.3313709	-0.303564	-0.1767278	-0.08841561	-0.08661274	-0.06017845	-0.1478419	-0.1870147	-0.1540077	-0.1434957	-0.1203069	-0.1361474	-0.167033	-0.2066594	-0.2611841	-0.2937508	-0.3348282	-0.3818596	-0.3735257	-0.3489943	-0.3362992	-0.2726134	-0.2215827	-0.1819546	-0.1273783	-0.1634423	-0.1902385	-0.2173149
R4C	-0.2124216	-0.1963876	-0.2522098	-0.3757505	-0.4004586	-0.369498	-0.3427301	-0.2888575	-0.1901534	-0.07386091	-0.06384423	-0.1038175	-0.1291611	-0.2410457	-0.286913	-0.3253636	-0.3853702	-0.3487592	-0.3037391	-0.2539076	-0.1927368	-0.1566194	-0.1234623	-0.06247499	-0.0002568381	-0.03027518	-0.07856404	-0.1409306	-0.1653402	-0.1228569	-0.07961307	-0.07350233	-0.1130454	-0.1659873	-0.1416728	-0.1502802	-0.1807038	-0.235422	-0.2699249	-0.23758	-0.2553903	-0.2847331	-0.253981	-0.2050784	-0.119066	-0.0578619	-0.04409607	-0.06936624	-0.1320213
R5C	-0.1450917	-0.1157422	-0.1561074	-0.2135724	-0.2134973	-0.2355921	-0.2403819	-0.2215177	-0.1914693	-0.1302985	-0.09225484	-0.1183472	-0.1479703	-0.2130787	-0.161024	-0.1450167	-0.1923466	-0.162535	-0.2391878	-0.2585957	-0.2526284	-0.2727818	-0.2829253	-0.2135223	-0.1647215	-0.1734556	-0.1372298	-0.1801301	-0.2181021	-0.1864443	-0.1483005	-0.1272382	-0.1483105	-0.1525584	-0.1223232	-0.1283773	-0.1108823	-0.09353569	-0.08162442	-0.08563709	-0.09324884	-0.0927902	-0.0484523	-0.0637525	-0.09889426	-0.07847565	-0.07764677	-0.0968996	-0.118514
R6C	-0.1607272	-0.1055153	-0.1188409	-0.1563109	-0.1515444	-0.1572849	-0.1829903	-0.1702718	-0.1759273	-0.1514977	-0.1176968	-0.1311057	-0.173564	-0.1846731	-0.1561941	-0.1623449	-0.2180337	-0.1839243	-0.1754253	-0.2102902	-0.2222882	-0.2435974	-0.2053335	-0.1375667	-0.1018245	-0.1278686	-0.1361858	-0.1749216	-0.1553336	-0.1107005	-0.1168679	-0.08484489	-0.09085724	-0.09146764	-0.06202635	-0.0763926	-0.07576718	-0.0938609	-0.09729987	-0.06033689	-0.05837058	-0.08380754	-0.000793862	0.01290193	-0.03433956	-0.04707972	-0.03351735	-0.02815877	-0.01204136
R7C	-0.1612792	-0.1257255	-0.1030337	-0.1660607	-0.1634156	-0.1525517	-0.1932438	-0.1843412	-0.1640477	-0.1352885	-0.1382071	-0.1320197	-0.1147398	-0.1574483	-0.1300717	-0.09369914	-0.1218279	-0.09503169	-0.1411608	-0.1798649	-0.1894413	-0.2023649	-0.1778352	-0.1140594	-0.05546531	-0.06762342	-0.07443295	-0.09994496	-0.08858906	-0.04108739	-0.06371747	-0.04517345	-0.06353235	-0.06958305	-0.07597398	-0.09255337	-0.07315877	-0.04301534	-0.0395497	-0.01631087	-0.03477819	-0.0526501	0.003659105	0.01506171	-0.008964314	-0.00163442	-0.007750166	-0.001042363	-0.000693796
R8C	-0.1901601	-0.169026	-0.1983539	-0.2231771	-0.233082	-0.2362258	-0.2341011	-0.2332989	-0.2371131	-0.171546	-0.1890243	-0.1995947	-0.209468	-0.23748	-0.1737842	-0.1357722	-0.1711591	-0.1295347	-0.1397899	-0.2057221	-0.207952	-0.2132588	-0.2098466	-0.159061	-0.1108406	-0.1124149	-0.08111241	-0.08573215	-0.04676451	-0.02252001	-0.02066211	0.01547698	0.00973649	0.02232155	0.03823883	0.01496331	0.03092562	0.02915444	0.06614576	0.07200634	0.05113242	0.05144597	0.1013326	0.1094746	0.09899099	0.1006204	0.1311341	0.1473082	0.171436
R1D	-0.06027018	-0.06636257	-0.1125517	-0.1659923	-0.1579186	-0.1050334	-0.09669613	-0.1076468	-0.12005	-0.01041694	0.08456304	0.03498832	0.01392762	0.002004674	0.01003669	0.00497332	-0.02826551	-0.008834225	-0.06508172	-0.09591728	-0.0732038	-0.1399383	-0.1474316	-0.07990327	-0.0337525	-0.03012008	-0.0546064	-0.134538	-0.1351468	-0.1024917	-0.1236791	-0.1169246	-0.1502785	-0.1851484	-0.1626935	-0.2003185	-0.1674033	-0.1135457	-0.08016678	-0.004229489	0.01407105	0.0464393	0.06868912	0.02354737	-0.0600517	-0.0834006	-0.08988325	-0.1012275	-0.07448465
R2D	-0.2727185	-0.2522882	-0.2737442	-0.3596981	-0.3224816	-0.2682388	-0.2133306	-0.2044863	-0.1566027	-0.08754002	-0.05705137	-0.1088142	-0.1016494	-0.1462442	-0.1407071	-0.1738542	-0.2371047	-0.2071147	-0.2087859	-0.2643762	-0.2716328	-0.295	-0.2795947	-0.2348349	-0.1833422	-0.1744463	-0.202515	-0.2771948	-0.2839276	-0.2469113	-0.1886374	-0.09620413	-0.08815044	-0.1197365	-0.102505	-0.1555554	-0.17502	-0.1509907	-0.1617578	-0.1456171	-0.1417145	-0.1232939	-0.04799867	-0.04842729	-0.09076051	-0.1204753	-0.1663075	-0.1657422	-0.1686324
R3D	-0.1564009	-0.1626368	-0.1839643	-0.2416061	-0.2624416	-0.2335323	-0.229423	-0.2346414	-0.2105554	-0.139508	-0.0903986	-0.1238876	-0.1463959	-0.2134039	-0.2451751	-0.2702235	-0.2819163	-0.2136641	-0.2245464	-0.2630337	-0.2517328	-0.2596564	-0.2768813	-0.1962342	-0.1410274	-0.1384773	-0.1700817	-0.273037	-0.3108639	-0.2683389	-0.251476	-0.2152602	-0.2349566	-0.2381671	-0.2004353	-0.1946181	-0.1809673	-0.1626284	-0.143554	-0.1118496	-0.08543029	-0.0822415	-0.05939126	-0.06684623	-0.1442712	-0.1442412	-0.1725967	-0.1929319	-0.2291328
R4D	-0.2541494	-0.1547782	-0.1621131	-0.2552719	-0.3198916	-0.3207255	-0.3173632	-0.2744196	-0.2234907	-0.1520197	-0.06748166	-0.08234824	-0.1305437	-0.2127752	-0.1755837	-0.1762792	-0.1978436	-0.1937508	-0.2612158	-0.3694796	-0.4303002	-0.4756421	-0.4801568	-0.4131037	-0.3930954	-0.3847065	-0.3533639	-0.3719613	-0.3553119	-0.3129419	-0.2863259	-0.2662859	-0.2541377	-0.2317412	-0.1806304	-0.2244313	-0.2278686	-0.2282688	-0.1675967	-0.08138259	-0.009456304	-0.001647764	0.02441628	0.005060037	-0.07279019	-0.1307455	-0.2206187	-0.2800701	-0.3119163
R5D	-0.04330554	0.09332555	0.1383055	0.1158439	0.09276685	0.09603903	0.08737992	0.04426285	-0.06143095	-0.1583339	-0.2233222	-0.2567595	-0.2310774	-0.2386074	-0.1287025	-0.09697631	-0.1431588	-0.2036991	-0.2715994	-0.3394179	-0.3689643	-0.3754903	-0.329443	-0.2528586	-0.2195213	-0.2579403	-0.2987942	-0.327063	-0.310532	-0.2607372	-0.2143295	-0.1434256	-0.1352485	-0.2185123	-0.2766911	-0.3303386	-0.3738726	-0.3733789	-0.3166077	-0.2186291	-0.134463	-0.08812875	0.01487991	0.0542545	-0.04181454	-0.100984	-0.1234406	-0.1008239	-0.110532
R6D	-0.165944	-0.091506	-0.07540694	-0.1355737	-0.1647231	-0.1698048	-0.1869063	-0.2232939	-0.2362975	-0.2532138	-0.2782322	-0.2899833	-0.2842862	-0.3053736	-0.2467962	-0.2092695	-0.2862091	-0.2907105	-0.3174433	-0.3847965	-0.3582889	-0.3314993	-0.3103452	-0.2202552	-0.1739393	-0.2005637	-0.2251117	-0.2433906	-0.2144063	-0.159423	-0.1408923	-0.1437425	-0.1537125	-0.1597982	-0.1458506	-0.1783923	-0.1562091	-0.1600717	-0.1178169	-0.08913442	-0.1033155	-0.1372248	-0.08083556	-0.03587058	-0.09693462	-0.1243946	-0.1384573	-0.1066644	-0.1255487
R7D	-0.1693412	-0.1097598	-0.09670781	-0.1291027	-0.1321181	-0.1454403	-0.16997	-0.1747832	-0.1470647	-0.1265694	-0.1130037	-0.1068929	-0.1186257	-0.1459156	-0.1073315	-0.1187475	-0.1802118	-0.1736624	-0.201938	-0.2661224	-0.2637959	-0.2448282	-0.2160457	-0.1361107	-0.1090677	-0.09298532	-0.08330888	-0.1331104	-0.1424917	-0.1236091	-0.105979	-0.08204636	-0.1009406	-0.08359406	-0.07517011	-0.09494329	-0.08573215	-0.06447465	-0.03156271	0.008664107	0.01184957	0.002623416	0.0488042	0.05822382	0.01047365	-0.01566878	-0.01338058	0.0004686438	-0.01746331
R8D	-0.1594913	-0.112003	-0.1218562	-0.1527502	-0.1712091	-0.1938609	-0.1975434	-0.1750484	-0.169066	-0.1069446	-0.1083906	-0.1094229	-0.1022949	-0.1666111	-0.148564	-0.1142412	-0.1153886	-0.08783689	-0.1395881	-0.1891694	-0.1867779	-0.1653619	-0.1629186	-0.1160474	-0.06899432	-0.0797465	-0.05758005	-0.06077718	-0.03153603	-0.007968644	-0.02847565	-0.03543362	-0.05459974	-0.07840227	-0.06680954	-0.08759673	-0.08218145	-0.06352401	-0.05169446	-0.02767011	-0.04726651	-0.04691461	-0.003053702	0.02199299	0.0000100062	-0.02264009	-0.01926785	0.01548866	0.02445964
R9D	-0.09027852	-0.06238159	-0.07160106	-0.1161091	-0.1374266	-0.1412875	-0.1032555	-0.08726484	-0.08831721	-0.06022015	-0.1025517	-0.1357572	-0.1500917	-0.2042762	-0.1179937	-0.05907938	-0.08850733	-0.06983989	-0.0931004	-0.146491	-0.1608823	-0.2051901	-0.233449	-0.184508	-0.1391244	-0.1488642	-0.1192278	-0.1022165	-0.04355737	0.02789026	0.0358122	0.05476651	0.04663109	0.03664109	0.06006171	0.03100233	0.05993162	0.0647982	0.04866411	0.05703469	0.05536191	0.04770514	0.09201968	0.1021114	0.1033489	0.153946	0.1865577	0.2162242	0.2185674
R1E	0.01796198	0.05659939	0.0457872	-0.05162275	-0.1067929	-0.1038776	-0.08029686	-0.05135757	0.01396765	0.140085	0.2004703	0.175994	0.1569179	0.0772465	0.07282355	0.06290527	0.01613075	0.04163109	0.02769347	-0.01951968	-0.03079887	-0.04952802	-0.04814877	-0.0439493	-0.02725484	-0.042505	-0.04087391	-0.09507005	-0.09677952	-0.07632255	-0.100005	-0.06591561	-0.03822047	-0.04656604	0.001460972	-0.01752835	-0.007249831	0.01584723	0.003705807	0.01830553	0.07941127	0.09303869	0.1186941	0.03695463	-0.05246498	-0.06640094	-0.114433	-0.136521	-0.1404436
R2E	-0.1049066	-0.07874917	-0.1192178	-0.2154219	-0.2772015	-0.2644496	-0.2584189	-0.2036991	-0.161551	-0.06571715	-0.03784857	-0.04644596	-0.008127084	-0.04190794	-0.04143095	-0.04637091	-0.0598966	-0.0422515	-0.06363576	-0.08532022	-0.08390261	-0.1219813	-0.1337625	-0.122972	-0.0776034	-0.06748499	-0.07683122	-0.1368779	-0.1420514	-0.1321331	-0.1282605	-0.09730821	-0.07908773	-0.07352401	-0.04497832	-0.07689793	-0.04880087	-0.02375083	-0.02570213	0.04684123	0.05851901	0.0344513	0.04708473	0.02234156	-0.02417445	-0.05503169	-0.1031321	-0.1422048	-0.1822899
R3E	-0.1201318	-0.07615577	-0.09123916	-0.1815977	-0.2114193	-0.2132321	-0.2089793	-0.211049	-0.1906037	-0.1762842	-0.1876968	-0.1981321	-0.1540343	-0.1709073	-0.1438376	-0.1449466	-0.1551868	-0.1025734	-0.1541878	-0.1885524	-0.1586841	-0.1796981	-0.2034923	-0.1151835	-0.0483022	-0.05239326	-0.09081054	-0.1673082	-0.1941878	-0.1863809	-0.2280203	-0.2303769	-0.2583539	-0.2416078	-0.2109089	-0.2363459	-0.2115444	-0.1526134	-0.1193029	-0.06826384	-0.04280353	-0.06261173	-0.06907438	-0.0811491	-0.1037658	-0.1360807	-0.1571798	-0.1768012	-0.2057305
R4E	-0.1805887	-0.1626901	-0.1851017	-0.2628069	-0.2842212	-0.259011	-0.2483656	-0.2223449	-0.2017745	-0.1430287	-0.09576384	-0.1117195	-0.1261124	-0.1899483	-0.226551	-0.2548983	-0.2633872	-0.2472732	-0.2719846	-0.3007405	-0.2923416	-0.2736891	-0.2730754	-0.1921181	-0.1517628	-0.1640577	-0.154036	-0.2263159	-0.2938859	-0.2920314	-0.2518346	-0.2056838	-0.2068112	-0.2206454	-0.1991111	-0.2158906	-0.1760207	-0.1344796	-0.1345013	-0.09381255	-0.08913943	-0.08996998	-0.0754036	-0.109001	-0.1736241	-0.1625317	-0.1828502	-0.1981771	-0.1950167
R5E	-0.1787325	-0.1556755	-0.1448165	-0.2187909	-0.2742278	-0.3070914	-0.3252752	-0.3290961	-0.3026601	-0.24244	-0.2342378	-0.2541111	-0.264001	-0.3112108	-0.2767462	-0.2707655	-0.2854036	-0.2804203	-0.3283956	-0.3542895	-0.3290777	-0.3309123	-0.3025817	-0.2363776	-0.1690827	-0.2256771	-0.2560507	-0.3009423	-0.3019013	-0.2637091	-0.2638842	-0.2178602	-0.266963	-0.3053619	-0.3335657	-0.3923282	-0.4239476	-0.4173916	-0.3719897	-0.3229787	-0.273479	-0.2747298	-0.218469	-0.2335273	-0.2744063	-0.271988	-0.2901301	-0.2905287	-0.2991644
R6E	-0.4649916	-0.3930437	-0.3856204	-0.4101618	-0.3804153	-0.3452001	-0.3157005	-0.2703469	-0.2316711	-0.1940927	-0.1617845	-0.1838042	-0.1934757	-0.2417662	-0.1984206	-0.1771748	-0.1713809	-0.1272332	-0.1232588	-0.1380754	-0.09257171	-0.05881921	-0.04443629	0.02593396	0.04874583	0.002693455	-0.03678953	-0.1345714	-0.1741978	-0.1904853	-0.2342278	-0.2224099	-0.2260841	-0.2197849	-0.1891394	-0.184563	-0.1330887	-0.109995	-0.0839493	-0.02798199	-0.03218479	-0.06076218	0.01512008	0.02375917	-0.02697466	-0.03455304	-0.06973649	-0.0661491	-0.1153569
R7E	-0.4114777	-0.3447365	-0.3208389	-0.3579686	-0.3829936	-0.4189343	-0.3772248	-0.2766644	-0.1548899	-0.03502669	0.03610407	0.04571048	0.04469813	-0.06563209	-0.06975151	-0.116466	-0.2124283	-0.1864626	-0.1895881	-0.1827285	-0.1408673	-0.1332405	-0.1317478	-0.1020864	-0.08401434	-0.1458939	-0.1683205	-0.2058906	-0.2256071	-0.2314143	-0.2762208	-0.2321898	-0.2101684	-0.2134056	-0.1966895	-0.1946364	-0.1272782	-0.02736991	0.01958972	0.05985157	0.1088175	0.118027	0.172967	0.1697432	0.118514	0.05560041	0.01983989	0.01917945	-0.0301451
R8E	-0.1588659	-0.124468	-0.1564059	-0.2146481	-0.1882505	-0.1697282	-0.176566	-0.129473	-0.1061508	-0.07559373	-0.1118562	-0.1189226	-0.1267028	-0.1729203	-0.1378869	-0.1596564	-0.1853619	-0.1406538	-0.1552568	-0.194508	-0.2144346	-0.2345464	-0.2103452	-0.1630387	-0.1593946	-0.1803686	-0.1665627	-0.1458089	-0.1130704	-0.05158606	-0.03413609	0.0192495	-0.00137592	-0.02435958	-0.003672445	-0.01037359	-0.00007672143	-0.004156108	-0.003400596	-0.02714476	-0.05582222	-0.0552585	-0.01445797	-0.0126501	-0.01901268	0.0140527	0.01442128	0.0005136763	0.004679788
R9E	-0.1301051	-0.1143029	-0.1356254	-0.1962175	-0.1860207	-0.159468	-0.1756004	-0.1574066	-0.1256638	-0.08349733	-0.1100183	-0.1532522	-0.1348399	-0.1821931	-0.1471614	-0.1414643	-0.1604586	-0.1304086	-0.1432588	-0.2006704	-0.2317395	-0.2349867	-0.2155537	-0.1596297	-0.1158989	-0.1596297	-0.1327318	-0.1236641	-0.09487325	-0.05537692	-0.0423499	0.004529686	0.004124414	-0.003790858	0.01052202	-0.03278186	-0.03618912	-0.007773513	-0.008350567	-0.02003169	-0.06594063	-0.07763175	-0.009933289	0.0125517	-0.01317212	0.001662774	0.02162108	0.04667111	0.0477952
R10E	-0.1334623	-0.1186891	-0.1440744	-0.1935574	-0.1689426	-0.1656354	-0.1772782	-0.1472482	-0.1631287	-0.1377135	-0.1553486	-0.1755987	-0.1572098	-0.1951334	-0.1664943	-0.1616444	-0.1837292	-0.1487492	-0.1539476	-0.2089643	-0.2130987	-0.2394346	-0.2322148	-0.1802018	-0.1632155	-0.1869813	-0.1611141	-0.143027	-0.1241678	-0.06302702	-0.04747999	-0.02028853	-0.0005620405	-0.01331554	0.009251165	0.003892595	-0.00670113	-0.02281354	-0.02860407	-0.03500667	-0.05238325	-0.08069379	-0.03684123	-0.009914943	-0.02632922	-0.01043195	0.002966979	-0.007329886	0.02300534
R1F	-0.0318479	-0.02610907	-0.03891595	-0.1317345	-0.2157138	-0.2402885	-0.2631521	-0.2208356	-0.1497915	-0.05209974	-0.002865246	0.01115743	0.01719313	-0.04196965	-0.04171114	-0.03456471	-0.08109907	-0.04404937	-0.04422781	-0.03254669	0.02002668	-0.02235824	-0.05198466	-0.05617245	-0.0343946	-0.02027185	-0.007958636	-0.0347565	-0.03834223	-0.03023683	-0.08502835	-0.07677618	-0.07630588	-0.0506988	-0.05352401	-0.1130537	-0.139935	-0.09810207	-0.08673449	-0.03303536	0.02926618	0.05780853	0.06435457	0.04522014	-0.0007221537	-0.0242495	-0.1025951	-0.1614209	-0.1861441
R2F	-0.1439443	-0.1470414	-0.121059	-0.1829603	-0.2453719	-0.2629436	-0.3206938	-0.2836908	-0.2212825	-0.176451	-0.1634239	-0.1886591	-0.2048115	-0.2373232	-0.1868529	-0.1381137	-0.1384756	-0.1257739	-0.1419163	-0.164508	-0.1450801	-0.1667395	-0.1913876	-0.1330337	-0.07170281	-0.07498499	-0.05676785	-0.09759673	-0.09497832	-0.08162275	-0.1029286	-0.08660774	-0.07431454	-0.09130087	-0.06691628	-0.08768846	-0.08666944	-0.08361741	-0.08378586	-0.05216811	-0.03833556	-0.06620914	-0.08851234	-0.1477852	-0.2203369	-0.2083122	-0.2396297	-0.22752	-0.2043129
R3F	-0.140522	-0.1307939	-0.1407488	-0.1976451	-0.2252452	-0.2418546	-0.2811391	-0.2438009	-0.1882271	-0.1172765	-0.1066161	-0.1062942	-0.08307372	-0.09414777	-0.05328219	-0.03448299	-0.06816211	-0.001591062	-0.0236541	-0.07071548	-0.08625416	-0.1137725	-0.1363993	-0.1105637	-0.08645597	-0.09704303	-0.1273099	-0.1743145	-0.1783889	-0.1642245	-0.1870914	-0.1709973	-0.1862308	-0.1914343	-0.1809907	-0.2073282	-0.1698249	-0.1178819	-0.0818996	-0.02395097	0.01502335	-0.0237992	-0.02320047	-0.03374583	-0.08698966	-0.08874916	-0.1036975	-0.1192145	-0.1594079
R4F	-0.2608172	-0.2160941	-0.2310624	-0.2768362	-0.2908706	-0.3187208	-0.3281855	-0.247972	-0.1575534	-0.1079136	-0.1073632	-0.130442	-0.1069213	-0.1730721	-0.1959723	-0.2418112	-0.268524	-0.2248366	-0.2600817	-0.3033672	-0.3036808	-0.3049149	-0.2679753	-0.2156738	-0.2187275	-0.270537	-0.313449	-0.3352402	-0.3231721	-0.2699116	-0.2121598	-0.1658206	-0.1473216	-0.1159957	-0.1012508	-0.1270163	-0.09786524	-0.04678786	0.0005487005	0.05618913	0.06970647	0.02550033	0.02557872	-0.01943462	-0.1007839	-0.1061591	-0.1150801	-0.09367579	-0.1036608
R5F	-0.0502435	-0.02134923	-0.04535357	-0.1168095	-0.1551468	-0.1687475	-0.174508	-0.1363726	-0.110055	-0.08105403	-0.09248166	-0.1338692	-0.1568846	-0.2393279	-0.2315977	-0.1957155	-0.17246	-0.1424683	-0.178459	-0.2889693	-0.3248165	-0.3416461	-0.3367428	-0.2889159	-0.2317462	-0.2143446	-0.2033639	-0.2237458	-0.1962792	-0.1416761	-0.1081104	-0.04362575	-0.0217028	-0.02777685	-0.03013009	-0.1002285	-0.1229169	-0.1331254	-0.1242011	-0.07422949	-0.05593062	-0.04540194	-0.02342062	-0.06646597	-0.1712909	-0.19747	-0.1653936	-0.1060924	-0.09662275
R6F	-0.1765427	-0.1543896	-0.145527	-0.1404987	-0.05708639	-0.06082222	-0.1126401	-0.1246298	-0.1319646	-0.13254	-0.1296931	-0.1192278	-0.1117145	-0.1293679	-0.1262408	-0.1317545	-0.1468863	-0.1319696	-0.1788809	-0.2581905	-0.2783723	-0.3063359	-0.3039443	-0.2294446	-0.1943779	-0.1981554	-0.1675817	-0.1823616	-0.1950584	-0.17256	-0.1526251	-0.1098516	-0.06539026	-0.01803202	0.034006	-0.0126084	-0.04296531	-0.04376751	0.009708141	0.0617495	-0.0008522353	-0.04692795	-0.03233322	-0.07063042	-0.1501968	-0.1376234	-0.1146915	-0.08313709	-0.05712809
R7F	-0.124031	-0.1357505	-0.1600367	-0.1825	-0.1592712	-0.1608256	-0.1702401	-0.1443829	-0.1156004	-0.1002602	-0.1459706	-0.1701384	-0.1344913	-0.1528469	-0.1520514	-0.1453336	-0.1516961	-0.1323732	-0.1545614	-0.2202535	-0.2226668	-0.2372265	-0.2272598	-0.1753219	-0.1432672	-0.1448265	-0.1213943	-0.1641278	-0.1164593	-0.07120747	-0.03828218	-0.01710641	-0.02868913	-0.02469313	0.003994328	-0.0196998	-0.01444963	-0.008238828	-0.01917779	-0.02340227	-0.05061207	-0.06924783	-0.02115243	0.01264676	-0.02371081	0.01784356	0.03912775	0.03926284	0.04160941
R8F	-0.01265343	0.01368412	-0.01061041	-0.03365077	0.003679118	0.009026018	-0.01479653	-0.03303203	-0.07126251	-0.06309039	-0.05824716	-0.07753169	-0.08162441	-0.1189159	-0.09305537	-0.1006421	-0.1349299	-0.09973983	-0.1032155	-0.1357305	-0.1550434	-0.1759707	-0.1853786	-0.1451017	-0.1038876	-0.1221748	-0.09939126	-0.07809873	-0.03930954	-0.0228469	-0.01254002	0.0309523	0.01442294	0.01868246	0.0303102	-0.02972815	-0.03911108	-0.08050701	-0.1248132	-0.1285607	-0.1384923	-0.1741895	-0.1283506	-0.07191795	-0.08155771	-0.06880087	-0.03576885	-0.03308706	-0.03498666
R1G	-0.03731488	0.01426451	0.01903102	-0.05917945	-0.0756004	-0.07536358	-0.1247815	-0.1063709	-0.06530354	-0.01421948	-0.01828552	-0.04085057	-0.02864743	-0.08587892	-0.08254837	-0.09503669	-0.1235374	-0.1112775	-0.09853068	-0.07495997	-0.04097065	-0.04620914	-0.06966978	-0.04870914	-0.03527685	-0.0652535	-0.07661608	-0.07414109	-0.05588059	-0.01314543	-0.02512508	-0.01982322	-0.02413943	-0.0435557	-0.05438125	-0.1041328	-0.1300634	-0.120547	-0.1068195	-0.06165777	0.01032021	0.008422282	0.0207455	0.0465527	-0.006509337	-0.03906938	-0.07659773	-0.07814877	-0.0449533
R2G	-0.09035857	-0.06813376	-0.05538359	-0.08012508	-0.09882088	-0.132455	-0.1597682	-0.1133105	-0.09784023	-0.05453302	-0.0178052	-0.06139426	-0.06683455	-0.1013692	-0.1036141	-0.1005103	-0.1027935	-0.07197632	-0.07209806	-0.1079069	-0.08542695	-0.1163793	-0.1441144	-0.09093562	-0.05848399	-0.07774516	-0.07358238	-0.09155436	-0.06056871	-0.0407605	-0.04682288	-0.06443129	-0.06719146	-0.05918946	-0.06313542	-0.1017929	-0.1123215	-0.0987575	-0.1143429	-0.06548532	-0.02860241	-0.02161941	0.0007404941	-0.008720815	-0.07536024	-0.0979503	-0.1266795	-0.1338359	-0.1228452
R3G	-0.1317912	-0.09993996	-0.08306871	-0.1143045	-0.1329486	-0.1412809	-0.1493696	-0.1309273	-0.08899099	-0.03456471	-0.01980654	-0.05913943	-0.07064376	-0.1400484	-0.1047415	-0.1123032	-0.1458306	-0.1223733	-0.1371164	-0.1749917	-0.1821965	-0.1865961	-0.2154069	-0.1988525	-0.1634756	-0.1885724	-0.2049867	-0.2465594	-0.2278769	-0.1965377	-0.2013659	-0.1847098	-0.2175717	-0.1637192	-0.1066895	-0.1626751	-0.1707338	-0.1495997	-0.1447748	-0.1059306	-0.08554537	-0.06541194	-0.0411958	-0.07902435	-0.1435674	-0.1607405	-0.1540544	-0.1714426	-0.1719196
R4G	-0.1137492	-0.08288859	-0.08721148	-0.142033	-0.1103452	-0.106933	-0.1277935	-0.1199533	-0.07561041	0.01634423	0.03294363	0.01294863	0.00141761	-0.0597982	-0.06846564	-0.08890594	-0.1451701	-0.1357288	-0.1731454	-0.2127902	-0.2110123	-0.2259623	-0.245994	-0.2074233	-0.1789009	-0.2030203	-0.2109023	-0.224443	-0.2061875	-0.1698782	-0.1495063	-0.1203686	-0.1231755	-0.08937958	-0.04335724	-0.07852735	-0.07575884	-0.08451134	-0.04222482	0.01769179	0.01183789	0.001809543	0.03749834	0.02113242	-0.04026518	-0.07030854	-0.09855903	-0.0703002	-0.09315877
R5G	-0.01728986	-0.01302868	-0.05892429	-0.1169213	-0.124056	-0.1237292	-0.1538275	-0.1301484	-0.1134423	-0.08061875	-0.101446	-0.1347048	-0.1665694	-0.2274233	-0.2193646	-0.2155137	-0.1733556	-0.1213175	-0.1842595	-0.2682789	-0.3112358	-0.347475	-0.353042	-0.2918729	-0.2408556	-0.2178819	-0.1826668	-0.2063276	-0.1645914	-0.1142028	-0.1063592	-0.05134256	-0.04213476	-0.0004419614	-0.0003752463	-0.07134756	-0.09621915	-0.1277919	-0.1139593	-0.08037858	-0.04370247	-0.04150933	-0.006936295	-0.06593562	-0.1672498	-0.1729486	-0.1611925	-0.1250233	-0.1174983
R6G	-0.1634073	-0.1376701	-0.1566127	-0.2022782	-0.1941728	-0.1651217	-0.1634857	-0.1453069	-0.1185891	-0.1213943	-0.1520664	-0.1723699	-0.1585407	-0.1810057	-0.1406187	-0.1318879	-0.1559907	-0.1304837	-0.1474566	-0.1942745	-0.2235874	-0.2500984	-0.2326251	-0.1642128	-0.1597081	-0.1688642	-0.1490744	-0.1603135	-0.1198149	-0.05626751	-0.04103736	0.01380253	0.01855404	-0.003635754	0.00522515	-0.008645764	-0.005311871	-0.02667779	-0.02307205	-0.007806866	-0.04322882	-0.09671448	-0.02925117	0.02660107	0.003832554	-0.02531354	-0.01574716	-0.002556699	0.02539526
R7G	-0.0003318915	0.02167111	-0.009084395	-0.05934456	-0.03752836	-0.03171614	-0.0462992	-0.0545447	-0.05646931	-0.05117412	-0.08161608	-0.0951918	-0.06696632	-0.0996998	-0.07874083	-0.08140594	-0.1129486	-0.07227985	-0.0974483	-0.1389843	-0.1756421	-0.1690994	-0.1674433	-0.1304186	-0.1143546	-0.1208172	-0.09975818	-0.09264843	-0.05676952	-0.03997332	0.01128753	0.03281021	0.00981988	-0.01244163	-0.02406938	-0.06052868	-0.06151767	-0.1006471	-0.1052819	-0.1291661	-0.1656638	-0.173921	-0.1162525	-0.06826884	-0.0556471	-0.04493496	-0.03847065	-0.0217962	-0.01929286
R1H	-0.1129119	-0.07292195	-0.08250834	-0.09225984	-0.07474983	-0.07953969	-0.1074817	-0.111561	-0.08605404	-0.0294046	0.004964973	-0.006696132	-0.007930288	-0.06207638	-0.03736824	-0.03949466	-0.07176451	-0.06234657	-0.06166611	-0.07578052	-0.06508005	-0.1098666	-0.1347965	-0.1107472	-0.09741661	-0.1047248	-0.1095047	-0.1213609	-0.1028552	-0.05941961	-0.07824716	-0.07823549	-0.06703469	-0.04256004	-0.02378919	-0.05795197	-0.07428286	-0.0957405	-0.1112358	-0.07313876	-0.05774016	-0.06051035	-0.04580721	-0.08730487	-0.1662692	-0.1751868	-0.190025	-0.2021147	-0.1824049
R2H	-0.09782188	-0.0786024	-0.09732322	-0.1288676	-0.1123699	-0.0968579	-0.1332221	-0.1709773	-0.1495197	-0.07981487	-0.05808706	-0.05505004	-0.04166778	-0.1143863	-0.1035574	-0.08996331	-0.12749	-0.1086408	-0.1033722	-0.1052201	-0.09111574	-0.1296581	-0.1557672	-0.1419413	-0.0933539	-0.1114927	-0.1440544	-0.1447081	-0.1072682	-0.08008172	-0.1166728	-0.1086207	-0.1046364	-0.07517845	-0.0386958	-0.1079353	-0.12504	-0.1158873	-0.1134156	-0.09158939	-0.07993663	-0.0759573	-0.06007838	-0.06986991	-0.1459423	-0.167023	-0.18745	-0.1708255	-0.1508656
R3H	-0.08869913	-0.08482155	-0.09768511	-0.09933789	-0.08367412	-0.1063526	-0.1333589	-0.1221781	-0.1013359	-0.03270847	-0.01431621	-0.05597231	-0.03783022	-0.103454	-0.1071848	-0.1006271	-0.1381704	-0.1125	-0.108017	-0.1276101	-0.1014176	-0.1288892	-0.1635007	-0.1455237	-0.1372832	-0.1517111	-0.1487241	-0.1503169	-0.1099616	-0.07717311	-0.08963976	-0.08522348	-0.1142295	-0.06460974	-0.0298549	-0.0675517	-0.09670781	-0.1205837	-0.1228569	-0.07894763	-0.06743162	-0.06440794	0.008799201	-0.03664109	-0.1270697	-0.1465344	-0.1747065	-0.1527852	-0.1368963
R4H	-0.01302202	0.009721479	-0.005258507	-0.01438126	0.008120416	-0.0102902	-0.1065444	-0.1536958	-0.1472982	-0.1488276	-0.1784289	-0.1887575	-0.136933	-0.1604036	-0.1631588	-0.1769063	-0.1751951	-0.1418912	-0.2222448	-0.3152935	-0.3491578	-0.366446	-0.3477435	-0.3249116	-0.2892945	-0.2750567	-0.2122682	-0.1914943	-0.1315711	-0.04906605	-0.04017678	-0.01867079	-0.07582888	-0.07140427	-0.03077385	-0.07354904	-0.1150384	-0.1719847	-0.1915627	-0.169523	-0.2028769	-0.249985	-0.2232238	-0.2207538	-0.2502502	-0.2265911	-0.2044313	-0.1880771	-0.1479153
R5H	-0.0115577	-0.01019513	-0.03362575	-0.03159106	0.009189456	0.01430287	-0.0002918573	-0.01432455	-0.0327068	-0.04563876	-0.08321715	-0.1087458	-0.07974816	-0.1082105	-0.1041094	-0.08641427	-0.06526852	-0.01207472	-0.02251334	-0.0879553	-0.0989393	-0.07365244	-0.06325884	-0.05811208	-0.05913275	-0.05652268	-0.01936625	-0.01929287	-0.01242329	0.01563376	0.02558206	0.0225367	-0.03828719	-0.07443796	-0.06856737	-0.07361407	-0.06069379	-0.07960974	-0.08138759	-0.07815877	-0.09562208	-0.1290827	-0.07835724	-0.05876751	-0.1235674	-0.1582755	-0.1589843	-0.167982	-0.136049
Z11Z	-0.05245997	-0.03153603	-0.04283856	-0.07827052	-0.05669279	-0.06323715	-0.05282521	-0.04571548	-0.04601068	-0.02384089	-0.05505336	-0.08358739	-0.07100066	-0.1052352	-0.06808372	-0.06033356	-0.09138259	-0.02588892	-0.04045697	-0.08969813	-0.09555036	-0.08628085	-0.07726985	-0.005050032	0.01531854	0.007374918	0.0174066	-0.01359573	0.01403769	0.04620914	0.01030187	0.02472815	0.03957805	0.02180954	0.04741828	0.003282189	-0.005156771	-0.01400267	-0.01164776	0.0477535	0.04518512	0.03569713	0.06292195	0.04721815	0.0003152102	-0.003277183	0.003175452	0.006729485	0.02857572
Z12Z	0.01090894	0.02527852	0.004754838	-0.02396431	-0.01739326	-0.0258539	-0.02447298	-0.002521682	0.01591394	0.02781021	0.005657104	-0.02773849	-0.0447932	-0.07370581	-0.0321948	-0.005320213	-0.005016679	0.005328552	-0.0009289539	-0.01651268	-0.01038192	-0.04050034	-0.02452635	0.04115577	0.09198632	0.07313376	0.07336391	0.05863576	0.06331722	0.08358739	0.05967978	0.07332888	0.0874066	0.09681121	0.09205304	0.03587058	0.01651101	0.01444963	0.0209473	0.03129919	0.02040527	0.01446298	0.06446631	0.04482655	-0.01144763	-0.0007004696	0.01162942	-0.004966646	0.002129753
Z13Z	-0.01618245	-0.007976985	-0.01268346	-0.05856404	-0.05294863	-0.05782021	-0.05350067	-0.0461024	-0.03685957	-0.03344063	-0.03594062	-0.03789193	-0.04971147	-0.08553702	-0.03782855	-0.01862908	-0.05782688	0.007363242	-0.001204137	-0.03099733	-0.008800865	-0.02883589	-0.02961474	0.04160773	0.06979987	0.0507922	0.05117912	0.01587391	0.04008005	0.05553035	0.03294196	0.03977818	0.01377084	0.03017845	0.04806871	0.01700967	0.01191795	0.001362576	0.002526684	0.0177485	0.03895931	0.01920113	0.02968479	0.03354737	-0.01983823	-0.03019013	-0.0414493	-0.001382588	0.02267345
Z14Z	-0.002169782	-0.007423282	-0.02932455	-0.05005003	-0.06439793	-0.05207138	-0.04623749	-0.05730487	-0.05904103	-0.02402768	-0.0175984	-0.02678619	-0.0415577	-0.1038959	-0.04114576	-0.006140758	-0.02747165	0.0240477	0.009713143	-0.009516347	-0.01572382	-0.03750333	-0.01947298	0.05128753	0.06302034	0.03329052	0.03958306	-0.005842232	0.01958972	0.05377919	0.04873749	0.06	0.05544196	0.0418996	0.04750166	0.00403102	0.001067377	-0.01325383	-0.01926618	-0.0142545	0.002433289	-0.02802035	0.004808208	0.002193131	-0.03720647	-0.03374416	-0.04542362	-0.02702135	0.00876251
Z15Z	0.01468979	0.001647765	-0.004472981	-0.06143429	-0.0667445	-0.05844396	-0.05695797	-0.07244829	-0.08073716	-0.04893429	-0.07282355	-0.09740661	-0.07253169	-0.09884256	-0.04029019	-0.01474483	-0.01072548	0.03001334	0.0235507	0.003488993	0.02505337	0.01168946	-0.009724818	0.02593562	0.05570547	0.04118412	0.004216143	-0.04605904	-0.01576051	0.01025017	0.01149767	0.02891428	0.02989827	0.02625584	0.02147932	-0.03317878	-0.01737992	0.005403603	0.01626751	0.0194463	0.02855904	-0.009457974	0.01547532	0.01278853	-0.04771681	-0.01567545	-0.01244163	-0.004201133	0.02914109
Z16Z	0.07100233	0.0305437	-0.01628252	-0.08192462	-0.0920697	-0.07382088	-0.08207471	-0.0733956	-0.09432788	-0.1096614	-0.1302668	-0.1181704	-0.1166778	-0.1173399	-0.01235657	0.03989493	0.03069546	0.08517512	0.07533689	0.05761841	0.06825717	0.03911441	0.01624083	0.0002301528	0.01399266	-0.03984823	-0.07693296	-0.1243662	-0.09512342	-0.06616744	-0.06908939	-0.04761341	-0.07859073	-0.07562375	-0.08218479	-0.1201117	-0.1246564	-0.1006121	-0.115562	-0.1059757	-0.1160274	-0.1178752	-0.1234406	-0.1498065	-0.1410907	-0.13248	-0.09353902	-0.05714976	0.009843228
Z17Z	0.08697965	0.04530187	-0.007156436	-0.0705437	-0.09176117	-0.1156354	-0.1039109	-0.09581721	-0.1036908	-0.1119496	-0.1358255	-0.1341678	-0.1266027	-0.1343712	-0.03001834	0.04280187	0.006901265	0.09066045	0.08823549	0.05001668	0.03348233	0.03292528	0.006164108	0.01964809	0.01521681	-0.05438292	-0.1005537	-0.1235057	-0.08403102	-0.06187959	-0.07287692	-0.06418779	-0.07960806	-0.09652268	-0.09891928	-0.1505203	-0.1342011	-0.1282288	-0.1238359	-0.08136591	-0.1021314	-0.1246064	-0.09933122	-0.1437708	-0.1647215	-0.1401251	-0.125025	-0.05386591	-0.005181788
Z18Z	0.08578719	0.04637591	-0.009506336	-0.06183956	-0.06848565	-0.0674433	-0.07904436	-0.06999667	-0.103579	-0.1173482	-0.105959	-0.1260757	-0.1178536	-0.1278436	-0.01280854	0.04260006	0.02571715	0.0883539	0.1130404	0.09757171	0.07737491	0.05865744	0.01358572	0.03133255	0.03414443	-0.04355237	-0.09717645	-0.1272248	-0.09602735	-0.06098399	-0.04167445	-0.06019513	-0.08066711	-0.07372749	-0.0633589	-0.1175517	-0.1174133	-0.111461	-0.1113676	-0.08401768	-0.1085373	-0.1518729	-0.1216911	-0.1300033	-0.1588142	-0.1258256	-0.08099732	-0.03602402	0.01556204
Z19Z	0.1558989	0.1443596	0.1312525	0.1098399	0.07525184	0.09250333	0.08273516	0.05833722	0.01978986	0.02149767	-0.00341227	0.006195798	0.05660774	0.04811874	0.1257488	0.1911224	0.1760374	0.2141027	0.1799266	0.09633756	0.07732321	0.0149016	-0.02511175	0.02487491	0.04132588	0.02664443	-0.002043028	-0.03418279	-0.03780688	8.336022e-6	-0.005118417	-0.00800701	-0.02497998	-0.007831892	-0.02430454	-0.07580053	-0.05831889	-0.05201467	-0.06620915	-0.06497832	-0.08888426	-0.08678619	-0.02750333	-0.03142427	-0.07162276	-0.04551201	-0.0114076	0.06958138	0.1262408
L19L	0.21477991596969326	0.17971439445511705	0.19148698961677701	0.21128519515812144	0.19012875650198507	0.1934786767868233	0.21293462623024326	0.17038855207171036	0.11424523658955511	0.08818329091559672	0.10069310101345981	0.118270027527251	0.17172161956153817	0.3095571476214288	0.35347991201862083	0.35974462910917154	0.3794763572171773	0.3398933923580711	0.34545987461593536	0.3705176507182586	0.3481842543207597	0.3718630678319791	0.33954563924212117	0.24952808543443122	0.1681007953772295	0.13039099975420745	0.09344263486950273	0.08312133308954758	0.04968018972171375	0.015000047905363051	-0.009943128378971397	-0.04186767162458614	-0.01198266542345673	0.012153208239820773	-0.0001057613516306657	0.06411436110127751	0.08904456230803985	0.13693300323775812	0.14488717728869183	0.09720744424316083	0.05630126632402586	0.040632968893559544	-0.03150425812605268	-0.02755806275575485	0.04701168431685533	0.08915075042161373	0.12052924649274324	0.1118137625969093	0.08050195628298706
L19Z	0.1308538650433083	0.06511480057155179	0.06639957673277339	0.081730684655451	0.07612554406945898	0.08568353961060611	0.09144295732966677	0.037683562166489555	-0.03493051115843139	-0.05312969830953521	-0.04116742022347101	0.0005049604091976711	0.0710972300757888	0.19999893481751793	0.2320797753290011	0.24652071887565422	0.27784246680287805	0.24535001479997326	0.2717834083684362	0.2998443099725617	0.2817137703825254	0.3031342593455395	0.2748810084253922	0.17316098461536578	0.07789116147609432	0.024117667565995815	-0.004932784542709187	0.00556396209778604	-0.022561841792454695	-0.05063191142214964	-0.07596574654604615	-0.12021104071641009	-0.1130456066635221	-0.0995826098219191	-0.10656419864185993	-0.031057483172489766	-0.009066171483529445	0.032081300788913476	0.0382055870751079	-0.007505099870007819	-0.05319121867657011	-0.06232082451944336	-0.11982403150918491	-0.09341199541379684	-0.012473743285097072	0.028950747527331733	0.06346835889699541	0.07118959478855819	0.051078447110190925
L20Z	0.17541269078380947	0.13145369373627122	0.13805514146630415	0.15014472487079997	0.1361595786246806	0.14407806384477453	0.15065038448221504	0.10780532524765804	0.04782683017943255	0.024832919515235752	0.028530780218578043	0.04997864884899679	0.10560133863278043	0.21463162211914322	0.2543546601421016	0.26419510670469126	0.28137050144531456	0.2503155308184029	0.2587084318495055	0.2681275795417991	0.24727562961760566	0.2550024308207449	0.2193042787078227	0.14809240344960617	0.07957518292959194	0.04712006083218876	0.01927967304889441	0.020324959883641167	-0.0002963516120411704	-0.018975475217641518	-0.038394663617679806	-0.06829658349124992	-0.051684559386059904	-0.03156028392960739	-0.04276831202051235	0.00861775899686423	0.02512881869046224	0.06119440795714321	0.06258503779064749	0.022139670757662974	-0.01464596257889177	-0.0227844788776134	-0.06832025807518181	-0.05740408860855937	0.006329448231880596	0.04886230384449092	0.08387039039349836	0.09752707380026433	0.08530828738678402
L6G	0.3167367240909823	0.32636303980334747	0.338707644915362	0.3655511605923378	0.31850074062614875	0.2906951627781415	0.32646479440994836	0.32976756680360025	0.322899489950957	0.3056450421854296	0.3542217330617649	0.3585333415461638	0.3615839836163943	0.461605452765478	0.4752185732392765	0.4421663534608045	0.45458701443877786	0.4148138609777541	0.4026079762870754	0.4376191165849238	0.427048271710594	0.45379727136627035	0.44831268274577774	0.38318278664680483	0.3456029453216878	0.3586319633940517	0.35240931177538654	0.36279042070740375	0.35610174817553447	0.31230956237575563	0.28151355452160814	0.23130541779207847	0.21687663887398806	0.20426327744448536	0.1375915216812119	0.15931845906227213	0.15080304586147178	0.16313997019102197	0.16908080086551164	0.1355744936211074	0.11619359871874098	0.11643541280262601	0.07361012254300701	0.09534230696457625	0.16002858124257893	0.17163108292785523	0.183219594850625	0.1757995236074806	0.1255381488393224
L7F	0.31430092156936074	0.30840980705579385	0.31571731817527116	0.3259690795254636	0.3047362142816824	0.28581452469467783	0.31444061521875477	0.298035459221527	0.288365042133561	0.2685279214221266	0.32493667142300925	0.3319696279549871	0.32242690629256227	0.39819468774448663	0.4085849847826807	0.3782768923135281	0.3867415327209322	0.3549714912146708	0.3468319285783459	0.41375735660682667	0.4418616829436877	0.5115598307284875	0.534941117754605	0.4734759139728348	0.4150773428750523	0.4070822364341656	0.3922647934597793	0.4003472190473628	0.36412870835886213	0.30123424793308473	0.2660083616516471	0.21998769701375306	0.18236494532481218	0.13419290117523944	0.05416630979220898	0.07255087457567705	0.070323383090192	0.08296611054218751	0.10973729253078723	0.07876807653117886	0.0801317391275639	0.12604468579093256	0.10857455064028394	0.14421045389025494	0.2139967546815693	0.236935059290542	0.25082047573742833	0.22990959442785083	0.1723188945302663
Z19L	0.09174791274040582	0.03885995168603224	0.03389049898686287	0.034593850545371244	0.03362200810500822	0.04704565550640289	0.034234806831115884	-0.002912967701318303	-0.06603598336908778	-0.07573751359626128	-0.07374337741733197	-0.04614105877647102	0.007479237487220652	0.07186078020507473	0.11091450268094673	0.13110311861982143	0.14465806807882722	0.14529030838290413	0.15566372959528071	0.14416182049695186	0.12082709443428143	0.11076624590175571	0.07410095320385476	0.03503328538040378	-0.012618324988620937	-0.04679237625587998	-0.05939129893456775	-0.050495880734749365	-0.044724451617762825	-0.04444636563966067	-0.06046245859555866	-0.08798085561194831	-0.09366922101730048	-0.08474846836150247	-0.08802967246129531	-0.05983045958006306	-0.04931510799573733	-0.029159305778393457	-0.04212415002471794	-0.06778329209145058	-0.09830802634825454	-0.10417664979481989	-0.10645427621036983	-0.08603910092015202	-0.04512139178845161	-0.005513235374083513	0.03381940310872848	0.07027790875014915	0.08512403002750212
Z20Z	0.10185019568171118	0.07600416263950245	0.0625579818388611	0.051816902697138296	0.057629916922181064	0.07449981241147671	0.060681482983852196	0.03829578432831707	-0.009480295909912255	-0.012689261298645577	-0.019381584468131145	-0.00836854741507657	0.03032276252461763	0.042671830994641016	0.09440841694833298	0.12308795549579211	0.12203980311271473	0.1462381326191154	0.11971421354940706	0.06907449145993523	0.049822564910573394	0.013366190119525901	-0.026559094930049775	-0.018903577425079466	-0.021822897428095216	-0.04558758096258274	-0.05438405250108808	-0.05813805700081552	-0.03587041401922166	-0.010505509948833557	-0.021784787802992762	-0.024007334748584245	-0.03515043399257673	-0.030660882905734363	-0.02858623752133998	-0.04743427204482101	-0.038128860664898054	-0.03078452570695907	-0.050048068764225524	-0.060122991571115926	-0.07556666532709913	-0.07103806558492064	-0.025485263016321556	-0.016456199570123342	-0.019035439878934222	0.015949207092643688	0.05694207786059348	0.10969836754640011	0.1395571759559874
[truncated: 320 more columns]
