# Supplementary material for: SPHARA - A Generalized Spatial Fourier Analysis for Multi-Sensor Systems with Non-Uniformly Arranged Sensors: Application to EEG
Source: PLoS One. 2015 Apr 17;10(4):e0121741. doi: 10.1371/journal.pone.0121741 (PMC4401437; doi:10.1371/journal.pone.0121741)
Supplement: S1 Dataset — The data set contains averaged and filtered SEP data of the volunteers as well as the standard electrode positions and triangle list of the ANT Neuro BV waveguard 256-channel EEG cap. (ZIP) [file pone.0121741.s001.zip › PlosOne/04_SEP_prepro_-50_130ms.csv]

Z1L	-0.1528933	-0.1423167	-0.07736317	-0.09413596	-0.07464372	-0.04885198	0.03483133	0.0429845	0.04698967	0.05343545	0.03598107	0.04409466	0.01778829	0.03379518	0.08870396	0.1009294	0.04228572	-0.00544751	0.04742341	0.0646902	0.08550774	0.1446902	0.0755043	0.03418933	-0.01819622	-0.04787435	-0.08300344	-0.1180981	-0.132568	-0.1677831	-0.1780964	-0.1559105	-0.1225525	-0.1137504	-0.07291566	-0.09807057	-0.1295405	-0.1193322	-0.1342874	-0.133358	-0.1639794	-0.2259225	-0.2322995	-0.194685	-0.1797866	-0.1156523	-0.08341307	-0.04694493	0.02102753
Z2L	-0.08993459	-0.06713597	-0.03127883	-0.05689329	-0.08150946	-0.06944406	-0.0741377	-0.08806884	-0.07308778	-0.09055766	-0.08474011	-0.07069536	-0.05540275	-0.04645955	-0.04049742	-0.05260757	-0.1023959	-0.09744234	-0.08524785	-0.1115817	-0.07743029	-0.09767298	-0.1247848	-0.1305026	-0.1580568	-0.1538434	-0.1529776	-0.1517384	-0.1457332	-0.1825146	-0.2019053	-0.1389191	-0.1253098	-0.1435215	-0.130062	-0.1484165	-0.2086282	-0.1999638	-0.2244819	-0.2062943	-0.1875835	-0.2448382	-0.245475	-0.203296	-0.2068709	-0.1986592	-0.1250034	-0.140747	-0.1157143
Z3L	0.00586919	0.03811359	0.04023408	-0.0002564538	-0.02836489	-0.03654733	-0.02363167	-0.08537694	-0.0803339	-0.09934423	-0.09096384	-0.05868847	-0.09284165	-0.08930465	-0.06999139	-0.07967298	-0.1207074	-0.1022496	-0.07637865	-0.1183236	-0.08892599	-0.0661463	-0.08946471	-0.04978829	-0.100463	-0.09969019	-0.1195886	-0.1363305	-0.1369226	-0.1321532	-0.1332461	-0.1377573	-0.1172358	-0.1224699	-0.1326058	-0.1771343	-0.1937935	-0.193432	-0.1994148	-0.1849363	-0.1636437	-0.1969725	-0.1882806	-0.170062	-0.2094561	-0.1934716	-0.1820516	-0.2058709	-0.2047315
Z4L	0.01943546	0.03873494	-0.02279862	-0.00914974	-0.04326506	-0.02009294	-0.01234251	-0.08566609	-0.09323236	-0.08362478	-0.09906024	-0.08068847	-0.08644578	-0.1005404	-0.1001256	-0.1085318	-0.1214699	-0.1071738	-0.1072719	-0.1500654	-0.1356093	-0.1015766	-0.1123546	-0.06873322	-0.08560413	-0.07882272	-0.0835525	-0.09786919	-0.1526024	-0.1625439	-0.1667487	-0.1546644	-0.1361015	-0.1571928	-0.1773924	-0.172568	-0.1857917	-0.1916472	-0.2086368	-0.1711033	-0.1880689	-0.1991876	-0.1762633	-0.1493029	-0.1952065	-0.2320482	-0.2084664	-0.2311738	-0.2360654
Z5L	-0.007569709	-0.003278829	-0.03448193	-0.02197074	-0.03338382	-0.03406196	-0.08405336	-0.1058812	-0.1122651	-0.153346	-0.1473253	-0.1375491	-0.11763	-0.1492788	-0.1325129	-0.1093408	-0.1724596	-0.1751756	-0.1757401	-0.1713425	-0.1529157	-0.1051618	-0.1071997	-0.08815491	-0.1110964	-0.1405972	-0.1148709	-0.1258795	-0.1554957	-0.171938	-0.1900379	-0.1597384	-0.1663477	-0.2070861	-0.1867745	-0.2143563	-0.2344544	-0.2178262	-0.2317676	-0.1936936	-0.2184527	-0.2174182	-0.1989535	-0.1954733	-0.2194337	-0.2147332	-0.1940361	-0.2327487	-0.2641532
Z6L	-0.06226679	-0.04775043	-0.0623253	-0.07587952	-0.09308261	-0.09078657	-0.1272909	-0.1497298	-0.1375818	-0.1592547	-0.1946041	-0.1577177	-0.1599294	-0.1778193	-0.1697229	-0.1773511	-0.201432	-0.1888864	-0.1753649	-0.2182427	-0.1663511	-0.128821	-0.176642	-0.1330138	-0.1160344	-0.1600585	-0.1779725	-0.1372134	-0.1579828	-0.1947848	-0.2065473	-0.1947573	-0.2206678	-0.209296	-0.1943029	-0.2247229	-0.265537	-0.2516885	-0.2345009	-0.2226145	-0.2455077	-0.2934217	-0.2936385	-0.2329828	-0.2543287	-0.2489466	-0.2645611	-0.2949071	-0.2680809
Z7L	-0.1471652	-0.140136	-0.1233494	-0.127599	-0.1746609	-0.1545594	-0.1971842	-0.263926	-0.2743787	-0.2680447	-0.302809	-0.2482427	-0.2310964	-0.2683322	-0.2589002	-0.2322754	-0.2629535	-0.2559105	-0.2508227	-0.2687091	-0.2281325	-0.2263029	-0.2413373	-0.2048055	-0.2506627	-0.2668038	-0.2910482	-0.2547074	-0.2685095	-0.2614716	-0.2729931	-0.2500344	-0.2761566	-0.2711101	-0.2596954	-0.2633064	-0.2959329	-0.3267969	-0.2979191	-0.2476299	-0.2612341	-0.3015886	-0.2878227	-0.2957401	-0.2558675	-0.2654613	-0.2228485	-0.2792651	-0.2838003
Z8L	-0.2406713	-0.1812926	-0.1630757	-0.1947728	-0.2239294	-0.2334251	-0.2542289	-0.2837642	-0.2740292	-0.2860671	-0.2968141	-0.2818434	-0.2834578	-0.3001153	-0.295284	-0.2482874	-0.25195	-0.2588537	-0.2567849	-0.2426506	-0.2337539	-0.1663821	-0.2384148	-0.1980947	-0.2020637	-0.2370086	-0.1832754	-0.1884905	-0.2714888	-0.268241	-0.2807986	-0.2417607	-0.2451515	-0.2216902	-0.198525	-0.2110327	-0.2520706	-0.266568	-0.2649294	-0.1985353	-0.1783769	-0.2472599	-0.211969	-0.1993666	-0.1862892	-0.1629019	-0.1675146	-0.1472995	-0.1723683
Z9L	-0.199062	-0.1745542	-0.1736386	-0.1916351	-0.2058176	-0.1806988	-0.191673	-0.2156472	-0.2507642	-0.2129191	-0.2424372	-0.2455904	-0.2407212	-0.2528554	-0.2262633	-0.2318193	-0.2132014	-0.1857849	-0.1620688	-0.2010688	-0.1473976	-0.1382892	-0.1811618	-0.1661188	-0.1775972	-0.2039725	-0.1638726	-0.1672892	-0.1544991	-0.1518967	-0.1701497	-0.143179	-0.1224596	-0.1067866	-0.1011738	-0.1385577	-0.1451687	-0.154167	-0.1576558	-0.1246592	-0.1445938	-0.1581446	-0.1260448	-0.1171239	-0.1258726	-0.09870568	-0.09858348	-0.126537	-0.110747
Z10L	-0.1312048	-0.08890706	-0.08518244	-0.08404991	-0.09204819	-0.09443545	-0.0802358	-0.09245095	-0.1039294	-0.138136	-0.1615508	-0.1030155	-0.1260516	-0.1391893	-0.1174854	-0.08449053	-0.1281033	-0.1394905	-0.1164217	-0.113926	-0.09640275	-0.06690878	-0.0691704	-0.1022048	-0.1046954	-0.1093046	-0.06893115	-0.04354905	-0.06484165	-0.1072461	-0.1133838	-0.113938	-0.1256695	-0.08024612	-0.08129088	-0.05596213	-0.1014561	-0.1039897	-0.1275301	-0.0694475	-0.06765921	-0.1291222	-0.121253	-0.1158744	-0.09683305	-0.09240448	-0.0652031	-0.07742857	-0.0864389
Z11L	-0.1083821	-0.07269191	-0.07786058	-0.09476248	-0.1137487	-0.09065576	-0.07329088	-0.1070723	-0.09965576	-0.1082289	-0.1307522	-0.1164096	-0.1151222	-0.1422065	-0.09910843	-0.07829949	-0.1091308	-0.08038899	-0.08598623	-0.07758003	-0.04513081	-0.01698451	-0.0565852	-0.006681583	-0.04643717	-0.04390533	-0.04750086	-0.02668503	-0.007225471	-0.01493459	-0.007142858	-0.02607917	-0.05140964	-0.03381583	-0.0288778	-0.01959897	-0.06658003	-0.07087952	-0.0830327	-0.02036489	-0.008120483	-0.03454905	-0.03867642	-0.03975903	-0.008507748	0.008900171	0.02371084	-0.001550774	-0.02819793
Z12L	-0.07891049	-0.03818417	-0.04668331	-0.06936489	-0.04862478	-0.06414458	-0.05550947	-0.06524441	-0.03514802	-0.05492598	-0.100642	-0.07666608	-0.07793459	-0.08287608	-0.03594664	-0.01724441	-0.01966265	-0.004974183	0.006571426	0.001187609	0.01425129	0.02536317	-0.02574183	0.0118778	0.0084716	-0.02396041	0.006948363	0.04295869	0.03173322	0.02671257	-0.03590189	0.003466436	-0.007659205	-0.02134595	0.003858863	-0.01989501	-0.0325938	-0.02381756	-0.03219277	-0.006256454	-0.01781756	-0.06396902	-0.02060929	0.006481928	-0.004450947	0.02270224	0.02344406	-0.0305284	-0.01417728
Z13L	-0.0171377	0.03008606	0.008285713	-0.01108089	-0.01422547	-0.01270396	-0.005633388	-0.00858864	0.01629948	0.01121342	-0.02443029	-0.01499484	-0.008005161	-0.04233219	-0.006425126	0.01025301	0.01958692	0.006702237	0.007672977	0.01853012	0.02445611	0.04745439	0.02949053	0.02686919	0.05865232	0.02012565	0.04443029	0.04494664	0.06345783	0.07200344	0.05867298	0.05490706	0.03024268	0.02684165	0.06655593	0.07699656	0.02146472	0.004065405	0.01905508	0.02808606	0.07052839	0.03908434	0.03736661	0.0326093	0.07362995	0.065642	0.05769363	0.04446127	0.02946127
Z14L	0.03362478	0.05648021	0.03052496	0.04539243	0.04157659	0.04765232	0.03684165	0.06025302	0.08606884	0.07425474	0.04075043	0.04490189	0.05378313	0.04321687	0.08900687	0.08902754	0.07123924	0.07086231	0.06938554	0.03026161	0.08118244	0.09085714	0.08879518	0.07664372	0.05633391	0.06319621	0.08480895	0.09948882	0.09881411	0.09930464	0.06887264	0.08530981	0.09442169	0.1121067	0.1398778	0.1234888	0.1237831	0.12721	0.07869019	0.1167126	0.0950086	0.04742169	0.01009811	0.03884682	0.05688124	0.07627538	0.1057177	0.06419966	0.02696385
Z15L	0.03885542	0.08868846	0.05472117	0.03072805	0.0380327	0.05348365	0.06126162	0.06694664	0.08957315	0.07644751	0.07285542	0.06757659	0.05731669	0.04341307	0.06848537	0.06594492	0.09510671	0.08121686	0.07045783	0.05599311	0.08762823	0.06087436	0.04595525	0.06581067	0.05603442	0.04048021	0.07428572	0.1001411	0.1239535	0.1231824	0.1243976	0.1232306	0.1251721	0.156191	0.2108313	0.1680379	0.1651015	0.1537745	0.1260275	0.1579742	0.1338881	0.08003959	0.05978485	0.04313253	0.04315835	0.04967126	0.05390189	0.04109811	0.03916867
Z16L	0.07187091	0.1209501	0.103241	0.07685026	0.04813942	0.04376076	0.110105	0.130031	0.1400964	0.1116833	0.1137625	0.08382616	0.08053529	0.09604647	0.1286007	0.129506	0.08664544	0.1023769	0.1143821	0.05188124	0.08495869	0.1251377	0.07479174	0.1060052	0.08784509	0.05991394	0.110654	0.172	0.1325904	0.1606747	0.1807074	0.187475	0.1593184	0.2218657	0.2489484	0.2747642	0.2355198	0.1986076	0.1670327	0.2022823	0.1951325	0.1072169	0.0780895	0.07095869	0.06502926	0.0761222	0.1169931	0.09485714	0.08368675
Z17L	0.1223322	0.1605387	0.1645732	0.1410568	0.1311997	0.1527676	0.1736936	0.2255422	0.2833133	0.2439966	0.180432	0.1820534	0.1778778	0.1650361	0.1899208	0.1640964	0.1342048	0.1585301	0.1440895	0.1200344	0.175852	0.1444991	0.08432185	0.09476764	0.09273666	0.08395353	0.1314819	0.1924768	0.1833821	0.20621	0.1594854	0.1242203	0.1280103	0.1957814	0.2008227	0.1863236	0.1876472	0.1578055	0.1336781	0.1608502	0.1389931	0.07441824	0.06735284	0.09360586	0.07943718	0.07880723	0.09070912	0.09904131	0.07502926
Z18L	0.1569742	0.1291842	0.1275749	0.1313787	0.1198571	0.1284974	0.1532375	0.1918021	0.2222358	0.1966403	0.1671687	0.1826902	0.1885714	0.1656007	0.1763305	0.1764561	0.1326506	0.1576523	0.1591119	0.1515749	0.1394441	0.1076007	0.08848708	0.1074217	0.1324441	0.1325181	0.1671738	0.2054458	0.1821136	0.2026523	0.1763408	0.143062	0.1108657	0.1565215	0.2242203	0.214284	0.2058554	0.1539346	0.1294613	0.1545215	0.1277831	0.04986747	0.07072978	0.09478141	0.1057814	0.08261618	0.1044079	0.08142169	0.07401033
Z19L	0.1494423	0.1861515	0.2103391	0.176494	0.1766747	0.1965766	0.2438554	0.2870809	0.3361859	0.2965783	0.261494	0.2982134	0.2990379	0.2375852	0.2005318	0.279716	0.2558382	0.2897745	0.2683649	0.2300207	0.2213838	0.1829208	0.1374389	0.1521756	0.1802823	0.1549071	0.194358	0.2028124	0.2035456	0.147389	0.1038985	0.09085198	0.06864371	0.09648193	0.1472375	0.1334269	0.1477625	0.1430843	0.1172306	0.1445955	0.1584251	0.08956282	0.1255095	0.167821	0.1336076	0.1361635	0.188	0.1738485	0.1023322
L1Z	-0.04424097	-0.02861274	-0.01774699	-0.01690361	0.0001549054	-0.02507745	-0.02643373	-0.04779862	-0.03606197	-0.02057659	0.001203091	0.005721166	0.03302582	0.08495868	0.083895	0.06353184	-0.01822892	-0.05574353	-0.03550775	-0.04523064	-0.0644475	-0.07151119	-0.08282099	-0.08723407	-0.1332926	-0.1730086	-0.1972289	-0.2170241	-0.2362358	-0.2660396	-0.3175422	-0.2478502	-0.2644578	-0.2278572	-0.1849914	-0.1827573	-0.190654	-0.2290516	-0.2332186	-0.1730981	-0.1543167	-0.1585301	-0.1059277	-0.09013252	-0.1255525	-0.1529845	-0.1424699	-0.1544096	-0.1247332
L2Z	-0.07365576	-0.04287092	-0.05574355	-0.1463528	-0.1448761	-0.1560671	-0.1533477	-0.1687694	-0.1630861	-0.1222289	-0.1040103	-0.03381068	-0.05515147	-0.09095525	-0.08450258	-0.07734251	-0.1600224	-0.1498537	-0.1211962	-0.1288296	-0.07427366	-0.05979001	-0.08709122	-0.06222203	-0.1123494	-0.1446902	-0.1512874	-0.1758141	-0.2364544	-0.2761463	-0.2573735	-0.22458	-0.2015818	-0.1991291	-0.2122892	-0.2180017	-0.2692926	-0.2776523	-0.2688554	-0.2022306	-0.1915318	-0.239012	-0.2258141	-0.1942117	-0.2276386	-0.2223614	-0.1865559	-0.1698055	-0.165716
L3Z	0.03636489	0.05062306	0.0327315	-0.02247676	-0.04451636	-0.05264887	-0.07360585	-0.1240534	-0.1070052	-0.1500086	-0.1549449	-0.1556127	-0.1375714	-0.1525473	-0.1248847	-0.150222	-0.1556799	-0.1284578	-0.134284	-0.1715714	-0.1302375	-0.09767814	-0.0922272	-0.05988124	-0.08339071	-0.09027882	-0.1085955	-0.08754733	-0.1272702	-0.1693924	-0.1845009	-0.1805869	-0.14279	-0.1560534	-0.1401583	-0.1728658	-0.1761497	-0.1896764	-0.2206437	-0.15763	-0.1352444	-0.153475	-0.1179501	-0.09315146	-0.1484751	-0.1673391	-0.1651256	-0.219568	-0.2767539
L4Z	0.02885714	0.01563339	-0.0386988	-0.005609294	0.03161962	0.01728399	-0.01312393	-0.09154905	-0.1036988	-0.1328468	-0.1178072	-0.121241	-0.09338554	-0.1052186	-0.0802771	-0.1032358	-0.1166024	-0.08391394	-0.1429346	-0.1331119	-0.115012	-0.1104372	-0.129432	-0.09278313	-0.1079053	-0.1255387	-0.0944389	-0.1213787	-0.1084286	-0.1408881	-0.1518416	-0.1540637	-0.1428795	-0.1386059	-0.1638726	-0.1809346	-0.2329484	-0.238012	-0.2271256	-0.1765938	-0.2002117	-0.233358	-0.2481084	-0.2249897	-0.2479553	-0.2337143	-0.2585439	-0.317611	-0.3064458
L5Z	0.002051638	0.03534768	0.01960241	0.01743202	-0.004208259	-0.01396901	-0.06563511	-0.1032151	-0.09364544	-0.1392892	-0.1854165	-0.1619243	-0.1391411	-0.1636248	-0.1086299	-0.1701893	-0.2065886	-0.1643959	-0.1503425	-0.1853838	-0.1480861	-0.1239191	-0.1132375	-0.0808055	-0.1097384	-0.1370482	-0.1429587	-0.1473098	-0.1855215	-0.1940293	-0.1781601	-0.2012478	-0.1866334	-0.2025129	-0.2415525	-0.239704	-0.2453718	-0.2994682	-0.307537	-0.2529621	-0.2329191	-0.2797539	-0.2667728	-0.2335886	-0.2500241	-0.2527401	-0.2566764	-0.298864	-0.2988021
L6Z	-0.08967987	-0.04867986	-0.08320482	-0.08113942	-0.06432013	-0.08444923	-0.1100981	-0.148852	-0.1693563	-0.1889398	-0.1811256	-0.1889845	-0.1749208	-0.1993907	-0.2054251	-0.1784028	-0.1981652	-0.2222117	-0.2350878	-0.2078417	-0.1697349	-0.1446127	-0.152778	-0.1352599	-0.1965611	-0.2119845	-0.1873047	-0.1725095	-0.1926971	-0.2433494	-0.2309122	-0.2154045	-0.2299776	-0.2447986	-0.2578296	-0.2949226	-0.322074	-0.2799707	-0.3057143	-0.2832737	-0.3043477	-0.3154131	-0.3091411	-0.2852805	-0.2773838	-0.2769948	-0.2355232	-0.2699759	-0.3276248
L7Z	-0.1695628	-0.1573907	-0.184043	-0.2087969	-0.2169656	-0.1931687	-0.2340017	-0.277685	-0.3147091	-0.3053133	-0.3048141	-0.2964578	-0.2857694	-0.2871205	-0.2777177	-0.2703322	-0.3109828	-0.3159002	-0.2756954	-0.2979914	-0.250074	-0.2457676	-0.2151721	-0.2051773	-0.2689535	-0.3028864	-0.2811635	-0.2661428	-0.2943219	-0.2740843	-0.3176299	-0.3006867	-0.3267126	-0.346759	-0.3578778	-0.331549	-0.3332461	-0.3556988	-0.3786988	-0.3501962	-0.3513373	-0.3592513	-0.3380654	-0.3091498	-0.3309294	-0.3689122	-0.3561979	-0.3947762	-0.4056093
L8Z	-0.2127762	-0.175315	-0.2470861	-0.2426076	-0.1938571	-0.184222	-0.2241291	-0.2873184	-0.2772358	-0.3233769	-0.3598795	-0.3376558	-0.3247246	-0.3451532	-0.2931928	-0.3207315	-0.316167	-0.3001996	-0.3046506	-0.3417022	-0.3106626	-0.2706971	-0.302778	-0.2844888	-0.2887177	-0.3364854	-0.3152823	-0.3060826	-0.3317435	-0.3612375	-0.3456385	-0.3135439	-0.366327	-0.3595852	-0.3345164	-0.3530482	-0.3629467	-0.4082169	-0.4103236	-0.306389	-0.2975646	-0.343537	-0.3338692	-0.3269966	-0.3099931	-0.3284699	-0.2966971	-0.3058176	-0.331475
L9Z	-0.2929828	-0.2503804	-0.2569828	-0.2537315	-0.2537332	-0.294494	-0.2758141	-0.3330912	-0.3372995	-0.3757659	-0.3896936	-0.368401	-0.3830895	-0.3756248	-0.3537608	-0.326938	-0.3390344	-0.310969	-0.3114045	-0.3389019	-0.3080775	-0.2510103	-0.2686833	-0.2494148	-0.3062082	-0.3398158	-0.3430671	-0.2985766	-0.3138623	-0.3246282	-0.3503236	-0.3048296	-0.3097332	-0.3044613	-0.3175766	-0.3154561	-0.3761411	-0.3720189	-0.3634509	-0.3281377	-0.3195163	-0.3477952	-0.3454096	-0.3203838	-0.2694682	-0.270537	-0.2598916	-0.2842771	-0.2930482
L10Z	-0.2486506	-0.2114733	-0.2139948	-0.2318623	-0.2482289	-0.2198503	-0.213296	-0.1852238	-0.2018141	-0.2257539	-0.2319415	-0.2231411	-0.2488399	-0.2638468	-0.2107625	-0.2150774	-0.2247935	-0.2072117	-0.2083201	-0.2115972	-0.1739914	-0.1440895	-0.2113236	-0.2017418	-0.1713373	-0.2029639	-0.2241945	-0.1585525	-0.1570757	-0.2056506	-0.1597263	-0.1315456	-0.1901583	-0.2054268	-0.1785731	-0.2244028	-0.2852651	-0.2582152	-0.2189157	-0.186568	-0.1788107	-0.2307263	-0.2104544	-0.2176368	-0.175284	-0.1445714	-0.1305542	-0.1766041	-0.2099501
L11Z	-0.1713442	-0.1583769	-0.1784991	-0.1641859	-0.173778	-0.2035353	-0.2155886	-0.203463	-0.1902117	-0.1896403	-0.2409484	-0.2155095	-0.196494	-0.2287453	-0.1911756	-0.170883	-0.1474561	-0.1484045	-0.1483907	-0.1253047	-0.09507917	-0.1486713	-0.1698468	-0.1478434	-0.1147281	-0.1332995	-0.1197384	-0.08161618	-0.08209983	-0.1303253	-0.1166351	-0.08048364	-0.1279002	-0.1015783	-0.09727022	-0.09968158	-0.1521807	-0.1922857	-0.1787022	-0.168401	-0.1502324	-0.1463511	-0.1373942	-0.1678262	-0.1298038	-0.1448158	-0.09801893	-0.1223425	-0.1138933
L12Z	-0.1404458	-0.09010154	-0.118105	-0.1343374	-0.1539535	-0.1330774	-0.1178847	-0.11679	-0.1102031	-0.1595491	-0.183148	-0.1502565	-0.1347487	-0.1573855	-0.1123959	-0.1227315	-0.1351394	-0.1067022	-0.09303442	-0.09859552	-0.05783993	-0.02686231	-0.0868451	-0.0846265	-0.13079	-0.1315869	-0.08871084	-0.08241824	-0.08510843	-0.08849914	-0.1007212	-0.1036523	-0.1208365	-0.1193167	-0.07357487	-0.0919019	-0.09264888	-0.1003133	-0.1409931	-0.09920998	-0.09544578	-0.1028089	-0.08992771	-0.08000516	-0.07248192	-0.06496902	-0.0209105	-0.06459381	-0.09715663
L13Z	-0.07175731	-0.02679518	-0.04570224	-0.06362651	-0.05683477	-0.01463339	-0.00508606	-0.06202754	-0.06273666	-0.04900516	-0.05070396	-0.0544957	-0.05468674	-0.05490017	-0.0325043	-0.00976592	-0.04024441	-0.001096386	-0.021284	-0.04264888	0.001755592	0.02559552	-0.003764202	-0.008571427	0.008831327	-0.03764372	-0.02313942	0.01586919	0.01097935	0.003499139	0.001404474	0.00500172	0.001647162	-0.01131326	0.008566268	0.01115491	-0.003710845	-0.0165611	-0.04143545	0.004760759	0.008538724	-0.0478537	-0.05814458	-0.02861962	0.003626505	0.008039588	0.03450947	0.0143494	0.004714284
L14Z	-0.02318933	-0.003975902	-0.01818072	-0.001882958	0.0005232347	-0.02795869	-0.008072293	-0.001969021	-0.005351117	-0.01956971	-0.011463	-0.02358176	-0.005106711	-0.04042341	-0.01471945	0.03165921	0.02573321	0.06904303	0.04945611	-0.01147677	0.0548778	0.08901721	0.07090017	0.05527711	0.04551635	-0.02823752	0.005235803	0.04947676	0.112525	0.09470568	0.06924441	0.09649225	0.04562995	0.02886059	0.073358	0.06813769	0.03640103	0.0477556	0.03748021	0.06060586	0.05526506	0.0231222	0.05185542	0.04247332	0.02038727	0.02423408	0.05348021	0.0267969	0.02107573
L15Z	0.04409122	0.05639587	0.04748881	0.05105507	0.0152444	0.02630637	0.01378657	0.0306988	0.0758864	0.04917383	0.008099827	0.0556747	0.05440792	0.01384509	0.05453184	0.04094148	0.05728916	0.0592358	0.0572272	0.02414802	0.06493804	0.104327	0.06427367	0.1210344	0.0692926	0.04404647	0.08262134	0.1043511	0.1305525	0.1126024	0.09772977	0.111852	0.05838899	0.1007522	0.1572616	0.1773855	0.1387849	0.1215766	0.05866093	0.1088451	0.1003614	0.07921859	0.09699483	0.1011704	0.09584853	0.08390878	0.1188244	0.08848365	0.03584509
L16Z	0.05034596	0.04125129	0.03711704	0.04410499	0.02479174	0.0620086	0.07476076	0.09916007	0.1217074	0.1267883	0.07013769	0.04031325	0.07722547	0.02409294	0.07450602	0.1110086	0.07611015	0.08182788	0.06867642	0.07557487	0.1131549	0.1261343	0.1093356	0.08919621	0.08260757	0.08098968	0.155148	0.1576867	0.1573356	0.1710155	0.1863821	0.1845886	0.1555577	0.187969	0.2276179	0.2303373	0.2380929	0.2131084	0.1686661	0.1906523	0.196346	0.1027797	0.09451291	0.1222444	0.136432	0.1188021	0.1205559	0.1113305	0.1170447
L17Z	0.006583479	0.02629948	0.02772634	0.077716	0.02365404	0.01428055	0.08927367	0.126938	0.1277453	0.110241	0.08485542	0.1075611	0.07045955	0.0734148	0.1159277	0.1193046	0.08745955	0.1073976	0.07200516	0.07379174	0.1067676	0.06461102	0.02912048	0.05618417	0.01265921	-0.01911532	0.0396833	0.1475318	0.1921274	0.1856127	0.1504217	0.1063752	0.1206919	0.1702702	0.1931377	0.1908795	0.1988554	0.185716	0.134031	0.1510482	0.1624578	0.1004802	0.09293115	0.1199639	0.09730121	0.09863682	0.1134182	0.0970568	0.09055422
L18Z	0.02066265	0.03621686	0.0457315	0.04273322	-0.001	0.03177797	0.08290706	0.09540792	0.166463	0.1567831	0.124883	0.09381411	0.06109811	0.06434252	0.1040103	0.1179776	0.08844749	0.06916523	0.05616351	0.03872633	0.08688812	0.06090706	0.007965581	0.03750946	0.05322891	0.03825818	0.06124613	0.09361101	0.1924217	0.1964871	0.1488744	0.1636024	0.1089604	0.1309587	0.1555904	0.1640052	0.1539191	0.07722547	0.06382099	0.1142255	0.09742857	0.08509467	0.05319449	0.05716007	0.05546816	0.0885611	0.1030843	0.09833219	0.03725473
L19Z	0.1336454	0.1554303	0.151969	0.2110689	0.1998313	0.2028675	0.2118331	0.2885439	0.3246368	0.2951704	0.2279398	0.2439226	0.2393683	0.2047969	0.198537	0.2580155	0.2100688	0.1892134	0.191895	0.1532599	0.1332513	0.07806024	0.06834767	0.07125818	0.08912393	0.06548021	0.09543373	0.1694165	0.157685	0.1401033	0.107957	0.06122375	0.01652668	0.08963339	0.1294079	0.1282565	0.1225835	0.06243889	0.01945267	0.06913597	0.113895	0.08959552	0.09039415	0.07662651	0.1123735	0.07783821	0.08489157	0.07996041	0.04056282
L20Z	0.09979173	0.1653305	0.1494544	0.1957435	0.1745869	0.1825697	0.2724441	0.3220809	0.365525	0.3009312	0.25842	0.2610861	0.2874682	0.2500138	0.2975164	0.31137	0.2463339	0.2255129	0.244105	0.1981583	0.1967522	0.1991876	0.09910326	0.1396988	0.137809	0.09001377	0.1481205	0.136093	0.128759	0.1317057	0.07452668	0.01271601	0.05904647	0.07342341	0.07977797	0.1072014	0.1236454	0.1090861	0.08455594	0.08019965	0.1278537	0.06344578	0.1246902	0.156883	0.1492926	0.1657952	0.1427625	0.1010138	0.07771428
L1L	-0.07967125	-0.02491394	-0.01172117	-0.006815836	-0.004851977	-0.03055249	-0.05328227	-0.07417039	-0.06129433	-0.01751119	-0.01481583	-0.00897075	-0.05235801	-0.002581745	0.05529948	0.04762478	-0.003397595	-0.01424785	-0.05294664	-0.08087608	-0.1016523	-0.06035112	-0.06169018	-0.09246816	-0.133463	-0.1892237	-0.1492496	-0.1890792	-0.1782065	-0.1731893	-0.2221205	-0.1819294	-0.1541308	-0.1537814	-0.1675818	-0.1913494	-0.2210069	-0.237642	-0.2628967	-0.1512616	-0.104716	-0.1249621	-0.1077143	-0.05746471	-0.08801377	-0.1118898	-0.09364029	-0.09442169	-0.08405163
L2L	0.001430297	0.02145267	0.02837866	-0.02240963	-0.0604234	-0.05640792	-0.05035283	-0.09557487	-0.1361945	-0.09619621	-0.1311945	-0.1276661	-0.104716	-0.1826058	-0.1275508	-0.06690706	-0.06677969	-0.002407913	-0.0392031	-0.04535112	0.01285026	0.01408606	-0.0374148	0.01558691	0.003962136	-0.009595526	-0.07432359	-0.1688055	-0.2209828	-0.2079157	-0.199012	-0.1388571	-0.1027108	-0.08646644	-0.1309484	-0.1714768	-0.2232891	-0.2458744	-0.2138399	-0.1469415	-0.1258847	-0.1853752	-0.1202874	-0.1079208	-0.09869362	-0.1459862	-0.2387263	-0.2318382	-0.2455955
L3L	-0.08393804	-0.0619432	-0.04334596	-0.06620137	-0.0598055	-0.05013942	-0.06356626	-0.1047349	-0.1145886	-0.105864	-0.1285267	-0.09281067	-0.087821	-0.1015422	-0.08632186	-0.05611532	-0.1044389	-0.1481515	-0.1149363	-0.1270723	-0.151599	-0.07635629	-0.09959725	-0.08479346	-0.1106127	-0.1168709	-0.095179	-0.1276058	-0.1372823	-0.13579	-0.1903546	-0.1864251	-0.177389	-0.2198468	-0.2236988	-0.2725301	-0.2772444	-0.3099225	-0.2996454	-0.2109673	-0.2266454	-0.2707831	-0.1823993	-0.1185422	-0.2006351	-0.1832668	-0.2278089	-0.2871583	-0.3121549
L4L	0.0310654	0.03965577	0.0250086	0.03928572	0.02220654	-0.01591566	-0.01756626	-0.09515146	-0.1310929	-0.1126919	-0.1859432	-0.1357315	-0.1191842	-0.1186299	-0.1275181	-0.1042737	-0.1453649	-0.1607917	-0.1465353	-0.1346179	-0.1296523	-0.1176334	-0.104642	-0.08616351	-0.09537521	-0.1526799	-0.153	-0.1358778	-0.1484337	-0.1649656	-0.176716	-0.118716	-0.1367556	-0.1765129	-0.1842048	-0.2077435	-0.239296	-0.2338141	-0.2765869	-0.2358382	-0.2172874	-0.2565456	-0.2611033	-0.2656661	-0.2824303	-0.2988227	-0.2685577	-0.3483219	-0.361926
L5L	-0.01735801	0.02449914	-0.04591394	-0.06171084	-0.06971428	-0.07570051	-0.08048021	-0.1444991	-0.1784647	-0.1889948	-0.2093236	-0.1843683	-0.181296	-0.1752324	-0.1889346	-0.207105	-0.1942599	-0.2196403	-0.1803787	-0.1781532	-0.1562255	-0.1430155	-0.1460688	-0.1388657	-0.1661343	-0.1659862	-0.1626334	-0.1729518	-0.2219862	-0.220704	-0.234759	-0.2278399	-0.2688881	-0.2697573	-0.2723666	-0.2803184	-0.3532978	-0.3537418	-0.3430516	-0.3080275	-0.3068709	-0.3771824	-0.3420912	-0.3490792	-0.326611	-0.331327	-0.338148	-0.3734286	-0.3915714
L6L	-0.08060241	-0.05402926	-0.1148003	-0.1139966	-0.133284	-0.1288244	-0.1200034	-0.1878554	-0.2164699	-0.2789226	-0.275907	-0.2523029	-0.2213408	-0.2506988	-0.2501463	-0.2687022	-0.3068451	-0.247043	-0.2137418	-0.2575886	-0.1899811	-0.187852	-0.1979793	-0.1813735	-0.2210723	-0.2304131	-0.2608037	-0.2785508	-0.3236867	-0.3474595	-0.3409535	-0.2857694	-0.3077573	-0.3458881	-0.3813219	-0.4154199	-0.4187436	-0.4376145	-0.4337797	-0.3969036	-0.3712496	-0.4052599	-0.4006127	-0.3532134	-0.3712737	-0.3722685	-0.390537	-0.4649879	-0.4371101
L7L	-0.2401153	-0.229043	-0.2650688	-0.2589794	-0.2911704	-0.2736867	-0.2875938	-0.2861584	-0.3703287	-0.3968141	-0.4327418	-0.3970052	-0.4271463	-0.4711669	-0.4383391	-0.4293804	-0.4741721	-0.449549	-0.4373494	-0.431809	-0.4107349	-0.3791652	-0.392568	-0.3667762	-0.3873322	-0.4577522	-0.4250361	-0.4519105	-0.5010241	-0.5518107	-0.5322634	-0.4890568	-0.5173459	-0.5481066	-0.5977866	-0.6067453	-0.631117	-0.6235715	-0.6498572	-0.565654	-0.5671962	-0.5814062	-0.5523838	-0.5406403	-0.5118193	-0.5255852	-0.5727435	-0.615265	-0.6463133
L8L	-0.3011084	-0.2969466	-0.3370998	-0.3535577	-0.3056764	-0.3462048	-0.3070723	-0.3812427	-0.4042599	-0.4287831	-0.439253	-0.409179	-0.4338072	-0.4481325	-0.4317453	-0.442012	-0.4371222	-0.4132031	-0.3968503	-0.4173133	-0.3946007	-0.3749552	-0.4052633	-0.3647676	-0.3904406	-0.4187694	-0.4022547	-0.3996007	-0.4253614	-0.4487969	-0.4942375	-0.4633804	-0.4989449	-0.4942186	-0.4948571	-0.4777074	-0.5146282	-0.5603976	-0.562055	-0.4811773	-0.4622737	-0.4558812	-0.4256781	-0.4320809	-0.4379501	-0.4163391	-0.4078176	-0.4613167	-0.4593098
L9L	-0.2703752	-0.2763322	-0.3051342	-0.3178984	-0.3542134	-0.3613356	-0.3066162	-0.3439346	-0.3804561	-0.3832823	-0.379537	-0.3392048	-0.3716317	-0.3934337	-0.3957539	-0.3782771	-0.3941119	-0.4041738	-0.3648434	-0.3309139	-0.3398675	-0.3022788	-0.3232203	-0.3093184	-0.3400241	-0.3352547	-0.3077057	-0.3114836	-0.3475852	-0.3732978	-0.3513236	-0.3420052	-0.3794888	-0.3741291	-0.3354819	-0.3811463	-0.3983081	-0.4618158	-0.4064131	-0.3604888	-0.3486747	-0.3686299	-0.3633735	-0.2987694	-0.2778503	-0.250716	-0.2763408	-0.2979914	-0.3196782
L10L	-0.2831497	-0.244938	-0.2466386	-0.2285852	-0.1965043	-0.2075078	-0.2202358	-0.2499776	-0.2637969	-0.2598227	-0.2799793	-0.2277246	-0.2447194	-0.2688296	-0.2434148	-0.2388692	-0.244105	-0.234568	-0.2245404	-0.193389	-0.1711067	-0.1808864	-0.2176816	-0.1823408	-0.1782599	-0.2017108	-0.1945731	-0.1827676	-0.2046489	-0.2065163	-0.209179	-0.1629363	-0.183062	-0.1972117	-0.2042788	-0.1876661	-0.2003133	-0.2526127	-0.2532564	-0.2145611	-0.1939983	-0.2496213	-0.227938	-0.1637057	-0.1711515	-0.1765852	-0.1621239	-0.1833632	-0.1944096
L11L	-0.2117625	-0.1794836	-0.1930275	-0.1647126	-0.1999742	-0.2138434	-0.1851601	-0.207685	-0.2336902	-0.2216076	-0.2074802	-0.2033167	-0.216105	-0.231315	-0.2231101	-0.2046213	-0.1795938	-0.2008021	-0.1994423	-0.2061239	-0.1357694	-0.148253	-0.207401	-0.1724372	-0.1723184	-0.1873632	-0.1514578	-0.1499983	-0.1670069	-0.184654	-0.1947435	-0.1829415	-0.1820344	-0.187537	-0.2168365	-0.1956592	-0.2131824	-0.2064406	-0.2394441	-0.230253	-0.1900224	-0.2437074	-0.2357212	-0.1883528	-0.1623838	-0.1431704	-0.1368589	-0.181685	-0.2050379
L12L	-0.1134561	-0.1138503	-0.1028451	-0.07980551	-0.1229845	-0.100568	-0.07984682	-0.08665921	-0.1167659	-0.1170103	-0.1154785	-0.1128933	-0.08883821	-0.1358675	-0.1163442	-0.0857229	-0.0837315	-0.08175903	-0.06607745	-0.07184853	-0.03987091	-0.03378485	-0.05512048	-0.0268537	-0.05177969	-0.08509466	-0.06307573	-0.02587607	-0.0288864	-0.03654561	-0.07774699	-0.08954389	-0.08216523	-0.06128227	-0.03390361	-0.03370912	-0.07768503	-0.09458864	-0.09130809	-0.02761102	-0.07109467	-0.120327	-0.09600689	-0.05399656	-0.04880206	-0.06029088	-0.03286919	-0.04822892	-0.0583494
L13L	-0.05775903	-0.02692943	-0.06481411	-0.03491222	-0.03119622	-0.02820654	-0.03999483	-0.07016695	-0.04032874	-0.03249398	-0.04943373	-0.02270568	-0.05367642	-0.03728572	0.0004939756	0.0216506	-0.008714285	-0.01608262	-0.00776592	-0.009932876	0.01520654	0.04016179	0.02142513	0.02139415	-0.03263683	-0.04399656	-0.02873494	0.02622203	0.01649226	0.01249053	0.03298451	0.01187607	0.005635113	0.03959725	0.05793459	0.03755594	0.01846472	0.01581067	-0.03133735	0.0267883	0.001046473	-0.008876076	-0.01005852	0.008583478	0.04585026	0.02612392	0.04129087	0.026642	-0.03649914
L14L	0.03141308	0.04093804	0.02621859	0.03540103	0.02017212	0.01349054	0.02240448	0.04451635	0.04111704	0.05319449	0.02921687	0.03389673	0.07141824	0.03241308	0.05581239	0.07320997	0.06962823	0.04798278	0.06169707	0.07430809	0.07916867	0.05896902	0.04662134	0.06159208	0.04338038	0.03321859	0.01807401	0.04632186	0.06483648	0.07607229	0.08721859	0.1076747	0.03283305	0.07675732	0.127883	0.1061549	0.09786574	0.06345094	0.03093115	0.0695525	0.07111532	0.05393287	0.04246644	0.05280379	0.0762444	0.08961274	0.1190361	0.05897074	0.04160757
L15L	0.0320654	0.06374871	0.07344923	0.06440619	0.06112393	0.05770223	0.07512909	0.07509639	0.07803614	0.1005112	0.04648537	0.06053011	0.06856283	0.03969019	0.06340104	0.0818623	0.06715318	0.05624612	0.06715663	0.06950946	0.1260878	0.1077986	0.07208778	0.07371601	0.01985886	0.02908606	0.04893115	0.1052358	0.1354768	0.1739415	0.1251704	0.1296885	0.1262134	0.144148	0.1713184	0.1583804	0.153549	0.1194854	0.07634079	0.1198141	0.1106403	0.1220723	0.1171635	0.1279311	0.08978657	0.09939759	0.1258537	0.09676764	0.05716351
L16L	-0.03681067	-0.0177074	-0.01470568	-0.01010499	-0.009746987	-0.01121858	0.02938554	0.05968158	0.0426747	0.04298796	0.04143029	0.02939415	0.05646816	0.04016868	0.04446816	0.0401876	0.0002254765	0.03381239	0.05282272	0.04645439	0.03606369	0.007950086	-0.01905336	-0.006779688	-0.01005852	-0.007425129	0.05404303	0.145525	0.1639983	0.1927384	0.1290878	0.1279311	0.113969	0.1525008	0.170475	0.1912547	0.1517487	0.1214148	0.09306024	0.1249002	0.1368089	0.1038055	0.1071583	0.1391773	0.1167315	0.09447676	0.08207056	0.07976076	0.09543717
L17L	0.05743717	0.05122719	0.08298279	0.05709122	0.0304148	0.07015318	0.09731669	0.1357005	0.1791015	0.1559191	0.1360723	0.1227074	0.1223563	0.09064716	0.1342255	0.1581945	0.1271566	0.11658	0.1184251	0.11242	0.1064458	0.1207298	0.074642	0.09564027	0.07860585	0.06035284	0.06535799	0.1846764	0.2144286	0.2454113	0.2236592	0.2112891	0.1829191	0.2118761	0.2772737	0.2452978	0.1991102	0.1553838	0.1252117	0.1342788	0.1543184	0.1351911	0.1151084	0.1349019	0.1986523	0.1808089	0.1819346	0.1103855	0.1173718
L18L	0.14542	0.1635095	0.09659897	0.1506644	0.1416661	0.1478485	0.182988	0.2385422	0.2196179	0.2414768	0.2372324	0.2384888	0.216654	0.1848468	0.2314991	0.2238244	0.2200757	0.1957143	0.1989277	0.189105	0.1339673	0.1246041	0.09545955	0.1163373	0.1203752	0.08402754	0.1208503	0.2036833	0.2263133	0.226315	0.1910723	0.144494	0.1368726	0.1469621	0.2010017	0.2327625	0.2194923	0.1387831	0.1248864	0.1386196	0.1856902	0.146494	0.1445181	0.1728898	0.1840654	0.1787212	0.1892995	0.1607883	0.1245921
L19L	0.1412926	0.2015731	0.1881188	0.2103477	0.2339329	0.2361015	0.2702805	0.3098262	0.3680602	0.3270998	0.3136558	0.2900723	0.2773201	0.2467935	0.2869656	0.324043	0.3014458	0.2861119	0.2846644	0.2355955	0.2293941	0.2178038	0.1466145	0.1327728	0.1200327	0.1122926	0.1448158	0.1909467	0.2045662	0.2116041	0.1513339	0.08936833	0.07108262	0.1181962	0.1767195	0.196389	0.1899036	0.1888554	0.1447659	0.1512134	0.1315181	0.09791049	0.1410533	0.2144028	0.2398812	0.2342065	0.220179	0.175895	0.1594475
L1A	-0.02976764	-0.006628226	-0.02813081	-0.06486575	-0.06232358	-0.03871945	-0.05141997	-0.1103546	-0.1536678	-0.1703787	-0.1841222	-0.1607212	-0.2266317	-0.224926	-0.1838365	-0.2485904	-0.2490017	-0.2455095	-0.2424268	-0.2078985	-0.1537143	-0.1212341	-0.1671704	-0.1524131	-0.1676145	-0.2080275	-0.2179552	-0.2097866	-0.2829432	-0.2877711	-0.2889208	-0.2563356	-0.2594716	-0.3128468	-0.2850448	-0.3383253	-0.376167	-0.3933287	-0.3934733	-0.3491893	-0.3517195	-0.3828967	-0.391086	-0.3699673	-0.3419501	-0.342475	-0.3573563	-0.3696196	-0.4338795
L2A	-0.1464544	-0.1327539	-0.1537143	-0.2018365	-0.1681463	-0.1680206	-0.1825766	-0.2529363	-0.2676713	-0.3105886	-0.3232616	-0.3211394	-0.319957	-0.355179	-0.3167229	-0.32079	-0.3360878	-0.3443735	-0.2944733	-0.322852	-0.2912582	-0.2203167	-0.2448003	-0.2269794	-0.2663924	-0.2854561	-0.3172823	-0.2960843	-0.3506833	-0.376105	-0.3825008	-0.3634957	-0.3825319	-0.4201566	-0.436654	-0.4593804	-0.5022461	-0.512265	-0.4873184	-0.424969	-0.4224096	-0.4557367	-0.4385008	-0.4024389	-0.377506	-0.4059053	-0.3459294	-0.4719759	-0.4822014
L3A	-0.2902977	-0.2581893	-0.2605336	-0.2558279	-0.2856488	-0.2491101	-0.2553305	-0.2852272	-0.3356988	-0.3764148	-0.3759535	-0.371284	-0.3527693	-0.4009673	-0.4044716	-0.3914423	-0.3681928	-0.3431136	-0.3530034	-0.3386454	-0.3131446	-0.2577263	-0.2815387	-0.2682599	-0.270148	-0.2726041	-0.3051842	-0.309136	-0.3544114	-0.3690551	-0.3660413	-0.3534131	-0.414389	-0.4057435	-0.4011273	-0.4119157	-0.429253	-0.4620121	-0.4202616	-0.3639518	-0.3620534	-0.3908778	-0.3734062	-0.3537711	-0.2972203	-0.3074957	-0.3197848	-0.3888399	-0.3573597
L4A	-0.2521411	-0.2486919	-0.2680344	-0.2452375	-0.2491979	-0.2459225	-0.250315	-0.270463	-0.2717332	-0.3406041	-0.3221842	-0.2809277	-0.2848313	-0.3317866	-0.3280482	-0.3201257	-0.3309673	-0.3162788	-0.264957	-0.2500826	-0.2294682	-0.2338089	-0.2199966	-0.2304922	-0.2663873	-0.2960706	-0.2798709	-0.2606058	-0.2965026	-0.2834441	-0.2893201	-0.2664131	-0.2786833	-0.2787711	-0.3151618	-0.343086	-0.3853374	-0.3466575	-0.3310293	-0.2829208	-0.3065043	-0.330568	-0.3075439	-0.2271996	-0.2154114	-0.2315491	-0.2070706	-0.24821	-0.2550929
L5A	-0.1681205	-0.1545559	-0.167494	-0.1832169	-0.1885456	-0.1455766	-0.1491188	-0.1679931	-0.2069518	-0.2137625	-0.2289174	-0.1916265	-0.1700499	-0.1972255	-0.1923236	-0.2036627	-0.1808348	-0.1634492	-0.1334527	-0.1696299	-0.1435818	-0.1262203	-0.1477676	-0.1429449	-0.1045577	-0.1195422	-0.1303804	-0.1287521	-0.1494337	-0.1830413	-0.1563959	-0.1544596	-0.17721	-0.1881601	-0.1408365	-0.1609053	-0.2090344	-0.206778	-0.2115439	-0.1753425	-0.1820069	-0.205148	-0.1876489	-0.1809225	-0.1254492	-0.1258502	-0.1470602	-0.1584062	-0.152611
L6A	-0.06743029	-0.07017211	-0.08576076	-0.0644234	-0.07821686	-0.08640103	-0.07239414	-0.0657401	-0.08661618	-0.1159862	-0.09799827	-0.07185026	-0.1010155	-0.1071497	-0.07554561	-0.05812737	-0.051358	-0.04928571	-0.005746988	-0.05916867	-0.04569707	-0.02032874	-0.02917212	-0.02727883	-0.03738899	-0.02973666	-0.00566609	-0.01686747	-0.02569535	-0.04585542	-0.03066265	-0.03412909	-0.03014458	-0.04400688	0.004180723	-0.02771256	-0.06124269	-0.07776764	-0.09465921	-0.05427194	-0.06338554	-0.08625818	-0.08758347	-0.05426162	-0.03216007	-0.02535456	0.0155611	-0.03111015	-0.06001893
L1B	-0.03528227	-0.004901887	-0.03790017	-0.0401463	-0.04872977	-0.01837866	-0.01606368	-0.1036368	-0.1400912	-0.200358	-0.1672203	-0.1654733	-0.1861256	-0.2009053	-0.2069639	-0.1889828	-0.1860344	-0.1906558	-0.2083907	-0.1716764	-0.08685198	-0.05955594	-0.06080895	-0.05318933	-0.1193941	-0.1519776	-0.184938	-0.2264389	-0.2527315	-0.2955697	-0.289537	-0.2391239	-0.2311652	-0.2627831	-0.2728675	-0.3048606	-0.367234	-0.3948382	-0.3823838	-0.3597487	-0.3363976	-0.3349414	-0.3414217	-0.3335043	-0.3210671	-0.2961669	-0.3199157	-0.4018365	-0.4273442
L2B	-0.07459208	-0.07129432	-0.07710155	-0.0961136	-0.07770912	-0.01486919	-0.02274183	-0.1434785	-0.1771997	-0.2402599	-0.2593597	-0.2489088	-0.2886351	-0.3244922	-0.3054165	-0.3022151	-0.2847522	-0.2611033	-0.2283133	-0.2002616	-0.1291084	-0.08001205	-0.07200861	-0.1212427	-0.1668399	-0.1651584	-0.2193614	-0.2350258	-0.2900034	-0.3231721	-0.2804389	-0.2224957	-0.2680396	-0.3217263	-0.3679621	-0.4000293	-0.4919415	-0.4940946	-0.4757969	-0.3748606	-0.3875319	-0.4246351	-0.3843339	-0.3321291	-0.3147952	-0.3142565	-0.358809	-0.4530637	-0.4574784
L3B	-0.1937281	-0.1585697	-0.197864	-0.1878003	-0.1893941	-0.1611274	-0.1584028	-0.2018761	-0.2705869	-0.3701067	-0.3750482	-0.334988	-0.3452737	-0.372525	-0.3871532	-0.3914854	-0.3751515	-0.3483408	-0.2689036	-0.2655559	-0.2113701	-0.2006523	-0.2127556	-0.1821325	-0.1701188	-0.2186919	-0.2387676	-0.2586816	-0.295401	-0.3246282	-0.3041222	-0.3017263	-0.32463	-0.3907556	-0.3937039	-0.4358761	-0.4929759	-0.4981153	-0.5044441	-0.4527952	-0.4264509	-0.4008812	-0.3873029	-0.293494	-0.2662754	-0.2818589	-0.3395181	-0.4295783	-0.4318399
L4B	-0.2031876	-0.1967693	-0.2255559	-0.1990344	-0.2078692	-0.1742272	-0.181315	-0.2332823	-0.2705663	-0.3154699	-0.3046076	-0.2851102	-0.298673	-0.33437	-0.337821	-0.3478537	-0.293778	-0.283451	-0.2717108	-0.267272	-0.2678726	-0.2187573	-0.2392616	-0.2231669	-0.1999139	-0.2295404	-0.2304027	-0.2129071	-0.2381446	-0.2387195	-0.2741308	-0.2354888	-0.2703786	-0.3225215	-0.3447539	-0.3355456	-0.3666609	-0.3543339	-0.3770947	-0.2791446	-0.2476919	-0.2608451	-0.2337917	-0.2243873	-0.1855594	-0.172401	-0.1712083	-0.2518279	-0.2825336
L5B	-0.1593735	-0.1709346	-0.183284	-0.2292771	-0.2076885	-0.1440671	-0.158685	-0.2160327	-0.2324475	-0.2319002	-0.2615422	-0.232389	-0.2015938	-0.2663236	-0.2445577	-0.212463	-0.2043718	-0.2018021	-0.1678451	-0.1667349	-0.1508657	-0.1404303	-0.1655456	-0.1444096	-0.1807367	-0.1770069	-0.1713941	-0.1470379	-0.1413924	-0.1697039	-0.1827126	-0.176506	-0.215105	-0.217537	-0.1948072	-0.197494	-0.2558227	-0.2630069	-0.2590964	-0.2191067	-0.1745594	-0.1895611	-0.1632926	-0.1617384	-0.1203546	-0.1294096	-0.09085542	-0.1725043	-0.2105026
L6B	-0.1207676	-0.1222031	-0.105136	-0.1160998	-0.08758176	-0.09208433	-0.107883	-0.09790877	-0.1025577	-0.1388589	-0.1781463	-0.1382823	-0.1365835	-0.1615766	-0.1551429	-0.1338365	-0.1379105	-0.1257263	-0.1112186	-0.1184578	-0.08617728	-0.04568675	-0.08463167	-0.07197418	-0.06037178	-0.09023752	-0.09474182	-0.06086575	-0.04676764	-0.03137349	-0.02793976	-0.07966093	-0.0750568	-0.1017986	-0.1135869	-0.1132324	-0.1153528	-0.09582961	-0.09989673	-0.102568	-0.0414957	-0.09470396	-0.1290465	-0.09271945	-0.0225043	-0.04093459	-0.02625473	-0.1087435	-0.09297591
L7B	-0.06475214	-0.05163339	-0.06495869	-0.07008777	-0.06703615	-0.04154905	-0.05504131	-0.04554217	-0.05137522	-0.08710499	-0.1057195	-0.08708088	-0.05929088	-0.08372633	-0.07670224	-0.08432702	-0.03746644	-0.04282617	-0.0342444	-0.04460585	-0.0337315	-0.009845096	-0.03288124	-0.05393631	-0.04193976	-0.07559725	-0.03825818	-0.008253014	-0.005137694	-0.0006110153	0.008340789	0.001201375	-0.03266953	-0.04346127	-0.02327367	-0.009010326	-0.02929432	-0.04634768	-0.04986058	-0.05304475	-0.03942857	-0.04445955	-0.06414974	0.0005938023	-0.004710846	-0.006845099	0.04010327	-0.01203442	-0.03664372
L1C	0.0002891575	-0.02820826	-0.02049742	-0.05274871	-0.08730465	-0.04369707	-0.06899484	-0.1305955	-0.1952392	-0.2065663	-0.1842685	-0.1746076	-0.1308933	-0.1470826	-0.08776248	-0.1521893	-0.1800017	-0.1648244	-0.1129105	-0.1284165	-0.09642513	-0.07751291	-0.1178864	-0.1072874	-0.1384389	-0.153938	-0.1852083	-0.2206781	-0.239327	-0.268463	-0.233883	-0.2218313	-0.2532874	-0.2672065	-0.2336971	-0.2695611	-0.3088176	-0.338105	-0.3221532	-0.2843305	-0.264401	-0.3556971	-0.3414079	-0.3005112	-0.3163769	-0.2890103	-0.2803649	-0.3536127	-0.3534544
L2C	0.01833563	0.03361446	0.004647158	-0.0343735	-0.02925646	0.03679346	0.04006196	0.006449227	-0.08309466	-0.1885232	-0.2434802	-0.2125904	-0.251623	-0.2349862	-0.220673	-0.2469639	-0.2231876	-0.2189053	-0.1758038	-0.1627281	-0.04926335	0.02537177	0.0587883	0.0602685	-0.03043717	-0.09921515	-0.1604355	-0.2176902	-0.304506	-0.3806248	-0.2877642	-0.1968434	-0.2336231	-0.2726747	-0.3245628	-0.3452427	-0.4101687	-0.3819243	-0.3366127	-0.2361274	-0.2469535	-0.2780998	-0.2225267	-0.1970379	-0.1842547	-0.2109191	-0.2854234	-0.4028261	-0.4174836
L3C	-0.1310069	-0.08070913	-0.1052014	-0.1169071	-0.05233563	-0.01043546	0.0007865785	-0.1237676	-0.2351755	-0.3221549	-0.3085508	-0.2580843	-0.2756592	-0.3401549	-0.3424888	-0.3716661	-0.318778	-0.2494957	-0.1812565	-0.1298417	-0.06823924	-0.02233562	-0.02166781	-0.02666781	-0.04430636	-0.08995869	-0.109296	-0.1356282	-0.1847831	-0.2524647	-0.2072702	-0.1616661	-0.2081084	-0.3087057	-0.3616816	-0.4294114	-0.4952272	-0.547494	-0.5145749	-0.4359294	-0.3785387	-0.3600362	-0.3166248	-0.1981394	-0.184074	-0.2218227	-0.2913167	-0.3895491	-0.4192169
L4C	-0.1933683	-0.1851463	-0.1671463	-0.1130826	-0.1220052	-0.1117074	-0.1301979	-0.1722186	-0.2729191	-0.3141618	-0.3211205	-0.2871101	-0.2869139	-0.3325886	-0.3240843	-0.3438468	-0.3019966	-0.2613098	-0.2584062	-0.2198279	-0.2071411	-0.1222926	-0.1259105	-0.08459553	-0.09372805	-0.09680034	-0.09860585	-0.0938623	-0.1090069	-0.1739088	-0.2093666	-0.2254819	-0.250778	-0.3120052	-0.3561256	-0.3450568	-0.3935232	-0.3915405	-0.380117	-0.3123924	-0.310179	-0.3406076	-0.2970568	-0.2054647	-0.1888985	-0.1696644	-0.2138847	-0.2662668	-0.2947659
L5C	-0.1218485	-0.1142978	-0.1383941	-0.1500052	-0.1270155	-0.1025628	-0.09106024	-0.1241446	-0.1746936	-0.1904475	-0.226673	-0.1786007	-0.2174595	-0.2150998	-0.1888417	-0.2032995	-0.182136	-0.1711859	-0.09243202	-0.124401	-0.111241	-0.06623063	-0.0782272	-0.05818589	-0.07222548	-0.1070929	-0.120327	-0.1103649	-0.1180551	-0.1405783	-0.1477659	-0.1407074	-0.1628193	-0.1638399	-0.1882238	-0.1804269	-0.2138554	-0.2778761	-0.2356781	-0.170475	-0.1954871	-0.2016713	-0.203895	-0.1270448	-0.09082616	-0.1056282	-0.07775043	-0.1692874	-0.1930361
L6C	-0.09139931	-0.09075559	-0.07922203	-0.09689673	-0.09511187	-0.08197418	-0.07337693	-0.08867298	-0.08960413	-0.1221997	-0.1211119	-0.07063856	-0.0915043	-0.09279518	-0.1097659	-0.08881928	-0.07689845	-0.09759208	-0.06188124	-0.0832031	-0.06188124	-0.03390361	-0.08365576	-0.05880551	-0.08205163	-0.08823064	-0.06096214	-0.04486058	-0.02360585	-0.02401377	-0.02844578	-0.02781067	-0.03788296	-0.06011876	-0.03692427	-0.03258691	-0.04632014	-0.08309638	-0.09161101	-0.04477625	-0.05345095	-0.09641307	-0.08624956	-0.04644234	-0.02513425	-0.01141136	-0.008970738	-0.07139242	-0.0560568
L7C	-0.09364715	-0.07081756	-0.09077797	-0.07049398	-0.06248537	-0.07515318	-0.07591395	-0.07658176	-0.1028382	-0.1171394	-0.109463	-0.07335972	-0.06590017	-0.09637866	-0.06529776	-0.04559897	-0.05159036	-0.06308606	-0.03236316	-0.03895697	-0.0082358	-0.01382616	-0.02366609	-0.02384165	-0.02674871	-0.04833391	-0.04279518	-0.01936661	0.008328745	0.004025817	0.01605508	-0.01465921	-0.03764372	-0.02204991	0.009428572	0.01412565	-0.005099827	-0.0532444	-0.05670224	-0.03091394	-0.03819965	-0.05411188	-0.04424441	0.01103098	0.01250258	0.01059897	0.04488468	0.02382272	-0.04945267
L8C	-0.02667298	-0.009944925	-0.04397246	-0.00554561	0.01149225	-0.01190534	0.02872634	0.02797762	0.001395871	-0.01559897	0.0229673	0.0253735	-0.02503787	-0.00857659	0.03870396	0.04750602	0.04209122	0.04767298	0.0170654	0.02978657	0.07539931	0.08058003	0.0515284	0.06505507	0.0497642	0.003595526	0.0260568	0.02360757	0.0353494	0.05927539	0.0776833	0.07275388	0.05186402	0.04090361	0.05080207	0.08772806	0.08855422	0.05567125	0.01189673	0.01509122	0.02432186	0.007932876	0.02335284	0.0414389	0.01154389	0.03539759	0.08809294	0.03167298	-0.01011016
L1D	-0.09838898	-0.080642	-0.04892943	-0.03898106	-0.07776593	-0.0643408	-0.06984853	-0.1370465	-0.1521015	-0.1704251	-0.127191	-0.1101549	-0.1618864	-0.2033976	-0.1525818	-0.2110964	-0.2289518	-0.2579002	-0.2120792	-0.2139191	-0.1645353	-0.114506	-0.1099208	-0.05728915	-0.07528055	-0.0690568	-0.07168675	-0.1248778	-0.1581773	-0.1466386	-0.2041463	-0.1624475	-0.1603528	-0.1613735	-0.1774423	-0.2062255	-0.2354045	-0.2358864	-0.2724389	-0.2147418	-0.2174837	-0.2534682	-0.2350723	-0.1963924	-0.2146489	-0.2150912	-0.2364527	-0.2753821	-0.2998279
L2D	-0.04506024	-0.04073494	-0.06434423	-0.0633494	-0.04766438	-0.02253701	-0.03302754	-0.1392186	-0.194716	-0.1830964	-0.1406885	-0.08796385	-0.08774182	-0.09679862	-0.07946471	-0.144315	-0.1744888	-0.1691256	-0.1221429	-0.09324957	-0.1093442	-0.1330826	-0.1188348	-0.1003305	-0.1011222	-0.1104045	-0.08318933	-0.08438382	-0.1029157	-0.1617143	-0.2130516	-0.2039329	-0.1889122	-0.1736713	-0.1986248	-0.235759	-0.2661342	-0.2658279	-0.2413029	-0.1923064	-0.2305129	-0.245852	-0.2317952	-0.2047694	-0.1912582	-0.1737177	-0.1833856	-0.2792788	-0.2693356
L3D	-0.04129088	-0.04238554	-0.02065404	-0.006598961	0.003645436	0.02219105	-0.03223924	-0.1351119	-0.1784991	-0.2222341	-0.2557539	-0.2036971	-0.1786472	-0.2241325	-0.1740413	-0.1849759	-0.1302375	-0.06017212	0.03852496	-0.0154303	-0.07101033	-0.0725697	-0.09296386	-0.01839416	-0.03814458	-0.04722031	-0.03275388	0.008442338	-0.003981067	-0.0287074	-0.1338158	-0.1051996	-0.1487246	-0.1554974	-0.1446334	-0.1505404	-0.2487831	-0.2472065	-0.2042203	-0.1441669	-0.1629036	-0.2112857	-0.2307607	-0.2223098	-0.2027229	-0.1927848	-0.2137487	-0.2538778	-0.1994544
L4D	-0.01776076	0.002373492	0.02407745	-0.0002271967	-0.02320654	-0.06426506	-0.07933907	-0.1501756	-0.1722926	-0.2069518	-0.2136248	-0.1416317	-0.1397556	-0.2233184	-0.2429759	-0.2193287	-0.1949604	-0.147253	-0.09549741	-0.1450964	-0.1586162	-0.1042461	-0.1200861	-0.07348881	-0.06365749	-0.07195697	-0.05256971	-0.003118762	-0.0156747	-0.06695353	-0.1328761	-0.153358	-0.1713976	-0.1468967	-0.1960929	-0.2513064	-0.3134337	-0.310043	-0.298043	-0.2268709	-0.199525	-0.2312117	-0.2149966	-0.1380654	-0.09871428	-0.09771772	-0.1476007	-0.2058881	-0.2218864
L5D	-0.08349742	-0.06219277	-0.06318589	-0.09355077	-0.09804992	-0.08207056	-0.08986575	-0.1398296	-0.1496816	-0.1619501	-0.1621979	-0.1146695	-0.095537	-0.1161084	-0.132105	-0.1420499	-0.1246885	-0.1397022	-0.09600172	-0.07895353	-0.09966093	-0.06885198	-0.05613081	-0.05217728	-0.02809122	-0.07755077	-0.1002616	-0.04096386	-0.04003958	-0.06955422	-0.1020275	-0.09406885	-0.1070929	-0.09558003	-0.1230103	-0.1143167	-0.144957	-0.2045662	-0.1632547	-0.1442857	-0.1848726	-0.1917642	-0.182833	-0.1322324	-0.07478313	-0.06674527	-0.06464028	-0.08728916	-0.0833907
L6D	-0.109494	-0.1037917	-0.09711016	-0.09199828	-0.06956799	-0.07541996	-0.07049398	-0.08882787	-0.09903442	-0.124778	-0.1015439	-0.05798967	-0.07043374	-0.07711532	-0.0992926	-0.04663339	-0.03708089	-0.04497763	-0.03112392	-0.08296558	-0.03818072	-0.0229673	-0.02321515	0.03221686	0.02369707	-0.04214974	-0.04050602	-0.007555939	0.03372461	0.03719105	-0.01883821	-0.03415835	0.01130464	-0.02083821	-0.01122375	-0.0001944903	-0.03800172	-0.05051119	-0.04972117	-0.054716	-0.08937866	-0.1085404	-0.09582272	-0.04427883	-0.01065576	-0.01536317	-0.01677625	-0.02162823	-0.05565404
L7D	-0.0417315	-0.03601377	-0.01551463	0.002185887	-0.04154389	-0.0343735	-0.01834079	-0.006721171	-0.01816523	-0.04131842	-0.03006884	-0.0296179	-0.00812048	-0.009080892	-0.03970052	0.01912737	-0.003392427	-0.02693632	0.03329776	0.008994834	0.03316351	0.06517384	0.032821	0.03484337	-0.01437177	-0.0408864	-0.02504819	0.03043717	0.09800688	0.09476592	0.03019793	0.006356282	0.02374699	0.03648193	0.07443029	0.05177109	0.06704992	-0.01579001	-0.001611015	0.0310809	-0.000364888	-0.043642	-0.04190361	0.001729774	0.01665921	0.01722203	0.04181928	-0.01664888	-0.05569363
L8D	-0.05773838	-0.04983477	-0.03623236	-0.0503012	-0.03959208	0.0006316673	-0.01750086	-0.0008536968	-0.01992427	-0.02558004	-0.05622891	-0.02955938	-0.02958347	-0.007500862	0.01949398	0.03226334	0.03472806	0.004643717	0.02991222	0.03713942	0.07421859	0.06676591	0.04587436	0.05890533	0.0363666	-0.0003012065	0.05273838	0.09000517	0.08679518	0.112957	0.0813494	0.0659673	0.05975043	0.07639414	0.105895	0.1167831	0.08562822	0.04712737	0.005218588	0.01995525	0.04604819	-0.00309983	-0.01359553	0.04509811	0.08172461	0.05963339	0.08072289	0.04117384	0.00254389
L9D	0.06396041	0.0245938	0.04275559	0.02181756	0.04215662	0.07381411	0.08419621	0.1071136	0.1383442	0.1307728	0.0888864	0.05969707	0.04722547	0.04103442	0.08516867	0.07551463	0.09605851	0.08277453	0.09254389	0.07490534	0.08437522	0.1017349	0.07659208	0.08774527	0.07136489	0.02693976	0.03788468	0.07211876	0.1287143	0.1390654	0.1277367	0.1121084	0.114611	0.1605439	0.1834888	0.1811549	0.1623821	0.1269415	0.08123064	0.08611532	0.1108933	0.07006885	0.06957487	0.1020327	0.101358	0.1047487	0.1455318	0.1080448	0.1060017
L1E	-0.03030636	-0.02515318	-0.01665404	-0.01708262	0.01362479	0.003554212	-0.04719104	-0.1316093	-0.1342478	-0.07047333	-0.07766093	-0.00106197	-0.01475388	0.003967299	0.03314458	0.01033907	-0.02484338	-0.01623408	-0.02507573	-0.02187779	-0.05333907	-0.04372117	-0.06057487	-0.06247333	-0.06562306	-0.045642	-0.07033735	-0.1262754	-0.1503408	-0.1086799	-0.1274957	-0.07736661	-0.08234252	-0.09707401	-0.09813597	-0.1482427	-0.1872547	-0.1458348	-0.1752324	-0.1146695	-0.08050257	-0.111253	-0.1424991	-0.1128176	-0.1183167	-0.08661274	-0.04365921	-0.09216523	-0.09246127
L2E	-0.09590534	-0.04091222	0.01224096	-0.004275384	0.01175215	0.03607917	-0.006199653	-0.1473924	-0.1696145	-0.1073201	-0.05949397	0.007039588	0.009574875	-0.03007057	0.02098279	-0.05289673	-0.1070792	-0.08781239	-0.1121756	-0.0940241	-0.08328916	-0.07607572	-0.06118589	-0.03455766	-0.04423408	-0.02226161	-0.02944062	-0.03998795	-0.01177797	-0.05769191	-0.1029931	-0.09131325	-0.09395696	-0.09749914	-0.1436093	-0.1572169	-0.2162788	-0.2355095	-0.2578743	-0.2226385	-0.2154165	-0.218778	-0.2054062	-0.2234458	-0.2003614	-0.1477539	-0.1106024	-0.1406041	-0.130136
L3E	-0.1142496	-0.1348417	-0.1242444	-0.07289501	-0.0045043	-0.0005301219	-0.04472118	-0.141074	-0.1378038	-0.05149914	0.03116179	0.1060585	0.07861961	0.03105508	-0.0174475	-0.1636506	-0.1838571	-0.1574699	-0.1640327	-0.1330981	-0.1097022	-0.0799914	-0.0645198	0.008888125	0.04011016	0.06024614	0.08052839	0.1627504	0.1685284	0.0952031	-0.002528404	-0.07967986	-0.1044561	-0.09233391	-0.08066265	-0.178136	-0.3068795	-0.3429311	-0.389	-0.3730775	-0.3907367	-0.3660809	-0.3302874	-0.260043	-0.174506	-0.1043029	-0.02365061	0.005585193	0.05657832
L4E	-0.03516179	-0.03360241	0.0215284	-0.01599828	0.02216179	0.03861274	0.005342517	-0.03162479	0.009213426	0.03892599	0.05552151	0.1282857	0.107463	0.07503442	0.04715663	-0.04335972	-0.05392943	-0.102136	-0.09183649	-0.1605249	-0.1728279	-0.1548227	-0.1344768	-0.1313976	-0.1339897	-0.1617246	-0.1815645	-0.05610155	-0.03094492	-0.05971773	-0.1071859	-0.06030982	0.0007762474	0.06300516	0.1216093	0.06784682	-0.005404473	-0.03081756	-0.06591566	-0.06507057	-0.09233046	-0.1377883	-0.08656282	0.02858176	0.1135473	0.126537	0.1493649	0.1092014	0.1117487
L5E	-0.03044234	-0.01202237	-0.03619965	-0.05977108	-0.05974182	-0.02858692	-0.02640964	-0.01607745	-0.04025129	-0.05839587	-0.009710845	0.02825129	0.01547676	0.004051633	0.0197728	-0.01803442	-0.006197932	-0.001767643	0.002256451	-0.01952324	-0.055821	-0.05661446	-0.04833047	-0.005950087	-0.06069707	-0.08389328	-0.07215147	0.02092083	0.07107745	0.05161618	0.004344235	0.05362823	0.07003442	0.1289862	0.1277676	0.07926678	-0.007345957	-0.07282272	-0.04874354	-0.02784853	-0.0537969	-0.07722547	-0.06125301	-0.008969019	0.04133735	0.05627194	0.02923064	-0.03716695	-0.002488813
L6E	-0.1478382	-0.134327	-0.1364991	-0.1418348	-0.1574664	-0.1266747	-0.1138554	-0.114568	-0.09742685	-0.09020138	-0.1274664	-0.1217332	-0.1342461	-0.1313391	-0.09532874	-0.09845611	-0.1139828	-0.1266299	-0.1166695	-0.1459897	-0.1397625	-0.1173459	-0.1408933	-0.1382238	-0.1581515	-0.1866024	-0.1698399	-0.08657659	-0.01791394	-0.02432702	-0.08870912	-0.08978141	-0.08544234	-0.05856282	-0.02748709	-0.04466953	-0.06580379	-0.1408055	-0.1562754	-0.1347642	-0.1643115	-0.1825577	-0.1883959	-0.1308744	-0.08238038	-0.07633047	-0.07009983	-0.1037453	-0.1088864
L7E	0.00513081	0.00537694	0.04446472	0.01256454	0.001690186	0.04205336	0.08512048	0.07562995	0.06492943	0.05539243	0.05104475	0.08149397	0.04204992	0.02700861	0.05602065	0.07529432	0.01427539	-0.01327194	0.04364544	0.05073494	0.08309122	0.07604474	0.04049053	0.03992943	0.04713253	-0.008860587	-0.005449227	0.02186747	0.06070051	0.09504475	0.0314148	0.02197935	0.05607573	0.08701893	0.1130224	0.1040998	0.07431153	0.01933046	-0.0007074027	0.02346127	0.01276076	-0.03569535	-0.0318864	0.02038554	0.04658347	0.05120998	0.06812736	0.03414458	-0.01045267
L8E	0.0558537	0.06868675	0.07872117	0.1032702	0.05153012	0.0858296	0.1108675	0.1322255	0.1066403	0.08272805	0.06780206	0.08025474	0.09593115	0.06890533	0.08395868	0.113105	0.1322186	0.1180086	0.1491773	0.1496575	0.1432289	0.1620034	0.1301205	0.1142599	0.0692117	0.06961618	0.1125766	0.1484303	0.1689604	0.1580155	0.1664372	0.1530947	0.1713666	0.1478055	0.1695456	0.1548468	0.1753924	0.1287521	0.1032719	0.06983305	0.1005353	0.09072117	0.08465405	0.1385284	0.1177298	0.1413167	0.1758984	0.1377556	0.1266747
L9E	-0.00366093	-0.009292599	0.001290878	0.01748881	-0.02537349	-0.02280895	0.02982788	0.08606368	0.07575387	0.08350258	0.02643545	0.05630637	0.07686747	0.02337005	0.04461446	0.06445094	0.08642341	0.09090017	0.06168502	0.0855284	0.08330293	0.07079518	0.06736489	0.06001204	0.03651119	0.00295869	0.03282444	0.1166231	0.1656627	0.1851428	0.1102823	0.05738898	0.05507917	0.07072117	0.1005129	0.1184544	0.09838554	0.09402066	0.03648881	0.06726334	0.0910654	0.04687263	0.01753184	0.05207573	0.06689845	0.05986919	0.06734251	0.01502582	-0.01724613
L10E	0.04912564	0.03710327	0.06241653	0.05218589	0.01858692	0.0292358	0.1068623	0.1602702	0.1647797	0.1307332	0.09536489	0.1008124	0.09414286	0.05250947	0.08148365	0.103568	0.07807574	0.1087556	0.09015663	0.06773838	0.09175903	0.07710499	0.02992255	0.03660069	0.04539071	-0.005561103	0.02744578	0.1321704	0.1460602	0.1882685	0.1612547	0.08571945	0.1264114	0.1299157	0.1751721	0.2304819	0.214284	0.1679329	0.09628916	0.1111325	0.09313425	0.09165404	0.1277676	0.1384871	0.1357263	0.122969	0.1559862	0.1042719	0.09583648
L1F	-0.006731495	0.04686575	0.04865921	0.06055594	0.08732874	0.04324441	-0.03139587	-0.1474062	-0.08679002	-0.009543892	-0.005368329	0.05824612	0.03161446	0.0700981	0.1366678	0.1047745	0.09314286	0.07876248	-0.0003029261	0.03573494	0.0273012	-0.003912225	-0.001736659	-0.01312048	-0.02912393	-0.02412393	-0.01327022	-0.01647676	-0.03454045	-0.03148365	-0.02307401	0.009748708	-0.009340789	0.003111876	-0.03883133	-0.04797074	-0.1339484	-0.09067298	-0.1170482	-0.08683305	-0.08424613	-0.08062478	-0.0948623	-0.07140619	-0.05051979	-0.05904131	0.003999999	-0.0326988	-0.04477969
L2F	-0.008817556	0.02710843	0.05759036	0.008068842	0.01289157	0.03486918	-0.009655766	-0.0696747	-0.03775559	-0.01477625	0.02807917	0.128463	0.1427883	0.1090964	0.1426902	0.09927022	0.1414182	0.1054079	0.05177969	0.004438898	-0.05492082	-0.08377969	-0.1083546	-0.05937177	-0.06486575	-0.06802926	-0.02101377	0.05558175	0.0627969	0.01579002	-0.03484681	-0.02887091	-0.006270222	-0.05478657	-0.01458176	0.02196041	-0.02987952	0.009426848	-0.06893803	-0.08520826	-0.1483201	-0.1731119	-0.1567986	-0.1031136	-0.1041756	-0.04928743	0.0433253	0.009982786	-0.007703957
L3F	0.06315146	0.03272805	0.001617893	-0.03479173	-0.03741308	0.05519794	0.0579191	0.003375215	-0.02845439	0.01964372	0.08328227	0.1846747	0.2040034	0.204346	0.222272	0.1415577	0.1518158	0.1046747	0.06130465	-0.01281412	-0.07068503	-0.09298279	-0.1205215	-0.1233373	-0.1213046	-0.1019226	-0.0242117	0.07910671	0.1218985	0.09211704	-0.03469191	-0.02801032	0.003153185	0.04298451	0.09649054	0.1386317	0.1439346	0.1040878	0.07734423	0.09590533	0.06123752	-0.07593287	-0.085895	-0.06035456	-0.07469191	-0.02519105	0.05051119	0.03018933	0.07348193
L4F	0.01136145	0.008889844	0.02693115	-0.01852668	0.002099825	0.04793116	0.04549742	0.03130465	-0.0003614452	-0.007638557	0.07715318	0.1310379	0.1090637	0.1308812	0.1162651	0.1058881	0.08567298	0.05464888	0.04218073	0.001053358	-0.03309638	-0.004230637	-0.02798795	-0.0187401	-0.01710155	-0.061358	-0.01934251	0.0557315	0.1082978	0.08444922	-0.004096386	-0.02350431	0.07722547	0.1212943	0.132895	0.1655491	0.1814234	0.143358	0.03940792	0.02935456	-0.002655765	-0.0212117	-0.001927707	0.05202581	0.08715834	0.1150723	0.1198038	0.07694664	0.1070138
L5F	-0.02167126	-0.04706713	-0.005469879	0.001543892	-0.02460069	0.01737866	0.07567126	0.1033855	0.102895	0.04756283	0.01358348	0.02992427	0.04067126	0.02455938	0.118938	0.1312341	0.1091756	0.08889673	0.08890534	0.01268503	0.03390189	0.06093632	0.04324957	0.04112565	0.05463856	0.006979347	-0.02234424	0.0586661	0.081821	0.04959552	0.001006888	-0.01544923	0.02734423	0.05545267	0.0940895	0.132043	0.1024286	0.1082547	0.05287951	0.03166265	0.04030809	-0.00462134	-0.02891222	0.03777453	0.05069879	0.09287436	0.1169552	0.03892083	0.02353872
L6F	-0.01375732	-0.02435112	-0.007187607	-0.01816695	-0.00982616	0.006086061	0.08535456	0.1013201	0.1081325	0.0752272	0.03627023	0.03745783	0.04450775	0.04741824	0.08646816	0.1052031	0.1084234	0.06157659	0.06787952	0.07982788	0.0676592	0.0982444	0.0273253	0.03745611	0.02418761	0.01893632	0.02872978	0.05929948	0.04935112	0.09045439	0.03945611	0.03645611	0.02630637	0.03079862	0.08593288	0.1167091	0.1488933	0.09658004	0.02408089	0.01531325	0.02187607	0.008733217	0.04616868	0.07862305	0.08323924	0.06961446	0.07239587	0.04967298	0.04502238
L7F	0.1022186	0.1039914	0.15558	0.1256127	0.1001669	0.08659036	0.04231842	0.1276127	0.1575731	0.1719966	0.1415542	0.1813563	0.1494269	0.1263701	0.1780912	0.1904854	0.2239208	0.1695164	0.1994217	0.1385095	0.1521979	0.1315628	0.1100103	0.135704	0.1400035	0.1260189	0.140031	0.1640344	0.1869174	0.1956747	0.1364183	0.108241	0.1146971	0.1175146	0.1742375	0.1897642	0.1854096	0.1582151	0.1199363	0.09181927	0.1283288	0.08536317	0.05978829	0.161389	0.1544974	0.1272496	0.1497298	0.06541652	0.08671084
L8F	0.1107745	0.1070585	0.09741996	0.09836661	0.1153683	0.09166093	0.1212255	0.1757814	0.1984096	0.2000757	0.1311153	0.1485783	0.1537298	0.1336076	0.1444647	0.1819191	0.1582031	0.1599208	0.175222	0.1860482	0.1683391	0.1642564	0.1240757	0.1365594	0.1242496	0.0934871	0.09892771	0.1527848	0.1727487	0.1764131	0.1661308	0.09066265	0.09087435	0.1184957	0.1392651	0.1659036	0.2066712	0.1483924	0.08971945	0.07621342	0.1177831	0.08659036	0.1198227	0.1563356	0.1689587	0.1828003	0.2439415	0.1277849	0.07370568
L1G	0.03643201	0.07689844	0.09363339	0.08284854	0.07044578	0.0842599	0.05035972	0.03443029	0.03741136	-0.006490535	0.01052668	0.1129174	0.1331566	0.09145439	0.1882031	0.2032375	0.1545559	0.134938	0.1180912	0.05399311	-0.007321859	-0.009354568	-0.01861962	-0.02258864	-0.0131463	-0.04957143	0.02395181	0.03100688	0.0430568	0.02445611	0.006464715	0.01654217	0.05304303	0.0629432	0.0847642	0.07389845	0.0389346	0.02501721	-0.003342515	-0.00982444	-0.009702237	-0.0549432	-0.09229088	-0.02359036	0.0005215197	0.02707917	0.08554045	0.06310671	0.07001033
L2G	-0.01363683	0.007030982	0.0346833	0.03911015	0.06525473	0.05751979	-0.01070912	-0.08284682	-0.05292599	-0.05650774	0.007244407	0.09442513	0.09565233	0.08304303	0.1483064	0.1033752	0.1271256	0.1030551	0.0606093	0.0213735	-0.02416351	-0.07044578	-0.08535628	-0.07671773	-0.02243545	-0.02434595	-0.01076764	0.04367814	0.05686058	0.04113597	-0.009805512	0.0002271944	0.01547505	0.02824096	0.01809811	0.0006884709	-0.04939243	-0.05183132	-0.07534079	-0.07650431	-0.1146713	-0.2058967	-0.1742461	-0.08043546	-0.08267298	-0.06178485	0.03140448	-0.0129432	0.004638552
L3G	0.04071084	0.06189845	0.00420826	-0.01320482	-0.001335627	0.07472117	0.09037005	0.03259208	0.04372288	0.01721342	0.06870052	0.1281463	0.1812737	0.1945921	0.2186093	0.1862427	0.1420069	0.07639587	0.05410844	-0.007998279	-0.1034492	-0.1141411	-0.141506	-0.1391274	-0.09750602	-0.05366609	-0.01819277	0.06350086	0.1206609	0.06917556	-0.02629948	-0.02203959	0.02540792	0.04722548	0.09720825	0.125327	0.1365146	0.138401	0.08635629	0.06201893	0.02819277	-0.03903442	-0.07221859	-0.04703959	-0.04814974	-0.004063685	0.06822719	0.02331497	0.05842685
L4G	-0.08623579	-0.03589329	-0.02809295	-0.08591222	-0.09297074	0.02881411	0.03011187	0.04725129	0.00761962	-0.05778485	0.01047504	0.09360413	0.1070861	0.05816523	0.1100224	0.07059036	0.06831326	0.05024097	0.04667642	-0.001526679	0.005807229	0.02622376	0.04378657	0.01647849	0.002399313	-0.02519277	0.03976764	0.07875903	0.08887263	0.06599828	-0.005648881	-0.02087091	-0.01773838	0.03582788	0.06185714	0.09699656	0.09323064	0.08326334	0.01093976	-0.03900517	-0.06633907	-0.1349914	-0.08765232	0.001554217	0.03939931	0.1096678	0.1090086	0.03226162	0.02590017
L5G	-0.04438038	-0.01662306	0.004296039	0.0009380365	-0.006893284	0.01772977	0.03008606	0.1017126	0.1002565	0.07951463	0.04718589	0.04582444	0.06270568	0.02532186	0.04173494	0.1153683	0.1040912	0.08718244	0.1259088	0.08111532	0.07257832	0.08944062	0.06668158	0.005695348	0.0009345996	0.009370051	0.004865749	0.0668382	0.04225129	0.0581463	0.01092427	-0.003967301	0.03409122	0.03599828	0.1174509	0.1373115	0.1156523	0.1015215	0.06019965	0.0236833	0.02282616	0.01909294	0.008870913	0.05936661	0.07025645	0.1055009	0.1067401	0.0302926	0.02047676
L6G	-0.02344578	-0.02209638	0.01114114	0.02716007	0.001352841	0.01236833	0.04289328	0.08857143	0.1130929	0.08345095	0.0555852	0.04607057	0.06054389	0.009905338	0.047179	0.09133563	0.1040964	0.07167986	0.1002926	0.05481755	0.06485714	0.09680379	0.08486403	0.03370396	0.02896557	0.0111222	0.001485371	0.019	0.04159897	0.05183993	0.02064372	-0.001179001	0.002344234	0.008655767	0.08556626	0.134179	0.1153098	0.06518072	0.03733046	0.03836833	0.0408778	0.01236661	-0.009388986	0.05623063	0.092253	0.08132014	0.1060878	0.04330465	0.02546299
L7G	0.0819191	0.05380895	0.04366093	0.1119071	0.0809346	0.1091997	0.1221824	0.1346885	0.1389948	0.1473184	0.1316041	0.143778	0.1135164	0.09239071	0.1139983	0.1386902	0.1295267	0.1457298	0.1582169	0.1315525	0.09602925	0.09711876	0.06504991	0.08145783	0.05819277	0.002518071	-0.002886405	0.0953907	0.1330069	0.08729776	0.03970568	0.007160069	0.03654389	0.060716	0.08880723	0.1215215	0.1290688	0.08216007	0.04004647	0.02851807	0.04236145	-0.0129759	-0.003401034	0.07668157	0.1177074	0.1376558	0.1356919	0.08279862	0.03972461
L1H	0.06630981	0.08408605	0.07786575	0.02263855	-0.06036661	0.001561101	0.04189845	0.1180361	0.08576765	0.07811188	0.05439243	0.1086196	0.07425989	0.1102117	0.203117	0.2073821	0.2244578	0.1262719	0.1149759	0.03299656	-0.04407401	-0.02151807	-0.01634423	0.05769707	0.06178313	0.07087436	0.04849397	0.06948537	0.1037177	0.1091446	0.06635112	0.02518417	0.02934423	0.07416524	0.1461876	0.1884251	0.2094923	0.1897797	0.09157487	0.04509294	0.02747504	-0.05780722	-0.02414458	0.03195009	0.05315835	0.09393115	0.1192926	0.1053305	0.1412823
L2H	0.05531153	0.08565232	0.07490533	0.03521343	0.002058519	0.03628227	0.0390654	0.1044527	0.07616867	0.02119966	0.02448881	0.08814285	0.1077522	0.1141291	0.1515972	0.1993615	0.1890534	0.1294372	0.1021928	0.03168331	-0.02409122	0.07407746	0.05304819	0.02740104	0.01789501	0.01106196	-0.01470568	0.1127367	0.1354991	0.111136	0.03590533	-0.04099656	-0.02028055	0.02455593	0.105062	0.1361928	0.1618382	0.1789604	0.1168726	0.1143253	0.02656799	-0.06907573	-0.033	0.02659725	0.06185714	0.08765748	0.06175731	0.03097935	0.09244578
L3H	0.05085886	0.0504148	0.07371428	0.02424441	-0.03697418	-0.02208778	0.06792254	0.119599	0.1170568	0.08690188	0.09605164	0.1391928	0.1304595	0.1313305	0.2071515	0.2081876	0.2131979	0.1146145	0.0970895	0.07208261	0.03818417	0.08161273	0.07311016	0.05397763	0.05762307	0.02672806	0.01961962	0.08687952	0.1165972	0.09350946	0.02779002	0.01755422	0.04118072	0.03733046	0.113062	0.147191	0.1482152	0.156864	0.08911876	0.06232186	-0.02253356	-0.05765405	-0.0189432	0.0621222	0.0930895	0.1253752	0.09306712	0.02925646	0.06506713
L4H	-0.04862134	-0.05740275	-0.04799827	0.005681582	0.02140964	0.04802409	0.0824957	0.09916695	0.08733907	0.07718072	0.06678141	0.0999346	0.08719621	0.08717212	0.08545783	0.1000258	0.1257298	0.07445438	0.111346	0.07055421	0.09780723	0.1052995	0.04364544	0.03006884	0.03762823	0.006010326	0.003163511	0.02436833	0.03220826	0.0779105	-0.00009466414	-0.03154044	-0.03438726	-0.01149053	0.04930809	0.09954044	0.09251119	0.06371944	0.02274871	0.01300345	0.002318415	-0.02067642	-0.01866782	0.02373839	0.0430654	0.03215834	0.09154217	0.006703959	0.01426506
L5H	0.003586917	0.01127883	0.01858864	0.06421859	0.0569105	0.04841307	0.1193356	0.1735525	0.1896695	0.1623391	0.1064716	0.0859019	0.08763683	0.08652323	0.07859381	0.07551119	0.05574698	0.08527194	0.1073322	0.07920137	0.03994493	0.03004648	0.02750258	0.02969707	0.03361446	0.04597074	0.02984682	0.02290878	0.01798967	0.03465921	0.006111874	-0.06729948	-0.07737177	-0.05720826	0.01812048	0.06577453	0.06599311	0.06868331	0.05735628	0.0182599	0.04295353	0.0772031	0.03633563	0.08195697	0.1076644	0.06940275	0.1033184	0.08624613	0.05072289
Z1Z	0.008487086	0.01387952	0.01046298	-0.01609811	-0.02095181	-0.03524441	-0.05618073	-0.04845956	-0.04260929	-0.04419104	-0.01994664	-0.04235457	-0.04466438	-0.01657659	-0.01277969	-0.01189847	-0.04350431	-0.07371428	-0.04776765	-0.07694148	-0.09961102	-0.1043614	-0.1011945	-0.09236316	-0.08486918	-0.06111188	-0.03770051	-0.05767125	-0.07457314	-0.05674354	-0.06651462	-0.0872771	-0.0940413	-0.09179862	-0.1300172	-0.1450929	-0.1291532	-0.1072065	-0.07686403	-0.07176076	-0.0503821	-0.05187091	-0.06587952	-0.07597418	-0.1085095	-0.1138244	-0.1105095	-0.08044751	-0.04434251
Z2Z	0.01817211	0.02924785	0.009265069	-0.004492254	-0.04179002	-0.04794665	-0.0970327	-0.07670224	-0.09662823	-0.0809191	-0.05615318	-0.08128572	-0.0840981	-0.04690878	-0.008664374	-0.05045267	-0.07919278	-0.09574182	-0.07001721	-0.06765404	-0.07328227	-0.08807228	-0.08606024	-0.07154045	-0.1270293	-0.09398278	-0.06862651	-0.1158881	-0.1072668	-0.09692943	-0.1790757	-0.1240379	-0.09268158	-0.07238554	-0.1188141	-0.1221274	-0.14042	-0.1709398	-0.1643442	-0.1345645	-0.1326248	-0.13079	-0.206105	-0.1434389	-0.1397349	-0.1743924	-0.1688916	-0.174821	-0.1442633
Z3Z	-0.04236661	-0.03540103	-0.02333219	-0.02593287	-0.02398623	-0.05455422	-0.05841135	-0.0731549	-0.1038657	-0.1043683	-0.1103718	-0.02945095	-0.0566506	-0.04740275	-0.0195284	-0.06561618	-0.09744579	-0.1037504	-0.1023201	-0.1200602	-0.09353013	-0.04061102	-0.08264371	-0.09769707	-0.09735112	-0.08995353	-0.114358	-0.09892771	-0.1055594	-0.1486781	-0.1587539	-0.1256678	-0.1621291	-0.1441842	-0.1075009	-0.1411136	-0.1846867	-0.1791687	-0.2083735	-0.167315	-0.1538417	-0.1855714	-0.2131136	-0.1757349	-0.1848967	-0.213525	-0.1596678	-0.1629828	-0.19379
Z4Z	-0.03501205	-0.05007229	-0.05043029	-0.01776764	-0.03893287	-0.05417557	-0.08350086	-0.1084423	-0.1211893	-0.1275008	-0.1200465	-0.09695697	-0.1225783	-0.1354647	-0.1077694	-0.1307349	-0.1505163	-0.1567108	-0.1677573	-0.1987384	-0.1921859	-0.1529948	-0.1706816	-0.1623546	-0.1510482	-0.164179	-0.1279002	-0.1232668	-0.1710826	-0.1772909	-0.1632909	-0.1673339	-0.1730241	-0.1967126	-0.1850637	-0.2191652	-0.228568	-0.2022324	-0.2365456	-0.2148279	-0.2348072	-0.199284	-0.2063735	-0.181432	-0.1933184	-0.2594458	-0.2038795	-0.2156437	-0.2288589
Z5Z	-0.005969019	-0.02707057	-0.01495697	-0.04592082	-0.03157314	-0.04968675	-0.09529088	-0.07355938	-0.11742	-0.1259725	-0.1035886	-0.0819914	-0.1496936	-0.127296	-0.1088692	-0.1219346	-0.1392031	-0.173401	-0.130296	-0.1338692	-0.1147435	-0.08628916	-0.1007745	-0.09921514	-0.1003115	-0.161105	-0.1751136	-0.1618847	-0.1367848	-0.1372272	-0.1921824	-0.1863081	-0.1995835	-0.1701893	-0.1556919	-0.1679157	-0.2140998	-0.2086764	-0.1854836	-0.1537367	-0.1618537	-0.1922031	-0.2294389	-0.2070103	-0.1783718	-0.2053718	-0.1758244	-0.2166437	-0.2523184
Z6Z	-0.08877453	-0.07058519	-0.09382616	-0.1131773	-0.122537	-0.1441549	-0.1804406	-0.2009088	-0.2101859	-0.2522806	-0.2233942	-0.1949879	-0.2018107	-0.2018262	-0.2230585	-0.2045129	-0.2223253	-0.2043098	-0.1818365	-0.1859329	-0.1343976	-0.1028348	-0.135062	-0.1267866	-0.1607074	-0.1990275	-0.1671067	-0.1565972	-0.1703184	-0.1785318	-0.1520912	-0.1438726	-0.1568589	-0.1379053	-0.1493425	-0.1656678	-0.1644974	-0.1919707	-0.1835181	-0.1853976	-0.2054458	-0.2005129	-0.213117	-0.1723287	-0.1856145	-0.1828382	-0.1899983	-0.1990017	-0.1770052
Z7Z	-0.1103821	-0.1304923	-0.1511205	-0.1442513	-0.1658554	-0.1473838	-0.1462117	-0.1412547	-0.1828744	-0.2003649	-0.2413821	-0.1866885	-0.1998812	-0.2236747	-0.1612771	-0.2111669	-0.1920275	-0.2129673	-0.1966506	-0.2335387	-0.1771756	-0.1120155	-0.1053253	-0.1157969	-0.1284458	-0.1566196	-0.105969	-0.07230809	-0.1269656	-0.1390413	-0.1401446	-0.1342375	-0.1179071	-0.09459725	-0.1046076	-0.08580379	-0.1397642	-0.1291377	-0.1425783	-0.1361084	-0.1484286	-0.1119449	-0.1243718	-0.118284	-0.1343494	-0.1471342	-0.1060602	-0.1353287	-0.1422375
Z8Z	-0.1638055	-0.1443769	-0.1730964	-0.15842	-0.143401	-0.1433064	-0.1610086	-0.1698709	-0.1902478	-0.2399105	-0.2449673	-0.1732582	-0.1838175	-0.1872461	-0.2035422	-0.1980775	-0.1774182	-0.1755766	-0.1295387	-0.1732375	-0.1501824	-0.1369311	-0.1586196	-0.1576885	-0.1279759	-0.09019449	-0.1340688	-0.1030602	-0.1136489	-0.103883	-0.170463	-0.1406885	-0.1282461	-0.1346007	-0.1195163	-0.1131342	-0.1353236	-0.1121343	-0.1064475	-0.1014923	-0.1079966	-0.09561273	-0.1099449	-0.1177487	-0.07349742	-0.08210327	-0.03795697	-0.06387779	-0.0796747
Z9Z	-0.1440258	-0.1283373	-0.1284871	-0.150525	-0.1457315	-0.1779329	-0.1845422	-0.1601945	-0.1952651	-0.2034217	-0.2076781	-0.1715146	-0.1831825	-0.1965645	-0.1858055	-0.1727332	-0.1766059	-0.199327	-0.1728675	-0.2125559	-0.1405387	-0.1135284	-0.09146988	-0.1409311	-0.1153666	-0.1251618	-0.140389	-0.1043339	-0.1379587	-0.108296	-0.1166386	-0.09564888	-0.07822375	-0.1101497	-0.1216385	-0.1215336	-0.1702823	-0.1631153	-0.148105	-0.09212048	-0.06406885	-0.1174664	-0.116346	-0.08651291	-0.05001549	-0.06504819	-0.03568675	-0.08914286	-0.07762823
Z10Z	-0.1929501	-0.1581618	-0.1235783	-0.1421532	-0.1414699	-0.1246902	-0.1390327	-0.1232788	-0.1288451	-0.1560052	-0.1635577	-0.1447212	-0.1666351	-0.1551738	-0.1203855	-0.1621084	-0.1669793	-0.1595301	-0.1333339	-0.1502117	-0.0913907	-0.07962134	-0.1009759	-0.05786575	-0.07504819	-0.09256454	-0.1126024	-0.08126334	-0.09819448	-0.09002066	-0.07641136	-0.05303442	-0.08580723	-0.1091308	-0.04327367	-0.06440104	-0.07987952	-0.0746833	-0.09300516	-0.07413597	-0.07620999	-0.09177453	-0.06704474	-0.06155249	-0.05054905	-0.07427538	-0.03829604	-0.05412565	-0.03729432
Z1R	0.001537008	-0.04011015	-0.06527711	-0.06098451	-0.1121205	-0.1424802	-0.1700206	-0.1471256	-0.1331222	-0.0659673	-0.02225989	-0.05220481	-0.05096213	-0.02579346	-0.04828054	-0.06426505	-0.08391395	-0.08101894	-0.0994871	-0.09019449	-0.08387263	-0.1060499	-0.06541823	-0.03249914	-0.01274871	0.07803097	0.08472461	0.02115491	0.03150947	0.04372805	0.04026678	0.05342685	0.05647504	0.02775386	-0.01795181	-0.06230292	-0.04764199	-0.009977629	-0.001869202	-0.04114973	-0.04839587	-0.01370223	-0.002450941	-0.02910842	-0.03337178	-0.02888813	-0.04106541	-0.001063693	0.01659896
Z2R	-0.06827366	-0.04176248	-0.01822547	-0.03549741	-0.04349914	-0.03513426	-0.01008777	0.011	0.002222037	-0.003199654	0.003177281	-0.006302924	-0.006154896	0.03325301	0.02960069	-0.001729787	-0.003117036	-0.009074005	-0.03833047	-0.01613081	-0.02285542	-0.04065921	-0.06314114	-0.1058864	-0.1162255	-0.09724613	-0.1318726	-0.1672083	-0.1653546	-0.1543821	-0.113463	-0.1083993	-0.09688296	-0.1033752	-0.112241	-0.09603959	-0.07042858	-0.02959208	0.01137694	-0.01877969	0.0160895	0.07661789	0.07757486	0.01225817	-0.03989845	-0.1041084	-0.1413305	-0.1327676	-0.1175955
Z3R	-0.008996553	-0.01275043	0.00941136	0.001991393	-0.01393287	-0.02370396	-0.03116351	-0.02376248	-0.05857487	-0.06542685	-0.04714802	-0.06583476	-0.08366437	-0.06783305	-0.08302754	-0.0912186	-0.08600517	-0.1040499	-0.1202737	-0.1062599	-0.1128279	-0.1308692	-0.1064372	-0.1027849	-0.09447849	-0.08237866	-0.1075508	-0.1704337	-0.1798244	-0.1436781	-0.1148571	-0.1298537	-0.1390413	-0.1371549	-0.1625559	-0.1651446	-0.1612444	-0.1702565	-0.1291325	-0.1413718	-0.1686179	-0.1209277	-0.1118537	-0.1484837	-0.1609157	-0.1715404	-0.1656059	-0.1471635	-0.1284991
Z4R	-0.01614113	-0.02784681	-0.005991396	-0.02829776	-0.02771601	-0.06261962	-0.0796179	-0.0729277	-0.09748021	-0.1010826	-0.09769192	-0.1220448	-0.1515353	-0.1334681	-0.1480275	-0.1513976	-0.1218399	-0.1099862	-0.128673	-0.1182788	-0.1335508	-0.1425181	-0.1090413	-0.1014527	-0.08892082	-0.1040224	-0.1472065	-0.1638124	-0.1661601	-0.153926	-0.1304028	-0.1175422	-0.1351652	-0.1352616	-0.1607763	-0.1571601	-0.1406988	-0.134062	-0.1117143	-0.1419449	-0.1524768	-0.09972289	-0.07602065	-0.09368158	-0.1079501	-0.1268503	-0.1576282	-0.1140103	-0.09127194
Z5R	0.002571428	-0.0290809	-0.034642	-0.02075559	-0.008836489	-0.003025817	-0.04317039	-0.06715835	-0.07348537	-0.09231497	-0.08647503	-0.09945094	-0.1353666	-0.1279742	-0.1817091	-0.1590654	-0.1583993	-0.1864854	-0.1893683	-0.1551119	-0.1434251	-0.1337005	-0.09994492	-0.1177143	-0.08929088	-0.06586231	-0.1056609	-0.1724303	-0.1935491	-0.1413442	-0.0859105	-0.1120344	-0.1180585	-0.07823063	-0.1037625	-0.108685	-0.09313597	-0.08505335	-0.08548537	-0.1146472	-0.1127659	-0.07344234	-0.1008485	-0.1279707	-0.1278382	-0.1320206	-0.1519845	-0.09109466	-0.07272461
Z6R	-0.0755043	-0.09089329	-0.08928572	-0.0902771	-0.09754561	-0.09395352	-0.1046282	-0.09562134	-0.1074475	-0.08502754	-0.09133218	-0.1268967	-0.1625542	-0.1483356	-0.1838864	-0.1517057	-0.1310241	-0.1100052	-0.1413236	-0.1143873	-0.1194182	-0.1123649	-0.1229243	-0.1225491	-0.08055938	-0.0781136	-0.08862651	-0.1435714	-0.1698864	-0.1635043	-0.135759	-0.1233167	-0.1178434	-0.1168313	-0.1247935	-0.1215972	-0.09999484	-0.1049294	-0.0928537	-0.08607401	-0.05971601	-0.05184854	-0.07750258	-0.07275731	-0.05573322	-0.05962478	-0.08015317	-0.05483305	-0.06281584
Z7R	-0.1202909	-0.1549742	-0.1267952	-0.120506	-0.1360189	-0.1423046	-0.1556644	-0.1720843	-0.1717384	-0.1711721	-0.1588864	-0.2014458	-0.1780034	-0.1543477	-0.1748485	-0.185525	-0.1576885	-0.135475	-0.1276196	-0.1080155	-0.1244303	-0.1470947	-0.1224234	-0.1238589	-0.07368847	-0.05137522	-0.1029742	-0.1565646	-0.1627556	-0.1611102	-0.1026454	-0.09318072	-0.07630121	-0.06786403	-0.06470396	-0.06619621	-0.06773322	-0.009710845	-0.01087608	-0.05095869	-0.03445955	-0.02366954	-0.02490878	-0.04990877	-0.04897246	-0.03546127	-0.04593459	-0.01920482	-0.009192773
Z8R	-0.1488279	-0.1601859	-0.1698537	-0.1684389	-0.1605336	-0.1480413	-0.1659225	-0.162611	-0.1775164	-0.173599	-0.1367917	-0.174969	-0.1894303	-0.1795043	-0.1898141	-0.1512547	-0.1358657	-0.1080086	-0.1011429	-0.07670912	-0.04041997	-0.04656454	-0.005154905	-0.0148537	-0.00426162	-0.006020657	-0.0433494	-0.1017126	-0.08080034	-0.0783167	-0.04987607	-0.01359208	0.001895008	0.02252496	0.002998277	-0.009705678	0.0098537	0.03879174	0.05126678	-0.007808952	0.003036145	0.03272634	0.04507918	0.004690188	-0.01603787	0.03016524	0.04272633	0.07326334	0.07992427
Z9R	-0.1240757	-0.1277986	-0.1240637	-0.09485026	-0.1110344	-0.1312134	-0.1039311	-0.09592599	-0.1288244	-0.1152341	-0.09820826	-0.1376936	-0.1214062	-0.08964888	-0.1168176	-0.1370688	-0.1031566	-0.0878623	-0.09176592	-0.07774354	-0.06018416	-0.06848709	-0.05936661	-0.07027538	-0.04498451	-0.0480568	-0.06010327	-0.07691566	-0.07401893	-0.06254044	-0.03075731	-0.03355766	-0.04078485	-0.05264716	-0.03202926	-0.02616179	-0.01609294	0.01106712	0.03982444	0.01233735	-0.02344062	0.02140792	0.02158003	-0.01656627	-0.008280551	0.02274871	0.009669533	0.0575611	0.04832702
Z10R	-0.09576592	-0.09257142	-0.09314113	-0.06942685	-0.07892598	-0.1055112	-0.09642513	-0.08191222	-0.1073804	-0.07633735	-0.05301721	-0.09764199	-0.0680413	-0.04961962	-0.09483649	-0.07555422	-0.06263339	-0.01109983	-0.008282271	0.005872633	-0.02791739	-0.02975387	-0.01858348	0.008161789	0.02968331	0.06295697	0.02688124	-0.02162651	-0.02525645	-0.0001118775	0.05070224	0.06295181	0.04500689	0.02433219	0.01107573	0.02232874	0.05209811	0.07294492	0.08593115	0.06727711	0.0784716	0.0807315	0.08260069	0.05752668	0.07446988	0.08851119	0.07743545	0.1162444	0.08947332
Z11R	-0.08909122	-0.1187866	-0.08976936	-0.08138898	-0.07463855	-0.07200172	-0.08062479	-0.08116695	-0.06436833	-0.07093976	-0.05496385	-0.08892771	-0.0655938	-0.05138038	-0.06498795	-0.05089329	-0.0226988	-0.02404475	-0.0131377	0.01580551	0.00664716	-0.0122031	-0.009967298	-0.02453012	-0.006180723	0.02184682	0.006017211	-0.04939071	-0.04414285	-0.03412048	0.01792255	0.04603959	0.08011187	0.05890878	0.02909466	0.03266093	0.03787608	0.050179	0.07059208	0.03801033	0.05554389	0.09807573	0.08954733	0.05160069	0.04037005	0.06102582	0.04388812	0.08850086	0.09389328
Z12R	-0.05671773	-0.06936833	-0.07672805	-0.06029088	-0.04679346	-0.04471773	-0.02266093	-0.00626334	-0.01108778	0.003965576	0.01721859	-0.005313252	-0.01904303	0.0006781438	-0.01313425	0.01360585	0.01971084	0.02882616	0.01484854	0.06686403	0.04096557	0.03644234	0.03996902	0.0335284	0.05331153	0.08833563	0.05316523	0.01025473	0.03779518	0.05469363	0.1116816	0.1030379	0.07121343	0.06388812	0.05223924	0.05614802	0.0844475	0.101525	0.09930981	0.091179	0.1190964	0.1545904	0.1372651	0.1153477	0.120716	0.1060671	0.08622375	0.127759	0.1396988
Z13R	0.01135112	-0.01327194	0.007686749	0.02013597	0.02209122	-0.000881242	-0.007141135	0.02612565	0.03139931	0.04811531	0.06056626	0.01293288	0.005039587	0.01780723	0.02402926	0.01520138	0.02274355	0.04964716	0.05045267	0.07223235	0.06182616	0.03659036	0.04344406	0.04745439	0.09216696	0.1191033	0.0714389	0.06090706	0.08238726	0.09622203	0.1299966	0.1324286	0.1272719	0.1213563	0.1128416	0.1043614	0.1078089	0.1183408	0.1234423	0.1305198	0.11821	0.1456231	0.1202582	0.08408605	0.06812049	0.09528916	0.1130447	0.149105	0.1319053
Z14R	-0.002359726	-0.02975559	-0.01367298	0.01844578	0.02246988	0.009139413	0.004938038	0.03304819	0.04237694	0.0356747	0.0467074	0.009304648	-0.00547332	0.0200086	-0.008709122	-0.03167298	0.009936316	0.01025645	0.000583476	0.01697762	0.01682444	-0.008082615	0.03415663	0.04521859	0.04287263	0.07868675	0.06291738	0.05006368	0.05861446	0.07287952	0.1091979	0.1043821	0.08642169	0.1015611	0.09093632	0.1122324	0.1095869	0.1086919	0.1431515	0.1293993	0.1385043	0.1281342	0.1066334	0.1041549	0.0794475	0.08902236	0.08605335	0.09896557	0.1072134
Z15R	0.06039242	0.03622375	0.0279346	0.04124268	0.05515146	0.04910499	0.0532685	0.08018072	0.1264286	0.1251773	0.09329604	0.05610843	0.06854561	0.09559209	0.0535611	0.05533391	0.07426162	0.06199828	0.03317384	0.08921859	0.07016867	0.06032358	0.1059363	0.08285714	0.08566781	0.121117	0.09587779	0.07180206	0.09130465	0.08522547	0.1149432	0.09296557	0.09711187	0.09970912	0.09321686	0.08091222	0.1017521	0.116284	0.1120052	0.05785026	0.05999656	0.07063512	0.05255766	0.02181067	0.008471601	0.02686747	-0.02063167	0.02213253	0.03770568
Z16R	0.1108451	0.09405336	0.08292943	0.1155904	0.1149742	0.1246816	0.1450775	0.1725387	0.2009139	0.2105852	0.1948692	0.1316695	0.1393941	0.1549948	0.1156747	0.124957	0.1635129	0.1331566	0.1076799	0.1508176	0.1235749	0.1007831	0.09857143	0.1009501	0.1469174	0.15879	0.1610964	0.1713804	0.1876454	0.188821	0.2129535	0.2059793	0.2102461	0.1970327	0.1654475	0.1579656	0.1820482	0.1858399	0.1879914	0.1474423	0.1127194	0.118389	0.08036661	0.0368537	0.05328055	0.03543201	0.006450949	0.05742341	0.07027538
Z17R	0.07819277	0.06679862	0.07397418	0.08160241	0.08044062	0.08516695	0.08569707	0.1392978	0.1791566	0.1532496	0.1229294	0.09986919	0.1226678	0.1332289	0.1089312	0.08757831	0.06523407	0.09549225	0.122475	0.1294406	0.1020585	0.05959897	0.09975558	0.1038658	0.1234871	0.1399432	0.1263666	0.1350843	0.1552823	0.1431342	0.1678795	0.1642943	0.1611119	0.1571308	0.1355009	0.1476489	0.1679518	0.1636885	0.186673	0.1261291	0.1110723	0.1045577	0.06358175	0.03273322	0.04321343	0.0569432	0.03465232	0.07350774	0.08082272
Z18R	0.02788468	0.02555078	0.01545095	0.01870912	0.02313253	0.03376248	0.07295525	0.1365645	0.1678864	0.1633373	0.14442	0.1026936	0.1123649	0.1399329	0.09972117	0.06132702	0.09282961	0.1103201	0.1006885	0.115191	0.08218934	0.04507917	0.06059724	0.04382616	0.08366266	0.104432	0.09099828	0.07808951	0.08588469	0.07914285	0.08787952	0.07477625	0.06128227	0.0505611	0.07978142	0.08909294	0.1088589	0.1551997	0.1603167	0.1189191	0.1174423	0.1223115	0.09138554	0.05268674	0.06081412	0.0769845	0.08141135	0.103685	0.1270551
Z19R	0.115012	0.1086179	0.129389	0.139642	0.1356024	0.1255542	0.1700826	0.2425404	0.278	0.2776988	0.2815318	0.2455043	0.2676988	0.267747	0.2124819	0.1983287	0.2093787	0.2362737	0.2373494	0.2368451	0.201611	0.1608434	0.1848365	0.1764303	0.1699329	0.1501308	0.1005921	0.07269707	0.1011411	0.1150482	0.1368021	0.07530464	0.06335112	0.08004475	0.08103614	0.101105	0.1601015	0.219222	0.2591773	0.2364802	0.2351773	0.2304871	0.2280775	0.1986506	0.2014441	0.1994664	0.16221	0.2112582	0.2060447
R1Z	-0.0963735	-0.08955764	-0.0922358	-0.1617625	-0.1765525	-0.2082392	-0.2144268	-0.1659862	-0.1108313	-0.006074016	0.03262134	0.04173839	0.07771258	0.1767917	0.1970981	0.1840998	0.1993528	0.2117057	0.2030654	0.1958881	0.1268416	0.0847728	0.09697419	0.09349226	0.1120826	0.1576799	0.09724613	0.04238383	0.02042512	0.02456454	0.0356661	0.02009465	0.02130981	0.01794319	-0.02906368	-0.03373494	0.009528407	0.02936145	0.02680551	-0.02978658	-0.07969707	-0.07835284	-0.0729191	-0.1080224	-0.1264733	-0.1215663	-0.1249897	-0.07251806	-0.02757316
R2Z	-0.01054561	-0.01728399	0.004566273	-0.01330637	-0.01137521	-0.003950084	0.05217728	0.1201377	0.1621997	0.2254613	0.1985921	0.1382014	0.1336059	0.1105559	0.04001204	-0.009530122	-0.0608864	-0.08830121	-0.1185112	-0.1056437	-0.1261394	-0.1602203	-0.1485336	-0.1333752	-0.116327	-0.07491911	-0.08279174	-0.1071859	-0.07368502	-0.02490706	0.01805335	-0.01585025	-0.0184062	-0.006378658	-0.01688984	-0.004876075	0.05162478	0.08954218	0.1307522	0.101136	0.1504475	0.2097762	0.2054372	0.1820361	0.1317986	0.0666506	-0.03969192	-0.06429777	-0.07440104
R3Z	0.1418382	0.134611	0.1304819	0.1637332	0.1927074	0.1921566	0.1657349	0.1427108	0.1252582	0.1407935	0.154673	0.1244131	0.1309725	0.08795353	0.01603442	-0.03705851	-0.07553872	-0.09444578	-0.1166454	-0.1214974	-0.155654	-0.1493546	-0.1169277	-0.1113236	-0.1019363	-0.06017212	-0.04488468	-0.04579175	-0.003741826	0.06325818	0.1068485	0.05006196	-0.0108296	-0.05545611	-0.1474905	-0.2376644	-0.2387057	-0.1832754	-0.1439415	-0.2126403	-0.2475215	-0.1828606	-0.1573614	-0.1625301	-0.1413614	-0.144315	-0.1996076	-0.1457831	-0.08741996
R4Z	0.08472117	0.06611704	0.04689329	0.07094491	0.06531153	0.03838899	0.01854905	-0.001617893	-0.05822548	-0.05600516	-0.05509294	-0.1041996	-0.09840448	-0.07370397	-0.1019794	-0.1262702	-0.1194423	-0.1034458	-0.1151807	-0.1255284	-0.1350379	-0.1202857	-0.07166437	-0.06657315	-0.07699139	-0.04139759	-0.08271773	-0.1395559	-0.1407642	-0.1522599	-0.1290654	-0.1240516	-0.1389811	-0.1304148	-0.1324785	-0.137883	-0.1334028	-0.1161859	-0.1097539	-0.1504492	-0.1394699	-0.1005972	-0.07280379	-0.08693632	-0.08201549	-0.08085714	-0.05151979	-0.00821687	-0.02549225
R5Z	0.032642	-0.006795184	-0.04467814	-0.06058863	-0.04912908	-0.07324957	-0.08716867	-0.07104475	-0.07328227	-0.07971256	-0.09935112	-0.1281102	-0.1452341	-0.1279277	-0.1547487	-0.1429535	-0.1255232	-0.1382255	-0.1329311	-0.1330241	-0.1602719	-0.1431687	-0.08630981	-0.09712048	-0.09829432	-0.09744407	-0.1223047	-0.1645422	-0.1911497	-0.1878021	-0.1385404	-0.1272892	-0.1626489	-0.1469535	-0.1554699	-0.16421	-0.142401	-0.1036885	-0.06868331	-0.0839277	-0.08192771	-0.07525129	-0.08772633	-0.1140775	-0.1000344	-0.062716	-0.1073064	-0.09138038	-0.07751291
R6Z	-0.009397588	-0.03336317	-0.03255422	-0.03612048	-0.05187779	-0.07513253	-0.1003064	-0.07425302	-0.09044578	-0.1111119	-0.1093924	-0.145432	-0.1229415	-0.08335112	-0.1044613	-0.1091256	-0.1055525	-0.09822719	-0.08946471	-0.07776592	-0.09585026	-0.09427023	-0.1016437	-0.1057143	-0.0883494	-0.07370912	-0.07011875	-0.1176041	-0.1384905	-0.1344062	-0.1375422	-0.0971549	-0.09748881	-0.08244405	-0.1106678	-0.09273666	-0.07180896	-0.07931153	-0.06559208	-0.09228227	-0.08789501	-0.05930465	-0.05551979	-0.06383821	-0.05723236	-0.06483133	-0.0596747	-0.01106196	-0.01629776
R7Z	0.005182443	-0.005762478	-0.004843372	-0.01207573	-0.02640792	-0.05596902	-0.0879105	-0.09398451	-0.1134647	-0.1193563	-0.08909122	-0.1087143	-0.1105456	-0.1041394	-0.1333287	-0.1096919	-0.07320826	-0.06597934	-0.09824269	-0.07661962	-0.05907573	-0.0856506	-0.058895	-0.05217728	-0.04093287	-0.05460585	-0.09844234	-0.1000671	-0.08598106	-0.06602065	-0.03332014	-0.02379346	-0.0136179	-0.03379346	-0.06575731	-0.04334767	-0.009049914	-0.02430465	-0.0007555911	-0.04436833	-0.04397246	-0.03483477	-0.02073666	-0.02926678	-0.03449914	-0.04612393	-0.05293115	-0.004092942	-0.009282271
R8Z	-0.009096386	-0.01537349	-0.01082788	-0.01098107	-0.004271945	0.003010326	-0.02416867	-0.04993115	-0.0328778	-0.0315284	-0.03266093	-0.07559208	-0.04364372	-0.02828571	-0.05195525	-0.05063855	-0.02512048	-0.01600688	-0.05049914	-0.03154389	0.002092944	-0.02242685	-0.02210327	0.001432013	0.02477452	0.04697246	0.006710843	-0.03311704	-0.01097246	0.01727883	0.01144406	0.01071429	0.03502238	0.03411187	0.02706541	0.01940448	0.0130654	0.04095525	0.04568158	0.01732014	0.03912564	0.04608778	0.05550086	0.03608434	0.05685198	0.05383477	0.03835284	0.08586402	0.1230224
R9Z	-0.08774871	-0.109568	-0.09018417	-0.07583476	-0.06443717	-0.07463167	-0.1033649	-0.09690189	-0.09969191	-0.09147849	-0.1026196	-0.1288141	-0.09556454	-0.08749225	-0.1268726	-0.09864372	-0.05102066	-0.0387642	-0.072	-0.03750086	-0.05500688	-0.07871429	-0.0368623	-0.02196041	-0.00424957	0.02130637	0.024821	-0.02642341	-0.001925992	0.01060757	0.03669707	0.03619622	0.05136661	0.03664372	0.02894837	0.02043373	0.03263683	0.06723064	0.09023235	0.05503442	0.04683477	0.09534767	0.09318589	0.03969879	0.05841824	0.08103615	0.06861274	0.1008933	0.1243167
R10Z	-0.0751222	-0.1206472	-0.1149776	-0.1038468	-0.09091222	-0.1000878	-0.07971772	-0.08921343	-0.09181583	-0.08181755	-0.06220309	-0.08795525	-0.1056661	-0.06312048	-0.05986231	-0.04359208	-0.03960757	-0.02506713	0.006870912	0.02649914	-0.001364886	-0.002882961	0.02006712	-0.01779346	-0.01153528	0.01788984	0.02251979	-0.001254731	-0.003538722	-0.01398795	0.007151466	0.06508434	0.06635972	0.03146128	0.02501377	0.01969191	0.03260241	0.04766265	0.08145095	0.08252151	0.07034424	0.08566781	0.08646472	0.07032358	0.035537	0.05479346	0.06859381	0.123284	0.1242513
R11Z	-0.07098967	-0.06427194	-0.05210327	-0.03756282	-0.04423752	-0.04848709	-0.04768847	-0.04779862	-0.07023925	-0.05050602	-0.03064028	-0.06851635	-0.06590705	-0.03468674	-0.05006713	-0.03660585	-0.03094492	-0.004944924	-0.001705677	0.0299759	0.01993632	0.0137642	0.04166781	0.02295697	0.01972978	0.04503614	0.04241997	0.0250981	0.02032702	0.03481411	0.06390706	0.05928227	0.05844579	0.05286747	0.05695181	0.03321859	0.03551119	0.05552151	0.07216007	0.06986919	0.0668451	0.09754045	0.08172117	0.04352668	0.02648537	0.03631842	0.04417211	0.07294836	0.07904991
R12Z	0.005707401	-0.01271084	-0.01264544	0.0251222	0.02646816	0.0189432	0.02013942	0.005251291	0.01220998	0.01342685	0.01945267	0.001994838	-0.002581758	0.01846128	0.007987953	0.01251119	0.03375387	0.07765232	0.06068847	0.05909983	0.05201205	0.046537	0.07600516	0.07257659	0.07451119	0.1027367	0.07459381	0.0794957	0.06917384	0.08881755	0.1069036	0.1098916	0.1376248	0.1164871	0.09270052	0.103494	0.1304905	0.1297349	0.1416403	0.1154458	0.1132943	0.1366609	0.1387126	0.1195818	0.1227814	0.1332874	0.08665749	0.1043115	0.1449191
R13Z	0.005213423	-0.01026506	0.02539931	0.04860757	0.0607969	0.03852668	0.02383305	0.04577625	0.039	0.03819622	0.05173838	0.03093976	0.01290878	0.02445783	0.02719277	0.04646472	0.08829432	0.08920482	0.0707246	0.110506	0.1018657	0.07361274	0.09272978	0.08377108	0.1042306	0.1393391	0.1314699	0.1096231	0.09296902	0.1121205	0.1509415	0.1350327	0.1266609	0.1214286	0.102821	0.09941652	0.1035818	0.09990018	0.1260516	0.1165835	0.1214337	0.1329466	0.103358	0.08149053	0.08640964	0.1023769	0.0850568	0.132525	0.1241411
R14Z	0.0004406196	-0.02602754	-0.001230638	0.03956971	0.02306884	0.0217315	0.01233907	0.03398279	0.03850775	0.07390189	0.08541652	0.04715834	0.04104131	0.0267883	0.03048709	0.0349759	0.04913425	0.05578141	0.06474527	0.08172118	0.04275559	0.03071084	0.0927401	0.08571084	0.1041824	0.1220757	0.08994663	0.07331841	0.06522375	0.1023167	0.1271532	0.1256265	0.1218434	0.09795697	0.1070723	0.1165336	0.1453425	0.1243528	0.1372014	0.1299759	0.1594079	0.1821601	0.1419432	0.1171067	0.1134991	0.1104217	0.08160929	0.1212582	0.117
R15Z	0.110191	0.08665921	0.1142737	0.150463	0.1225697	0.1026713	0.1265525	0.1337762	0.1520912	0.1492031	0.1412754	0.09830981	0.1001911	0.10021	0.07620309	0.07222719	0.09437694	0.09042857	0.06792255	0.09198795	0.07265749	0.05159552	0.07659897	0.0727642	0.08727883	0.1288038	0.1105301	0.0745525	0.08103098	0.08181583	0.09530636	0.109401	0.1022134	0.1213701	0.1350482	0.1270189	0.1259174	0.1266799	0.1444234	0.1205009	0.1259966	0.1720637	0.1640413	0.1499312	0.125938	0.14479	0.08716867	0.1090206	0.1261876
R16Z	0.08341652	0.07055594	0.08793631	0.141821	0.1633959	0.1766713	0.1737522	0.1820103	0.1770585	0.1707263	0.1734699	0.1337108	0.1173408	0.148673	0.1359225	0.1270207	0.1198417	0.1081428	0.1039639	0.1120568	0.09976936	0.09079346	0.1135112	0.1533907	0.1835835	0.1725456	0.137	0.1020482	0.1151342	0.1009398	0.1132358	0.1092926	0.1048692	0.124136	0.1145387	0.1141601	0.1127676	0.1270929	0.1068571	0.0713821	0.06180034	0.08334595	0.08449742	0.03107745	0.02979862	0.01934424	0.03099656	0.0998296	0.1154802
R17Z	-0.01456798	-0.03264372	0.01320482	0.02643373	0.01610499	0.03104819	0.05670568	0.08154905	0.09617384	0.1178743	0.06852152	0.03170051	0.06843029	0.08393976	0.05723752	0.07151635	0.08136661	0.06402065	0.07872116	0.09423407	0.05170913	0.03545439	0.06201721	0.06056282	0.07646472	0.1014923	0.1208451	0.110778	0.1451463	0.155241	0.1860947	0.1601618	0.1350706	0.144	0.1289226	0.1162324	0.1350103	0.1524837	0.1669088	0.1144251	0.0859432	0.05879518	0.03395697	-0.00784165	-0.006919103	0.01247676	-0.005010329	0.08710155	0.1123941
R18Z	0.05260069	0.03657487	0.04067298	0.04555594	0.05135456	0.04028744	0.03739759	0.05230981	0.06049054	0.07549398	0.08342685	0.05769019	0.06101549	0.07772117	0.05462134	0.05453356	0.06466437	0.06634939	0.05553528	0.07058864	0.05505164	0.0397969	0.06062479	0.04878657	0.06128916	0.08088124	0.07035629	0.04648537	0.04929088	0.06028743	0.08281239	0.07836145	0.08393116	0.07876076	0.06339759	0.06893115	0.09544578	0.112117	0.1277608	0.09854389	0.09858176	0.1302823	0.1220207	0.08767986	0.07699139	0.07451462	0.06059897	0.09971257	0.1084251
R19Z	0.05260069	0.03657487	0.04067298	0.04555594	0.05135456	0.04028744	0.03739759	0.05230981	0.06049054	0.07549398	0.08342685	0.05769019	0.06101549	0.07772117	0.05462134	0.05453356	0.06466437	0.06634939	0.05553528	0.07058864	0.05505164	0.0397969	0.06062479	0.04878657	0.06128916	0.08088124	0.07035629	0.04648537	0.04929088	0.06028743	0.08281239	0.07836145	0.08393116	0.07876076	0.06339759	0.06893115	0.09544578	0.112117	0.1277608	0.09854389	0.09858176	0.1302823	0.1220207	0.08767986	0.07699139	0.07451462	0.06059897	0.09971257	0.1084251
R20Z	0.1162633	0.1192237	0.1616833	0.1717298	0.1605973	0.1488899	0.1882117	0.2824406	0.2977212	0.3173236	0.2912203	0.256475	0.2799053	0.2937177	0.2650826	0.2469828	0.2370344	0.2547452	0.2424957	0.2541205	0.2068141	0.1631842	0.1629759	0.1400775	0.1354286	0.1339725	0.1001979	0.08999655	0.08702754	0.06879518	0.07295352	0.02651119	0.04611876	0.07830637	0.08654389	0.126525	0.1786317	0.2365491	0.3168348	0.291432	0.2729415	0.2868692	0.2758744	0.2484544	0.2447797	0.2266489	0.2058967	0.2103098	0.2136885
R1R	0.1207504	0.08824269	0.06681928	0.008769362	-0.04392427	-0.08768159	-0.09125818	-0.07053183	-0.04722203	-0.02296386	-0.01777625	-0.06382272	-0.07089157	-0.04462822	-0.04506196	-0.04374182	-0.05569363	-0.04713425	-0.00444578	0.05897245	0.04807229	0.02700343	0.02357315	0.02260241	0.06381241	0.1017694	0.1053855	0.08165061	0.06778141	0.1045714	0.1310017	0.1406058	0.1589656	0.1435129	0.09955937	0.08638897	0.1462238	0.1755508	0.1879329	0.1296713	0.117389	0.1552375	0.1714148	0.1416265	0.1013683	0.08561273	0.04464027	0.0409432	0.02050775
R2R	0.1596093	0.1751532	0.207685	0.21858	0.2543976	0.295432	0.3318795	0.3350086	0.3044045	0.295031	0.2073873	0.05980722	-0.02986231	-0.0686024	-0.1463459	-0.1917229	-0.2274096	-0.25058	-0.251821	-0.2138158	-0.257389	-0.3097263	-0.2800912	-0.2603752	-0.2428847	-0.2031945	-0.1576953	-0.1255009	-0.07268502	-0.0003580013	0.03945094	0.03899656	0.04420138	0.0601463	0.05776764	0.08174698	0.1421119	0.1741549	0.1241015	0.05799828	0.04383649	-0.0009225468	-0.005327017	-0.004020653	-0.01151291	-0.009349397	-0.04024097	-0.01200172	-0.02306713
R3R	0.0736833	0.04069191	0.03119277	0.00995181	0.01095525	0.004533566	-0.004869199	-0.02715663	-0.03753873	-0.008524955	0.01920653	-0.0008055093	-0.01889329	0.007969023	-0.0001204786	0.006082614	-0.001695361	0.02180207	0.00978658	-0.03027022	-0.1006162	-0.1266282	-0.09962478	-0.1068227	-0.07578313	-0.06175043	-0.06297591	-0.08161618	-0.02145611	0.03612909	0.09007745	0.07321687	0.05847849	-0.009638554	-0.05766609	-0.0931463	-0.09931497	-0.08898794	-0.1015009	-0.203599	-0.2175232	-0.175673	-0.1594165	-0.1441583	-0.1269845	-0.0875043	-0.04968502	0.01405508	0.05049226
R4R	0.06724441	0.03034767	-0.003001721	-0.02009639	-0.02944234	-0.0463494	-0.06982272	-0.06840447	-0.0935938	-0.06122031	-0.1102857	-0.1716248	-0.1753873	-0.1330878	-0.1740413	-0.1532272	-0.1272926	-0.1273133	-0.1520809	-0.1233339	-0.1567453	-0.1955904	-0.1336661	-0.1109793	-0.09445611	-0.09851635	-0.1270448	-0.1934578	-0.239475	-0.2515559	-0.2166007	-0.1954303	-0.1648055	-0.143358	-0.1275129	-0.1158072	-0.08258348	-0.04113081	-0.02070912	-0.06104131	-0.04121343	-0.005862309	-0.03360585	-0.06570396	-0.07300344	-0.0571222	-0.08685714	-0.06124785	-0.03090878
R5R	0.01025473	-0.009074013	-0.04404475	-0.04498451	-0.03234252	-0.06355938	-0.079642	-0.0790568	-0.09719105	-0.09079346	-0.07848021	-0.11642	-0.119642	-0.09035284	-0.1285594	-0.1068089	-0.07755938	-0.07926506	-0.08989156	-0.08885542	-0.0851136	-0.08813081	-0.06943718	-0.04687091	-0.03134767	-0.03139071	-0.0673167	-0.1158021	-0.1278124	-0.1182926	-0.08799483	-0.06187952	-0.05891394	-0.05988984	-0.06066265	-0.06885026	-0.07128744	-0.06617384	-0.05408778	-0.04879346	-0.04888296	-0.01528744	0.01518933	-0.004537003	-0.03654561	-0.0457229	-0.0616747	-0.01706885	-0.02848881
R6R	0.008464719	-0.008192772	-0.0212926	-0.02524441	-0.03048537	-0.064895	-0.08370052	-0.08722547	-0.1007986	-0.07059381	-0.07186058	-0.1028451	-0.1115422	-0.08372117	-0.09590877	-0.09108433	-0.08447676	-0.09350774	-0.07009982	-0.04402238	-0.06972805	-0.07450258	-0.0531463	-0.05482272	-0.04831842	-0.02544062	-0.0434062	-0.07248192	-0.08202754	-0.06589673	-0.04311187	-0.05763511	-0.03982788	-0.06008606	-0.05793287	-0.0425938	0.002931152	0.006784856	0.00903098	-0.01785714	-0.0315525	-0.00301549	0.01267298	-0.00288124	-0.02893804	-0.01915491	-0.02320999	-0.01253701	-0.02328055
R7R	-0.002051636	-0.02041136	-0.01326678	0.002232359	0.03505163	0.009999999	-0.02977108	-0.03392771	-0.03759725	-0.0395852	-0.03479002	-0.04337005	-0.02057315	-0.001275387	-0.03407401	-0.04039243	-0.003597246	0.01615663	0.01604647	-0.0168864	-0.04555077	-0.05677797	0.0162358	0.02344406	0.01907057	0.02786747	0.02602581	-0.00785198	-0.01965232	0.002500861	0.01889157	0.02301377	0.03843546	0.05254561	0.06221342	0.03626506	0.05301549	0.06288124	0.09494664	0.06741997	0.0552685	0.08054216	0.1035628	0.08577108	0.07670224	0.07431841	0.07048193	0.1068675	0.07005679
R8R	-0.01084165	-0.01201549	0.02658347	-0.008567986	0.00719277	-0.005820999	-0.01945783	-0.03299484	-0.03995697	-0.02525817	-0.01322719	-0.03336145	-0.0355938	-0.01841996	-0.01720138	-0.02963167	-0.001650602	-0.006700517	0.02163855	0.03078141	0.0109432	0.01578141	0.04996214	0.05139587	0.051	0.06922031	0.05654905	0.04000344	0.04439759	0.05390362	0.08107573	0.06714114	0.08527194	0.08164544	0.05928399	0.06516868	0.08812393	0.1038468	0.1198055	0.09735112	0.07353012	0.1026127	0.1128623	0.1029673	0.1160086	0.1150895	0.09895008	0.1520017	0.1437057
R9R	-0.02046128	-0.02723752	-0.008504303	-0.03096386	-0.02817212	-0.005163511	-0.02522375	-0.011537	-0.003030979	-0.02323064	-0.0245852	-0.01916523	-0.004652323	0.00441136	-0.006800344	0.02064544	0.04626678	0.088	0.05665405	0.06782788	0.07028743	0.06278658	0.0909759	0.07699139	0.06280723	0.09554217	0.0937229	0.05153356	0.06836317	0.09646472	0.1357143	0.1181842	0.1347401	0.1355663	0.1315284	0.1278072	0.1304837	0.159463	0.2000499	0.1325026	0.1160499	0.159852	0.1814492	0.136525	0.1477986	0.1484699	0.1512444	0.1647384	0.164148
R10R	0.02910327	0.02817556	0.03991394	0.05318932	0.06695008	0.05002925	0.02576592	0.02238898	0.01280551	0.005268503	0.03020826	-0.008048192	0.01751635	0.0383253	0.0012926	0.01533907	0.06353012	0.07117039	0.068463	0.07607746	0.08949569	0.07353184	0.0765938	0.05875903	0.05585886	0.08034424	0.0718623	0.06458347	0.09644751	0.1004217	0.1275129	0.1313597	0.1452358	0.1234991	0.09977453	0.1014596	0.1385215	0.1417935	0.1496609	0.1428348	0.1538537	0.1672685	0.1637504	0.1331446	0.1505009	0.114284	0.1194854	0.1917952	0.172599
R11R	0.08653184	0.07537349	0.07678141	0.08367986	0.1085146	0.1025559	0.08954561	0.1309776	0.1396764	0.1283718	0.1224079	0.08479174	0.07830464	0.1070637	0.09106196	0.09728571	0.1103907	0.1309535	0.1390723	0.1576213	0.1372633	0.113759	0.1279105	0.1410516	0.1736024	0.1824905	0.1700637	0.1255714	0.1388072	0.156642	0.1729828	0.1761721	0.1582186	0.1516213	0.1437453	0.149747	0.1726162	0.152988	0.1620688	0.1596781	0.1716575	0.1907539	0.2165387	0.1998554	0.1746816	0.1662547	0.1425043	0.1834372	0.1824699
R12R	0.01676764	0.008234081	0.04802409	0.06884165	0.0639759	0.05352324	0.06178313	0.0635852	0.06773322	0.06593459	0.1057195	0.07478658	0.08027538	0.08349397	0.0451222	0.05158692	0.07161446	0.09044234	0.1134957	0.1234079	0.08474355	0.08784509	0.09083133	0.1030482	0.1162823	0.1467384	0.1391549	0.1185129	0.1045594	0.1017263	0.1345129	0.1365404	0.1477435	0.1480878	0.1553477	0.1419948	0.1575267	0.1899157	0.1845577	0.1411067	0.1265129	0.1498158	0.1484251	0.1140912	0.1114303	0.1317814	0.1181429	0.1782599	0.1749914
R13R	0.04449569	0.02114974	0.02106024	0.05765404	0.07095525	0.07077108	0.05606541	0.04214458	0.05918589	0.08092083	0.1007694	0.07670567	0.07038554	0.06396902	0.05325301	0.08813253	0.1071842	0.111463	0.0963821	0.1220465	0.08249398	0.07517211	0.09593631	0.07055938	0.1099845	0.129599	0.09973666	0.09741135	0.1242754	0.1473081	0.151926	0.1200396	0.1239157	0.1294131	0.1386454	0.1382083	0.144117	0.1699742	0.1767298	0.1330568	0.1449019	0.1747504	0.1735921	0.1056162	0.1103133	0.1260017	0.1044561	0.1645456	0.1790413
R14R	0.0635852	0.03959036	0.06400344	0.08702237	0.05624785	0.05694492	0.0281377	0.0633821	0.07128916	0.08255422	0.0949432	0.07128227	0.05602237	0.06481756	0.06199656	0.0643012	0.1063494	0.1384871	0.1347229	0.1389707	0.132599	0.1139122	0.1434079	0.1366868	0.1407539	0.1967797	0.1685973	0.1335645	0.1349484	0.1450293	0.1713546	0.1666902	0.2080189	0.1902685	0.170389	0.1522978	0.1726644	0.1523115	0.141043	0.1073632	0.150346	0.1766213	0.1711274	0.1372358	0.106883	0.1177229	0.08923064	0.1355904	0.1466558
R15R	0.0003855447	0.01003787	0.05023752	0.06369019	0.06607745	0.08166265	0.06694147	0.1182134	0.1227676	0.1187005	0.1277194	0.07739931	0.07218588	0.07176592	0.05804819	0.0463907	0.05653873	0.07375387	0.08839758	0.1012306	0.09156282	0.06041481	0.08669191	0.07638037	0.1042874	0.1461497	0.1335886	0.1007522	0.0845198	0.08825645	0.105654	0.1225611	0.138821	0.1045645	0.07086231	0.05260585	0.06134423	0.09205852	0.1186059	0.07616523	0.1073821	0.1537969	0.1233133	0.0914802	0.1039897	0.08856799	0.07680551	0.08153528	0.06739243
R16R	0.08835112	0.06963339	0.06681412	0.08040791	0.07988123	0.07673838	0.09907573	0.1347332	0.1434475	0.1386024	0.1378847	0.09436317	0.1061704	0.1262616	0.1158348	0.1336558	0.1325353	0.1369398	0.1341601	0.1619071	0.1338967	0.0988537	0.1124647	0.1165456	0.1603752	0.1620482	0.1480637	0.127	0.1344733	0.1232392	0.1476919	0.1349518	0.1349122	0.1389914	0.1245663	0.088716	0.1476902	0.1448554	0.1924957	0.1499157	0.1109862	0.124012	0.09997074	0.05919621	0.06057315	0.07617211	0.08301549	0.1290447	0.130117
R17R	0.03720654	0.01368503	0.05182099	0.07854561	0.08564888	0.07156971	0.1033442	0.1562668	0.159148	0.1329466	0.1307212	0.1087418	0.1443752	0.1723132	0.1306317	0.09987263	0.0974716	0.09875215	0.1077711	0.154654	0.1082255	0.08135628	0.1027728	0.1057694	0.1279019	0.1230361	0.1069191	0.1410052	0.1605456	0.1623339	0.1952719	0.1706592	0.1587487	0.1415817	0.1174578	0.1450379	0.1543046	0.156105	0.1914922	0.1681515	0.1402582	0.1281015	0.1036248	0.0668864	0.06054217	0.06228228	0.07521859	0.1429053	0.1710138
R18R	0.140883	0.09877109	0.1077108	0.1427745	0.1391291	0.1319793	0.1680413	0.2284957	0.2378193	0.210117	0.1970998	0.1517642	0.182148	0.2174182	0.1700861	0.158475	0.1589793	0.1445886	0.1319294	0.1515267	0.122389	0.07010843	0.09434078	0.08160413	0.09841825	0.06859036	0.07296214	0.06530465	0.09183304	0.0860327	0.09088124	0.06336317	0.05032186	0.04621343	0.01983649	0.05043201	0.113599	0.1265181	0.1614561	0.1513046	0.1377917	0.1494045	0.1010878	0.07050602	0.05353184	0.05433735	0.06191394	0.1033804	0.1246592
R19R	0.1935611	0.1780757	0.2021738	0.1842754	0.2003046	0.2302943	0.2579621	0.3126592	0.3291015	0.344062	0.3561394	0.3004113	0.3098176	0.333074	0.2641997	0.2569277	0.2712874	0.2739415	0.2940774	0.2979243	0.2380654	0.2056764	0.1942358	0.1698709	0.1947969	0.193864	0.186117	0.1579552	0.1814509	0.1845473	0.1613563	0.1373012	0.1563442	0.1534768	0.1282823	0.1641773	0.2219122	0.2783804	0.3262289	0.3186609	0.3074028	0.2854837	0.2667625	0.2354509	0.2263614	0.2395542	0.2272117	0.2849019	0.2514406
R1A	0.05643373	0.02824957	0.02616351	0.02924268	0.03642513	0.006027542	-0.01876592	-0.03948021	-0.02245783	0.01984337	0.02571084	0.01024785	-0.003223751	0.02819105	0.01528399	0.002755595	0.02147676	0.01949054	0.01312393	0.0145852	-0.01637694	-0.02454905	-0.007325303	-0.0232926	-0.006765924	0.01539243	-0.01687435	-0.08094492	-0.0495938	-0.03993115	-0.005726334	-0.001655767	-0.006578311	0.01784681	0.0104802	0.0247074	0.03716179	0.04432702	0.06410499	0.02192771	0.02363683	0.05974871	0.07607229	0.05160929	0.05503614	0.03882272	0.02746299	0.05694492	0.05057315
R2A	0.1772117	0.1453528	0.1518726	0.1612151	0.1432599	0.1168761	0.1047539	0.0949191	0.1028279	0.1231876	0.1163546	0.1017091	0.1221859	0.1609466	0.1368193	0.1263133	0.148938	0.1585439	0.1511635	0.1520637	0.1265112	0.1148726	0.1498744	0.1172375	0.1318967	0.123327	0.1248916	0.09920998	0.09315318	0.1299983	0.1492496	0.1466713	0.146401	0.1370929	0.129241	0.1529501	0.1703752	0.1954441	0.1977281	0.1534905	0.1438072	0.1850585	0.1828296	0.1559294	0.1506902	0.1480052	0.1507194	0.2185301	0.2113494
R3A	0.1355473	0.1052926	0.1136781	0.1215422	0.1409759	0.1469656	0.1238692	0.1052289	0.1112238	0.1004337	0.1112943	0.1161962	0.1381205	0.1638778	0.1264217	0.1276265	0.1339948	0.1423873	0.1295611	0.1619811	0.1598244	0.1542289	0.1944682	0.1803632	0.1797797	0.1983907	0.1788262	0.1273855	0.1121583	0.1312565	0.1543821	0.1566248	0.1940447	0.2095628	0.2023167	0.186284	0.19458	0.2185146	0.2536781	0.186136	0.1740861	0.1953838	0.1843236	0.1687418	0.166506	0.1610688	0.145895	0.1868107	0.2151429
R4A	0.1041084	0.08324957	0.1094337	0.135315	0.1307539	0.09061102	0.1076179	0.1358537	0.12179	0.1326592	0.1243546	0.1258933	0.1335783	0.1512444	0.121716	0.1503425	0.1564544	0.1752668	0.1633425	0.1675628	0.1617005	0.160062	0.1775336	0.1520861	0.1590361	0.169852	0.1887797	0.175957	0.1679948	0.1849811	0.1993976	0.2052737	0.2247435	0.2230413	0.2082995	0.230852	0.2501566	0.2638485	0.2299002	0.1892599	0.1984286	0.232296	0.2270998	0.1781411	0.1792324	0.1850637	0.1856506	0.2596403	0.2735938
R5A	0.09202582	0.09281239	0.1122582	0.1135852	0.09528915	0.0816265	0.09985887	0.1359811	0.1302943	0.1136127	0.1428898	0.1117005	0.119136	0.1492014	0.1315491	0.1337315	0.1626919	0.1827762	0.1789002	0.1993528	0.1880224	0.160988	0.1903339	0.1880964	0.2017246	0.2265232	0.215475	0.197346	0.1703012	0.1700809	0.2010224	0.2105628	0.2289587	0.236284	0.238969	0.2405232	0.2453133	0.2332754	0.2348847	0.2254613	0.2140516	0.2259484	0.2304699	0.1961343	0.1806093	0.2185078	0.211327	0.236074	0.2276506
R6A	0.06320998	0.04398279	0.05547504	0.06249397	0.0833012	0.0854148	0.08380034	0.1051687	0.09531842	0.1028795	0.09959208	0.0838296	0.08195352	0.1075146	0.1040775	0.1069811	0.1128726	0.11742	0.1083769	0.1466523	0.1294389	0.1217935	0.1428554	0.1241067	0.1524458	0.1818055	0.1655731	0.1458021	0.1099088	0.1198847	0.1746403	0.1837229	0.1971618	0.2041928	0.1905473	0.1824974	0.1966213	0.1845852	0.2176145	0.1933322	0.175864	0.2016575	0.2041497	0.1648003	0.1377177	0.1493425	0.1579398	0.1813528	0.1911532
R1B	0.0286592	0.01864027	0.009089502	-0.0008898446	-0.02353528	-0.04897246	-0.1321084	-0.1438416	-0.1367194	-0.09990534	-0.04430293	-0.0848296	-0.08813253	-0.06176075	-0.04181584	-0.03264372	-0.03969363	-0.04642513	-0.06551635	-0.04911532	-0.06251118	-0.07105508	-0.04480895	-0.03522892	-0.03248709	-0.04454389	-0.07001377	-0.07502926	-0.06197762	-0.06012736	-0.09723408	-0.08572633	-0.05551119	-0.04778486	-0.05764716	-0.05042169	-0.02611359	-0.01652495	-0.008382094	-0.00254217	-0.04351807	-0.003271944	0.005106709	-0.01148192	-0.007065402	-0.02382444	-0.08825646	-0.08528915	-0.06161102
R2B	0.1050723	0.09357143	0.07893115	0.05153012	0.04257143	0.02818244	0.009438899	0.02373494	0.02447849	0.06220998	0.07208605	0.05242341	0.06152496	0.08562822	0.0789191	0.0394716	0.07124613	0.09464028	0.06049053	0.06627366	0.08935112	0.0701222	0.08541652	0.07131842	0.07710327	0.08357659	0.06479862	0.01887263	0.01707917	0.01693287	0.03378141	0.02604992	0.05762823	0.06496902	0.0427401	0.04967986	0.07895353	0.09122375	0.1033649	0.08654217	0.06091394	0.08779173	0.08255077	0.05725473	0.07079518	0.06814629	0.08098795	0.1022444	0.1030207
R3B	0.1492978	0.1484045	0.1813735	0.1640516	0.1790241	0.1859105	0.1401773	0.1283201	0.1278193	0.1441274	0.1702892	0.1311807	0.1329811	0.149167	0.1324888	0.1690792	0.203475	0.1970499	0.1771394	0.1774854	0.1630792	0.138642	0.143401	0.09199655	0.08588296	0.09063856	0.0804957	0.06438554	0.08389501	0.07083133	0.09861446	0.09129432	0.1094664	0.0802272	0.09068674	0.1136919	0.1192461	0.1017831	0.1109621	0.06516867	0.05701377	0.08397419	0.1111463	0.07070052	0.06264028	0.07871773	0.05813253	0.08217211	0.09893804
R4B	0.1564251	0.1529553	0.1521463	0.1491893	0.1929776	0.191043	0.1627935	0.1458176	0.1230069	0.1309122	0.1356041	0.1534148	0.1562306	0.175432	0.1450447	0.138938	0.1746403	0.1895422	0.1773614	0.2107694	0.1630258	0.1598709	0.1744733	0.1328038	0.1298468	0.172673	0.1881996	0.1525955	0.1300138	0.1169673	0.1644096	0.1484837	0.1677436	0.1851979	0.1970861	0.2260947	0.2269398	0.209074	0.2053322	0.1641842	0.175241	0.1917848	0.1749277	0.165315	0.1488743	0.1555318	0.1571256	0.1995267	0.221821
R5B	0.05452496	0.05866437	0.06200172	0.06358348	0.08033219	0.08894836	0.0965043	0.0957642	0.09329948	0.08336661	0.1012169	0.09590017	0.08579346	0.114012	0.117296	0.1290447	0.1370861	0.1575215	0.1661084	0.1848761	0.1697539	0.1519639	0.1508141	0.1356713	0.1595422	0.1857367	0.1812754	0.1678675	0.1579535	0.1444475	0.1872685	0.2001842	0.2016609	0.2184699	0.2187814	0.2407625	0.2362186	0.2288124	0.2290602	0.1998417	0.1664647	0.2140706	0.2151721	0.1801136	0.1637384	0.1551291	0.1743683	0.2599449	0.2401429
R6B	0.04557487	0.04583821	0.0415043	0.08124268	0.105525	0.09813597	0.09809466	0.1045043	0.08088812	0.08852668	0.08118417	0.06509983	0.1058279	0.1024406	0.1012995	0.1157504	0.1502874	0.1391515	0.1087642	0.1335611	0.1395353	0.1302083	0.1309811	0.1016747	0.1234458	0.1507762	0.1206282	0.1352702	0.1436678	0.1565336	0.183988	0.1787005	0.2070344	0.2005336	0.1492582	0.1621119	0.2033752	0.1999139	0.2131015	0.1582238	0.1536902	0.1964269	0.1723769	0.1163597	0.1289862	0.1564768	0.167031	0.1887143	0.1975146
R7B	0.02803615	0.001166954	0.04369364	0.04154561	0.05160413	0.0328296	0.04361274	0.06364372	0.0548537	0.063432	0.08098451	0.08011015	0.08362134	0.07814113	0.04533735	0.06045956	0.0941136	0.1167194	0.1070052	0.1317866	0.105642	0.07013425	0.1081945	0.08733735	0.09136317	0.1169604	0.1292496	0.1188485	0.09005679	0.1048761	0.1410981	0.1225043	0.1143718	0.1303614	0.1350034	0.1306954	0.1329019	0.1345645	0.1611859	0.1510275	0.138346	0.189969	0.177833	0.1354785	0.1222134	0.1228537	0.1054423	0.1493804	0.1615491
R1C	-0.05339415	-0.1206248	-0.1159346	-0.1037074	-0.06378829	-0.03987435	0.001110158	0.01406368	0.03688812	0.03981239	0.05535972	0.0353167	0.01449225	0.03704992	0.01520826	0.0190981	0.01404647	-0.007209982	-0.04726334	-0.0193735	-0.02830293	-0.05045095	-0.04069707	-0.1205663	-0.1225869	-0.07657658	-0.02034767	0.006208257	0.02177453	0.05275387	0.07167814	0.008736661	-0.0652358	-0.1212513	-0.1300585	-0.1204337	-0.07507057	-0.063358	-0.04590706	-0.05579518	0.008872632	0.0782771	0.03977108	-0.03128571	-0.08082444	-0.08359036	-0.04081583	0.02544406	0.003726335
R2C	0.05065576	0.04412908	0.03455077	0.01637866	0.01689329	0.0007349362	-0.0451222	-0.05195009	-0.03597074	0.02064028	0.04456971	0.01753873	0.007445783	0.02924441	0.03483132	0.0009793453	-0.004757316	0.0434389	0.02341308	0.0367969	0.02198107	0.02497934	0.0300568	0.007074008	-0.0000826149	-0.005227192	-0.02912736	-0.05454389	-0.05802925	-0.02863339	0.006705679	0.004636831	0.016358	0.03800516	0.02937349	0.03936145	0.06011015	0.08512048	0.09869535	0.06486231	0.05973838	0.09821343	0.08686747	0.05660413	0.03327195	0.03432186	0.05189156	0.08490361	0.1070826
R3C	0.1347005	0.1314974	0.1171652	0.1022065	0.1274182	0.09940792	0.07434251	0.08094148	0.09585369	0.1165456	0.1246678	0.1169811	0.1132461	0.1343339	0.1264682	0.130494	0.1561394	0.1824768	0.1568485	0.1575335	0.1695697	0.1436403	0.1127108	0.06275215	0.05796041	0.07687263	0.06362651	0.06124269	0.04423236	0.01013425	0.0516833	0.06359208	0.09729604	0.1114286	0.1208124	0.1476902	0.1726144	0.1570224	0.1592444	0.1175508	0.1274114	0.1816712	0.1480688	0.06432358	0.06819965	0.07081239	0.08091738	0.151642	0.1473959
R4C	-0.01922547	-0.008351116	0.02709811	0.03159552	0.05967298	0.04564544	0.01732358	-0.02509294	-0.02650431	-0.01354217	0.02066437	0.01473149	0.00869019	0.0529673	0.06039587	0.07850431	0.1040052	0.1187177	0.1420602	0.1141842	0.1028554	0.08330121	0.08607745	0.04503786	0.0740155	0.0992203	0.08187951	0.05922891	0.04241825	0.05447848	0.04669535	0.05708606	0.1203373	0.1273873	0.1377521	0.1286231	0.1298658	0.1360447	0.1501583	0.08370052	0.09271256	0.1031291	0.08004475	0.06821514	0.0821308	0.1056145	0.1399208	0.1829879	0.1767814
R5C	-0.02271084	-0.02313597	0.009013769	0.03357831	0.05180206	0.04419277	0.03450946	0.02697246	0.0008536982	0.001617902	0.02399656	0.03765577	0.06165749	0.07913081	0.09287952	0.07304475	0.1029552	0.1326713	0.1129363	0.1101325	0.08149914	0.06612392	0.1025129	0.08845611	0.09877452	0.150401	0.1440362	0.1145215	0.1094664	0.1147608	0.1218692	0.1335232	0.1724148	0.2125886	0.2286368	0.2427177	0.2187952	0.2130034	0.213759	0.1697694	0.1406231	0.1565663	0.1620775	0.1097229	0.1146799	0.1466196	0.1556334	0.2183012	0.2238692
R6C	0.02345611	0.03949742	0.04050602	0.0767883	0.09128227	0.08831842	0.07790706	0.0985852	0.08934768	0.09775043	0.09571085	0.08885714	0.0905525	0.1155112	0.1309639	0.1264785	0.1722272	0.1807728	0.166654	0.1643098	0.1336265	0.1021119	0.1137659	0.08302754	0.09549225	0.1199776	0.1379277	0.110599	0.07840275	0.05832358	0.087642	0.1111446	0.1310413	0.1338434	0.09162306	0.1131979	0.1155731	0.1203546	0.1363339	0.1198141	0.09581755	0.122654	0.1112582	0.0941635	0.1172513	0.09871601	0.1056644	0.1757642	0.1897573
R7C	0.04850774	0.02964716	0.06930293	0.1082289	0.1099656	0.08944922	0.1078898	0.1203477	0.1265835	0.1214423	0.1275886	0.1204458	0.1306059	0.1585663	0.1566764	0.1519862	0.1760155	0.1646988	0.1346334	0.1415232	0.1336678	0.09454905	0.1205869	0.1248072	0.1480654	0.1672134	0.1769484	0.148346	0.1322633	0.1210275	0.1577281	0.1572874	0.1709587	0.164401	0.1500465	0.1388812	0.1583804	0.1854922	0.2053976	0.1709552	0.1752237	0.1881119	0.1601997	0.1209725	0.135401	0.1314148	0.134778	0.1809587	0.1668382
R8C	0.01777625	0.002654046	0.02423924	0.06435112	0.06841825	0.05581411	0.04435111	0.0418124	0.05037522	0.08279862	0.08447849	0.04436489	0.046179	0.07161962	0.06184682	0.07206368	0.07352668	0.05087435	0.06919277	0.07963511	0.06062307	0.05006024	0.0664389	0.06316007	0.1037608	0.1552857	0.1487315	0.1278227	0.1097522	0.1025456	0.1431205	0.1547401	0.1394802	0.1451325	0.1396093	0.1164923	0.1281824	0.1604682	0.1614062	0.1304165	0.1475353	0.188401	0.1622737	0.1464682	0.1485577	0.1405542	0.1467315	0.1900379	0.2171997
R1D	0.06915147	0.0632685	0.06698451	0.04345094	0.08732357	0.09090017	0.06564888	0.06119794	0.06994492	0.1123408	0.1185697	0.05434078	0.03341825	0.02501548	-0.04106196	-0.06071772	-0.07140791	-0.07863511	-0.1008296	-0.0806988	-0.09741308	-0.1226781	-0.0903253	-0.08462823	-0.05511704	-0.02700172	-0.01245612	0.00564716	0.038537	0.05970568	0.06401205	0.03963167	0.0212031	-0.01216007	-0.04036317	0.003015497	0.04824096	0.07457143	0.05259208	-0.002478482	-0.009712558	0.04729604	0.04042513	-0.04646988	-0.06488813	-0.08055078	-0.06565576	0.009242682	0.0478296
R2D	0.1097212	0.1147401	0.1248038	0.1157745	0.1149707	0.06946472	0.05955422	0.01503787	0.0270568	0.09208778	0.1160482	0.1033769	0.1347332	0.1328864	0.1092203	0.08213769	0.08559725	0.07221514	0.02863339	0.02523064	0.02519449	0.01315146	0.002366607	-0.01785198	-0.0476265	-0.03417728	-0.005364888	-0.01717384	0.005060242	0.05092082	0.1038864	0.09368847	0.07870912	0.03381756	0.01941308	0.04105163	0.1228657	0.1240155	0.1023993	0.04135284	0.02226678	0.07520481	0.06382444	0.02598451	0.004790018	0.03296213	0.01974527	0.03888812	0.04616695
R3D	0.1659002	0.1280534	0.09744234	0.07380378	0.07307401	0.03590189	-0.02156454	-0.04349053	-0.0389759	0.01635112	0.06949914	0.1024682	0.1527711	0.2013649	0.1632306	0.155494	0.1726041	0.1832496	0.1653873	0.1591687	0.1422272	0.09471428	0.08253873	0.02003098	0.02586575	0.03472806	0.05541136	0.03270396	0.03722892	0.05318761	0.07792427	0.09294492	0.1188864	0.1327143	0.1274131	0.1299243	0.1300327	0.1376833	0.155222	0.1225508	0.1379484	0.1938072	0.1831153	0.1383064	0.1224251	0.1338554	0.1446024	0.1354854	0.1310809
R4D	0.1498898	0.1324509	0.1328829	0.08937349	0.09803442	0.1083391	0.06392943	0.04913597	0.04693976	0.07917211	0.1046472	0.119284	0.1688485	0.2034905	0.1926196	0.2369759	0.2564492	0.2743649	0.265093	0.2660671	0.2574974	0.2216988	0.1729312	0.1162289	0.1105628	0.1453184	0.1376265	0.1142943	0.137062	0.1199621	0.1439552	0.176031	0.2138847	0.2449948	0.2754492	0.2515886	0.2286523	0.2328795	0.2339053	0.214179	0.2240516	0.2780706	0.2873752	0.2305559	0.2105886	0.2298726	0.218506	0.239883	0.2258795
R5D	0.1223993	0.1204268	0.115852	0.1156747	0.1467194	0.1170826	0.07660413	0.06530981	0.07132874	0.08388296	0.1383322	0.1662478	0.1848985	0.2125697	0.2148175	0.2349208	0.2598726	0.2745078	0.2576919	0.2509879	0.234778	0.2038227	0.1785577	0.1493494	0.1524475	0.1760981	0.1969208	0.1834062	0.1901652	0.1726627	0.1937194	0.2157573	0.2562341	0.2922478	0.3061583	0.2928606	0.283654	0.2419966	0.2122238	0.1774182	0.1586678	0.1936661	0.1610723	0.1522444	0.154432	0.1673219	0.1709518	0.2080017	0.2113098
R6D	0.07732014	0.06583304	0.08115663	0.08099828	0.1090861	0.09707057	0.04948709	0.04954733	0.05518761	0.09820997	0.1203546	0.1255181	0.1457694	0.1769088	0.1481721	0.1560826	0.1792496	0.1733201	0.1486764	0.1635886	0.1826678	0.1563855	0.1521825	0.1105146	0.1020034	0.1653425	0.1687573	0.1302978	0.1245336	0.1396024	0.1564423	0.1798038	0.1839363	0.2111102	0.202599	0.1940551	0.2006472	0.1901893	0.1909501	0.1536179	0.1622478	0.1874854	0.1725491	0.1186265	0.09811876	0.1366454	0.138315	0.1804974	0.1903477
R7D	0.099716	0.07601377	0.1102857	0.1457212	0.1702857	0.1443459	0.1131687	0.1355886	0.1351377	0.147685	0.1685835	0.1844854	0.1760052	0.2030482	0.1938795	0.2089948	0.2429914	0.2576885	0.2254802	0.2190086	0.182167	0.1676781	0.189358	0.1719157	0.1880344	0.2206713	0.2318744	0.1995732	0.1740207	0.1907194	0.2268193	0.2303632	0.2382995	0.2513683	0.2398571	0.2414613	0.2345714	0.2311532	0.2526919	0.2317711	0.2133683	0.2328107	0.2353614	0.2037125	0.1690258	0.1869071	0.2006558	0.2530551	0.2373993
R8D	0.05061618	0.06147504	0.09813769	0.120031	0.1452375	0.1346954	0.128599	0.1223959	0.1274578	0.1211084	0.1034957	0.08429259	0.1225972	0.1563356	0.1098382	0.1352444	0.157506	0.1562272	0.1252547	0.1188434	0.1014406	0.08970913	0.1166231	0.1087194	0.1182737	0.1331291	0.1292117	0.1089208	0.1214733	0.1322117	0.1595473	0.1616747	0.1626196	0.1570293	0.1600362	0.1557883	0.1617487	0.1633012	0.1759088	0.1467177	0.1284286	0.1553546	0.1290585	0.1060344	0.1159415	0.1305164	0.1309088	0.1498382	0.1426592
R9D	-0.01530465	-0.03199139	-0.03146816	0.01708778	0.03886919	0.03691394	0.06587435	0.08645954	0.08710155	0.09393803	0.0924062	0.08056282	0.0667401	0.09493115	0.09774699	0.07815147	0.1010327	0.1223787	0.101241	0.08130292	0.05933907	0.05736833	0.06316695	0.06600344	0.07987091	0.1136609	0.1288365	0.125895	0.1327315	0.1440189	0.1973907	0.1916713	0.1683632	0.1850688	0.1592392	0.1595818	0.1627177	0.1613184	0.179043	0.1486764	0.1371463	0.1697246	0.1491274	0.1030465	0.09269363	0.09165748	0.09152668	0.1323907	0.1528967
R1E	0.06308089	0.0263012	0.03074182	0.0284475	0.01791394	0.007755592	0.03671602	0.08679174	0.1102203	0.1293546	0.1146368	0.05705853	0.04401032	0.03250947	-0.01134424	-0.04916351	-0.09190705	-0.1179656	-0.1303683	-0.09653529	-0.1210723	-0.1201239	-0.08366781	-0.08504819	-0.04614974	-0.008024096	0.003418238	-0.001564536	0.01685542	0.06513941	0.07798107	0.05174182	0.0456747	-0.02870396	-0.08057832	-0.03095353	0.05925817	0.06007402	0.04760413	-0.02702926	-0.01181067	0.02941136	0.04296557	0.00979346	-0.02618588	-0.01574355	-0.02212393	0.01633735	0.04507228
R2E	0.160253	0.1268898	0.09826678	0.06390361	0.08784338	0.06346472	0.006318414	0.01904991	0.07067986	0.1240947	0.1723029	0.1403976	0.1305473	0.1440138	0.11242	0.04400688	-0.0153253	-0.03288124	-0.05606712	-0.05814458	-0.05744406	-0.01832014	0.0005714304	-0.0003614432	0.02524957	0.02271428	0.04669535	0.05293976	0.06870568	0.09346816	0.1122943	0.04243374	0.04327883	0.01717384	-0.02686919	0.003927711	0.07886059	0.09654561	0.0594957	0.0356506	0.07504991	0.1292375	0.1311222	0.08011876	0.02430293	-0.02605852	-0.0546506	0.01841652	0.05476075
R3E	0.1295508	0.08035628	0.05613597	0.004956969	-0.02097418	-0.03483821	-0.04899139	-0.04212737	-0.002086056	0.03445782	0.1029742	0.1114423	0.1185146	0.1118623	0.09557315	0.09452324	0.0612599	0.03210155	0.01438038	0.05025646	0.04972461	0.04478658	0.07031154	0.02916867	0.02005508	0.03342341	0.0176179	0.007036146	0.02027711	0.04360241	0.07493632	0.0742771	0.08381755	0.04381928	0.01969191	0.03426506	0.08388984	0.106883	0.1252461	0.1010379	0.08603615	0.1150809	0.121988	0.07458004	0.02233047	0.0207401	-0.0124389	0.003072289	0.01345783
R4E	0.06034423	0.04418245	0.01965232	0.004087776	0.01304475	0.01782272	-0.000185888	0.00915835	0.0457969	0.0608537	0.1215318	0.1465835	0.1669673	0.1661721	0.1491222	0.1404974	0.1473012	0.1576575	0.1528933	0.1595697	0.1386041	0.08861102	0.08165404	0.04571256	0.05364544	0.09829432	0.1116523	0.07183649	0.02844578	0.03711187	0.06150258	0.04707745	0.06625645	0.05150774	0.01630981	0.05272289	0.09269879	0.1092238	0.14479	0.1307659	0.1418468	0.1485869	0.1644767	0.1184182	0.09388985	0.07908778	0.04945611	0.06082272	0.04244406
R5E	0.0584062	0.03684509	0.04426678	0.01907229	0.04248881	0.03758176	0.004123926	-0.004502581	0.02490878	0.08451119	0.1509707	0.1788227	0.1583649	0.1361325	0.07675732	0.06190189	0.07431153	0.08919965	0.1149639	0.1275921	0.09819794	0.06449913	0.06751463	0.04021686	0.05091394	0.09812565	0.1486575	0.1416093	0.1166489	0.1084509	0.0962926	0.04951291	0.07432013	0.08959036	0.07083477	0.07576592	0.1528864	0.2049053	0.2321601	0.2522513	0.2700035	0.3055576	0.2983115	0.2445163	0.2002478	0.1457883	0.07388468	0.08319449	0.05650947
R6E	0.1791239	0.1777229	0.1723924	0.1977367	0.2059845	0.208833	0.1981325	0.1733907	0.1476317	0.1631394	0.2063769	0.2132874	0.2011618	0.1817642	0.1324647	0.1464974	0.1743666	0.2034062	0.1972358	0.2280964	0.2258089	0.2198692	0.2149174	0.1807057	0.1842874	0.2251084	0.2188176	0.1712065	0.1546334	0.1189432	0.107358	0.1064182	0.1185869	0.09594665	0.07422891	0.09890189	0.1055559	0.1040206	0.1601704	0.190105	0.2244647	0.2844286	0.2597057	0.2184423	0.2183477	0.1823614	0.1397986	0.159864	0.1394148
R7E	0.1003236	0.1002186	0.07831153	0.08194665	0.08281411	0.03745095	0.02651463	0.02712048	0.01159381	0.02639415	0.05698279	0.0386179	0.01024613	0.0009672981	-0.02257832	-0.02962651	-0.02486919	0.002566265	-0.006764205	-0.0001015508	0.0208537	-0.01329604	-0.04097762	-0.04293287	-0.04303098	-0.03989157	-0.04576248	-0.06479518	-0.07190361	-0.06760241	-0.03396214	-0.0391377	-0.04165232	-0.06010328	-0.07585542	-0.05764888	-0.02010155	-0.02186919	-0.01507917	-0.05456626	-0.02715663	0.03354044	-0.0005869169	-0.01829776	0.02389845	0.0218451	0.002519795	0.07411187	0.08403614
R8E	-0.0162926	-0.04854562	-0.04063339	0.0136179	0.03144578	0.01879862	0.01998623	0.03104647	0.002540447	0.02344234	0.04916007	0.02806713	0.06461445	0.06249397	0.03946644	0.03754217	0.04257831	0.07640276	0.05207057	0.05910671	0.02375904	0.02672117	0.06393976	0.05076936	0.05091739	0.08114286	0.07419793	0.05429776	0.05045611	0.08215147	0.0751136	0.08234251	0.09047849	0.08864028	0.08714974	0.07238037	0.07343029	0.08046127	0.1162599	0.08546472	0.07876248	0.1257866	0.1174303	0.08267986	0.06300689	0.07796557	0.06603442	0.09568502	0.08922547
R9E	-0.01135284	-0.02017212	-0.003399309	0.04642168	0.07954044	0.06020137	0.07391395	0.07824612	0.08923064	0.09468503	0.1165714	0.116296	0.1262375	0.1442805	0.1261859	0.1261446	0.1587057	0.1575577	0.1351222	0.1422909	0.1005783	0.06200516	0.09209982	0.06488296	0.07240792	0.1176179	0.1072392	0.09720826	0.09338383	0.1023701	0.1015921	0.1085491	0.1359449	0.1533408	0.14379	0.1368141	0.1086988	0.1349621	0.1725525	0.1574905	0.124432	0.1585577	0.1509019	0.1301308	0.1300602	0.1239225	0.133747	0.1640964	0.1880379
R10E	-0.005127368	0.001428569	0.02054045	0.0420654	0.0649518	0.07496558	0.1340912	0.1526127	0.1543064	0.159864	0.1526196	0.113568	0.1169518	0.1389174	0.1353666	0.146179	0.1490895	0.1457831	0.1450929	0.1580843	0.1664114	0.1183305	0.1504613	0.1103701	0.1372083	0.1754578	0.1831377	0.1664544	0.1810775	0.1795714	0.1829518	0.1821084	0.1809466	0.1921773	0.1815077	0.1913442	0.2104251	0.2401704	0.2756523	0.2489948	0.2275043	0.2327745	0.216179	0.1952151	0.2135697	0.2173287	0.2016506	0.2494647	0.2343115
R1F	0.1705663	0.1810929	0.1141583	0.05089329	0.04997935	0.02665749	0.02995009	0.04244579	0.1140172	0.1966885	0.1928382	0.1180034	0.07266781	0.08348537	0.02767987	0.0114716	-0.01364543	-0.07750258	-0.09548537	-0.05737694	-0.06346128	-0.04909467	-0.007253018	-0.003958695	0.04319621	0.08514974	0.07755422	0.04400688	0.03597246	0.05642341	0.04139931	-0.02324097	-0.001977621	-0.06441653	-0.08457487	-0.05355249	0.0530568	0.0807074	0.03940103	-0.03928227	0.02822719	0.1635112	0.1786231	0.1011429	0.03473322	0.00736489	-0.02137349	-0.02163167	0.003965576
R2F	0.1408485	0.09919105	0.04953012	0.006203098	0.0339105	-0.004070572	-0.01080207	0.02730292	0.0918537	0.15179	0.1684251	0.1287453	0.1105146	0.1013132	0.07619105	0.04303443	-0.002547329	-0.01527883	-0.03550086	-0.008993112	-0.006421691	0.02579002	0.07840104	0.05264371	0.06227366	0.07458348	0.04235628	0.02682616	0.03886403	0.04754389	0.06982616	0.01248881	-0.001776245	-0.04428227	-0.05565232	-0.001583479	0.09201721	0.1041738	0.0949759	0.04532185	0.07058348	0.1523976	0.1510568	0.1039208	0.02471773	-0.0331876	-0.04024957	-0.01390361	0.04288468
R3F	0.1257298	0.101272	0.07913769	0.05184682	0.04414285	0.01460758	-0.00163339	0.03287952	0.08307229	0.1576781	0.1491876	0.1316024	0.1712151	0.175475	0.1526437	0.128969	0.1107573	0.08486403	0.05700689	0.09069363	0.1271222	0.1303959	0.1384733	0.1022565	0.1044699	0.1222633	0.110494	0.06446299	0.04645439	0.07527022	0.1023098	0.08791222	0.0830241	0.03189501	-0.001707403	0.0006833022	0.07901377	0.1324337	0.1438468	0.150821	0.163599	0.1895336	0.2046954	0.1475559	0.1075181	0.05230981	0.002230635	0.03316351	0.06217211
R4F	0.1339811	0.07511876	0.05507401	0.05434767	0.08525817	0.0808537	0.05994664	0.02937522	0.0681549	0.1214372	0.1476678	0.1550069	0.1358984	0.1391566	0.09733907	0.125759	0.1246919	0.1157556	0.1214062	0.158883	0.165642	0.1781015	0.1850224	0.1241222	0.1030637	0.1141859	0.08939931	0.05421515	0.04061446	0.04627539	0.04106712	0.03606024	0.06435456	0.01996902	0.009576588	0.080642	0.1483339	0.2211687	0.3091515	0.3323167	0.3595232	0.3576661	0.3234509	0.2483769	0.1950929	0.1527522	0.09143373	0.1139466	0.1433046
R5F	0.1075164	0.08557659	0.0952599	0.1177091	0.1446093	0.1565783	0.1522633	0.1503924	0.1520671	0.1684905	0.1717969	0.1973735	0.1942788	0.1570947	0.1504578	0.1707952	0.1935542	0.1786145	0.1671411	0.2011429	0.1959174	0.2125473	0.2485267	0.2061704	0.1850912	0.1898606	0.2071807	0.1937866	0.19321	0.1821446	0.1575542	0.1610275	0.1871015	0.1817384	0.1430069	0.1360275	0.156222	0.1754268	0.2310396	0.2276713	0.2623012	0.2946351	0.2702823	0.2336936	0.1784165	0.17058	0.1366334	0.1768554	0.1982857
R6F	0.05437866	0.03499484	0.03745955	0.05120826	0.08546644	0.09455766	0.066	0.09192598	0.1079277	0.09576075	0.09392082	0.08668847	0.1092289	0.1326523	0.13642	0.1554664	0.166988	0.1714475	0.1381222	0.1543924	0.1373287	0.1215645	0.1589983	0.1228176	0.1276093	0.1343993	0.1202892	0.08602926	0.1013511	0.1177728	0.1059432	0.1217074	0.1420138	0.09657487	0.06132014	0.0750241	0.1283184	0.1486781	0.1761463	0.178253	0.2033098	0.2414957	0.2041446	0.1487384	0.1481859	0.138284	0.1256988	0.1661291	0.1877246
R7F	0.05791566	0.03567814	0.03995525	0.08182617	0.1072737	0.09321342	0.1429639	0.1768623	0.1740585	0.1764578	0.1771016	0.1466231	0.1387349	0.1585577	0.1668348	0.199599	0.2117195	0.2150809	0.1997298	0.2067625	0.1819122	0.137716	0.1599587	0.1428296	0.1497797	0.1289742	0.1037281	0.1052513	0.1311962	0.1486265	0.1532238	0.1262668	0.1288279	0.1538158	0.1442255	0.1583941	0.1790258	0.1992874	0.2610981	0.2118193	0.1933012	0.2379931	0.2317883	0.1649759	0.1454355	0.1384733	0.1426626	0.2170396	0.236296
R8F	0.1515542	0.1291428	0.1479862	0.1544664	0.1474613	0.1614819	0.2105714	0.2488795	0.2608021	0.2710482	0.2999793	0.2990843	0.294117	0.3004682	0.2617693	0.2792892	0.3116489	0.3000447	0.2674131	0.3085783	0.2732857	0.2184389	0.2188451	0.1880964	0.2040172	0.1872065	0.1547332	0.1452014	0.1345835	0.1443064	0.1706764	0.1821635	0.1857952	0.1897986	0.1583115	0.1704888	0.2291618	0.2839088	0.3083253	0.2742616	0.2602014	0.2852513	0.2603029	0.228599	0.2201497	0.1928898	0.2016179	0.2642737	0.2720947
R1G	0.1495422	0.145747	0.1017332	0.04676076	0.01927022	0.0137315	-0.002987949	0.002337352	0.05780551	0.1355095	0.161241	0.1099243	0.08220482	0.08507745	0.04980035	0.03419965	-0.01687091	-0.07201032	-0.08274182	-0.08483649	-0.09025129	-0.06860757	-0.03224957	-0.03836833	0.01034079	0.03105163	0.02872634	-0.00655766	-0.01616351	0.007055076	0.03451291	0.01348881	0.016358	-0.004872635	-0.06175043	-0.05845439	0.03225473	0.08160929	0.09208262	0.06310155	0.09934079	0.1791325	0.2034475	0.1597831	0.1194165	0.06490361	0.03722548	0.06837694	0.0944475
R2G	0.144327	0.1400138	0.09484681	0.046358	0.03689156	0.007177282	0.006846812	0.04487092	0.1065422	0.1584389	0.1387573	0.08869019	0.07890706	0.08130293	-0.004015493	-0.008545611	-0.02283477	-0.08496214	-0.1085904	-0.04712392	-0.02393288	-0.01687092	0.03997762	0.001648879	0.02416007	0.0988296	0.1025163	0.07359724	0.05763511	0.04290189	0.07803614	0.06341997	0.05643545	0.02842168	-0.01786058	0.003593807	0.06751979	0.1174974	0.1030207	0.07565921	0.1043838	0.2094217	0.2542633	0.1859862	0.1116627	0.04018933	-0.01588468	0.006223753	0.06224957
R3G	0.08786403	0.06532014	0.04874699	-0.001986232	-0.01006713	-0.03766437	-0.04511359	-0.01431153	0.08230121	0.146358	0.1704682	0.1162806	0.1038812	0.1434045	0.09019277	0.05553184	0.005681587	-0.04985198	-0.07878313	-0.04099311	-0.001086058	0.007564543	0.02402065	0.05322031	0.08628916	0.1128657	0.09458003	0.04278485	0.01474527	-0.02855766	-0.0193339	-0.01341997	0.02441308	0.005611017	-0.01909467	0.002402754	0.0513821	0.07880723	0.09377797	0.08308089	0.1279897	0.2251084	0.2438055	0.191	0.1271411	0.07371945	0.01369708	0.03898107	0.07768503
R4G	0.257895	0.2179019	0.2134114	0.203809	0.1926971	0.1776557	0.1757831	0.2089862	0.2719019	0.3202427	0.3066919	0.2741756	0.263957	0.2792891	0.2735405	0.2666575	0.2160947	0.1667246	0.1305043	0.1964733	0.2132926	0.2415887	0.3008709	0.2661067	0.2344337	0.2269432	0.2013064	0.1621102	0.1501429	0.146494	0.1576781	0.1446713	0.1776282	0.1451411	0.08465404	0.1161205	0.1908313	0.234549	0.3149243	0.3219105	0.3527608	0.401315	0.3819294	0.2828296	0.2110826	0.1755714	0.1510706	0.1749071	0.2125422
R5G	0.1299191	0.1169191	0.1407883	0.1576368	0.1660792	0.1563821	0.1512014	0.1907246	0.1960826	0.2003718	0.2333442	0.2440465	0.2500155	0.2448709	0.2101962	0.2400034	0.2507057	0.2051015	0.1882702	0.1989673	0.1897676	0.1961084	0.2190585	0.2076489	0.1980224	0.2019312	0.1900241	0.1352995	0.1167298	0.1377625	0.1476867	0.1547229	0.1724441	0.1630774	0.1367453	0.1558348	0.1960207	0.198537	0.2078382	0.1886472	0.195043	0.2518985	0.2563924	0.2359415	0.1813563	0.1590895	0.133673	0.1671704	0.185821
R6G	0.06552324	0.05906196	0.05437349	0.08088124	0.117537	0.1152048	0.1334079	0.189253	0.1821102	0.1623941	0.1512978	0.1275663	0.1484045	0.1960448	0.178568	0.1772651	0.1856024	0.2009725	0.1913047	0.1815972	0.1207384	0.1105611	0.1496437	0.1266231	0.1240396	0.1496007	0.1227676	0.1031928	0.1330052	0.1432565	0.1699966	0.1313993	0.1761101	0.1664991	0.1444664	0.1543993	0.1992358	0.2243115	0.2670809	0.22121	0.2195491	0.2359845	0.2374389	0.2072169	0.1838743	0.1481859	0.1624699	0.2344303	0.2358141
R7G	0.1208984	0.1220499	0.1678761	0.1667349	0.2021291	0.2102461	0.2621962	0.3321979	0.3357694	0.2875456	0.3012444	0.2987022	0.3101308	0.3183649	0.2853718	0.2759793	0.3104217	0.3011187	0.293938	0.2792117	0.2325181	0.1997143	0.2112048	0.1916351	0.1944682	0.1821343	0.1713098	0.1438554	0.1517935	0.1689398	0.2120551	0.1929639	0.2068244	0.1905181	0.1718124	0.2053236	0.2423959	0.3067108	0.3530448	0.3323855	0.3371325	0.3445525	0.3312289	0.2919897	0.2920912	0.2891911	0.2586007	0.308716	0.3134527
R1H	0.1114544	0.1179225	0.0858124	0.05803959	0.04293115	0.002788295	-0.009063681	0.02810671	0.09578829	0.1552358	0.1387745	0.08898967	0.1126351	0.1405508	0.1175783	0.1116282	0.09732702	0.06290189	0.04712736	0.04589501	0.004927715	-0.04015319	0.01451979	0.03979174	0.03890534	0.04358863	0.02099139	0.01866781	0.04745267	0.05607572	0.06246816	0.05945955	0.06211704	0.02924785	-0.01943545	0.006578312	0.07411704	0.1264389	0.1626248	0.121988	0.1229828	0.1884664	0.1738279	0.1342031	0.1339415	0.1145232	0.09761961	0.142506	0.1790774
R2H	0.1598296	0.1415835	0.1534957	0.1317573	0.1142306	0.08974871	0.08488124	0.1007935	0.1418038	0.1906265	0.1816661	0.1779466	0.1873924	0.1882341	0.169315	0.1655749	0.1512358	0.1162272	0.08214113	0.1168124	0.1238864	0.1479019	0.1832444	0.1485766	0.1728451	0.1983546	0.1565611	0.1601618	0.1743907	0.1476713	0.1576265	0.1503907	0.1576041	0.1365284	0.07800516	0.09038898	0.1525732	0.1741687	0.1973287	0.1761256	0.1966592	0.2821549	0.2684596	0.2215852	0.2017418	0.192864	0.1240396	0.1379363	0.1825525
R3H	0.1630688	0.1205422	0.1030379	0.1244027	0.08526333	0.04475215	0.03588124	0.06915835	0.1188468	0.1751222	0.1813339	0.1182943	0.1394148	0.1894079	0.151346	0.1425284	0.1211979	0.08490017	0.03339071	0.08581411	0.09083993	0.1050482	0.1624355	0.1450998	0.1040034	0.09457315	0.1046127	0.102833	0.05022719	0.05052496	0.07157659	0.0657074	0.08914286	0.06034079	-0.007537007	-0.006215149	0.05877109	0.09359724	0.1218606	0.1031205	0.1282565	0.2270533	0.2363959	0.1630774	0.1125611	0.09165748	0.03443029	0.03612564	0.05600516
R4H	0.15937	0.150358	0.1651979	0.2160413	0.2249157	0.1992737	0.217117	0.2590103	0.254537	0.2779983	0.3097573	0.3025559	0.3184613	0.3460912	0.3351756	0.3511067	0.3625766	0.3594182	0.3075456	0.3203787	0.3114733	0.290852	0.3093752	0.3096179	0.2892943	0.3172565	0.2691532	0.2192306	0.2455129	0.261914	0.2815852	0.2639294	0.2564854	0.2877453	0.2792616	0.2978331	0.3280654	0.3755783	0.4261928	0.410864	0.4003752	0.4229569	0.3849656	0.3285336	0.2986299	0.2942633	0.2730413	0.3224251	0.3283804
R5H	0.170747	0.1490947	0.1669759	0.1972771	0.235284	0.2337091	0.2611205	0.2950637	0.3039535	0.3134148	0.3098072	0.3085163	0.3220516	0.3356093	0.2966764	0.3214062	0.3559828	0.3387556	0.3291497	0.3407229	0.3019518	0.2654802	0.2759002	0.2362048	0.221062	0.2235336	0.2299914	0.2007074	0.2196816	0.244222	0.2538055	0.2357453	0.2492995	0.2449879	0.2479277	0.2727917	0.3256386	0.358549	0.3838193	0.3645766	0.3673632	0.366821	0.3401859	0.3195077	0.2933012	0.2818158	0.2579122	0.334043	0.3547057
Z11Z	-0.1500585	-0.1445731	-0.1342891	-0.1384458	-0.1234854	-0.1474699	-0.1507384	-0.1395869	-0.11763	-0.1282461	-0.1419983	-0.180451	-0.1792117	-0.1360861	-0.1648916	-0.1489449	-0.1179914	-0.1182943	-0.134747	-0.08962135	-0.08997763	-0.1255508	-0.08244923	-0.07959897	-0.07444579	-0.04661274	-0.06997762	-0.08101205	-0.08059381	-0.07945955	-0.05186747	-0.02462478	-0.04257831	-0.0553821	-0.07177452	-0.07272806	-0.04475731	-0.0223821	-0.006550774	-0.03898279	-0.06306713	-0.00236661	-0.0322685	-0.05299312	-0.02253184	-0.006359726	-0.03545783	0.02345783	0.009037866
Z12Z	-0.07495353	-0.08603098	-0.07536317	-0.06720653	-0.06318589	-0.1094596	-0.08109983	-0.0662599	-0.06188468	-0.07940103	-0.07566093	-0.1254441	-0.09511532	-0.08662306	-0.1126988	-0.1053614	-0.0602031	-0.05943718	-0.05895869	-0.02606713	-0.0329759	-0.05361962	-0.03537177	-0.04094493	-0.01562306	0.009729773	0.01083477	-0.02889328	-0.02188812	0.008819277	0.01234251	0.01918416	0.02311876	0.02719277	-0.008783132	-0.01347504	0.03695697	0.04355938	0.04237694	0.001265061	0.008870911	0.03876592	0.05228055	0.0243167	0.04492943	0.04765576	0.03583477	0.0787883	0.09242513
Z13Z	-0.04276592	-0.06400172	-0.05274699	-0.03510844	-0.02672117	-0.02857831	-0.03451291	-0.02641997	-0.04466265	-0.02649742	-0.0213012	-0.06987263	-0.06235972	-0.03224612	-0.06450431	-0.04848021	-0.02700516	0.005480205	0.01648021	0.02558692	0.0128864	-0.003371773	0.01942169	0.02158864	0.04240964	0.03433563	0.02264372	0.008820999	0.0310568	0.06010499	0.08328055	0.09979346	0.06533391	0.04939759	0.04237349	0.04996042	0.07527022	0.07398623	0.08807229	0.08979001	0.08010327	0.1051824	0.08280895	0.06606712	0.05631498	0.07800688	0.06366093	0.09688124	0.09566093
Z14Z	0.007502583	-0.008163513	-0.02129776	-0.01805163	0.0009879516	0.001664371	0.02148193	0.03750947	0.02111704	0.0212599	0.04073322	-0.001475044	0.00494148	0.03553184	0.01267986	-0.007612734	0.01903786	0.05023752	0.02679518	0.04118589	0.006948363	-0.005247846	0.01828399	0.008280551	0.04996213	0.04877453	0.03198451	-0.00326334	0.05269191	0.07745783	0.09969191	0.1111256	0.1145129	0.0943821	0.07768158	0.08159036	0.1049639	0.1014286	0.111716	0.09767986	0.08751636	0.1074268	0.06806196	0.06035284	0.06472461	0.05173494	0.0398296	0.07085714	0.085821
Z15Z	0.05483305	0.004865746	-0.03028916	-0.0004509452	0.03388468	0.03950086	0.04463683	0.08571773	0.08042169	0.08043718	0.06106541	0.0347315	0.04704131	0.06559724	0.03130293	0.0430241	0.04793115	0.06353873	0.05838382	0.06128055	0.01834251	0.002791739	0.04866265	0.03213081	0.05223924	0.06651807	0.07779862	0.05969191	0.0748451	0.0823167	0.1051119	0.1253804	0.1288175	0.1335181	0.1280224	0.140148	0.1346558	0.1524217	0.1504923	0.1163701	0.1007384	0.1111205	0.07904303	0.06861274	0.09236661	0.08190705	0.03697762	0.1006145	0.1020361
Z16Z	0.04694836	0.006728056	0.01660757	0.04083993	0.04339759	0.02137349	0.04992599	0.1021842	0.1252668	0.1258055	0.1028072	0.04453528	0.0533821	0.06603442	0.04604991	0.0617642	0.07382444	0.06324269	0.05314114	0.05985198	0.03295009	0.01066953	0.04812737	0.03808778	0.07475904	0.08992254	0.08350086	0.05951291	0.08477797	0.1144458	0.1452427	0.1335697	0.1205714	0.1289828	0.1351532	0.1427625	0.1556747	0.172654	0.1677711	0.1226317	0.1036747	0.1311015	0.09122375	0.05916867	0.04694492	0.0415525	0.02163856	0.08124268	0.1055852
Z17Z	0.06816178	0.04296557	0.04848538	0.06881584	0.06699828	0.04864028	0.101883	0.1604682	0.1801859	0.1784165	0.1595318	0.1015594	0.08207745	0.08848365	0.07387263	0.08200517	0.1021205	0.1014372	0.1159363	0.117988	0.09084509	0.05029776	0.09616523	0.07959724	0.102148	0.1235112	0.1072392	0.1067367	0.1189398	0.1138933	0.1479587	0.1379707	0.1432065	0.1430912	0.154537	0.149599	0.160506	0.1741945	0.1773029	0.1360155	0.1072496	0.1163769	0.07619105	0.05337349	0.06125473	0.09102926	0.08113253	0.1101911	0.1159587
Z18Z	0.0984062	0.04453013	0.03320826	0.07856282	0.1032289	0.07488295	0.1058227	0.1580568	0.1861997	0.1714802	0.1724613	0.1298898	0.1308933	0.1271738	0.1046489	0.08502065	0.1094768	0.1072324	0.1061756	0.1157883	0.07239586	0.05508434	0.0825525	0.07381755	0.1008313	0.1248399	0.1165577	0.09133735	0.1014595	0.131833	0.1568898	0.144809	0.117031	0.120969	0.1435921	0.1476196	0.1542806	0.1564406	0.1557074	0.110969	0.1043941	0.136358	0.08464372	0.06671601	0.08330981	0.05673322	0.02698795	0.0839191	0.1141738
Z19Z	0.09368847	0.06373493	0.06348365	0.07943374	0.07323924	0.06676592	0.08018933	0.1486489	0.1636644	0.1618262	0.1628589	0.1080568	0.1120998	0.1222788	0.07118761	0.08290878	0.09662134	0.1187263	0.09053872	0.0820086	0.0822272	0.07292943	0.09846472	0.09182444	0.1148485	0.1138606	0.10442	0.1199157	0.1288004	0.1355267	0.1600086	0.1401859	0.1258761	0.1473907	0.1509329	0.1516213	0.1675663	0.1761446	0.1726867	0.1172272	0.09507057	0.1336472	0.1170379	0.07049226	0.07094664	0.05526678	0.04153356	0.1062874	0.106926
Z20Z	0.10829609281370596	0.09952244510304552	0.10799595462238025	0.11608560724810198	0.11354876847870705	0.11147515128185735	0.14110132777841278	0.20261640586005814	0.2320701704707915	0.2221358707407506	0.2090745411364027	0.1844103744307332	0.19285651209193114	0.18721042154951417	0.1513381601243854	0.15749374449630363	0.15798910066945232	0.1782323434671747	0.16629970718525255	0.1590019089846728	0.1417615787900835	0.11259275493887794	0.11860813891670735	0.11530676136100865	0.1309680878392999	0.12559066899157426	0.11880131343689912	0.12162579253140224	0.1290803788087321	0.12961868862532808	0.13377641598679882	0.10287209503164066	0.08782927774988812	0.11068927464681443	0.12886419931153403	0.1337947943301328	0.15794588282061706	0.17271108802593518	0.178267695451969	0.15854090800671208	0.15163110418845654	0.14699443276844448	0.14129385534332597	0.12336265899253299	0.12270408272991974	0.11359420134389309	0.10720278142681024	0.1389292150666581	0.1301413954742451
[truncated: 320 more columns]
