# Supplementary material for: SPHARA - A Generalized Spatial Fourier Analysis for Multi-Sensor Systems with Non-Uniformly Arranged Sensors: Application to EEG
Source: PLoS One. 2015 Apr 17;10(4):e0121741. doi: 10.1371/journal.pone.0121741 (PMC4401437; doi:10.1371/journal.pone.0121741)
Supplement: S1 Dataset — The data set contains averaged and filtered SEP data of the volunteers as well as the standard electrode positions and triangle list of the ANT Neuro BV waveguard 256-channel EEG cap. (ZIP) [file pone.0121741.s001.zip › PlosOne/06_SEP_prepro_-50_130ms.csv]

Z1L	0.3338969	0.3104875	0.2777673	0.301256	0.3026657	0.3083953	0.2542803	0.2017832	0.2080169	0.1784251	0.2220178	0.2250603	0.1807751	0.1674682	0.1653429	0.176903	0.1837068	0.2315964	0.2720278	0.2580747	0.238435	0.218858	0.2307321	0.2129268	0.2147562	0.2100115	0.1250934	0.1652091	0.1717584	0.1711056	0.1784961	0.1801702	0.1232226	0.139681	0.1393654	0.1070154	0.1505371	0.09574781	0.1174632	0.07199802	0.04671294	0.08119319	0.03794579	0.04728144	-0.005299952	-0.05827632	0.005217321	0.04283424	-0.0259329
Z2L	0.2929598	0.2567427	0.221137	0.2300215	0.2209337	0.2218856	0.2115022	0.1764733	0.156589	0.141251	0.1969674	0.205799	0.1558718	0.1474203	0.1618493	0.1638473	0.150623	0.1815469	0.2221071	0.2486101	0.242669	0.2426921	0.2458023	0.2135036	0.2106148	0.1499174	0.04460585	0.1181524	0.1183837	0.1300826	0.156437	0.09231367	0.04618576	0.09828128	0.0846703	0.04146423	0.0291803	0.01758222	0.0172831	0.00004792466	-0.005022312	0.00389688	-0.05502727	-0.06199141	-0.0878582	-0.09721368	-0.0627731	-0.09906297	-0.07115353
Z3L	0.2949116	0.3007718	0.2878417	0.29373	0.2990878	0.3051314	0.2870104	0.2275954	0.2316592	0.2130788	0.205533	0.2349595	0.24177	0.1989919	0.1968782	0.1791192	0.2017402	0.1759759	0.2110131	0.2485143	0.2169906	0.214819	0.1971112	0.1631912	0.1703669	0.1370368	0.06058999	0.1082565	0.1196992	0.1241547	0.1127169	0.09873079	0.06003801	0.08487523	0.06679392	0.0316113	0.03720873	0.04909932	0.0272236	0.0370666	0.01517105	-0.007311187	-0.0413915	-0.06264749	-0.09632457	-0.110157	-0.07108577	-0.02854735	-0.01997686
Z4L	0.2819071	0.2756685	0.255095	0.2657891	0.2757362	0.2893985	0.2699405	0.2125302	0.1943811	0.1939464	0.1706561	0.1868749	0.2094447	0.1557693	0.1410081	0.1437614	0.1446587	0.1523401	0.1805107	0.1733366	0.1089473	0.1416377	0.1283127	0.08916378	0.08762023	0.07007272	-0.01078004	0.04045942	0.05379441	0.06595769	0.100043	0.05266733	0.008144109	-0.0170005	-0.003214346	-0.02792927	-0.02848785	-0.05349529	-0.07088912	-0.07175839	-0.1149678	-0.08959015	-0.09959676	-0.1366568	-0.1691357	-0.1502859	-0.1054834	-0.09998182	-0.1189572
Z5L	0.3190977	0.3131598	0.2975029	0.2875822	0.293525	0.3165989	0.2726937	0.2500364	0.2368319	0.1977111	0.1926392	0.1860866	0.1827863	0.1276087	0.126475	0.1426491	0.1464601	0.1637366	0.1668071	0.1726872	0.1687473	0.1559362	0.1347595	0.1202909	0.09877706	0.04012229	-0.006836886	0.04371509	0.04417617	0.04281771	0.04754751	0.001353497	-0.06721534	-0.0259015	-0.04471658	-0.03316807	-0.06664187	-0.05858205	-0.03747479	-0.09206247	-0.1069641	-0.1160568	-0.1170187	-0.1423665	-0.1359693	-0.1800562	-0.1207007	-0.1027731	-0.1311667
Z6L	0.2969427	0.3081672	0.2894464	0.2493307	0.261413	0.2671195	0.2502346	0.2139613	0.1913089	0.1932904	0.1696199	0.1555445	0.140661	0.1191158	0.1011089	0.1138622	0.08514957	0.06871426	0.1138688	0.1313287	0.1269459	0.1256305	0.1061494	0.08384399	0.08507685	0.02393158	-0.03575773	0.001933565	0.01520575	0.01992067	0.03000165	-0.02335647	-0.09406214	-0.0577921	-0.0596199	-0.05597091	-0.07239629	-0.08688646	-0.09373492	-0.1352173	-0.101099	-0.09102132	-0.12137	-0.1505569	-0.1803784	-0.1871674	-0.1350653	-0.1195439	-0.1468765
Z7L	0.2239332	0.2580532	0.2485093	0.2195373	0.2112361	0.2383226	0.2500661	0.2071773	0.1623748	0.1506445	0.1461511	0.1489638	0.1465989	0.1089952	0.08498596	0.08392001	0.06260949	0.01651297	0.04750124	0.06519418	0.05505701	0.0647298	0.05511981	0.006306395	0.02116014	-0.0006759233	-0.102821	-0.0572864	-0.008955543	-0.01816063	-0.03514956	-0.07224591	-0.1221633	-0.06854734	-0.08656916	-0.08598083	-0.1230937	-0.1454123	-0.1027731	-0.1493389	-0.1680449	-0.1670749	-0.1641861	-0.1879507	-0.1739299	-0.1818856	-0.113416	-0.1229797	-0.1466667
Z8L	0.164472	0.1411734	0.1265163	0.1152619	0.1314609	0.1335531	0.09906957	0.05873575	0.04878863	0.04080978	0.0407602	0.05161461	0.008213521	-0.04007271	-0.03411833	0.01074203	-0.03624856	-0.04373327	-0.05213353	-0.007549166	-0.0296513	-0.02467361	0.002275652	-0.0006825295	-0.03460585	-0.05825153	-0.1025483	-0.0934705	-0.1099917	-0.09045282	-0.07226574	-0.1254718	-0.1921286	-0.1617352	-0.1479161	-0.1583408	-0.1425632	-0.1788647	-0.1257577	-0.1369806	-0.1564931	-0.1046092	-0.1369063	-0.1444769	-0.1622029	-0.1736341	-0.1256982	-0.1041729	-0.11765
Z9L	0.06649314	0.05124277	0.05112378	0.0282664	0.01632457	0.06240787	0.0178202	-0.02691456	-0.01065609	-0.04844819	-0.04810279	-0.0574467	-0.01870104	-0.04563047	-0.08723186	-0.0828772	-0.09983805	-0.07074533	-0.1105949	-0.1057296	-0.08104445	-0.08852751	-0.07935218	-0.09896546	-0.06229053	-0.08498264	-0.1434275	-0.08661213	-0.09195009	-0.09247232	-0.06838043	-0.1325913	-0.164705	-0.1284019	-0.09084449	-0.08662369	-0.09150553	-0.1160618	-0.09845314	-0.08565691	-0.1080648	-0.08592298	-0.09120642	-0.06446703	-0.1023847	-0.1259131	-0.05436291	-0.07137828	-0.05983969
Z10L	-0.1608164	-0.1826392	-0.1842357	-0.2043728	-0.2153942	-0.1601603	-0.2027202	-0.2292861	-0.255804	-0.2624261	-0.2207519	-0.1990663	-0.2016245	-0.2669195	-0.2844703	-0.2908858	-0.288592	-0.2862419	-0.2559312	-0.2576533	-0.2454239	-0.2578202	-0.1957875	-0.1935102	-0.1840093	-0.1881904	-0.2001785	-0.15628	-0.1613882	-0.154943	-0.1650471	-0.1876748	-0.197926	-0.1567956	-0.1353033	-0.1570335	-0.1350917	-0.1321418	-0.1065047	-0.1092712	-0.118273	-0.1081077	-0.09688316	-0.09640059	-0.1379078	-0.112112	-0.0662816	-0.06637746	-0.1002016
Z11L	-0.2908726	-0.3223319	-0.3482548	-0.3351099	-0.3444125	-0.3116592	-0.321332	-0.342712	-0.3386482	-0.3639713	-0.3328342	-0.2998116	-0.2923269	-0.3419055	-0.3688498	-0.3310114	-0.3528574	-0.3799322	-0.3599917	-0.342317	-0.3242291	-0.2946802	-0.2687275	-0.2432259	-0.2164303	-0.2414477	-0.256042	-0.2155545	-0.2092034	-0.2093951	-0.1896612	-0.2612362	-0.2478565	-0.1873013	-0.1992167	-0.2200149	-0.2003371	-0.1834259	-0.1603537	-0.1759015	-0.1709122	-0.1143728	-0.1278979	-0.1131135	-0.1375822	-0.1618922	-0.1103421	-0.07566353	-0.089177
Z12L	-0.5221633	-0.5548042	-0.5682614	-0.5548306	-0.5572517	-0.5048719	-0.466394	-0.4692415	-0.495928	-0.4812659	-0.4907685	-0.4400859	-0.4108346	-0.4254603	-0.4591737	-0.4433598	-0.4723071	-0.4791985	-0.4808527	-0.4737614	-0.4527847	-0.3874269	-0.3451876	-0.3460205	-0.3182813	-0.3609668	-0.3924095	-0.3093968	-0.3159164	-0.3111072	-0.2804759	-0.3238275	-0.3235928	-0.2618625	-0.2408329	-0.2448851	-0.2377442	-0.2123732	-0.1874632	-0.2066452	-0.1811337	-0.1267229	-0.1650339	-0.1815204	-0.160314	-0.1880846	-0.124748	-0.1094117	-0.09376136
Z13L	-0.6139299	-0.624191	-0.6304396	-0.6412841	-0.6295406	-0.5560023	-0.540866	-0.5372434	-0.5401636	-0.5287242	-0.511175	-0.4557313	-0.4641282	-0.4436374	-0.459405	-0.4746686	-0.4903669	-0.4596149	-0.4340654	-0.4153495	-0.4378499	-0.3963461	-0.3298876	-0.3261874	-0.2784416	-0.2740753	-0.3248042	-0.2510097	-0.2427566	-0.2365956	-0.2709387	-0.2922756	-0.2712775	-0.2251694	-0.1962205	-0.1872352	-0.1847893	-0.1931086	-0.1251099	-0.1426541	-0.1365361	-0.1099488	-0.1089853	-0.06505702	-0.09345397	-0.102707	-0.04435795	-0.0129367	-0.002092217
Z14L	-0.654044	-0.6483556	-0.6594398	-0.631732	-0.6219914	-0.5551231	-0.5328226	-0.5360006	-0.5088696	-0.564986	-0.4999719	-0.4168468	-0.3767245	-0.4027599	-0.4219038	-0.4055809	-0.4218096	-0.386817	-0.4082598	-0.4092828	-0.4004495	-0.3607172	-0.3313585	-0.2870798	-0.2460932	-0.2819154	-0.2651116	-0.212269	-0.1990745	-0.219486	-0.1907172	-0.1872186	-0.2081358	-0.1399802	-0.07607173	-0.08894398	-0.07359775	-0.01957693	-0.01876714	0.001578251	-0.01100644	0.0172864	-0.004210875	0.04922162	0.01325401	-0.006071724	0.02606181	0.05224096	0.03497438
Z15L	-0.5858536	-0.5651149	-0.5212791	-0.5516295	-0.5851644	-0.4914907	-0.462935	-0.4670071	-0.4446951	-0.4335994	-0.3556453	-0.2721401	-0.2034292	-0.2244241	-0.29294	-0.2949926	-0.319177	-0.3270815	-0.3218344	-0.3440258	-0.3480879	-0.3082945	-0.2794117	-0.2435234	-0.2200744	-0.2020278	-0.2303041	-0.143573	-0.1193604	-0.133292	-0.1351843	-0.1289588	-0.1236011	-0.06150884	-0.01980664	-0.01067097	0.03085771	0.04789126	0.08474301	0.1303851	0.1370385	0.1779904	0.1607685	0.1728789	0.1564981	0.14667	0.2113948	0.2148603	0.171413
Z16L	-0.6064353	-0.6022112	-0.559838	-0.5362899	-0.5195158	-0.4584069	-0.4642869	-0.4633019	-0.4438324	-0.4155611	-0.3239993	-0.2175078	-0.1080086	-0.04966781	-0.1362502	-0.2305272	-0.2416807	-0.2406462	-0.315457	-0.3399884	-0.3699471	-0.3492431	-0.2771294	-0.2691191	-0.1997009	-0.1574467	-0.1517237	-0.08671624	-0.0931813	-0.09924971	-0.115452	-0.1280003	-0.1081524	0.008600223	0.05605519	0.07176168	0.09842836	0.1354685	0.2087357	0.2328094	0.2400562	0.2385986	0.2828458	0.3017352	0.2603966	0.2214147	0.2842985	0.3006148	0.2152983
Z17L	-0.7871889	-0.7523236	-0.6842604	-0.6404875	-0.6145464	-0.5595224	-0.541841	-0.5327416	-0.5026112	-0.422426	-0.2801636	-0.09268716	0.05130391	0.02992729	-0.05710791	-0.1152454	-0.1560535	-0.201684	-0.2821715	-0.3734738	-0.4402975	-0.4251991	-0.3507602	-0.2863708	-0.193173	-0.1568303	-0.1477706	-0.0792464	-0.02224591	-0.05813914	-0.1425467	-0.1274434	-0.06177822	0.07170054	0.1767411	0.2438936	0.2596083	0.2998116	0.3757048	0.4167526	0.4170666	0.4028822	0.3873641	0.4651347	0.4674451	0.4494381	0.4475112	0.4122426	0.3225202
Z19L	0.146746	0.2443745	0.3326227	0.2705817	0.2193968	0.2641745	0.2593142	0.2710825	0.3510081	0.29471	0.269134	0.3056784	0.3268137	0.3092761	0.282003	0.2210924	0.1455264	0.09169062	0.06616592	0.02589159	-0.0321137	-0.05215171	0.0388663	0.116898	0.2177723	0.2150206	0.1981887	0.255143	0.2377293	0.2671013	0.3048901	0.305761	0.3691142	0.4675393	0.5354041	0.5153595	0.5232804	0.5046671	0.5027715	0.4494298	0.4811816	0.5156437	0.4690894	0.4063593	0.2533796	0.02933068	-0.0597521	-0.004301764	0.1346934
L1Z	0.371998	0.3733565	0.3393522	0.3328524	0.3251991	0.3210775	0.2881243	0.2253	0.2016014	0.2055098	0.2186415	0.2304875	0.2225269	0.2381986	0.2282879	0.2497042	0.269691	0.2361428	0.2879028	0.32098	0.2766353	0.2829516	0.2714774	0.2600975	0.2347265	0.1632871	0.1178764	0.1813188	0.168425	0.1875359	0.218354	0.2040159	0.1556536	0.1684597	0.2096298	0.1915634	0.1751578	0.1075409	0.1411254	0.08658238	0.0787341	0.09638407	0.07712445	0.04960503	0.02895224	0.0238192	0.07847132	0.08878367	0.07347381
L2Z	0.3395571	0.3504132	0.353135	0.3014774	0.2886779	0.2907751	0.2096612	0.1813651	0.2100198	0.1762915	0.2062932	0.2196083	0.2248455	0.1792728	0.1934903	0.2056024	0.2015551	0.2145926	0.1961824	0.2322641	0.2257858	0.2191158	0.2571905	0.2319517	0.184905	0.1466964	0.1117766	0.1366749	0.1158503	0.1172352	0.09264253	0.09793919	0.0716427	0.08613949	0.08792596	0.0959329	0.1084548	0.08083788	0.07108247	0.0192084	0.051922	0.03765989	0.03521897	-0.0004875221	-0.01855561	-0.06207073	0.03380103	0.0009882671	-0.0321418
L3Z	0.2988448	0.285799	0.2575393	0.281256	0.2734176	0.2678549	0.2170666	0.2067939	0.227174	0.1721633	0.1802248	0.1942406	0.2260932	0.191727	0.1702925	0.2222757	0.2457048	0.2320096	0.2703801	0.3196348	0.2367129	0.2310577	0.2237812	0.1874748	0.1626607	0.1126508	0.04187077	0.08247232	0.07478433	0.07681044	0.1043927	0.0679177	0.06736077	0.0816113	0.09456784	0.05418278	0.02276152	0.008261444	0.04699553	-0.000142122	0.01594447	0.004833913	-0.0408197	-0.07227896	-0.09330028	-0.07431664	-0.01519418	-0.03860353	-0.04667658
L4Z	0.3245612	0.3259312	0.3017766	0.2988713	0.2549248	0.2463857	0.223487	0.1666353	0.1817518	0.1614328	0.1968799	0.1855148	0.161917	0.1439878	0.1336754	0.1479194	0.1869972	0.1809998	0.1681871	0.1762634	0.1568468	0.1746703	0.1757759	0.1289522	0.1144026	0.03691952	0.01572302	0.03016692	0.07214015	0.1076054	0.110114	0.03666171	-0.03083457	0.002710297	0.01720377	0.003080482	-0.03605024	-0.0923368	-0.03702528	-0.067255	-0.04955214	-0.05714427	-0.07142786	-0.1118856	-0.09048753	-0.1292101	-0.109253	-0.07249215	-0.08835069
L5Z	0.3336324	0.2907965	0.287222	0.2585473	0.2918939	0.2925649	0.2308296	0.1985804	0.208625	0.1836292	0.1645497	0.2014229	0.1666782	0.1709668	0.1070534	0.1097571	0.1351297	0.150633	0.1554817	0.1468732	0.1291175	0.1375475	0.1524707	0.1038704	0.09206412	0.01174351	-0.02231201	0.04931086	0.04669311	0.05130722	0.01083788	0.00104776	-0.01407536	-0.002455791	0.0136589	-0.009560404	-0.02863824	-0.08138985	-0.07200463	-0.09761857	-0.05040819	-0.05391506	-0.1289754	-0.1488382	-0.1820096	-0.1949149	-0.1794232	-0.1172385	-0.1632457
L6Z	0.2919716	0.2595637	0.2385787	0.2475425	0.2293356	0.2820724	0.2637481	0.1994877	0.1688514	0.1517766	0.1333234	0.1437514	0.1321269	0.0879805	0.09518261	0.1026425	0.04896216	0.06228392	0.1197554	0.1363114	0.07121302	0.04666832	0.09988266	0.02692448	0.02041811	-0.01145431	-0.07172864	-0.0221137	-0.04294001	-0.02933565	-0.01814246	-0.07617584	-0.108706	-0.07537432	-0.116865	-0.1542604	-0.1559147	-0.147926	-0.129058	-0.1950835	-0.2206346	-0.1984333	-0.229415	-0.2453644	-0.2671691	-0.2692712	-0.2059693	-0.1793257	-0.2154189
L7Z	0.2842704	0.2889539	0.2726591	0.2200083	0.2294844	0.2797719	0.2394067	0.1723285	0.1834441	0.162426	0.1531945	0.1423219	0.1485044	0.09563378	0.1091125	0.1124839	0.06786316	0.08095687	0.08043794	0.08915386	0.09456949	0.08725169	0.07490993	0.03959842	0.03641547	0.01443728	-0.06460585	-0.04672616	-0.03246736	-0.04604032	-0.04998843	-0.0873839	-0.1384151	-0.1409387	-0.1361725	-0.1607205	-0.1730441	-0.1776004	-0.1582449	-0.1895141	-0.1708974	-0.1637118	-0.2190778	-0.2366237	-0.238197	-0.2430326	-0.2005569	-0.1972087	-0.2062386
L8Z	0.268863	0.2468699	0.2097901	0.1962205	0.1743166	0.2023484	0.1466419	0.1245844	0.1031846	0.08374483	0.09645844	0.1410792	0.134515	0.06293175	0.02484548	0.02787473	0.009957033	-0.00336969	-0.0421484	-0.0434705	-0.04262271	-0.009438108	-0.005468516	-0.04221451	-0.08826805	-0.1340605	-0.1602231	-0.09834572	-0.1064039	-0.1035052	-0.1373525	-0.1941167	-0.2279574	-0.1809767	-0.211137	-0.2358123	-0.2484664	-0.2257445	-0.2233846	-0.2734622	-0.2797488	-0.2749116	-0.2446819	-0.2437977	-0.2584912	-0.2802892	-0.2003817	-0.2262386	-0.2593588
L9Z	0.1033432	0.07990745	0.0888696	0.04146752	0.02915386	0.08380928	0.05384895	0.00459263	-0.03016195	-0.04774087	-0.01042472	0.008846473	-0.01067427	-0.06772765	-0.08713766	-0.1183209	-0.1406247	-0.1393902	-0.1117022	-0.1216939	-0.1446753	-0.1072418	-0.1211948	-0.1462271	-0.1785259	-0.1679855	-0.2453231	-0.1793654	-0.2050835	-0.1818691	-0.2506247	-0.2560734	-0.2767096	-0.2318856	-0.2215237	-0.2410626	-0.2560932	-0.2655016	-0.2411915	-0.271294	-0.2468699	-0.2335994	-0.2149959	-0.2510808	-0.2482168	-0.2598727	-0.2502281	-0.1943728	-0.1886878
L10Z	-0.1210312	-0.1341035	-0.1679094	-0.1490646	-0.1522889	-0.1622558	-0.2103702	-0.2189522	-0.1984829	-0.2132557	-0.2518857	-0.2322608	-0.2324525	-0.2713105	-0.278787	-0.2836192	-0.3049512	-0.3183028	-0.3334705	-0.2743481	-0.3058271	-0.2868435	-0.298706	-0.3273641	-0.2705553	-0.2853611	-0.3441167	-0.3148802	-0.2889737	-0.3282433	-0.3152157	-0.3563642	-0.3533961	-0.3195537	-0.3416493	-0.3796629	-0.3345844	-0.3137845	-0.3067195	-0.3141348	-0.3080119	-0.2649595	-0.2615882	-0.2867212	-0.3042952	-0.2983639	-0.247883	-0.225452	-0.2434275
L11Z	-0.3020443	-0.3232887	-0.3248719	-0.3834325	-0.3896149	-0.3391555	-0.3224376	-0.3906776	-0.382583	-0.4027384	-0.4060651	-0.3653512	-0.390547	-0.4300479	-0.4166799	-0.438197	-0.4655792	-0.4689853	-0.4324855	-0.4202099	-0.4240274	-0.3979623	-0.3604479	-0.3686564	-0.362388	-0.3972335	-0.452907	-0.4048356	-0.3921335	-0.3664634	-0.3622178	-0.4053049	-0.4209288	-0.3426524	-0.3107437	-0.333021	-0.3155561	-0.3268947	-0.2985721	-0.2953297	-0.3258321	-0.3032689	-0.3170732	-0.2768055	-0.2497075	-0.274629	-0.2128342	-0.1858602	-0.2110957
L12Z	-0.4982135	-0.5444356	-0.555761	-0.5570303	-0.5736771	-0.5145744	-0.489767	-0.5043877	-0.5005635	-0.5458966	-0.5209255	-0.490395	-0.4557676	-0.5053512	-0.5464832	-0.5301802	-0.4993042	-0.4979292	-0.5026706	-0.5327863	-0.488792	-0.4490795	-0.388425	-0.4001454	-0.3631598	-0.3866386	-0.4571922	-0.3761477	-0.3590365	-0.3566964	-0.3592662	-0.3739927	-0.4031862	-0.3794794	-0.3459643	-0.3303404	-0.338083	-0.3164618	-0.2976682	-0.3160222	-0.272193	-0.2119881	-0.2443266	-0.2251909	-0.2495703	-0.2847794	-0.2021815	-0.1874302	-0.1903586
L13Z	-0.5991043	-0.5874599	-0.6153049	-0.6451198	-0.6290861	-0.5693869	-0.5442687	-0.5573855	-0.5524938	-0.5729631	-0.5130194	-0.4965642	-0.4533333	-0.4911254	-0.4768452	-0.4344588	-0.5027698	-0.5249529	-0.50314	-0.4982747	-0.4899471	-0.4805173	-0.4231879	-0.3809453	-0.3297108	-0.3469889	-0.3868485	-0.3711601	-0.3373938	-0.3085936	-0.3394629	-0.3789324	-0.3822558	-0.2978913	-0.3002743	-0.3081887	-0.2610759	-0.2617336	-0.2179574	-0.2273822	-0.2196397	-0.2227962	-0.1895819	-0.1538209	-0.181213	-0.1806891	-0.1707751	-0.1249364	-0.1352603
L14Z	-0.675057	-0.6706792	-0.6650966	-0.6694067	-0.6640555	-0.5998248	-0.6007503	-0.5953363	-0.5917038	-0.6194596	-0.542155	-0.5260403	-0.4752537	-0.5187671	-0.5546174	-0.5359164	-0.5382168	-0.517769	-0.5231548	-0.5097356	-0.5104446	-0.4747744	-0.425452	-0.4229995	-0.3954189	-0.3906164	-0.3918542	-0.3225252	-0.3011172	-0.3102776	-0.3422724	-0.3630292	-0.349015	-0.2955263	-0.2774847	-0.2734523	-0.2796298	-0.2604941	-0.1973459	-0.1936853	-0.2066022	-0.1876169	-0.1824046	-0.1474186	-0.1357577	-0.1741563	-0.1109519	-0.09248554	-0.09525368
L15Z	-0.5982152	-0.6271492	-0.6381986	-0.6416063	-0.6421566	-0.5811833	-0.5548405	-0.5465675	-0.5010659	-0.4885738	-0.4242803	-0.3815369	-0.3236986	-0.3519864	-0.4039167	-0.401803	-0.4000645	-0.4178318	-0.4256337	-0.3970137	-0.3967047	-0.3660602	-0.296784	-0.2631102	-0.2273261	-0.2512097	-0.2461064	-0.1962138	-0.1736837	-0.1733152	-0.2067741	-0.2091092	-0.2138423	-0.1452404	-0.1223682	-0.1133978	-0.1003024	-0.08327053	-0.0259676	-0.07859858	-0.05908114	-0.004660387	0.02556272	0.03028095	0.04860189	0.006436955	0.07123781	0.1153694	0.082079
L16Z	-0.5268137	-0.5368187	-0.5306429	-0.5120063	-0.5283953	-0.4679623	-0.4414262	-0.4095687	-0.4002148	-0.3997554	-0.3216361	-0.2467675	-0.1473971	-0.2041894	-0.26451	-0.2693357	-0.2778119	-0.2750834	-0.3213981	-0.3507024	-0.3111651	-0.2704462	-0.2323616	-0.2132424	-0.191137	-0.195809	-0.1660354	-0.115761	-0.1050306	-0.08099983	-0.1284118	-0.1336077	-0.1337795	-0.05007272	-0.01422409	-0.02144604	-0.006836888	0.01763841	0.08099818	0.09114031	0.1197637	0.1545497	0.1249942	0.156194	0.1133581	0.1307933	0.1712709	0.1565774	0.1362205
L17Z	-0.5221451	-0.5762386	-0.525571	-0.4643662	-0.4701983	-0.4368551	-0.4239118	-0.4115386	-0.3893241	-0.354705	-0.2364832	-0.1320344	-0.03323914	-0.04573955	-0.09826971	-0.1600347	-0.2106577	-0.1984548	-0.224115	-0.2367939	-0.2424839	-0.2773773	-0.2540721	-0.2139084	-0.1698992	-0.1502495	-0.1410197	-0.09087093	-0.03280615	-0.06737069	-0.1113733	-0.09604528	-0.105328	-0.01576268	0.04582217	0.05149892	0.1130854	0.1505107	0.2144604	0.2670831	0.2823104	0.2865906	0.2767823	0.2471228	0.2136391	0.2016559	0.195723	0.2121401	0.1749265
L18Z	-0.5940076	-0.5751644	-0.5436754	-0.5350421	-0.4762188	-0.4605421	-0.4268385	-0.3462866	-0.3352322	-0.2987787	-0.2000777	-0.05979673	0.04799704	0.03706328	-0.06474963	-0.1862717	-0.2218642	-0.2090696	-0.2444505	-0.3050504	-0.3217005	-0.3493522	-0.2792266	-0.2625517	-0.1992332	-0.1486878	-0.1216592	-0.02361426	0.00833746	-0.03121799	-0.0737564	-0.08518428	-0.1031367	-0.02314329	0.02351017	0.05628821	0.1739184	0.2404644	0.3444819	0.3744373	0.4038936	0.4031796	0.3729912	0.3335845	0.3056123	0.2807321	0.2629731	0.3139993	0.2872699
L19Z	-0.2981325	-0.2627632	-0.1654338	-0.1496034	-0.1707371	-0.06512973	-0.02041316	-0.02982978	-0.01157825	-0.01137828	0.04813585	0.1457974	0.2203834	0.2166435	0.1190613	0.04228557	-0.05822013	-0.1128458	-0.1556751	-0.1791621	-0.1786581	-0.1037663	-0.03238803	0.01232524	0.07269376	0.1093373	0.123059	0.1721401	0.07675591	0.06094034	0.06635762	0.0689225	0.08402083	0.2008379	0.2545083	0.2650934	0.3287737	0.3084862	0.3922195	0.4275773	0.5292513	0.6297934	0.6586828	0.6561676	0.573368	0.3992513	0.3467245	0.3098248	0.2941778
L20Z	0.2516973	0.2584829	0.2625517	0.1981953	0.1000215	0.1892134	0.2795439	0.3077954	0.2850471	0.2473426	0.2153479	0.2121732	0.2395009	0.2158618	0.2072583	0.2142472	0.2052999	0.2205321	0.2357495	0.238749	0.2483788	0.273687	0.3521864	0.3879375	0.4438622	0.4250388	0.3775475	0.4632854	0.4064584	0.4363411	0.3973575	0.3282714	0.3276367	0.348506	0.3475938	0.3527715	0.3192233	0.2847827	0.2965014	0.311917	0.3813089	0.4344456	0.4081292	0.3714576	0.2399884	0.02727482	-0.05720542	-0.00568667	0.1012709
L1L	0.391613	0.3677706	0.3804793	0.3564055	0.3033234	0.2702231	0.2388002	0.2122575	0.2236655	0.1983094	0.2145893	0.2351347	0.2375723	0.1806561	0.1883061	0.2277921	0.2431681	0.2762337	0.3419137	0.3494926	0.3575508	0.3514824	0.3252834	0.232745	0.1958932	0.1864948	0.2174682	0.2469708	0.2071542	0.1764766	0.1855594	0.202669	0.1802198	0.2365312	0.2517369	0.2638605	0.2593753	0.222745	0.2073872	0.1473591	0.1289142	0.135994	0.1420641	0.1053793	0.06030904	0.05165923	0.09679722	0.104553	0.06002148
L2L	0.3985573	0.3532606	0.4072699	0.4028722	0.371808	0.3132689	0.3039217	0.2147976	0.1897224	0.1993637	0.2485027	0.2340803	0.2108395	0.179691	0.275409	0.2501272	0.2749645	0.2460949	0.2497752	0.3002099	0.3276566	0.3122128	0.237298	0.1894893	0.1945414	0.1788217	0.09605685	0.1497257	0.1305834	0.116394	0.1148637	0.1047662	0.1096893	0.1203504	0.1368104	0.1468881	0.1099488	0.09884481	0.08434473	0.1133366	0.08999834	0.1103404	0.05653446	0.07835234	0.07590481	0.004551312	0.07775739	0.08281441	0.03030739
L3L	0.4092712	0.3803537	0.332788	0.3405735	0.2867014	0.2660139	0.2430491	0.1809668	0.2160783	0.1882995	0.18549	0.1725384	0.1903702	0.1678235	0.1413204	0.157564	0.1570385	0.1526574	0.1767262	0.1608428	0.2045778	0.1523732	0.1432457	0.1343976	0.1228739	0.110276	0.08945298	0.1144522	0.07112874	0.09601718	0.1022244	0.09787637	0.03508015	0.0354272	0.04447199	0.0381061	0.002039331	-0.007197156	0.01145265	-0.01903487	-0.02064287	-0.01214841	-0.03752933	-0.1021484	-0.1040919	-0.1052438	-0.04604694	-0.06904313	-0.1115915
L4L	0.2976615	0.2793423	0.291337	0.2934738	0.212588	0.2513105	0.2354999	0.1990299	0.1724756	0.1717617	0.1729384	0.1705041	0.1796513	0.1397538	0.1157412	0.1009668	0.1181458	0.1154933	0.1332755	0.1494497	0.1017105	0.1095819	0.09946455	0.073882	0.04936375	0.00474467	-0.02608329	0.04641381	0.0225913	-0.006668316	-0.01113535	-0.02564865	-0.07116675	-0.02579574	-0.05376137	-0.07567674	-0.06295158	-0.07460089	-0.0246703	-0.07917203	-0.05670798	-0.04744009	-0.1144439	-0.1440506	-0.1638093	-0.2079028	-0.1258338	-0.08541564	-0.1194745
L5L	0.2957544	0.3016411	0.278359	0.2739745	0.2593621	0.2925351	0.234272	0.1860717	0.1860205	0.165333	0.1511486	0.1632424	0.1886878	0.1297075	0.09914064	0.100433	0.1108577	0.1166386	0.1252008	0.1294216	0.09837382	0.07099983	0.1006577	0.04016857	0.03147579	0.007904477	-0.0506032	-0.02662866	-0.004199306	-0.02995208	-0.05631135	-0.06583871	-0.08111056	-0.0689919	-0.1054388	-0.1020542	-0.09453644	-0.1366435	-0.1195918	-0.1637151	-0.1805123	-0.1418328	-0.1882466	-0.2183854	-0.2347546	-0.2502446	-0.1919501	-0.1800479	-0.2193472
L6L	0.2967245	0.3045761	0.3371459	0.2915634	0.2864733	0.3057941	0.2355545	0.1686647	0.154153	0.1661824	0.1531763	0.1390134	0.1303817	0.0777359	0.08151545	0.06623864	0.07777227	0.0682284	0.06309866	0.04965625	0.06918857	0.06467361	0.05233185	0.001988103	0.04029582	-0.04411007	-0.08992563	-0.06406544	-0.0868121	-0.0756156	-0.06549826	-0.1190564	-0.1711007	-0.1614163	-0.1677078	-0.2066584	-0.17137	-0.2233399	-0.2186135	-0.2380598	-0.2069526	-0.2193852	-0.2460965	-0.252783	-0.273059	-0.2994778	-0.2553346	-0.2248356	-0.2142059
L7L	0.2685176	0.2665146	0.2564469	0.2677739	0.2239762	0.2042439	0.1987605	0.1593803	0.1547546	0.1190679	0.1339845	0.1224376	0.1199934	0.0795951	0.003141632	-0.02516113	0.02647	-0.05481904	-0.03333664	-0.06253677	-0.02345067	-0.02484713	0.01450008	-0.02670798	-0.08639067	-0.111727	-0.1721765	-0.06743679	-0.1044373	-0.1350256	-0.1719864	-0.1859511	-0.2479474	-0.2632094	-0.1739431	-0.2253231	-0.2168303	-0.2402529	-0.2334689	-0.3012477	-0.2869294	-0.2852289	-0.265604	-0.2765097	-0.2772236	-0.294862	-0.2964601	-0.2986432	-0.2876136
L8L	0.0926789	0.1008379	0.1216576	0.1063808	0.09944637	0.08414312	0.07929764	-0.01859032	-0.04106098	-0.01857874	-0.002953229	-0.0422393	-0.02906131	-0.09253016	-0.1243993	-0.1459858	-0.1381755	-0.1589605	-0.1831284	-0.1732408	-0.1924789	-0.1988994	-0.1617154	-0.1830375	-0.2004165	-0.2562915	-0.3366468	-0.265376	-0.2584829	-0.3112725	-0.3385292	-0.3824112	-0.4430573	-0.3702446	-0.3659709	-0.3962138	-0.3802562	-0.3923467	-0.3786812	-0.4149661	-0.4241216	-0.3724955	-0.3804016	-0.3869311	-0.400038	-0.3998479	-0.4104892	-0.3616923	-0.3441398
L9L	-0.1036688	-0.1542307	-0.1700595	-0.219534	-0.2175541	-0.1750124	-0.1345067	-0.1461742	-0.1886233	-0.2572104	-0.2257792	-0.1884961	-0.2116146	-0.2656139	-0.3033499	-0.3549826	-0.3670583	-0.3961841	-0.4129053	-0.3887374	-0.4290448	-0.3692828	-0.3520195	-0.3713535	-0.3888035	-0.4130309	-0.4744687	-0.4389522	-0.4449909	-0.4386812	-0.4703867	-0.514239	-0.5603586	-0.5023351	-0.494543	-0.5008346	-0.4836953	-0.5094017	-0.502512	-0.4887853	-0.4788051	-0.4564303	-0.4310907	-0.455999	-0.4468782	-0.4435135	-0.3830425	-0.3629978	-0.3841051
L10L	-0.3241249	-0.3615584	-0.3659792	-0.4036126	-0.3638721	-0.362945	-0.4006181	-0.4222773	-0.4285771	-0.4511568	-0.3844208	-0.3768567	-0.3862304	-0.4229615	-0.4725169	-0.4639118	-0.4824277	-0.5299305	-0.5195902	-0.4830953	-0.4946934	-0.4815617	-0.4723285	-0.4848719	-0.4512857	-0.5015154	-0.5561577	-0.4832094	-0.486632	-0.5126128	-0.5015386	-0.5283424	-0.5450801	-0.4922327	-0.5020675	-0.4777062	-0.4508808	-0.515376	-0.4380598	-0.4806164	-0.4392563	-0.4153247	-0.4482168	-0.400785	-0.4134936	-0.3909122	-0.3647976	-0.3319104	-0.3562089
L11L	-0.5286036	-0.5871674	-0.5770352	-0.5784003	-0.570514	-0.521998	-0.5326508	-0.5699752	-0.5595538	-0.5814857	-0.541294	-0.5530408	-0.5403867	-0.5882961	-0.5830012	-0.5914874	-0.6120525	-0.5906924	-0.550071	-0.5815419	-0.5769344	-0.5255313	-0.5204214	-0.5055462	-0.4890696	-0.5019269	-0.5553065	-0.5064568	-0.5147017	-0.5050355	-0.5037547	-0.5827533	-0.6113023	-0.5465245	-0.5039465	-0.5172352	-0.5059725	-0.4875079	-0.4840952	-0.4830937	-0.4335812	-0.3813056	-0.3726805	-0.3784713	-0.3851892	-0.3875227	-0.3059726	-0.307217	-0.289491
L12L	-0.6208544	-0.6281574	-0.6605007	-0.6942985	-0.6841563	-0.6311816	-0.6231235	-0.6086647	-0.6534821	-0.6533598	-0.5936903	-0.5602	-0.544705	-0.5553198	-0.6207453	-0.6038969	-0.6025268	-0.6251562	-0.6501471	-0.6106164	-0.612778	-0.5791059	-0.5490216	-0.5462221	-0.482307	-0.4862601	-0.5496943	-0.4805338	-0.4819914	-0.5109304	-0.503606	-0.5359808	-0.5450405	-0.5055974	-0.4749942	-0.4770401	-0.4506528	-0.471755	-0.4137845	-0.4250322	-0.3949496	-0.3726425	-0.3606644	-0.3498347	-0.3396678	-0.3459693	-0.2644356	-0.2349942	-0.2320525
L13L	-0.671765	-0.6726392	-0.6657395	-0.6799983	-0.6883292	-0.6507982	-0.6369195	-0.6631813	-0.6011221	-0.603021	-0.5652041	-0.5202264	-0.5169377	-0.5409419	-0.5870153	-0.5912444	-0.5878483	-0.5631813	-0.5557346	-0.6016344	-0.5709238	-0.5174335	-0.471013	-0.4384267	-0.4196034	-0.4827714	-0.4867807	-0.4139911	-0.3787655	-0.3952239	-0.4238688	-0.4546934	-0.4762221	-0.3985176	-0.357921	-0.3571773	-0.3460436	-0.344239	-0.2890927	-0.3033284	-0.2869955	-0.266394	-0.222907	-0.2243827	-0.2559379	-0.2533102	-0.2238539	-0.1814361	-0.1609866
L14L	-0.6073277	-0.6134887	-0.6235333	-0.619681	-0.6698116	-0.5636589	-0.5599025	-0.5328127	-0.5157759	-0.5041464	-0.4880565	-0.4481738	-0.4290084	-0.4207883	-0.4586564	-0.4849347	-0.4706693	-0.4727698	-0.4808742	-0.4666915	-0.4762535	-0.4083176	-0.3814973	-0.3654553	-0.2694133	-0.2998413	-0.304786	-0.285571	-0.2681392	-0.2793423	-0.2535878	-0.2668303	-0.3124393	-0.2344538	-0.24373	-0.2324641	-0.2331218	-0.2289952	-0.1658718	-0.2147579	-0.1700231	-0.1027086	-0.07567674	-0.08383243	-0.08765328	-0.06319617	-0.05785986	-0.05981325	-0.0587027
L15L	-0.5475144	-0.5525103	-0.5821021	-0.571251	-0.5209618	-0.4583953	-0.414396	-0.4442654	-0.4091919	-0.3887688	-0.3876186	-0.3138027	-0.3031962	-0.3187506	-0.3719699	-0.3791787	-0.3550091	-0.3637481	-0.3699983	-0.3804561	-0.3606462	-0.3521269	-0.3289093	-0.2671906	-0.2304131	-0.2283028	-0.2216014	-0.1451429	-0.1606396	-0.1668518	-0.1805553	-0.1703471	-0.230671	-0.1724442	-0.1236258	-0.1120608	-0.125371	-0.1395207	-0.09122128	-0.08849942	-0.0614543	-0.006564205	0.003187903	0.01459594	0.01112543	0.02438605	0.0432474	0.0544505	0.01224756
L16L	-0.4360585	-0.4441761	-0.4487044	-0.455647	-0.4610659	-0.3518757	-0.348435	-0.3454223	-0.3255049	-0.3412345	-0.3142571	-0.238592	-0.1663394	-0.1745133	-0.1917518	-0.2155396	-0.2199521	-0.2073889	-0.2372054	-0.3153413	-0.2672699	-0.2526789	-0.1770236	-0.1671261	-0.112669	-0.1231449	-0.1675426	-0.1003553	-0.07941993	-0.1212114	-0.1291605	-0.1155016	-0.1150421	-0.0399967	0.02761361	-0.01951083	-0.02225252	0.005174353	0.07768137	0.06192365	0.03159477	0.09031234	0.08837548	0.1159098	0.08183606	0.1096513	0.1551843	0.1486383	0.115376
L17L	-0.2948256	-0.2560734	-0.2357924	-0.2518063	-0.2707305	-0.1850157	-0.1802743	-0.2026211	-0.2018592	-0.1422228	-0.0674467	0.008114365	0.07443893	0.09564535	0.02935217	-0.05612295	-0.1020542	-0.09192035	-0.1189886	-0.09724508	-0.07629482	-0.0752983	-0.08553627	-0.07882994	-0.02901834	-0.02596266	0.003853909	0.08296976	0.0799339	0.09886465	0.07894397	0.05456949	0.02879689	0.06588662	0.05689308	0.1254702	0.141104	0.2063147	0.2741233	0.2727268	0.3027037	0.3449265	0.3279012	0.2945463	0.2701967	0.1763626	0.1686531	0.1972186	0.2190547
L18L	-0.2304247	-0.191142	-0.1718923	-0.1481854	-0.1593819	-0.1201983	-0.1136457	-0.1354437	-0.1050669	-0.09314989	-0.03913567	0.04830771	0.1390547	0.1279772	0.05015204	-0.02809123	-0.04718229	-0.05185093	-0.04666171	-0.01985292	-0.01875392	-0.01233019	-0.01665345	-0.0299686	0.05219964	0.0715733	0.08441415	0.1077128	0.1228623	0.1340159	0.1550702	0.1514312	0.09398116	0.1300909	0.1266105	0.1454437	0.2352024	0.2747116	0.3527814	0.3226855	0.3808825	0.43745	0.4011733	0.3820558	0.3337647	0.2483986	0.2112494	0.2387407	0.2694546
L19L	0.09409023	0.1044687	0.1237762	0.07413485	0.05823665	0.1138473	0.1525202	0.1904512	0.1828706	0.1701008	0.1776219	0.228121	0.2454801	0.2144835	0.1653247	0.1609502	0.1131945	0.1156734	0.1228954	0.1322889	0.1399703	0.1593968	0.1950719	0.2316377	0.2695819	0.3263031	0.3098447	0.3427351	0.2687027	0.2821864	0.2687109	0.2332656	0.225809	0.245214	0.2546439	0.2974649	0.3093654	0.282626	0.3484432	0.3341696	0.3471939	0.4155974	0.4562833	0.4642836	0.3775145	0.2628524	0.1980978	0.216551	0.2637729
L1A	0.2991092	0.3274004	0.340699	0.3431813	0.3148141	0.294034	0.2459164	0.2080631	0.180233	0.1508693	0.1731714	0.1288085	0.1180119	0.1362486	0.07393653	0.06211866	0.03511486	0.003668812	0.0661213	0.07575773	0.09430342	0.05890431	0.03942323	0.05321765	0.01863659	-0.03854569	-0.09851264	-0.04591473	-0.07790447	-0.06288712	-0.05355644	-0.130466	-0.176513	-0.1402694	-0.1309932	-0.1913634	-0.2139894	-0.1968683	-0.1632953	-0.2138242	-0.2421203	-0.2597471	-0.2344257	-0.2508081	-0.2437911	-0.2825797	-0.2481111	-0.2599157	-0.284591
L2A	0.1798678	0.2012725	0.1514675	0.1813271	0.1844191	0.2204644	0.1675773	0.1048356	0.07894398	0.07679722	0.02325235	0.09194844	0.06741696	-0.002725167	-0.07554785	-0.05988431	-0.07803504	-0.09783177	-0.07997026	-0.09872088	-0.1027913	-0.09527351	-0.09794414	-0.1476632	-0.1929912	-0.2184201	-0.2529318	-0.2402479	-0.2487308	-0.2531615	-0.2362221	-0.3087407	-0.3559775	-0.3349678	-0.3173062	-0.3637994	-0.3697703	-0.406513	-0.3562039	-0.3870931	-0.3678235	-0.363849	-0.3747397	-0.3996331	-0.4066848	-0.4171129	-0.365766	-0.3712329	-0.3798546
L3A	-0.006536111	-0.006236987	-0.03623203	-0.05697075	-0.05660221	-0.02675591	-0.07768467	-0.1364931	-0.1691952	-0.1868104	-0.1746025	-0.1771195	-0.2091985	-0.2481474	-0.2905801	-0.2866981	-0.3485738	-0.3730111	-0.3644439	-0.3413155	-0.4031218	-0.3749694	-0.3499042	-0.385014	-0.3884813	-0.4240522	-0.492041	-0.4541134	-0.4662006	-0.4938919	-0.4954289	-0.5519137	-0.5986299	-0.5798959	-0.5501619	-0.5789638	-0.5629549	-0.571679	-0.5533911	-0.6022723	-0.5739183	-0.540585	-0.5540423	-0.4969988	-0.5116129	-0.5167245	-0.4650537	-0.4394232	-0.4204247
L4A	-0.2698083	-0.3290051	-0.3395406	-0.3608164	-0.3672517	-0.3431565	-0.3671476	-0.4029499	-0.4365163	-0.4602793	-0.4560072	-0.4389043	-0.439843	-0.4941547	-0.5492679	-0.5301653	-0.5756982	-0.5616047	-0.5609899	-0.5579012	-0.5775888	-0.5593009	-0.5484779	-0.5948984	-0.5816906	-0.6237002	-0.6707139	-0.6371112	-0.6352239	-0.6521765	-0.6752487	-0.7608429	-0.737179	-0.68412	-0.7131367	-0.6724608	-0.6665295	-0.6870121	-0.6453346	-0.6580532	-0.6242291	-0.6314047	-0.6156041	-0.5819022	-0.5576417	-0.5313121	-0.5058354	-0.4448223	-0.4593819
L5A	-0.5301851	-0.5703289	-0.5852024	-0.6022823	-0.6068352	-0.5826029	-0.5761972	-0.6123665	-0.6111321	-0.6158338	-0.598359	-0.5920542	-0.5963411	-0.5991456	-0.6937812	-0.6948207	-0.7049578	-0.7189258	-0.6814708	-0.6678185	-0.6994067	-0.6551248	-0.5963196	-0.6140473	-0.612664	-0.623768	-0.6843183	-0.6307685	-0.6530375	-0.644434	-0.6554173	-0.6525698	-0.7034159	-0.6571096	-0.6186415	-0.6688564	-0.6079111	-0.6102529	-0.6035333	-0.6272633	-0.6110296	-0.5660535	-0.5371691	-0.4977822	-0.5054735	-0.4967129	-0.4205652	-0.372388	-0.3539861
L6A	-0.6295026	-0.6431565	-0.6804445	-0.6894579	-0.6654222	-0.6092943	-0.6039134	-0.6101983	-0.5809486	-0.6077789	-0.5827136	-0.5630871	-0.5625913	-0.6212329	-0.6394712	-0.5961775	-0.632041	-0.609058	-0.5688432	-0.5591803	-0.5857627	-0.5513601	-0.5016956	-0.5213964	-0.4992646	-0.5007271	-0.5425814	-0.4963047	-0.486242	-0.5031796	-0.5109271	-0.5090051	-0.5725615	-0.522588	-0.4933416	-0.4901537	-0.4379342	-0.4121005	-0.3971459	-0.4251479	-0.3939316	-0.3554718	-0.3619997	-0.3406577	-0.3287787	-0.3641415	-0.2727681	-0.260466	-0.22666
L1B	0.3408148	0.3334705	0.2919071	0.285885	0.2652091	0.2660535	0.25529	0.1590398	0.1578731	0.1762072	0.1717534	0.1633383	0.1528987	0.1118592	0.1330507	0.1267047	0.08456288	0.09171046	0.1345959	0.1661659	0.2071046	0.1656982	0.1889489	0.1526855	0.1167262	0.08136671	0.003999337	0.01117171	0.001695588	0.03669146	-0.004719881	-0.04238472	-0.1058288	-0.05925632	-0.07821683	-0.1248042	-0.1501636	-0.1423401	-0.1155363	-0.1544356	-0.1550554	-0.1308032	-0.1566617	-0.1790051	-0.1781292	-0.2002396	-0.1697223	-0.1083672	-0.1910428
L2B	0.2564039	0.2657346	0.2962866	0.2989093	0.2920773	0.2508693	0.216936	0.1844703	0.1915121	0.1537795	0.1245249	0.1427913	0.1536292	0.1440787	0.1672484	0.1320278	0.0818625	0.1216708	0.1332606	0.1516344	0.1235366	0.12706	0.1752966	0.1369526	0.0729962	0.05115188	-0.0111023	0.04083292	0.02180466	0.008312673	-0.0102231	-0.08133862	-0.103525	-0.07827301	-0.07471823	-0.1085606	-0.09857379	-0.09936539	-0.08517931	-0.1192315	-0.09870269	-0.1436391	-0.1765378	-0.1871757	-0.2037944	-0.224819	-0.1899537	-0.1507404	-0.1657296
L3B	0.1365725	0.1105867	0.1073161	0.1316311	0.1230937	0.09458272	0.08156338	0.004595936	-0.006265079	-0.008791937	-0.03023302	-0.01572798	-0.05293009	-0.1101058	-0.1462998	-0.1398496	-0.1590547	-0.14137	-0.1842224	-0.1749529	-0.1595852	-0.1679838	-0.1210164	-0.1559511	-0.1725202	-0.1926954	-0.2568633	-0.2086911	-0.2600562	-0.2775508	-0.3036473	-0.3233449	-0.4009932	-0.3898132	-0.395138	-0.4162634	-0.4248884	-0.3885275	-0.3786515	-0.4089506	-0.405176	-0.3853413	-0.3539002	-0.3790068	-0.3774682	-0.4247265	-0.384434	-0.3352107	-0.3471443
L4B	-0.235766	-0.2462849	-0.2440406	-0.2602347	-0.2906214	-0.2824145	-0.2922955	-0.3412444	-0.3506115	-0.3702198	-0.3580053	-0.3374946	-0.3385837	-0.4196183	-0.4578384	-0.4698414	-0.4976103	-0.489957	-0.511023	-0.4950669	-0.4909817	-0.4995191	-0.4747678	-0.4726855	-0.5237845	-0.5132391	-0.578235	-0.5765378	-0.5497686	-0.6120476	-0.6179673	-0.6257908	-0.658083	-0.6258172	-0.6569211	-0.6709569	-0.6263245	-0.6365493	-0.6019237	-0.6063742	-0.6330309	-0.5835911	-0.5856288	-0.5429003	-0.5247347	-0.5210263	-0.4674334	-0.4212857	-0.41608
L5B	-0.4888878	-0.4849331	-0.5276648	-0.5310676	-0.5558502	-0.5160551	-0.5170319	-0.5186663	-0.5442059	-0.5264733	-0.5510032	-0.5536986	-0.532545	-0.5992844	-0.5952735	-0.6610395	-0.6891539	-0.6277838	-0.6068452	-0.5885821	-0.6030424	-0.5978978	-0.5608693	-0.6077326	-0.5937101	-0.5686779	-0.617298	-0.6202446	-0.618359	-0.6693704	-0.6504	-0.660086	-0.6889919	-0.6299256	-0.6355941	-0.6598397	-0.6475855	-0.6315832	-0.5908957	-0.5756453	-0.5701685	-0.5151496	-0.5346587	-0.5204099	-0.4860684	-0.4811585	-0.4035581	-0.3612064	-0.3791853
L6B	-0.5750355	-0.5698512	-0.6181523	-0.6180284	-0.6488647	-0.5990001	-0.5856371	-0.575837	-0.5680483	-0.5803239	-0.5755264	-0.5780185	-0.6091919	-0.6110791	-0.6423334	-0.6363692	-0.6829929	-0.6578268	-0.6371889	-0.6043745	-0.5898909	-0.5667294	-0.5083044	-0.5339051	-0.5377739	-0.5213783	-0.5525252	-0.5437085	-0.5677591	-0.5644885	-0.5720674	-0.5944141	-0.6077524	-0.5638985	-0.5248272	-0.5317848	-0.5194778	-0.5066914	-0.4477954	-0.4828458	-0.452231	-0.4199917	-0.398311	-0.380428	-0.358359	-0.379377	-0.3246091	-0.2634325	-0.2557974
L7B	-0.6262006	-0.664358	-0.6997802	-0.7032871	-0.6971658	-0.6382152	-0.5807767	-0.6295885	-0.5936589	-0.577212	-0.5923682	-0.5503983	-0.5328177	-0.5532258	-0.5533763	-0.577141	-0.599691	-0.6014146	-0.6506461	-0.6259759	-0.5672815	-0.5339299	-0.4952685	-0.4708032	-0.4434804	-0.4099388	-0.4565609	-0.3982813	-0.4239845	-0.4292249	-0.4210494	-0.4285655	-0.4327549	-0.3808528	-0.3557825	-0.3728656	-0.3968931	-0.3589076	-0.3005239	-0.3024971	-0.3086862	-0.280904	-0.2400248	-0.2445596	-0.2345298	-0.2179144	-0.1717749	-0.1575888	-0.1368551
L1C	0.294429	0.2708114	0.269063	0.3247496	0.2902875	0.2636291	0.2527318	0.1645315	0.2001653	0.1870732	0.1618989	0.1918757	0.1757462	0.1557164	0.1607354	0.1984102	0.1536705	0.1797918	0.1957676	0.2120112	0.2299703	0.2017072	0.2050008	0.1271988	0.08041977	0.04444555	-0.03051396	-0.00294001	0.005227235	-0.02438935	-0.04677078	-0.01016361	-0.0288911	-0.0381375	-0.02777557	-0.0594034	-0.05247893	-0.04361593	0.008236654	-0.04011568	-0.05759379	-0.01390679	-0.1352322	-0.1906858	-0.1716427	-0.1892976	-0.1016493	-0.08210213	-0.08068749
L2C	0.3080152	0.3086895	0.3020839	0.3321319	0.2814411	0.2709932	0.2367807	0.1630226	0.141256	0.1429235	0.1372186	0.1309205	0.1447083	0.1118592	0.1239349	0.1359164	0.09224591	0.09806148	0.1032953	0.1312428	0.1606792	0.1463229	0.1864931	0.147916	0.09391671	0.08955214	-0.03533796	-0.03813915	0.001631131	-0.01903983	-0.02790778	-0.05213849	-0.1078037	-0.07332176	-0.07512477	-0.1289588	-0.1515055	-0.1435019	-0.08970913	-0.1172616	-0.1298298	-0.1136374	-0.1357181	-0.2075392	-0.2050785	-0.239296	-0.1804462	-0.1203917	-0.1795455
L3C	0.2348405	0.2789324	0.2565741	0.2069972	0.1729632	0.1371906	0.1147728	0.1038225	0.09102958	0.07004132	0.0375723	0.01580731	0.03957528	-0.01592134	-0.02737398	-0.002857378	-0.04277971	-0.05906957	-0.06805156	-0.007071559	0.01488019	-0.001839366	0.04746488	0.02932738	0.02163444	0.01360106	-0.06872418	-0.02759874	-0.03838043	-0.1105834	-0.1348223	-0.1981524	-0.2532771	-0.2411701	-0.1991092	-0.2401454	-0.2179855	-0.2157891	-0.2015799	-0.2014196	-0.2247794	-0.2086944	-0.2178384	-0.2457528	-0.2403008	-0.2632441	-0.1999983	-0.1746868	-0.1972517
L4C	0.04831598	0.04371509	-0.007975543	-0.002905306	-0.03282598	-0.04459098	-0.0561527	-0.09653776	-0.08449842	-0.08941166	-0.1370302	-0.130157	-0.1382168	-0.212431	-0.2260321	-0.2421963	-0.2667923	-0.2520278	-0.2521286	-0.205219	-0.1987324	-0.1998496	-0.1566237	-0.1627533	-0.12294	-0.1253561	-0.1738721	-0.1465097	-0.1640803	-0.2162056	-0.2477277	-0.3132722	-0.3526855	-0.3232457	-0.330466	-0.3791175	-0.3267625	-0.3069972	-0.2789605	-0.2791753	-0.2413965	-0.2514692	-0.2272054	-0.1664386	-0.1520344	-0.2230491	-0.1873575	-0.1367377	-0.2061742
L5C	-0.2723682	-0.306313	-0.3411601	-0.342788	-0.3757643	-0.3744769	-0.3164535	-0.3381871	-0.3375773	-0.3882201	-0.3864667	-0.3637845	-0.3668914	-0.4038654	-0.4296562	-0.4139018	-0.420514	-0.4170385	-0.431294	-0.3991076	-0.3980681	-0.3985358	-0.3663576	-0.3905173	-0.3974798	-0.3872401	-0.4187655	-0.379291	-0.3887457	-0.4054569	-0.4187589	-0.4443249	-0.4624508	-0.407564	-0.4162651	-0.45921	-0.425566	-0.3891786	-0.3674616	-0.3958685	-0.4299884	-0.3561461	-0.3243547	-0.2619121	-0.2535465	-0.2849198	-0.2477359	-0.1931697	-0.2202033
L6C	-0.5141927	-0.5498794	-0.5813056	-0.581451	-0.5793885	-0.563335	-0.4979078	-0.4863378	-0.502664	-0.4857164	-0.4805371	-0.4689952	-0.4545992	-0.4823996	-0.5485374	-0.5160089	-0.5542588	-0.5077227	-0.5140687	-0.4875707	-0.4958304	-0.4971476	-0.4252223	-0.4215501	-0.4141811	-0.4151363	-0.4673674	-0.4088283	-0.4161577	-0.4652917	-0.4432441	-0.4818774	-0.5143282	-0.4306462	-0.4227566	-0.4418427	-0.3661808	-0.3886763	-0.3552223	-0.3668666	-0.3605371	-0.3444654	-0.2818261	-0.2848339	-0.2776351	-0.2865758	-0.2322079	-0.1766898	-0.1758205
L7C	-0.5450273	-0.5987258	-0.601846	-0.5949512	-0.6272913	-0.564672	-0.5255858	-0.5149166	-0.4872748	-0.5225615	-0.5338176	-0.4874731	-0.4672352	-0.5010725	-0.5286267	-0.5170418	-0.5421815	-0.4943431	-0.513601	-0.5019815	-0.4776979	-0.4911254	-0.4339547	-0.4114064	-0.3781061	-0.3802429	-0.4207932	-0.3773244	-0.3568303	-0.4019005	-0.3923037	-0.3792117	-0.4181887	-0.37765	-0.3425682	-0.363173	-0.3568319	-0.3453363	-0.3161428	-0.3126442	-0.3113337	-0.2475326	-0.2236936	-0.2173872	-0.1882714	-0.2131598	-0.1650223	-0.1128475	-0.1464452
L8C	-0.5309503	-0.560081	-0.5902611	-0.5691968	-0.5797901	-0.4933697	-0.4498281	-0.4737729	-0.4371459	-0.436979	-0.4439332	-0.3844968	-0.3384168	-0.3824822	-0.4331664	-0.4013502	-0.449605	-0.4391505	-0.4837035	-0.4696513	-0.4355115	-0.4369129	-0.3841068	-0.3354305	-0.3262866	-0.2938027	-0.3129697	-0.2785077	-0.2674136	-0.3326987	-0.304938	-0.3145034	-0.3753363	-0.2886729	-0.2471839	-0.2598298	-0.2196662	-0.2209288	-0.1872996	-0.2152652	-0.1931912	-0.1527896	-0.1275459	-0.09223434	-0.1066749	-0.1383623	-0.09779045	-0.07898694	-0.1188547
L1D	0.2959726	0.3220988	0.3132011	0.3275806	0.2974781	0.2291109	0.145642	0.08578913	0.119334	0.1326624	0.1376054	0.2040307	0.1815882	0.1388101	0.1394678	0.1774484	0.18882	0.204239	0.2135944	0.265685	0.2627962	0.2532953	0.270347	0.1918955	0.1292745	0.06507685	0.05220955	0.1358321	0.1072947	0.06788299	0.099686	0.1169113	0.06565526	0.08648323	0.08298794	0.05375806	0.05969757	0.03870269	0.08503223	0.05642373	0.006160964	0.008606842	-0.07256982	-0.1029945	-0.07948108	-0.05288548	0.01934887	0.05523384	-0.009993392
L2D	0.3653826	0.3833317	0.3604082	0.3692811	0.3372765	0.3041316	0.2100413	0.1675855	0.2346158	0.2274219	0.2139894	0.231413	0.2784515	0.2577491	0.2107106	0.2414196	0.2417336	0.2724343	0.331299	0.361299	0.3699174	0.3681672	0.4106164	0.3066865	0.2784333	0.2467609	0.202231	0.282821	0.2682201	0.1691572	0.1374781	0.1917815	0.1698265	0.1856635	0.1355941	0.06692282	0.06773426	0.06020328	0.05796893	0.01162287	-0.04171376	-0.03148075	-0.05511156	-0.04175508	0.006141138	0.01967278	0.0226161	0.08384068	0.06129565
L3D	0.2839084	0.2476913	0.2367824	0.2872186	0.226622	0.2459907	0.221608	0.2007106	0.2281061	0.2297207	0.1836192	0.2023996	0.2740671	0.2597158	0.2596017	0.2307371	0.1998727	0.252193	0.2524178	0.2843547	0.2969625	0.2559329	0.2852206	0.2441001	0.2359015	0.2193968	0.1740985	0.224082	0.1970649	0.1468452	0.08470501	0.0914477	0.02558751	0.06559577	0.06841348	0.02049413	0.02204925	0.06711287	0.1248537	0.09670137	0.07686498	0.06787143	0.01853908	0.04447199	0.1037349	0.07611138	0.1150388	0.1509122	0.1198529
L4D	0.1752041	0.1561312	0.1412857	0.1149182	0.04813915	0.05414477	0.07309536	0.06557098	0.08536275	0.07424889	0.03040489	0.06197818	0.08812923	0.09418608	0.0826194	0.0902545	0.0528739	0.05527185	0.05533961	0.1334193	0.1203718	0.1126872	0.1709139	0.14333	0.1455346	0.1301058	0.07607338	0.1226772	0.1013882	0.04303255	-0.03808792	-0.02241943	-0.06444058	-0.01375475	-0.05831102	-0.0959577	-0.07882334	-0.06753594	-0.01375475	0.004586022	-0.02814245	0.006428689	-0.006268385	0.0564353	0.06564204	0.08023302	0.1592134	0.1692034	0.1093489
L5D	0.003725005	0.00942654	-0.0285771	-0.05474632	-0.1244687	-0.1000231	-0.07669311	-0.1101834	-0.07853743	-0.0946637	-0.09931912	-0.05305404	-0.06536275	-0.12137	-0.139724	-0.1413056	-0.182236	-0.1736539	-0.1474765	-0.1462056	-0.1326475	-0.1341018	-0.07063625	-0.06200793	-0.05185589	-0.04435961	-0.08890432	-0.04890596	-0.0561808	-0.1068005	-0.1409899	-0.1810329	-0.2411238	-0.1888531	-0.2094034	-0.2435267	-0.2015898	-0.1777442	-0.1025583	-0.105966	-0.1180532	-0.09641216	-0.09597091	-0.04968765	-0.04027433	-0.03322261	0.0362469	0.08638077	0.06245745
L6D	-0.291413	-0.2997885	-0.3322112	-0.3456801	-0.3790415	-0.3543778	-0.2692134	-0.2928706	-0.2669327	-0.2555528	-0.2739696	-0.2389043	-0.2301239	-0.2547678	-0.3156189	-0.3190597	-0.3929863	-0.3825897	-0.3698347	-0.3177921	-0.2709354	-0.203682	-0.1700132	-0.18333	-0.1877475	-0.1891208	-0.2064122	-0.2088448	-0.2553809	-0.2662502	-0.2624674	-0.3116758	-0.3057395	-0.2435036	-0.2384961	-0.2456933	-0.1954619	-0.2092514	-0.1723847	-0.204976	-0.1823467	-0.1555214	-0.1230127	-0.09452653	-0.04742357	-0.08989258	-0.01329367	-0.0003057362	-0.003820857
L7D	-0.4213816	-0.4433466	-0.4929152	-0.4765791	-0.4863841	-0.4038407	-0.3563477	-0.3491919	-0.3563328	-0.3275707	-0.3005437	-0.3157825	-0.3017782	-0.3201206	-0.3651743	-0.3501917	-0.3744158	-0.3694992	-0.3770269	-0.3605041	-0.3259858	-0.3290596	-0.2658965	-0.2393489	-0.2246835	-0.2310197	-0.2706677	-0.2289522	-0.2361428	-0.2449661	-0.2877607	-0.2965741	-0.2933003	-0.2269179	-0.1996083	-0.2167311	-0.2006412	-0.1926624	-0.1526839	-0.1510048	-0.1903123	-0.1325847	-0.08213188	-0.04118989	-0.01494464	-0.03278136	-0.02932738	0.04148735	0.03091886
L8D	-0.4443001	-0.4311271	-0.4704875	-0.492583	-0.4853776	-0.3799107	-0.3297538	-0.3466848	-0.2959891	-0.3576169	-0.3119237	-0.2758023	-0.2753181	-0.3475855	-0.3628557	-0.3617832	-0.3790035	-0.36961	-0.3718129	-0.374158	-0.3353033	-0.2868732	-0.256703	-0.2576814	-0.1994431	-0.2071195	-0.2519947	-0.2064188	-0.212788	-0.2613089	-0.2557561	-0.2793076	-0.3005536	-0.2249711	-0.2119104	-0.2330673	-0.2000099	-0.2160536	-0.1637928	-0.1818559	-0.1708478	-0.1233135	-0.09231201	-0.06879358	-0.03859362	-0.06799537	-0.01787804	0.01660882	-0.01236655
L9D	-0.4394166	-0.4938622	-0.5360865	-0.5235416	-0.4909618	-0.3899901	-0.2890745	-0.2894166	-0.2602578	-0.2440968	-0.2946984	-0.2581375	-0.2167609	-0.2393951	-0.2676979	-0.2744819	-0.3310511	-0.3366567	-0.3536837	-0.3782383	-0.3660255	-0.33078	-0.2282234	-0.1836721	-0.1400694	-0.1437977	-0.1409916	-0.1000925	-0.1282879	-0.1468633	-0.1653743	-0.1668881	-0.1929582	-0.1062386	-0.1034837	-0.1328028	-0.1257098	-0.1519336	-0.1179871	-0.1353479	-0.1153049	-0.06766815	-0.03051892	0.02388366	0.05333829	-0.02247563	0.03402413	0.06385226	0.03054206
L1E	0.3091076	0.2873393	0.2951446	0.3132837	0.2561775	0.2353611	0.2785854	0.2453528	0.2479474	0.2254074	0.2553925	0.2898694	0.2395042	0.1892563	0.1892001	0.2666469	0.273249	0.3268518	0.3852471	0.4034854	0.3822624	0.3670798	0.3423864	0.3052388	0.2427004	0.2398182	0.2449314	0.2445761	0.2230722	0.1632342	0.1862618	0.1962502	0.16392	0.2151016	0.2700909	0.2886102	0.3099603	0.24706	0.2693852	0.2036853	0.1494497	0.1356949	0.1651314	0.1784515	0.1804214	0.1103206	0.1542803	0.1666683	0.147022
L2E	0.3446455	0.3828012	0.3910098	0.3769228	0.2981078	0.2759445	0.3233333	0.3395951	0.3508329	0.3482052	0.3079293	0.3239101	0.3501851	0.3190002	0.3113271	0.3406677	0.3159015	0.3383325	0.3226954	0.3301305	0.3531284	0.3756107	0.3841448	0.3222806	0.3469228	0.3510064	0.3279425	0.3411205	0.2611833	0.2432458	0.1931185	0.132084	0.1142819	0.1734308	0.2172798	0.2244621	0.3295769	0.2901355	0.3100595	0.2373525	0.1758404	0.1605536	0.1659527	0.2045596	0.249415	0.2490861	0.2533036	0.2335482	0.1924839
L3E	0.3056007	0.2789737	0.2719286	0.2960188	0.2676136	0.2699306	0.3015915	0.301489	0.297374	0.2931565	0.2774037	0.3102776	0.3570517	0.3205338	0.3063989	0.3461263	0.2863229	0.3132474	0.3308147	0.3327268	0.3043811	0.2845216	0.3432689	0.2940539	0.3402	0.2913237	0.2378053	0.2549826	0.2551793	0.2315419	0.1912461	0.1346505	0.07804991	0.1673806	0.2288762	0.2486085	0.2380218	0.2498033	0.2450785	0.1940307	0.1721534	0.1591125	0.1803421	0.2016344	0.2468154	0.2470798	0.2573112	0.272312	0.2152586
L4E	0.2340357	0.24706	0.2082961	0.221299	0.2396546	0.2745976	0.292431	0.349486	0.3420195	0.2879904	0.273839	0.280856	0.3209668	0.3466287	0.3093059	0.3331102	0.3441778	0.3422773	0.3418129	0.341727	0.3274484	0.3146323	0.3384432	0.3037928	0.303454	0.2684614	0.2224492	0.2465394	0.2084531	0.1936936	0.2012775	0.1024525	0.1140093	0.2034391	0.2362353	0.1729417	0.138035	0.1331714	0.1680995	0.1354685	0.08479424	0.1672368	0.2017038	0.1907966	0.1979111	0.1726822	0.1981375	0.2073343	0.1977954
L5E	0.2733152	0.2306495	0.2190911	0.1619914	0.1275657	0.1557412	0.1625103	0.1416212	0.1473194	0.1386895	0.1762684	0.2077392	0.2458519	0.2272104	0.227412	0.2683622	0.2768485	0.264391	0.2831813	0.2851149	0.2942637	0.2454867	0.2635779	0.1861676	0.1588779	0.1588812	0.1050455	0.1702214	0.1944439	0.1452735	0.1099769	0.09392662	0.06182449	0.08503223	0.1278962	0.08774087	0.1351082	0.1599884	0.2151578	0.2316807	0.2141415	0.2462205	0.276622	0.2818113	0.3023632	0.2593059	0.3325517	0.3016063	0.2301091
L6E	-0.06931416	-0.06516443	-0.05827301	-0.04591307	-0.03675921	0.04500909	0.1424855	0.1578252	0.2115502	0.2149711	0.1574384	0.1203851	0.08112709	0.02275657	0.0004544683	-0.01099322	-0.01469179	-0.009264587	-0.01744505	0.01054701	0.03380433	0.04100809	0.0767774	0.06122625	0.08106593	0.1191588	0.08916047	0.1519005	0.1640919	0.1452289	0.07031235	0.07699554	0.06397125	0.1366964	0.1545364	0.144629	0.1686713	0.1217187	0.1728689	0.2160982	0.2290597	0.2498413	0.2590927	0.2717865	0.2768782	0.2506379	0.3144389	0.3354487	0.2795059
L7E	-0.2184498	-0.2475905	-0.249215	-0.2208362	-0.2152917	-0.1669906	-0.1094629	-0.06652949	-0.06783837	-0.09578417	-0.1351991	-0.107331	-0.1012328	-0.1309965	-0.1620839	-0.1592728	-0.1945761	-0.1943646	-0.2337878	-0.1722079	-0.09405718	-0.09316972	-0.04638572	-0.0608544	-0.01140968	-0.02014047	-0.05331515	0.004172864	-0.009504213	-0.06296315	-0.03850603	-0.06590811	-0.108544	-0.04161626	0.001994711	-0.02564204	-0.02198314	-0.05796397	-0.02076847	0.02455958	0.0231565	0.09066765	0.1030243	0.1306362	0.1407156	0.1105553	0.150704	0.1756569	0.1236011
L8E	-0.1917947	-0.2320641	-0.2894662	-0.236118	-0.2165758	-0.1288134	-0.09220294	-0.09542555	-0.1141315	-0.1118377	-0.103492	-0.07565527	-0.1111585	-0.1501917	-0.1991869	-0.2162188	-0.2003404	-0.1870517	-0.1694612	-0.145614	-0.1177194	-0.08176831	-0.04081639	-0.01127582	-0.02352669	-0.00581722	-0.04375805	0.0002297116	-0.06445711	-0.07388861	-0.07376632	-0.07584035	-0.1188052	-0.008849777	0.04280615	0.01552471	-0.02491819	-0.02648983	0.01700545	0.03060321	0.02600231	0.07083788	0.1080036	0.05299785	0.1039712	0.08580731	0.1348587	0.2004165	0.146632
L9E	-0.316432	-0.3331284	-0.4039035	-0.4260783	-0.3798281	-0.2692233	-0.1482267	-0.1080879	-0.09378284	-0.1083342	-0.06757065	-0.03138159	-0.05655759	-0.1553545	-0.2136093	-0.2357462	-0.3132953	-0.309653	-0.318587	-0.2816377	-0.294629	-0.2564304	-0.1639911	-0.1154636	-0.07457444	-0.08245909	-0.08859197	-0.06427862	-0.08870105	-0.1189886	-0.1432226	-0.1772401	-0.1769774	-0.0878863	-0.08394315	-0.1322459	-0.1312329	-0.1675558	-0.1266303	-0.09076351	-0.09377293	0.01808627	0.04534953	0.05479095	0.1093753	0.05651297	0.1177326	0.1069641	0.08803834
L10E	-0.2048785	-0.1898579	-0.2261279	-0.2749347	-0.3457081	-0.3464882	-0.3318063	-0.3876384	-0.3721831	-0.344862	-0.2865708	-0.2287952	-0.1362386	-0.14451	-0.1675541	-0.1381755	-0.1002033	-0.06710792	-0.1071294	-0.1366716	-0.1204859	-0.1471542	-0.1285953	-0.1566567	-0.1404099	-0.06341101	-0.08638572	-0.04930094	-0.04584532	-0.08810444	-0.1130078	-0.124548	-0.10765	-0.01636589	0.03548339	0.07736077	0.1131185	0.08682862	0.1134556	0.07945464	0.02248719	0.04832755	0.01650306	0.007436789	0.0683986	0.07097174	0.1785837	0.2029615	0.2012395
L1F	0.3094183	0.2779508	0.2776781	0.2840687	0.2408032	0.2629185	0.3047662	0.279767	0.2278119	0.2364964	0.2853495	0.2954619	0.3052603	0.3019336	0.3459015	0.3424905	0.357888	0.3696595	0.357569	0.421213	0.4122839	0.3529747	0.385252	0.3138357	0.2765361	0.2988614	0.3120872	0.3515849	0.3344736	0.2760354	0.3344836	0.3392398	0.2950554	0.3172252	0.3218691	0.2853479	0.3116295	0.2777491	0.2634027	0.227959	0.2234639	0.2844918	0.2972533	0.2828127	0.2569047	0.1918096	0.2151595	0.2463923	0.2524426
L2F	0.3419914	0.3318212	0.3145216	0.364391	0.340904	0.3660668	0.4253462	0.345062	0.3521864	0.347997	0.3593175	0.3627929	0.3921071	0.3987804	0.3790596	0.4252586	0.4242009	0.4268865	0.4325649	0.4466799	0.4300711	0.4131234	0.4343332	0.3626211	0.359258	0.3909552	0.3675409	0.3848108	0.3877607	0.3570368	0.3897901	0.4138556	0.3560552	0.3916097	0.3882367	0.3578152	0.3540043	0.3534408	0.3065279	0.2830028	0.2967377	0.316356	0.3695174	0.3494761	0.3271195	0.2655346	0.3088762	0.3366634	0.3015237
L3F	0.3267443	0.3406577	0.3120922	0.323411	0.2231813	0.2766039	0.3477508	0.3214543	0.3625798	0.3628425	0.334748	0.3606297	0.3808181	0.3340258	0.2896464	0.2912791	0.2925054	0.368663	0.3697372	0.3933581	0.3652471	0.3058536	0.3116774	0.278002	0.3130474	0.370937	0.3036539	0.365095	0.372669	0.3787952	0.4078516	0.3816774	0.3541018	0.4018146	0.4292266	0.4024095	0.4045645	0.3844786	0.3792183	0.3539398	0.308673	0.3139233	0.315371	0.315799	0.3247447	0.3131813	0.3993654	0.422469	0.3697191
L4F	0.2285754	0.2132821	0.2231482	0.2137068	0.1445794	0.2427119	0.3293191	0.3569988	0.3529367	0.3447215	0.352545	0.3855264	0.33686	0.2496662	0.2395753	0.2467807	0.2355429	0.2283391	0.22372	0.2388746	0.2002479	0.1910478	0.2265692	0.2053594	0.2258585	0.2379673	0.245533	0.3154685	0.3359825	0.3464783	0.3679607	0.3669889	0.326784	0.3823484	0.4052239	0.3845298	0.3404858	0.3230326	0.3149926	0.3097934	0.2532556	0.2194893	0.2055677	0.1757759	0.2507387	0.2606974	0.3941481	0.4594646	0.4465576
L5F	-0.002093867	-0.02443067	-0.004090229	0.001399771	-0.01092381	0.05192365	0.1078466	0.1194893	0.1442522	0.1749744	0.1295274	0.1663989	0.1411453	0.1137481	0.08963642	0.09131714	0.08920509	0.09677574	0.07593124	0.08128739	0.06663856	0.07493637	0.1163411	0.09827466	0.1551793	0.1891489	0.1266336	0.2016857	0.18725	0.1629317	0.1462899	0.1297868	0.1034077	0.1543414	0.1636606	0.1304413	0.1543927	0.133221	0.1404793	0.1366882	0.1756288	0.176546	0.2110131	0.2185424	0.2265642	0.143211	0.1642324	0.2365212	0.2264634
L6F	0.1386201	0.1580846	0.119172	0.1392398	0.07606181	0.1242588	0.1340522	0.1057115	0.1087242	0.1020393	0.08032061	0.1253743	0.1624161	0.1327169	0.1419732	0.126779	0.1356635	0.171998	0.1665923	0.2209503	0.2283424	0.2519022	0.2483771	0.2488746	0.2629582	0.2532127	0.1847942	0.1904165	0.1681838	0.1627086	0.1999785	0.1806462	0.1351628	0.1931763	0.2230226	0.2539266	0.2516691	0.2260667	0.2171773	0.1682548	0.1237481	0.1707784	0.2082978	0.2196265	0.2162733	0.1517038	0.1481044	0.1677822	0.131299
L7F	-0.04860519	-0.05470832	-0.03901008	-0.0537531	-0.09200132	-0.07828623	-0.0009766981	-0.01191869	0.03825979	0.04317964	0.01992563	0.06414808	0.05844819	0.02614278	-0.002155017	-0.0119534	-0.08122789	-0.04688977	-0.06474798	0.004926458	0.02804661	0.04512642	0.142507	0.1294646	0.1453677	0.1042191	0.0908511	0.1082548	0.09841679	0.09455627	0.08922161	0.06936704	0.04524872	0.1078714	0.0977293	0.02030904	0.03343414	-0.0203801	0.0007684683	0.02410511	0.02337796	0.08156338	0.133173	0.1473971	0.1724095	0.1307139	0.1195273	0.1591225	0.1474649
L8F	-0.08314163	-0.09344406	-0.1157759	-0.1055759	-0.1973112	-0.1604016	-0.1542869	-0.1758073	-0.1591241	-0.1633135	-0.1615039	-0.06004628	-0.01311849	-0.01208726	-0.04686994	-0.03370848	-0.04368369	-0.02800859	-0.03676747	-0.07821021	-0.08566849	-0.07077011	0.009530659	0.06741365	0.135685	0.1777888	0.138435	0.1791125	0.1331697	0.08912246	0.07288547	0.03562056	-0.01600892	0.02551148	0.02774417	0.06145926	0.08691952	0.08576599	0.1122492	0.1100281	0.1354652	0.2096562	0.2222294	0.2102528	0.1566716	0.08088085	0.1204694	0.1424145	0.1552933
L1G	0.3499389	0.3237002	0.3211717	0.3644373	0.3550636	0.3811287	0.4165097	0.3229698	0.3505702	0.3384416	0.3284862	0.3559048	0.3749298	0.4038506	0.3976401	0.426708	0.4119848	0.4131912	0.4039828	0.4275178	0.4393604	0.4244009	0.3984234	0.3826491	0.3653578	0.397526	0.3699157	0.3939332	0.3853495	0.3706379	0.3909205	0.3899372	0.3356883	0.3618212	0.4060882	0.3756801	0.3812642	0.3620988	0.3703421	0.3103107	0.3089539	0.3236176	0.3633201	0.3305817	0.2822129	0.2576566	0.2755247	0.3179607	0.2958073
L2G	0.359529	0.3739927	0.341451	0.3624062	0.3514956	0.3761213	0.423216	0.3749512	0.359091	0.3260304	0.3621368	0.4051248	0.4043877	0.3839018	0.3957726	0.4134143	0.3898314	0.4107371	0.4286729	0.470785	0.4531598	0.433097	0.4451463	0.3655991	0.3771939	0.4150207	0.3792844	0.3671971	0.3594612	0.3245777	0.3739464	0.3934308	0.3285209	0.3539531	0.355842	0.3749463	0.364353	0.3117088	0.3630458	0.3028045	0.2617518	0.3137515	0.3311387	0.3292448	0.3292051	0.2667592	0.3121005	0.3264138	0.2882631
L3G	0.3696215	0.3238704	0.3179904	0.3306875	0.3438324	0.3598215	0.4036655	0.3222707	0.3757875	0.3485556	0.3235515	0.3697521	0.4156883	0.4373194	0.417293	0.419339	0.3805437	0.4313667	0.443692	0.4589407	0.433692	0.4361725	0.4602198	0.3618245	0.3484366	0.4121286	0.3599669	0.390043	0.3500265	0.3192662	0.3445315	0.3621104	0.3086201	0.3631466	0.3954437	0.3928243	0.3583689	0.3039746	0.3174946	0.3048868	0.284234	0.3111089	0.3584812	0.3284118	0.3331763	0.2745199	0.3157329	0.3299422	0.3308445
L4G	0.3694877	0.3410792	0.3129483	0.3325698	0.3335085	0.3419435	0.368587	0.2993819	0.2951694	0.3366138	0.3348422	0.3797356	0.4185308	0.3954338	0.4043547	0.4199769	0.4526078	0.4353247	0.4196447	0.4637597	0.4787341	0.4694811	0.4682598	0.3760833	0.3558916	0.3751644	0.3633614	0.3828855	0.3451363	0.3771393	0.4081408	0.4186481	0.3569509	0.4174037	0.426037	0.3926938	0.4278863	0.3829036	0.3822773	0.3670963	0.3964221	0.3835945	0.3838952	0.3715485	0.3375607	0.3049876	0.3504214	0.4011403	0.3823566
L5G	0.1310626	0.134976	0.1118856	0.1342274	0.1056106	0.1040935	0.1593803	0.1098199	0.1184763	0.08168071	0.06214344	0.1359511	0.1699339	0.1704974	0.1486829	0.1713056	0.163958	0.1605156	0.1562816	0.1824608	0.2324558	0.2029879	0.2304016	0.2632011	0.2644389	0.2155478	0.1681177	0.1739531	0.1929003	0.1739184	0.177921	0.1734374	0.1307949	0.1992795	0.2446505	0.2880813	0.3234159	0.2510263	0.2284812	0.1829086	0.1222393	0.1794001	0.1883226	0.1933135	0.2326293	0.1386168	0.1367427	0.1934804	0.2023682
L6G	0.1449132	0.1126938	0.09207734	0.08988762	0.04568005	0.08413154	0.1550488	0.1326161	0.1183887	0.1170435	0.09073541	0.1225318	0.1295687	0.1717187	0.1897207	0.1789291	0.1440588	0.139058	0.1775426	0.2033449	0.2182449	0.2143513	0.2392828	0.2275112	0.269486	0.2481755	0.1905041	0.1746058	0.203102	0.1958007	0.2167873	0.1707486	0.1452785	0.2015221	0.2381887	0.2458833	0.2557412	0.2362585	0.2188266	0.1429648	0.1311651	0.1407949	0.1939927	0.2298579	0.2250868	0.1449066	0.1344885	0.1863014	0.1869608
L7G	0.1195802	0.11823	0.1050967	0.1151529	0.03018675	0.07513304	0.1420806	0.09539249	0.1353181	0.09909767	0.125328	0.1407652	0.1487589	0.119691	0.07975542	0.06942984	0.03686498	0.0799339	0.05567344	0.08095521	0.1083457	0.09644687	0.1395191	0.1864882	0.1656073	0.2151628	0.1917964	0.2398909	0.2223533	0.213525	0.19392	0.1398298	0.0389605	0.09835234	0.09522888	0.1077458	0.1242985	0.09247562	0.108863	0.1272467	0.1739729	0.2276896	0.2665725	0.2189142	0.2406263	0.1366551	0.09140968	0.1235664	0.1296315
L1H	0.4140192	0.3515303	0.2999207	0.335257	0.3303669	0.4070302	0.4276764	0.3373079	0.3055445	0.333216	0.3281077	0.371099	0.3967278	0.4222277	0.4265543	0.4260965	0.4157759	0.4220211	0.4422112	0.4651743	0.4640307	0.4933366	0.4794811	0.4118823	0.4307602	0.4322971	0.3772583	0.3861792	0.309962	0.3541101	0.42569	0.4181309	0.4100595	0.458825	0.4354751	0.4042522	0.4117171	0.3435515	0.3724112	0.3905602	0.3751512	0.4152438	0.3954189	0.3469344	0.3619038	0.3017072	0.2895125	0.3632325	0.3674764
L2H	0.4166237	0.3577458	0.2952405	0.2863295	0.3159726	0.3534622	0.4000512	0.3617848	0.3412213	0.3108181	0.3164898	0.3477475	0.4051	0.428035	0.4665179	0.4240291	0.3971575	0.4247529	0.4204462	0.4323781	0.4502115	0.4465097	0.45823	0.4191588	0.402079	0.4055264	0.3673988	0.3748256	0.3858734	0.3523517	0.4039283	0.4141663	0.350076	0.4077458	0.4303437	0.4368022	0.4069311	0.399177	0.4084812	0.3495951	0.344819	0.3630557	0.3838985	0.3758519	0.3897455	0.3328756	0.3378532	0.3492695	0.3561808
L3H	0.3853528	0.3382234	0.3267526	0.3522591	0.31765	0.3824393	0.4109271	0.3141134	0.3326657	0.3460883	0.3474913	0.378035	0.3993505	0.4300645	0.4149645	0.4336986	0.4223798	0.4750884	0.4650471	0.4726029	0.4718311	0.4685506	0.4793208	0.4160337	0.3785788	0.3784383	0.3718245	0.3761411	0.3760535	0.374467	0.4252966	0.4069724	0.3788977	0.4071294	0.4264353	0.4218526	0.4457809	0.3981077	0.3893902	0.3817121	0.3527516	0.3356519	0.4004445	0.4127599	0.3973657	0.2729797	0.3372732	0.3988151	0.371727
L4H	0.1519451	0.1139151	0.1105685	0.127174	0.06511816	0.09317468	0.1514659	0.1148389	0.1124822	0.0912593	0.1209387	0.1552917	0.1777706	0.1754999	0.1520063	0.1537911	0.1525219	0.1497108	0.1916344	0.2200512	0.2486829	0.2318014	0.2576434	0.2598331	0.2640836	0.2627698	0.1961081	0.2021187	0.1947728	0.1749265	0.2097769	0.1983325	0.1173525	0.1868683	0.2345001	0.2774665	0.2880714	0.2399983	0.2007238	0.1564303	0.1216758	0.1803388	0.1938506	0.1997389	0.2112461	0.1464667	0.139139	0.1827847	0.15353
L5H	0.2619666	0.2744505	0.2195769	0.2515221	0.1814841	0.2302132	0.3238837	0.2989737	0.2512874	0.2434953	0.2032656	0.2132077	0.184201	0.1565758	0.110043	0.1595521	0.1712097	0.1926574	0.2159643	0.2505074	0.2877871	0.2589456	0.2785027	0.303849	0.2958486	0.2960684	0.2823897	0.3707272	0.3494315	0.2939861	0.2593522	0.1989506	0.1200595	0.1391869	0.1652504	0.2144406	0.2771261	0.2455016	0.2309354	0.2097835	0.2320773	0.2580086	0.2808693	0.2868997	0.254467	0.1270137	0.08331516	0.1036886	0.1052636
Z1Z	0.3136556	0.2733284	0.2439745	0.2672583	0.2530921	0.2063824	0.2131086	0.1854669	0.1798926	0.1795786	0.1536391	0.1748438	0.173644	0.1468319	0.1608693	0.1442704	0.1812758	0.2183408	0.2254355	0.2352008	0.2272947	0.1995637	0.192312	0.1814163	0.1556437	0.1517832	0.1196711	0.1198843	0.1463279	0.1263841	0.1555082	0.1641514	0.1484003	0.1538589	0.1426508	0.1222327	0.1083474	0.09362584	0.08066766	0.07803338	0.07768303	0.07850603	0.05480086	0.01893736	0.01212692	0.01771112	0.00905966	0.03444059	0.007119483
Z2Z	0.2558255	0.2811056	0.2550322	0.2959957	0.2858073	0.2425847	0.2339035	0.1959643	0.1637085	0.1802975	0.1500942	0.1639431	0.1496612	0.1248009	0.1658387	0.1822591	0.1363147	0.1777673	0.1695968	0.214201	0.2009106	0.1759759	0.2108908	0.1641167	0.1466452	0.1686035	0.1013452	0.123649	0.1176929	0.1112196	0.1190349	0.1108676	0.05395802	0.05170551	0.05813254	0.07004297	0.1028656	0.0741365	0.01703851	0.001624524	-0.01982978	-0.009689307	-0.01488184	-0.02510164	-0.04346224	-0.09839862	-0.03299124	-0.005604031	-0.03903818
Z3Z	0.2927301	0.2723599	0.2024789	0.2109403	0.1889969	0.2131697	0.2217419	0.1565163	0.1462684	0.158511	0.1168319	0.1337729	0.1678615	0.0953611	0.08487523	0.142555	0.1401586	0.1629681	0.1946885	0.1888927	0.1720823	0.1444819	0.1248521	0.08158651	0.06803999	0.08087258	0.0224971	0.07486366	0.08218642	0.1054454	0.1324145	0.1052421	0.0216361	0.04196992	0.005465211	-0.02240622	-0.02284581	-0.01019832	0.01323252	-0.02521071	-0.04884977	-0.04891753	-0.08950256	-0.1077904	-0.1019931	-0.1312725	-0.1114907	-0.06797885	-0.1204875
Z4Z	0.3031598	0.2865444	0.2442175	0.2551991	0.2400843	0.230661	0.2348802	0.1535631	0.151808	0.1462419	0.1661643	0.1360618	0.1564502	0.1187275	0.1132028	0.1177475	0.09860684	0.1413452	0.130899	0.1773889	0.169139	0.1236325	0.1662105	0.09692283	0.07256321	0.09729632	0.02573789	0.03313832	0.04180797	0.0108164	0.04864155	0.02292844	-0.00367212	0.02988266	0.0042588	-0.01215006	-0.00413155	-0.0115485	-0.002052551	-0.06235829	-0.1048108	-0.07843662	-0.07816394	-0.1067592	-0.09152867	-0.1670831	-0.1556007	-0.1309618	-0.1072153
Z5Z	0.2439531	0.2681441	0.2771343	0.2377293	0.224077	0.2339663	0.2367146	0.1746521	0.1534755	0.1430706	0.1448752	0.1436969	0.1553925	0.09478598	0.1210643	0.1302396	0.08838374	0.1064915	0.1038688	0.143611	0.1069476	0.1011932	0.1234969	0.08441911	0.03823665	0.0195571	-0.01513965	-0.0191803	-0.02039332	-0.04715419	0.007012065	0.02250041	-0.05353495	-0.02216162	-0.01005784	-0.02794745	-0.05159973	-0.09650802	-0.05692117	-0.09177491	-0.1125384	-0.1154966	-0.1050818	-0.1244141	-0.1404264	-0.1663163	-0.135566	-0.1265493	-0.1774054
Z6Z	0.2773558	0.2673905	0.2224095	0.2323781	0.1921434	0.2012874	0.2470335	0.1430623	0.161955	0.128782	0.1128673	0.1387655	0.1534093	0.1245348	0.08199636	0.07551149	0.09434473	0.09341927	0.06862007	0.09027929	0.1062056	0.1000727	0.1344819	0.05097008	0.04260453	0.03259792	-0.003977854	0.005015701	0.01963477	-0.001966618	-0.02420261	-0.01523054	-0.04895555	-0.04076351	-0.03957858	-0.07305074	-0.08055859	-0.09989754	-0.07355313	-0.1015634	-0.1441415	-0.1233003	-0.1312362	-0.1957247	-0.1752471	-0.1893935	-0.1563328	-0.1131945	-0.1672401
Z7Z	0.2388365	0.2571723	0.2232177	0.2548141	0.2147067	0.2201091	0.2007933	0.1711601	0.1666303	0.1237762	0.1226888	0.1315353	0.1175938	0.06277308	0.0728111	0.0478863	0.0293092	0.03261279	0.03613783	0.07511155	0.07555115	0.04882499	0.0610428	0.03424062	0.01905635	-0.0005751115	-0.05062469	-0.005425549	0.00002313574	-0.01969096	-0.0236903	-0.01679061	-0.08511982	-0.07299124	-0.09590315	-0.1227764	-0.09524376	-0.08348372	-0.07569493	-0.1304313	-0.1347215	-0.1244555	-0.1494563	-0.1528194	-0.1397108	-0.2052669	-0.1389456	-0.0956784	-0.146708
Z8Z	0.1926954	0.1732887	0.1547331	0.1843067	0.1663031	0.1334903	0.1518443	0.09005289	0.07872748	0.07996034	0.04929268	0.04878863	0.06436291	0.02558751	0.01570319	0.03248554	0.002596266	0.004420757	0.009481079	0.03125764	0.02332342	0.02153032	0.035176	-0.001789789	-0.02415468	-0.02523715	-0.05004958	-0.0001272507	-0.008778715	-0.05116344	-0.01021319	-0.05392828	-0.1085242	-0.1096678	-0.09655098	-0.1202115	-0.1059841	-0.1000083	-0.08547017	-0.09371178	-0.1419567	-0.1201851	-0.103097	-0.1262172	-0.1195307	-0.1476962	-0.134986	-0.07483391	-0.09761692
Z9Z	0.1054702	0.1012229	0.05453478	0.09720377	0.07215006	0.09631301	0.09593125	0.0451413	0.02471988	0.03656751	0.04020823	0.04022806	0.04208395	-0.01109899	-0.03478599	0.001607999	-0.01876219	0.00808957	0.003222609	0.003173031	0.008071395	0.004756239	0.05249546	-0.0329334	-0.0131846	-0.002816062	-0.04743348	-0.00210213	0.01069245	-0.01263923	-0.001601387	-0.01616097	-0.06707817	-0.02871261	-0.03052553	-0.07970914	-0.06049743	-0.06136341	-0.02976368	-0.06962155	-0.08617418	-0.07646835	-0.0361527	-0.06969096	-0.02164105	-0.08113204	-0.05758717	-0.03515121	-0.04928111
Z10Z	0.004878532	0.04085771	-0.01748141	-0.04406049	-0.04982647	-0.01169228	-0.031765	-0.1005685	-0.113406	-0.08149892	-0.08306726	-0.08620228	-0.07986779	-0.09882664	-0.1051363	-0.1063461	-0.1231449	-0.09465212	-0.1107899	-0.08336308	-0.07122625	-0.08865146	-0.06162949	-0.09410015	-0.04369856	-0.03508511	-0.09225748	-0.06957528	-0.0203487	-0.06026276	-0.05582053	-0.07064121	-0.1241877	-0.0866865	-0.05181623	-0.03947612	-0.001705503	-0.04767146	-0.01829615	-0.05253677	-0.06101471	-0.05267063	-0.05390184	-0.06682036	-0.05948273	-0.09204264	-0.03678566	0.02270699	-0.02493968
Z1R	0.2486481	0.2474748	0.2460701	0.2394596	0.2326458	0.1903669	0.1851033	0.1719319	0.1502975	0.1542538	0.1281276	0.1220311	0.09831102	0.0890828	0.09140968	0.1179574	0.1472897	0.1706016	0.1708643	0.1723153	0.2078665	0.1891919	0.137407	0.1156767	0.09657082	0.09586349	0.1346472	0.09817716	0.08900678	0.0870071	0.0916708	0.124591	0.1453082	0.09747645	0.07521236	0.0492183	0.04619071	0.07661212	0.04343414	0.06909436	0.04208065	0.0113535	0.007403735	-0.02298298	-0.01256983	0.006669973	-0.04176995	-0.04681045	-0.03658404
Z2R	0.2758354	0.2358205	0.2261064	0.2139531	0.2171806	0.2035349	0.1767724	0.2042224	0.2009569	0.2154074	0.1931681	0.1380681	0.1029995	0.1221368	0.1419947	0.1449033	0.1785192	0.184467	0.1902429	0.1763973	0.1745447	0.1538737	0.1215072	0.1307767	0.1033036	0.1135465	0.1654272	0.1373277	0.137022	0.1187754	0.1060354	0.1227599	0.1400347	0.08597421	0.03731615	0.06316477	0.04178318	0.04517435	-0.01808957	0.002715253	-0.005275158	-0.05273178	-0.04512478	-0.06737233	-0.06385061	-0.04528342	-0.07811436	-0.09405552	-0.06024459
Z3R	0.258273	0.2413039	0.2154718	0.1927549	0.2415353	0.2064105	0.2041101	0.2126706	0.1859874	0.1763295	0.1656073	0.1225136	0.09708148	0.1048058	0.1264469	0.1258321	0.1509734	0.147136	0.1532871	0.164781	0.1752371	0.147916	0.09746323	0.08425715	0.04071724	0.06527351	0.09569658	0.05198645	0.05124277	0.03195009	0.03468187	0.05987275	0.1004479	0.03672616	-0.01115023	-0.02098827	-0.02484713	-0.01073046	-0.04818047	-0.04110064	-0.05558916	-0.0924938	-0.1113204	-0.116427	-0.140271	-0.1076863	-0.1009354	-0.1147001	-0.1059825
Z4R	0.2108445	0.2193108	0.2209255	0.2339068	0.2323434	0.1957048	0.1795125	0.2113733	0.1816989	0.1991605	0.1862419	0.1229698	0.07475955	0.09352173	0.1120641	0.1175194	0.1311965	0.1257313	0.1397752	0.1470897	0.1445877	0.1081325	0.0771955	0.1083623	0.06850273	0.05273178	0.08805652	0.06661213	0.06073211	0.04233019	0.03508346	0.07081639	0.09726161	0.04992067	0.01363246	0.01191704	0.002150059	0.01583705	-0.01547678	-0.008213517	-0.02814246	-0.07605024	-0.1078566	-0.1208792	-0.1346372	-0.09647662	-0.08945464	-0.1027747	-0.08418939
Z5R	0.2520641	0.2413783	0.2474583	0.2218658	0.2769113	0.2388696	0.1884085	0.2126657	0.1915022	0.2075161	0.1980416	0.164201	0.14882	0.1555363	0.1252487	0.1332375	0.1773971	0.1620261	0.1373624	0.1295191	0.1176566	0.1105189	0.08329037	0.07499752	0.04319947	0.05632623	0.08392166	0.05276483	0.06599074	0.06213849	0.04144439	0.0468121	0.0862502	0.02213849	-0.005577592	0.02736242	0.008158982	0.01576764	-0.02364072	-0.03130888	-0.03985127	-0.07740869	-0.1035878	-0.1158056	-0.1167162	-0.05851595	-0.1134887	-0.1141745	-0.09154684
Z6R	0.2074632	0.2331747	0.2187027	0.1970435	0.2592051	0.2218195	0.1803636	0.2155627	0.1801438	0.1640836	0.1617666	0.1285159	0.09727318	0.09670963	0.1026987	0.1230111	0.1338456	0.140823	0.1246736	0.1346538	0.1496001	0.1135399	0.05518923	0.05466865	0.06138324	0.04202776	0.05306065	0.02688977	0.05511155	0.03761361	0.01046934	0.02250702	0.04301438	-0.009077835	-0.03041646	-0.02588167	-0.0358387	-0.03755908	-0.0741299	-0.0399372	-0.05391671	-0.101922	-0.1206792	-0.1259015	-0.1164601	-0.07713931	-0.1230805	-0.1509519	-0.1271096
Z7R	0.1086746	0.1413419	0.1497802	0.1442571	0.1667989	0.1336457	0.1275161	0.1515865	0.1351149	0.1234771	0.1447612	0.09036027	0.0308825	0.07097505	0.09406875	0.05769955	0.05588663	0.065333	0.08204263	0.079058	0.08079326	0.06373988	0.04265245	0.05213519	0.001527018	0.01635267	0.06307057	-0.009393489	-0.00985457	0.02460915	0.0323021	0.02852421	0.04291522	-0.03378284	-0.05633945	-0.04566022	-0.07549991	-0.05869113	-0.0670038	-0.04826475	-0.05829119	-0.0948273	-0.09976037	-0.09779541	-0.08634275	-0.07019666	-0.09123616	-0.09765989	-0.0744786
Z8R	0.07282267	0.05594612	0.04725665	0.04795406	0.06862006	0.06609155	0.05163609	0.06362254	0.04871261	0.06057842	0.03335151	-0.01451992	-0.04542885	-0.03488514	-0.005146257	-0.00987275	-0.006405552	-0.001320445	-0.006370847	0.001318787	0.00896711	-0.00058007	-0.02926954	-0.01583375	-0.0279524	-0.02707652	-0.006855064	-0.04657247	-0.03854239	-0.03395802	-0.02288547	0.001052718	0.01701702	-0.03699554	-0.04763675	-0.0384895	-0.05200463	-0.05627169	-0.08223765	-0.06875723	-0.06129235	-0.1001256	-0.1078268	-0.1078582	-0.09970748	-0.04628161	-0.08929599	-0.09988927	-0.0791803
Z9R	0.05342258	0.02835564	0.01373822	0.008829947	0.03154355	0.003513468	-0.03205586	-0.01222938	0.004250536	0.01004462	-0.01324078	-0.03973393	-0.07043298	-0.0516427	-0.01500248	-0.02219468	-0.0198116	-0.01638407	-0.02257148	-0.03140473	-0.02507189	-0.04160139	-0.08411006	-0.04220955	-0.05909436	-0.06559907	-0.01971079	-0.06098661	-0.04948769	-0.02244588	-0.008780367	0.0145414	0.004450502	-0.04624029	-0.0642274	-0.04108081	-0.05730293	-0.05254503	-0.06619567	-0.04049578	-0.04302925	-0.06893737	-0.08888944	-0.08853412	-0.07342588	-0.02974715	-0.06168897	-0.06740208	-0.03205421
Z10R	-0.09396959	-0.1001768	-0.1112923	-0.1044472	-0.1035597	-0.1346075	-0.1331119	-0.1143464	-0.09991571	-0.06521236	-0.1079524	-0.1531995	-0.1586349	-0.1116559	-0.08697075	-0.1075359	-0.09623698	-0.09247728	-0.08997025	-0.1218493	-0.1108561	-0.1209519	-0.1533118	-0.1204165	-0.1177624	-0.112236	-0.06262601	-0.09620063	-0.08237812	-0.05371509	-0.06465047	-0.05871261	-0.02300446	-0.07077838	-0.08637745	-0.05905801	-0.05376301	-0.05175343	-0.05654602	-0.04683358	-0.06593621	-0.07058834	-0.04063957	-0.03856057	-0.02636424	0.004957858	-0.02944803	-0.05056685	-0.05333995
Z11R	-0.238159	-0.2186399	-0.2016972	-0.1817005	-0.1885407	-0.2315534	-0.2378119	-0.2216956	-0.2169641	-0.1927549	-0.2138837	-0.2395554	-0.2360155	-0.2004677	-0.1608759	-0.177574	-0.1573674	-0.1587837	-0.192626	-0.2020063	-0.1747199	-0.1623104	-0.177174	-0.1451182	-0.1260271	-0.1078797	-0.1013568	-0.1549975	-0.1296695	-0.1017832	-0.08702198	-0.07948934	-0.04628987	-0.09075359	-0.09588994	-0.09278962	-0.08295488	-0.07269542	-0.09667824	-0.08246901	-0.07935713	-0.07310362	-0.05653611	-0.06423897	-0.06063626	-0.02400265	-0.02991902	-0.04970253	-0.01418113
Z12R	-0.3509172	-0.3662122	-0.3743414	-0.3852289	-0.3712064	-0.3813667	-0.3812295	-0.3517518	-0.3541729	-0.3396777	-0.3306098	-0.3279028	-0.3192943	-0.2919435	-0.2659907	-0.255252	-0.2346092	-0.2448951	-0.2571988	-0.2469013	-0.2643894	-0.2808015	-0.2858701	-0.2454751	-0.2476467	-0.2148356	-0.1430359	-0.173963	-0.1630557	-0.1430623	-0.1521996	-0.1277144	-0.07825648	-0.1477144	-0.1439051	-0.1065675	-0.1130375	-0.1048207	-0.1185556	-0.09658734	-0.08849446	-0.104272	-0.1109916	-0.08813254	-0.09658073	-0.0540671	-0.05576268	-0.07905966	-0.03971079
Z13R	-0.4462502	-0.4494877	-0.4377078	-0.4316923	-0.4151958	-0.4315931	-0.439653	-0.3870633	-0.3698827	-0.3233465	-0.3507106	-0.359881	-0.3470269	-0.2842472	-0.262198	-0.2493406	-0.242669	-0.2575211	-0.2563494	-0.261446	-0.266594	-0.2680747	-0.2632639	-0.2440952	-0.212664	-0.1970269	-0.1441778	-0.1818575	-0.1639299	-0.1312609	-0.1181044	-0.1054999	-0.07791109	-0.09030904	-0.08863659	-0.0852669	-0.1176847	-0.07308875	-0.0859296	-0.03197984	-0.009562055	-0.003007766	-0.01335647	-0.02677244	-0.02453809	0.02067757	-0.0169096	-0.04855726	-0.008365558
Z14R	-0.5214328	-0.5003272	-0.4974219	-0.4668633	-0.4452851	-0.4786978	-0.4464254	-0.3821583	-0.3852504	-0.3500529	-0.3718278	-0.3552966	-0.3160387	-0.2457181	-0.2168898	-0.2102793	-0.1794232	-0.1786878	-0.2012262	-0.2303801	-0.2517617	-0.2529665	-0.2414047	-0.2110544	-0.2240126	-0.19078	-0.1214014	-0.1501041	-0.1122244	-0.08997355	-0.0971608	-0.09159478	-0.04613121	-0.04363741	-0.03379937	0.001368366	0.01279788	0.03604693	0.03196497	0.07852256	0.08137828	0.07374153	0.09023633	0.1057032	0.131489	0.1694596	0.1330739	0.1365295	0.1481094
Z15R	-0.519139	-0.5096199	-0.4725434	-0.4856735	-0.4641514	-0.4574798	-0.4638225	-0.4022806	-0.3814973	-0.3361858	-0.3148587	-0.3265659	-0.2978499	-0.2247067	-0.1733746	-0.1848951	-0.1738787	-0.1801008	-0.1993951	-0.2181656	-0.2498199	-0.2493703	-0.2702628	-0.2254189	-0.1954801	-0.1726326	-0.1072517	-0.1228772	-0.09319616	-0.07238803	-0.07443398	-0.058901	0.0004825618	-0.03492646	-0.02032556	0.02065774	0.02868452	0.03989919	0.02597752	0.09076186	0.1168336	0.1102314	0.1308296	0.1575277	0.153211	0.1892662	0.1560816	0.1379375	0.1777144
Z16R	-0.1352537	-0.1459098	-0.1110692	-0.08798876	-0.0807354	-0.1011965	-0.09392828	-0.07383903	-0.0846075	-0.0441613	-0.05460419	-0.07161461	-0.0396827	0.005974218	0.05675591	0.06938192	0.05673938	0.02345893	0.01245414	-0.03056024	-0.02650636	-0.04680714	-0.081294	-0.06874897	-0.04873079	-0.01092051	0.05471823	0.00145761	-0.008418445	-0.005845315	0.01408362	0.05367047	0.09700049	0.06916378	0.06783507	0.07839365	0.03586515	0.04964469	0.02058172	0.05060651	0.08631631	0.09171211	0.1008643	0.09323418	0.08045943	0.07399768	0.02143613	-0.01264584	0.05815568
Z17R	-0.1203404	-0.1094943	-0.09133366	-0.06675756	-0.04418609	-0.1034176	-0.1003024	-0.07715089	-0.07111552	-0.05861841	-0.0740671	-0.0482003	-0.02248389	0.05348537	0.0674781	0.04868782	0.03192696	0.02800529	0.0159643	-0.01218807	-0.008188727	-0.03934391	-0.05737399	-0.04239795	-0.05817055	-0.01311684	0.05706164	-0.0162469	-0.01916377	0.008484547	0.04561891	0.0802545	0.1094646	0.07361263	0.05954057	0.06140473	0.04977028	0.07460751	0.07204098	0.07755082	0.09216824	0.07914559	0.07745827	0.08372997	0.09400264	0.1189308	0.0465923	0.006967441	0.05109569
Z18R	-0.1373756	-0.1255495	-0.09270203	-0.09181127	-0.05612296	-0.07485539	-0.07212857	-0.05257974	-0.06202941	-0.05137498	-0.07083457	-0.06243265	-0.02887126	0.04594778	0.08386547	0.06565857	0.04250206	0.03238638	0.02077508	-0.007218639	-0.01907123	-0.0519253	-0.07862997	-0.06398116	-0.06155346	-0.02047099	0.006263428	-0.02815568	-0.01194513	0.009555445	0.02299785	0.06901834	0.09811932	0.05465708	0.04759875	0.06446538	0.03821021	0.04783507	0.02909271	0.05398116	0.07885969	0.06442737	0.08667823	0.09067922	0.1080185	0.1198546	0.06198314	0.01605355	0.02106925
Z19R	0.4999173	0.5322393	0.5541415	0.5328111	0.4692018	0.362469	0.3052768	0.3299355	0.3215816	0.3352058	0.3159098	0.2497438	0.2083358	0.2195852	0.1967361	0.2064303	0.2372848	0.221018	0.2063923	0.1905024	0.1859065	0.1961593	0.1274004	0.1230061	0.1753528	0.2103123	0.2385572	0.1886151	0.2099289	0.2453561	0.2974599	0.34883	0.3470187	0.2268732	0.1442324	0.09694762	0.05971246	0.06276318	0.01485705	0.04751777	0.1237647	0.1662899	0.2265857	0.2561477	0.2534887	0.2113551	0.08008759	-0.0287126	0.01525037
R1Z	0.1506528	0.1514989	0.156232	0.1410808	0.1575293	0.128192	0.09086101	0.1363494	0.1301983	0.1174649	0.06807139	0.02373822	-0.0199405	-0.009639721	0.01162948	0.0373492	0.05021318	0.0771327	0.1011056	0.1090795	0.1334705	0.1248934	0.06472649	0.04959346	0.03576103	0.02704842	0.04540902	0.001039496	0.01602876	0.02929103	0.04270368	0.0854553	0.1176351	0.108468	0.08556437	0.06312676	0.02566518	0.03647001	0.02272847	0.06139481	0.04569658	-0.005447037	-0.02773591	-0.05919848	-0.06512477	-0.02386218	-0.02909106	-0.03040985	-0.02216659
R2Z	0.236075	0.2031962	0.1812742	0.1976169	0.1896067	0.1366551	0.1427913	0.1799504	0.1396744	0.144201	0.1207718	0.06378946	0.03065278	0.0283606	0.06171211	0.06050901	0.08996695	0.1157015	0.09587011	0.1063742	0.1312841	0.1367823	0.09109238	0.1015303	0.07646174	0.08059329	0.1362436	0.07336969	0.0747612	0.1117551	0.08138324	0.1292348	0.1723418	0.1001008	0.08777227	0.05432325	0.0124938	0.01007932	-0.0194001	-0.003738219	-0.02621384	-0.06618906	-0.08253677	-0.08499092	-0.1055429	-0.086784	-0.09431003	-0.1288828	-0.1000364
R3Z	0.2197257	0.2391126	0.2182416	0.1885787	0.2041795	0.1587605	0.1705801	0.2173922	0.1678301	0.1777144	0.1852785	0.1518344	0.129648	0.1412494	0.1460701	0.1552636	0.1769344	0.1997604	0.1735217	0.162621	0.16726	0.1637035	0.1070352	0.1091638	0.1075954	0.1488564	0.2242175	0.1670071	0.124358	0.1320641	0.1150107	0.1047397	0.1249231	0.03559577	-0.03481739	-0.04092876	-0.06639729	-0.06856718	-0.1049413	-0.07300777	-0.07816394	-0.087569	-0.0777359	-0.1064452	-0.1473376	-0.1635812	-0.1850719	-0.1596315	-0.1039778
R4Z	0.217764	0.2295505	0.2576334	0.2534242	0.2615584	0.2057924	0.1516939	0.1551	0.1253247	0.1382829	0.1181425	0.05999339	0.02249876	0.01957197	0.007772268	0.008874566	0.03971409	0.08142126	0.1003024	0.1050488	0.1251033	0.1313469	0.09291357	0.0762155	0.0247992	0.02949925	0.07065609	0.02670964	0.02373823	0.02824327	-0.002467359	0.04565196	0.08960502	0.0288349	-0.003561395	0.02693769	-0.005860189	0.01617088	-0.02118493	-0.0005106621	-0.008158983	-0.05928276	-0.06240952	-0.05934556	-0.06127748	-0.03740704	-0.07063625	-0.04588498	-0.0468468
R5Z	0.1788002	0.1610874	0.1781772	0.2231846	0.25294	0.1937977	0.1755561	0.202117	0.1609106	0.1805652	0.1386052	0.08390514	0.05302595	0.06977194	0.08291522	0.07749463	0.1278251	0.1278995	0.1149017	0.1161924	0.1206478	0.1033003	0.0692497	0.06986118	0.07122129	0.05128409	0.09113204	0.04615104	0.04156833	0.05667162	0.04668485	0.06470501	0.08774252	0.02619732	0.003262272	0.01232028	-0.005608989	-0.01131714	-0.01233846	-0.002579738	-0.03510329	-0.05823004	-0.09015369	-0.1060288	-0.1344687	-0.07679227	-0.07919848	-0.1131152	-0.09148901
R6Z	0.1739464	0.1994447	0.1906148	0.159101	0.1896414	0.1745745	0.1425731	0.1589704	0.1453264	0.1473244	0.1486283	0.1159874	0.05426541	0.07305734	0.08628161	0.07477937	0.07495785	0.08181788	0.1079194	0.09305239	0.07297967	0.05650636	0.01686002	0.02071889	0.002252521	-0.01961825	0.020471	-0.01589159	0.00494629	0.01290035	-0.0002098817	0.008760535	0.02991241	-0.009418278	-0.02780367	-0.008968766	-0.04668154	-0.05875888	-0.1002066	-0.08763676	-0.09549	-0.1258536	-0.1372451	-0.1305404	-0.1270699	-0.1172186	-0.1501074	-0.1343629	-0.116313
R7Z	0.1215931	0.1267625	0.1267509	0.1001074	0.1364535	0.150162	0.1399917	0.1708164	0.1457842	0.1541018	0.115095	0.08	0.04190382	0.04099984	0.04563543	0.04488018	0.07519418	0.06622542	0.05421088	0.0630623	0.05952074	0.08033383	0.05366551	0.03814411	0.03353495	0.0160866	0.05625186	0.02475954	0.01536606	0.0238159	0.01335647	0.01532639	0.01135845	-0.04264254	-0.06960668	-0.03406379	-0.05092216	-0.05572632	-0.1109304	-0.08747149	-0.07840687	-0.1194728	-0.1248686	-0.1332953	-0.1288498	-0.08495621	-0.1095323	-0.1253594	-0.1380185
R8Z	0.1051595	0.1003619	0.1024888	0.09445051	0.1310692	0.1085771	0.1009486	0.1089225	0.12569	0.1126673	0.09187407	0.04384234	-0.01153859	0.00275657	0.02107751	0.03177491	0.04814576	0.05478599	0.02474963	0.008446537	0.009790118	0.0004131531	-0.0137531	0.00404396	-0.01989754	-0.02954883	0.01131549	-0.008373823	-0.000852751	-0.006319619	-0.008656417	-0.007646672	0.006357626	-0.02827797	-0.07379607	-0.05331681	-0.07103619	-0.06973062	-0.0929681	-0.06594282	-0.06791605	-0.09830936	-0.07680879	-0.08773426	-0.08726987	-0.0717336	-0.09681045	-0.1095786	-0.09154684
R9Z	0.03103123	0.02282433	0.03629318	0.01561064	0.03447364	0.02149562	0.02330689	0.02230706	0.02914394	0.03441911	-0.004433977	-0.02699885	-0.05034209	-0.05511981	-0.06206577	-0.04607503	-0.02234507	-0.02794249	-0.03778219	-0.0582945	-0.0670005	-0.07935052	-0.1094893	-0.05726822	-0.07820195	-0.0747645	-0.0468121	-0.1076384	-0.08719716	-0.0652355	-0.07464551	-0.05271525	-0.02294662	-0.06528012	-0.08905801	-0.08482731	-0.1229665	-0.1123913	-0.1081491	-0.09532474	-0.104781	-0.1322591	-0.1211882	-0.143254	-0.1238093	-0.07033052	-0.09457115	-0.1338605	-0.102474
R10Z	-0.01742687	-0.01837217	-0.01278301	-0.03301108	-0.005640391	-0.03652454	-0.03876218	-0.03036523	-0.01966782	0.01153694	-0.02815402	-0.08363246	-0.09883821	-0.06062469	-0.07696083	-0.07816063	-0.06739878	-0.07764006	-0.08365394	-0.1052239	-0.07075855	-0.06352173	-0.1028045	-0.08512808	-0.1067824	-0.1066336	-0.0747331	-0.08905635	-0.06860849	-0.04680549	-0.05352834	-0.05354156	-0.041137	-0.07671955	-0.1176896	-0.1045645	-0.08893075	-0.08176996	-0.09445876	-0.0654867	-0.05454966	-0.08663857	-0.108311	-0.09933564	-0.08863493	-0.04641712	-0.06589654	-0.07783341	-0.07079822
R11Z	-0.135219	-0.1017766	-0.11177	-0.1484928	-0.1254751	-0.1325632	-0.1510759	-0.09967939	-0.1049	-0.09587175	-0.1166386	-0.1282697	-0.1397637	-0.1296761	-0.1198579	-0.1176533	-0.103292	-0.1117435	-0.1137647	-0.1196001	-0.1221848	-0.1291654	-0.1643877	-0.1385374	-0.1504429	-0.1331879	-0.06678896	-0.09549165	-0.1012643	-0.06751446	-0.05007437	-0.0834705	-0.05802677	-0.09574946	-0.1274715	-0.0984234	-0.0594034	-0.04695752	-0.1163708	-0.07236655	-0.05586845	-0.08451	-0.09839861	-0.09320278	-0.07470335	-0.03502065	-0.07696413	-0.1040902	-0.07642869
R12Z	-0.2441084	-0.2500876	-0.2310709	-0.2242291	-0.2051942	-0.2203636	-0.1984796	-0.1783573	-0.2114725	-0.188587	-0.2103669	-0.2201355	-0.2061725	-0.1862039	-0.1497819	-0.1363758	-0.129258	-0.1278532	-0.119291	-0.1378747	-0.1212312	-0.1420575	-0.1457627	-0.1268683	-0.1390778	-0.1206164	-0.08689143	-0.1286267	-0.1133449	-0.08149892	-0.0638787	-0.06907784	-0.02842671	-0.06716245	-0.06739712	-0.05404726	-0.07999174	-0.05451826	-0.04939845	-0.03494959	-0.001631136	-0.03312676	-0.02768633	-0.03636424	-0.04226244	-0.01400595	-0.03248885	-0.05269212	-0.02614444
R13Z	-0.1813634	-0.1806577	-0.1553743	-0.153573	-0.1263824	-0.1555726	-0.1478797	-0.1041332	-0.1116559	-0.09936539	-0.1057148	-0.1288861	-0.09433813	-0.04592464	-0.01319782	-0.00796397	0.006521236	-0.007445052	0.004929764	-0.02250537	-0.04041977	-0.03193191	-0.07941166	-0.06313667	-0.0483573	-0.02179805	-0.001037845	-0.04211536	-0.02691621	-0.03146422	-0.01197488	0.01996364	0.05507849	0.0306908	0.03098331	0.04162452	0.01210709	0.03705173	-0.005979175	0.02462733	0.05150884	0.02746819	0.0212626	0.01445546	0.02066435	0.06705503	0.02928607	0.0002925155	0.02136341
R14Z	-0.1731135	-0.1639068	-0.1473013	-0.1492117	-0.1349017	-0.1597025	-0.1803206	-0.1434903	-0.1286101	-0.1182747	-0.09642704	-0.1035862	-0.09101306	-0.05793422	-0.001004795	0.01377458	0.0284581	0.01788299	-0.003161461	-0.05885969	-0.0549529	-0.04554288	-0.1061428	-0.07788134	-0.06034705	-0.04767311	-0.01271856	-0.04868782	-0.006198975	-0.003503554	-0.01219633	0.01042472	0.05384565	0.04202115	-0.006861675	0.02466865	0.02501239	0.04236324	0.01265741	0.04631796	0.07250702	0.02956701	0.03156173	0.05190877	0.05770947	0.07625186	0.03620558	0.02454801	0.03687985
R15Z	-0.1911717	-0.1911634	-0.1640621	-0.1484003	-0.1331615	-0.1358354	-0.1219402	-0.1188233	-0.1130111	-0.09204925	-0.09684019	-0.1280449	-0.09882168	-0.05436126	-0.00362254	-0.01655098	0.00946455	-0.005794084	0.0004594267	-0.02777062	-0.05676416	-0.05806148	-0.08560568	-0.06215171	-0.04346389	-0.04716906	-0.009629813	-0.04947447	-0.02715254	-0.003510164	-0.005113206	-0.005980828	0.02789126	0.01423236	0.00938853	0.02729631	0.01972731	0.03668319	0.00831598	0.03583375	0.04588167	0.0511651	0.05906296	0.05995042	0.061451	0.09694761	0.07126591	0.03273013	0.03783342
R16Z	-0.1746009	-0.1694183	-0.1727417	-0.1598761	-0.1147017	-0.1592134	-0.1540324	-0.1264188	-0.1232391	-0.08280945	-0.08433152	-0.1296662	-0.1081028	-0.01787473	-0.0003305249	-0.005420591	0.00249876	-0.0319534	-0.04471327	-0.06439596	-0.05912411	-0.08852586	-0.1118922	-0.07463064	-0.07125599	-0.05726161	0.002396299	-0.03744505	-0.02649645	-0.01800198	-0.007281442	0.001150223	0.04832755	0.01495621	0.004319947	0.04645348	0.009798378	0.00120476	0.0002330195	0.01573128	0.02496777	0.02263923	0.03423732	0.04125103	0.05400926	0.08228722	0.02311353	-0.01316477	0.02771608
R17Z	-0.130076	-0.1254024	-0.1180136	-0.0866551	-0.06580731	-0.09054205	-0.1007453	-0.08391836	-0.0497455	-0.0193968	-0.03543216	-0.04153694	-0.03406049	0.02459098	0.06395637	0.0640076	0.06915055	0.02365229	0.00724343	-0.02320113	-0.04296149	-0.07439266	-0.07891587	-0.07284085	-0.04411998	-0.03238473	0.008800201	-0.02500413	-0.0264981	0.01592795	0.02862502	0.05493472	0.09697736	0.087098	0.05953066	0.07761031	0.06136176	0.06437448	0.03409354	0.04929102	0.08395803	0.05923484	0.07553958	0.08374484	0.07964634	0.09126094	0.05043794	0.002964801	0.02977194
R18Z	-0.1336837	-0.1118295	-0.1253892	-0.1102066	-0.07388696	-0.09527516	-0.08993059	-0.04680053	-0.06225087	-0.05985788	-0.04433317	-0.03458767	-0.03075029	0.04806644	0.06194844	0.0517716	0.07701868	0.02856718	0.006190711	-0.01330689	-0.03999008	-0.03294166	-0.07108412	-0.04904313	-0.03285242	-0.02451	0.02840687	-0.007207075	-0.0146389	-0.001032883	0.01289869	0.04476615	0.09150553	0.06618906	0.06733433	0.05782185	0.04506528	0.06434804	0.03795571	0.05395307	0.07777557	0.06313997	0.0783639	0.08962486	0.07555775	0.115604	0.05721203	-0.0005271857	0.03354982
R19Z	-0.1258602	-0.116865	-0.1174798	-0.1093241	-0.06666171	-0.09705173	-0.09108411	-0.05169063	-0.05438935	-0.0472616	-0.05280284	-0.06000331	-0.03178152	0.03462238	0.07278301	0.05466204	0.06373657	0.03559246	0.02923153	-0.00695918	-0.04027103	-0.03022145	-0.06938357	-0.04490497	-0.02852421	-0.02104446	0.02796397	-0.0166898	-0.01819204	0.00520575	0.02742853	0.07121633	0.1049215	0.03646835	0.04963807	0.09410511	0.07261445	0.0638192	0.04665014	0.06039167	0.082902	0.06699223	0.07358123	0.07484052	0.0873839	0.1160188	0.04683688	0.008249876	0.0394976
R20Z	0.4893621	0.5149232	0.5168617	0.5029037	0.4495224	0.3505933	0.3118608	0.3005718	0.2694811	0.2717435	0.2512494	0.2160635	0.1950603	0.1722691	0.1734622	0.2103933	0.2576698	0.2475178	0.2831747	0.2757114	0.2779838	0.2712196	0.2251694	0.2245414	0.2290117	0.2245216	0.268825	0.1809734	0.177602	0.2092712	0.2399488	0.2788134	0.3076599	0.2467476	0.1906396	0.1596067	0.1283639	0.1477541	0.1281325	0.151527	0.2097505	0.2184151	0.2676202	0.2626525	0.2275045	0.2026772	0.080628	0.02267394	0.08168237
R1R	0.1423451	0.152788	0.149724	0.1253528	0.1572368	0.130114	0.1010775	0.1332507	0.1122327	0.1267477	0.08976698	0.05485044	0.01250702	-0.002906954	0.02083623	0.0306313	0.0724624	0.1130755	0.1143877	0.1081276	0.1532887	0.133335	0.08710792	0.09486531	0.06461411	0.0771327	0.1169393	0.06751777	0.0580086	0.07687986	0.09138986	0.1235333	0.145219	0.08231532	0.04912411	0.0195571	0.002098826	0.05558255	0.06810279	0.05925467	0.01654272	-0.0410709	-0.06151215	-0.06788134	-0.06752438	-0.01566849	-0.01683523	-0.0002991283	0.0194943
R2R	0.177412	0.2001289	0.199291	0.1970253	0.212983	0.1553247	0.1449876	0.1726392	0.177288	0.2041976	0.1429119	0.09023302	0.04867295	0.05896215	0.07437284	0.07803504	0.1005156	0.1461411	0.1677574	0.1467609	0.1625764	0.1225913	0.06289539	0.06633779	0.05793257	0.06643365	0.09889605	0.04098496	0.02989093	0.03222443	0.04172368	0.06028755	0.11627	0.08224756	0.0511684	0.03190712	0.008527517	-0.01613122	-0.03423732	0.01964964	0.01477937	-0.01313336	0.007013716	-0.01193026	-0.02498265	-0.003012727	-0.00813419	-0.01778383	-0.02454801
R3R	0.1581441	0.1628475	0.1740572	0.1886977	0.1751281	0.1252372	0.09783011	0.1147976	0.1182036	0.1637828	0.1222129	0.05781359	0.03139482	0.0420823	0.06493472	0.07044456	0.09463064	0.1002297	0.1096034	0.1225863	0.12039	0.1026458	0.05512808	0.05601223	0.03199636	0.01827301	0.07801686	0.04892084	0.04156337	0.01916873	-0.008395311	0.02955379	0.0851413	0.01412163	0.01664683	0.03432987	-0.0007370697	0.03705834	-0.01869608	-0.02982482	-0.06068253	-0.07229879	-0.0897174	-0.09420592	-0.08946951	-0.05166749	-0.05404561	-0.07936044	-0.06717897
R4R	0.1683738	0.185604	0.2031102	0.219448	0.2298942	0.1754834	0.1552289	0.1508594	0.1297488	0.1341943	0.1022938	0.05194017	-0.0002561564	-0.009887623	0.0009287715	0.01304082	0.05032887	0.05769129	0.08922161	0.09884481	0.09540241	0.0852702	0.04477772	0.053411	0.04612791	0.02157329	0.03825318	-0.0004924828	0.03455958	0.06819864	0.08586515	0.1135184	0.1373029	0.09095356	0.06646174	0.04676252	0.01224591	0.02326227	0.01272352	0.01005123	-0.0156817	-0.06562552	-0.1046802	-0.1138985	-0.1140208	-0.08450008	-0.08005784	-0.03817055	-0.03144604
R5R	0.1676797	0.1616526	0.1749661	0.1573889	0.2018228	0.1754206	0.1715601	0.1738903	0.1615667	0.180119	0.1532557	0.1059643	0.05772765	0.06113369	0.04742522	0.04051727	0.07756073	0.06377623	0.07110891	0.0654553	0.07838705	0.07087093	0.03433317	0.06776896	0.02631301	0.01835895	0.05328045	0.01264088	0.02481739	0.02834573	0.009732276	0.02944637	0.07247066	0.0258354	-0.00497604	-0.02952074	-0.05305073	-0.06338291	-0.06720046	-0.06159974	-0.07764171	-0.1267708	-0.1067063	-0.1093571	-0.1242704	-0.08306395	-0.1092266	-0.120195	-0.09796067
R6R	0.1320856	0.149448	0.1234887	0.1179408	0.1635333	0.1649479	0.1644753	0.1735052	0.1525682	0.1453214	0.1207272	0.07581392	0.04908776	0.05259131	0.04579408	0.05456123	0.08157495	0.08503719	0.06386052	0.06115518	0.07013716	0.07317303	0.05543216	0.04467361	0.009327383	0.01139812	0.04231532	0.008540737	0.01844489	0.02815072	0.01754752	0.0225252	0.03635267	-0.0223368	-0.0470699	-0.02600893	-0.03983474	-0.04705834	-0.07556933	-0.07611634	-0.09200132	-0.1300165	-0.1373062	-0.119995	-0.1169889	-0.08600562	-0.1073195	-0.1453264	-0.1228458
R7R	0.1504016	0.1598628	0.1396827	0.2733829	0.3422426	0.1881755	0.1243315	0.1134722	0.1138737	0.1064403	0.1006032	0.02670963	-0.007015365	0.04508181	0.08781854	0.03343744	0.04376136	0.02948768	0.06313997	0.00187407	0.02753595	0.1367823	0.1420079	0.2080846	0.1196414	0.06938687	0.1079127	0.05833416	-0.005521403	-0.02173029	0.04040819	0.05701207	0.08807469	-0.02934887	-0.003967938	0.001379939	0.02615105	-0.005217322	-0.04415469	-0.009995041	-0.04276978	-0.05933399	-0.05457115	-0.1057676	-0.007306234	0.02938522	-0.06535615	-0.1487126	-0.1478582
R8R	0.06024955	0.05967775	0.07172038	0.05975541	0.09910759	0.08343745	0.08267559	0.1008891	0.08701868	0.08386218	0.06257313	-0.004414146	-0.01723021	0.01316973	0.01790282	0.01188564	0.02541894	0.0188316	-0.001189888	-0.00524211	-0.01879028	-0.003893571	-0.05679392	-0.04422244	-0.06073872	-0.05279127	-0.02753098	-0.06838869	-0.07406379	-0.05519584	-0.0657759	-0.03102627	-0.01131218	-0.07644852	-0.1068303	-0.09391836	-0.1017253	-0.07328871	-0.1294133	-0.1059957	-0.1060965	-0.1230243	-0.1456982	-0.1729003	-0.1393786	-0.09343909	-0.1233168	-0.1317881	-0.1348438
R9R	0.02723682	0.03685011	0.02609651	0.008243266	0.04696414	0.01155346	-0.004323251	0.01402248	0.01413485	0.01202115	-0.0123996	-0.06674929	-0.06029912	-0.01879028	-0.03886961	-0.04024955	-0.01973228	-0.02176996	-0.01201124	-0.04621219	-0.04138159	-0.04810279	-0.05560898	-0.06051231	-0.09844489	-0.1061527	-0.05631631	-0.08158487	-0.06693274	-0.03423071	-0.06133036	-0.0529053	-0.01750124	-0.08118327	-0.08813089	-0.08095191	-0.09430011	-0.07430177	-0.09473971	-0.06569162	-0.07545034	-0.1251082	-0.1230177	-0.138711	-0.1445844	-0.07767972	-0.09994712	-0.1228789	-0.09092877
R10R	-0.02655925	-0.02565692	-0.01842836	-0.03098166	-0.002903653	0.001964966	-0.01461081	-0.003782846	0.01578912	0.006572468	-0.01862006	-0.04802677	-0.03915055	-0.01801025	-0.02339118	-0.04602049	-0.02721699	-0.01817055	-0.03566187	-0.06391505	-0.06702694	-0.06567014	-0.07793422	-0.05130227	-0.05688977	-0.0656751	-0.02764006	-0.08641216	-0.05881177	-0.0159015	-0.02974384	-0.03250207	-0.03094365	-0.0626194	-0.0369757	-0.0487027	-0.07613782	-0.05760535	-0.09715914	-0.06277475	-0.08477441	-0.09527186	-0.07966452	-0.07280945	-0.08098495	-0.03045778	-0.0548306	-0.08547843	-0.0642307
R11R	-0.06521566	-0.07153363	-0.06124773	-0.06826806	-0.04860519	-0.06079325	-0.04982152	-0.03310031	-0.002371507	0.00926128	-0.0177921	-0.07220625	-0.06117832	-0.03445711	-0.007924309	-0.01790778	-0.01987936	-0.0171608	-0.02981821	-0.05497934	-0.05894563	-0.06634606	-0.08791605	-0.05856718	-0.03928111	-0.0412626	-0.01219303	-0.03578747	-0.02318295	-0.0200314	-0.01525202	-0.005491652	0.02695422	-0.0007188884	-0.03568005	-0.0278863	-0.04633284	-0.03862833	-0.06137994	-0.03367543	-0.02275327	-0.08045447	-0.0720476	-0.05186581	-0.02781855	0.01867625	-0.02754255	-0.07279127	-0.02426211
R12R	-0.1729003	-0.1537002	-0.1321633	-0.1351264	-0.1192514	-0.1548702	-0.1439184	-0.09745992	-0.0909486	-0.05648488	-0.06928111	-0.08033879	-0.06882168	-0.03627334	-0.02020162	-0.02736903	0.002910262	-0.02031565	-0.00604528	-0.0222393	-0.04553297	-0.0513568	-0.07166584	-0.05607338	-0.04398777	-0.04970749	-0.01924145	-0.038354	-0.01154189	0.008458107	-0.01475293	0.0189291	0.04679061	-0.007894563	-0.0119881	0.02166584	0.01442241	0.01560073	-0.03306396	0.01568005	0.02874731	0.001351843	0.002530159	0.01634606	0.04145596	0.0656817	0.0545447	0.01984465	0.03058007
R13R	-0.1637795	-0.1771393	-0.1583556	-0.1337895	-0.1068385	-0.1399372	-0.1396728	-0.110666	-0.08415964	-0.088235	-0.09531152	-0.1073442	-0.09736738	-0.04731449	0.01033218	-0.01263262	0.004057179	0.009426542	-0.00891588	-0.03641051	-0.04478433	-0.07171707	-0.07958354	-0.05650636	-0.06738556	-0.05995373	-0.02226244	-0.04644191	-0.0353644	-0.01540737	0.00263758	0.02882003	0.05148405	0.005263594	0.02274169	0.07445546	0.0283292	0.03334656	0.009909104	0.02919187	0.0407288	0.03500744	0.04932573	0.05437118	0.0578202	0.08242935	0.0430904	0.02547513	0.0328425
R14R	-0.1459296	-0.13431	-0.1397405	-0.1464816	-0.1160965	-0.131018	-0.1154669	-0.07182449	-0.08075195	-0.08070897	-0.07797224	-0.09823996	-0.07766155	-0.02591638	-0.001320442	0.003040819	0.02808792	0.007729299	0.001731945	-0.01718063	-0.01701372	-0.02804165	-0.08338291	-0.04413651	-0.05212362	-0.03583209	0.01722029	-0.01113535	-0.01394315	0.002938355	0.01976698	0.05166088	0.08721864	0.03868782	0.0256784	0.04575277	0.01825649	0.03224921	0.03489506	0.05333003	0.07018509	0.05080813	0.0576946	0.05376467	0.0655181	0.1061246	0.04779871	0.02042968	0.04626508
R15R	-0.1708214	-0.1585193	-0.1373525	-0.1221765	-0.09512146	-0.1435432	-0.1313618	-0.09701206	-0.07481408	-0.0747678	-0.08758222	-0.1063527	-0.07963147	-0.02697736	0.01444885	0.0002545039	-0.000219795	-0.02465047	-0.03999835	-0.03656091	-0.03854073	-0.06090563	-0.07415468	-0.048706	-0.05817881	-0.03150223	0.03584531	-0.02375145	-0.02097504	0.01215667	-0.007722691	0.03078665	0.06697901	0.02074698	0.03990911	0.06275987	0.02497273	0.04600231	0.02700215	0.04438936	0.06693439	0.04909106	0.05483061	0.04024789	0.05289208	0.105571	0.05830937	0.02133697	0.05783176
R16R	-0.1547794	-0.1401487	-0.1341663	-0.1326756	-0.09697571	-0.1083804	-0.09821517	-0.07111717	-0.06903487	-0.07078004	-0.05955379	-0.07966948	-0.07490002	-0.03390679	0.01953396	0.03655263	0.03941993	0.02846306	-0.008705997	-0.03416625	-0.02647992	-0.04793753	-0.07588994	-0.0573492	-0.06206412	-0.04687159	0.01404561	-0.04322426	-0.02072219	0.0199967	0.03226905	0.03168237	0.05372666	0.01967609	0.01534292	0.04965295	0.0497769	0.03516113	0.005184265	0.05282433	0.07665344	0.06757891	0.04395968	0.03893406	0.05718724	0.09905635	0.05315816	0.02449513	0.07280615
R17R	-0.1386101	-0.1394332	-0.1305437	-0.1221319	-0.1037713	-0.09833747	-0.1034011	-0.07352834	-0.0735333	-0.06057015	-0.07154685	-0.08627169	-0.057412	0.01036853	0.04731119	0.01596265	0.01527681	0.009856221	0.01362089	0.000459428	-0.01996695	-0.02538919	-0.06775409	-0.04682532	-0.0316708	0.00162122	0.03130227	0.004655429	0.01103454	0.01745166	0.01104446	0.03886465	0.08449678	0.04289373	0.04723186	0.05405718	0.02715915	0.04316642	0.03586349	0.07095356	0.07976037	0.07644026	0.07085275	0.07631466	0.08895389	0.102788	0.04326227	0.02695753	0.05945959
R18R	-0.06232358	-0.06415964	-0.05305569	-0.02381259	-0.00866303	-0.03225252	-0.0550504	-0.006132873	-0.01067427	0.006471661	-0.00108577	-0.004425714	0.01871757	0.07452653	0.1237977	0.1023302	0.09077507	0.07179474	0.0746984	0.04345067	0.01954718	0.0225566	-0.003402743	-0.00644687	0.007573953	0.04269707	0.1000347	0.06132539	0.07537762	0.08654768	0.08647992	0.09817716	0.1409288	0.117731	0.1231036	0.1236093	0.09790612	0.1064964	0.09852752	0.1071674	0.1214279	0.1164237	0.139886	0.1321253	0.1511436	0.1799174	0.122745	0.100352	0.1295323
R19R	-0.06749794	-0.06185754	-0.05901669	-0.0392117	0.002016195	-0.03686002	-0.03692282	-0.01285077	0.001208064	0.007392163	0.009605021	-0.00199471	0.003328375	0.05987936	0.09593786	0.08098495	0.1187754	0.09212857	0.07405387	0.04792761	0.02746488	0.00862502	-0.02817055	0.0006230353	0.01431168	0.03838209	0.1022955	0.05158321	0.04920509	0.06848785	0.09013882	0.130471	0.1512461	0.1288184	0.1132243	0.1223269	0.08982813	0.09325566	0.1021154	0.1152834	0.1172451	0.1159974	0.124391	0.1311106	0.1203586	0.1526343	0.1168253	0.09964303	0.09787637
R1A	0.1490464	0.1708494	0.1735399	0.1663907	0.2053016	0.1775211	0.1706825	0.1963064	0.1790828	0.1900711	0.1772467	0.134905	0.1105404	0.1038952	0.1003272	0.07347215	0.09017683	0.08746157	0.09974384	0.08816725	0.08610808	0.07602215	0.05862337	0.08339613	0.08844984	0.06001818	0.08998347	0.05091555	0.06042968	0.03960998	0.03963973	0.03671459	0.05243266	0.006881508	-0.007517767	0.003301934	-0.01264088	-0.01298298	-0.03753099	-0.02890431	-0.03993389	-0.09277475	-0.09704677	-0.08084118	-0.05759213	-0.03710296	-0.06100149	-0.08453974	-0.08214841
R2A	0.1226822	0.1387176	0.1611469	0.1441382	0.169253	0.1696645	0.1581755	0.192355	0.1669922	0.1780797	0.1755148	0.1180301	0.0693373	0.0876665	0.09967278	0.06945133	0.05565857	0.07514956	0.06408528	0.04716576	0.05737564	0.04355148	0.03656751	0.06109734	0.0259957	0.00714923	0.03033879	0.0007502891	0.01374814	0.02785655	0.003951413	0.03595604	0.06592795	0.009775244	-0.03787803	-0.005625516	-0.01488845	-0.01687325	-0.04670963	-0.03979508	-0.06730622	-0.1048488	-0.1092183	-0.1237597	-0.09190381	-0.05136176	-0.08281276	-0.09784664	-0.0862436
R3A	0.1027549	0.08747315	0.09861014	0.09529169	0.1392282	0.1306544	0.1499025	0.1660486	0.1500711	0.1638357	0.1551793	0.119215	0.07984961	0.07185259	0.0725533	0.06387539	0.05642373	0.0318278	0.04266072	0.02595604	0.01192365	0.02011403	0.02808627	0.06482069	0.01302099	-0.009535613	0.01870434	0.00731284	0.01450173	0.03960172	0.03994547	0.07479095	0.06813089	0.005632125	-0.002055857	0.0206941	-0.008016858	-0.02840853	-0.07415138	-0.07827136	-0.08942158	-0.09711122	-0.09137828	-0.06204925	-0.05476119	-0.00355313	-0.04611304	-0.07109404	-0.05459594
R4A	0.01626673	0.05195835	0.04688151	0.03610642	0.06004792	0.04127913	0.05484382	0.1048108	0.08229714	0.06590646	0.06615601	0.01369195	-0.008279625	0.0286779	0.03557098	0.03282598	0.02529169	0.02869939	0.0443877	0.01816559	-0.0005288386	0.01148405	-0.00951909	0.009763675	-0.01838539	-0.005575939	0.03433317	-0.02792431	-0.0005040493	0.02121302	0.01635762	0.007750786	0.03225747	-0.01500744	-0.02904148	-0.02528177	-0.03660882	-0.03683854	-0.07702363	-0.02692943	-0.05282267	-0.08940505	-0.0952322	-0.09043959	-0.07427863	-0.01525698	-0.04600892	-0.06444059	-0.04571475
R5A	-0.04948769	-0.04819699	-0.03278631	-0.0431598	-0.01106759	-0.03426872	-0.03167906	0.003201122	-0.0008312674	-0.00008758803	-0.0160552	-0.03188068	-0.0530309	-0.03979673	0.0169377	-0.008975376	0.009619898	0.003192859	-0.01278797	-0.03381094	-0.02399934	-0.03225747	-0.05817385	-0.04632953	-0.05798711	-0.02302925	0.0115766	-0.01465543	-0.001360104	0.01004627	-0.007375641	0.02131879	0.04427037	-0.006932738	0.00460585	0.01209057	-0.02541729	0.003647332	-0.02884151	-0.02381094	-0.009512475	-0.03850107	-0.04437779	-0.05448686	-0.04762519	-0.007595438	-0.04906958	-0.0631912	-0.05081474
R6A	-0.1478516	-0.1321831	-0.119848	-0.1217633	-0.09316972	-0.1069493	-0.1013535	-0.06661048	-0.08187077	-0.0573806	-0.05606842	-0.06773756	-0.05728475	-0.002748306	0.008325897	-0.001112213	0.001558419	-0.03773922	-0.01644687	-0.02182119	-0.02302429	-0.02927285	-0.06060486	-0.02809618	-0.03929764	-0.01190382	0.04408693	-0.006321269	-0.01537432	0.02144108	0.01616923	0.03811601	0.06614774	0.04135184	0.04405388	0.06515452	0.04810775	0.04113204	-0.004637249	0.03106759	0.06539746	0.04197653	0.03357296	0.05341101	0.05613783	0.0849529	0.04373657	0.01879855	0.04904148
R1B	0.1560436	0.1630722	0.173211	0.1361544	0.1680697	0.1600182	0.1379755	0.1685738	0.150861	0.1512279	0.1273707	0.07530986	0.04032226	0.05200132	0.0597488	0.05176334	0.06867295	0.05030739	0.06622707	0.08322591	0.1043166	0.08442737	0.03138159	0.03067592	0.02578252	0.01564866	0.04768468	-0.007735911	0.02282763	0.01957858	-0.00106594	0.01389853	0.009636425	-0.0128359	-0.03415634	-0.02415469	-0.03007437	-0.02921831	-0.07250207	-0.06746323	-0.05977029	-0.1143827	-0.1419319	-0.118549	-0.1024112	-0.07698728	-0.1089308	-0.1118972	-0.1168253
R2B	0.1327186	0.1383639	0.125847	0.1174913	0.1521963	0.1539613	0.1600826	0.1699075	0.121884	0.1476814	0.1322393	0.09389853	0.05484548	0.04897868	0.06047926	0.04516609	0.04308214	0.05653446	0.06424227	0.03575773	0.06423731	0.06283919	0.02994546	0.04279789	0.009497606	0.005309866	0.0494976	0.00903322	0.02106429	0.01868617	-0.008142454	0.0002776385	0.01142621	-0.0345761	-0.03925301	-0.01349034	-0.02493802	-0.02834738	-0.09015535	-0.06074863	-0.08153859	-0.1198926	-0.1256751	-0.1035217	-0.09861841	-0.06758883	-0.1024128	-0.1256073	-0.1015749
R3B	0.1077376	0.1072814	0.1276863	0.1172385	0.1523401	0.1788217	0.1968881	0.2333416	0.1987176	0.1842224	0.1797885	0.1320658	0.0932193	0.07992728	0.08866633	0.08445711	0.07662535	0.06161296	0.04255164	0.03490002	0.01192034	0.02109899	0.008659722	0.03842175	0.02796397	0.02289208	0.03084614	0.0260585	0.05047595	0.05011072	0.03578417	0.03756569	0.05626178	0.001492316	-0.02818377	-0.01739051	-0.01414147	0.002571478	-0.06728805	-0.06227731	-0.06632623	-0.09096183	-0.09316972	-0.09052884	-0.08095687	-0.009814906	-0.02768137	-0.05456123	-0.03146422
R4B	0.09670799	0.113097	0.1299504	0.1218476	0.1640671	0.1307619	0.1330788	0.1552256	0.1439101	0.1751529	0.1520146	0.1022228	0.06245745	0.07128244	0.06900016	0.06428524	0.08711618	0.05655594	0.05174847	0.01278631	0.01360602	0.03803834	0.02556272	0.03649314	0.003439099	-0.005731285	0.01332507	-0.02406544	0.0128078	0.02593787	0.02350851	0.04172864	0.04550157	0.001447695	-0.03450173	-0.02601719	-0.03423071	-0.03155016	-0.05003801	-0.06083953	-0.06781524	-0.1050025	-0.07079987	-0.07970418	-0.0830309	-0.02179474	-0.04084779	-0.06302263	-0.04823005
R5B	-0.02198479	0.01174021	-0.006040324	0.0141613	0.04408693	0.0003321775	0.0009800057	0.04835234	0.05000826	0.04436622	0.05461576	0.03929929	0.006306398	0.02339779	0.03498099	0.009638078	0.03048422	0.05040985	0.02156173	0.008294496	0.0286118	0.0211056	-0.01538589	0.005214015	-0.01292513	-0.00931912	0.03708313	-0.005159479	0.00169724	0.03284416	0.03191869	0.0513601	0.08627169	0.01546025	-0.02118824	0.00912907	0.0005156172	-0.00007436965	-0.04675426	-0.01552801	-0.03772269	-0.06287225	-0.05468848	-0.03424888	-0.03064617	0.03560404	-0.0004065434	-0.005602379	0.01754421
R6B	-0.0622988	-0.02567344	-0.03008594	-0.0548273	-0.03002644	-0.03393158	-0.04969096	-0.02539745	0.00272517	0.01999504	0.01843993	-0.02527682	-0.04377128	-0.001842671	0.004552968	-0.001203104	0.0356123	0.03057015	0.03295158	0.02922657	0.006704678	-0.009616591	-0.04532143	-0.01362585	-0.04515617	-0.03876054	0.00249215	-0.03255164	-0.03344571	-0.009390183	-0.002358288	0.009991736	0.03049413	-0.02582383	-0.03960337	-0.01026938	-0.0111965	-0.003592793	-0.03871096	-0.02477772	-0.03317964	-0.06080483	-0.03769625	-0.02397124	-0.01664353	0.02485705	-0.01086763	-0.06448521	-0.03925136
R7B	-0.1743365	-0.1533399	-0.129886	-0.1396183	-0.1195868	-0.1479359	-0.152583	-0.1105272	-0.1132755	-0.07646175	-0.08387539	-0.09269873	-0.1000595	-0.05528177	-0.01223765	0.00564204	-0.0003817573	-0.02875062	-0.01091059	-0.0557726	-0.07351181	-0.05711287	-0.08615931	-0.06871757	-0.09985457	-0.0668815	-0.007435136	-0.03615105	-0.03434308	-0.01859031	-0.02893736	-0.006317963	0.0338787	0.02220459	0.007727648	0.01710461	-0.007770616	0.01969096	0.0003933259	0.02114361	0.02495786	-0.003206082	0.02146753	0.02941001	0.02441249	0.06027103	0.0272864	0.01592299	0.01618906
R1C	0.1016361	0.1312808	0.144115	0.1303256	0.1260568	0.0976351	0.07479425	0.1000711	0.1168435	0.1466617	0.1088927	0.05863659	0.04479424	0.04765658	0.0665642	0.07070071	0.08149231	0.07701041	0.08809948	0.06652289	0.0769757	0.09714262	0.08895885	0.1318823	0.108473	0.1048686	0.1445315	0.1260007	0.1371542	0.1137944	0.08715088	0.1166733	0.1558982	0.1044571	0.07541894	0.07714427	0.0785176	0.06776069	0.007921004	0.01160635	0.00109734	-0.01476946	-0.02426541	-0.00762849	-0.02815402	-0.02064452	-0.03638407	-0.02779045	-0.00629152
R2C	0.1609238	0.1571872	0.1571459	0.1583325	0.1734721	0.1452504	0.1449066	0.1802545	0.1470038	0.1471625	0.1295604	0.09156172	0.04686168	0.06483226	0.09756074	0.1064469	0.1405156	0.1286415	0.09008593	0.06614609	0.07414808	0.1071608	0.100043	0.1265163	0.1258172	0.1122079	0.1247678	0.09340604	0.1153776	0.1191704	0.1208015	0.1603223	0.175842	0.115614	0.1055726	0.1121054	0.06844488	0.02279954	-0.02711122	-0.02329863	-0.06223104	-0.1070286	-0.1143199	-0.07344075	-0.01504049	0.01271691	-0.01837713	-0.04016361	-0.01584531
R3C	0.1645199	0.1835267	0.2012725	0.1917038	0.2157015	0.2422096	0.2520294	0.2630937	0.2336754	0.2278747	0.1905784	0.1181259	0.0611684	0.07039498	0.06463725	0.08056023	0.149534	0.1681689	0.1383259	0.1248455	0.109957	0.1112824	0.1083904	0.139567	0.1645133	0.165761	0.1460387	0.07528839	0.07909932	0.1039283	0.1136424	0.1270335	0.1432176	0.0718278	0.05693769	0.06213353	0.03591638	-0.01634771	-0.06811766	-0.05986283	-0.06344406	-0.1068931	-0.09264584	-0.04106759	-0.01931582	0.03215006	0.01096513	-0.01093373	0.04357461
R4C	0.1004941	0.1426739	0.1485093	0.1526921	0.2011998	0.2080202	0.2285011	0.2684697	0.239491	0.1939745	0.1727533	0.1398463	0.1145778	0.1496067	0.1516791	0.1220608	0.1550504	0.1318741	0.1028028	0.07795241	0.0315766	0.04677243	0.05846141	0.08514461	0.06892084	0.09817881	0.1021021	0.02380103	0.04316972	0.0808197	0.09821848	0.106199	0.1127384	0.03736077	-0.002930095	0.001150223	0.0155181	-0.03128574	-0.04714593	-0.03058503	-0.04467857	-0.08331019	-0.04951413	-0.04972401	-0.06808957	0.004429019	-0.006265078	-0.02618411	0.004602548
R5C	0.01404396	0.03654272	0.05378946	0.0561808	0.09938853	0.1027417	0.08437448	0.1461378	0.1489308	0.1445728	0.1071641	0.05025285	0.03440753	0.05318294	0.05747314	0.08440588	0.1124227	0.1020195	0.09705172	0.09046934	0.06472814	0.08283259	0.08473475	0.08514791	0.06073872	0.06327053	0.08582052	0.02913237	0.07784498	0.1008197	0.1186168	0.1284482	0.1562667	0.08022806	0.03830276	0.03492315	-0.00003800972	-0.009818215	-0.03075855	-0.02358783	-0.03104115	-0.04340109	-0.02030573	-0.01512808	-0.005080154	0.05238804	0.01856388	0.009434805	0.04881838
R6C	-0.04181292	-0.03803173	-0.01891753	0.006712939	0.01695422	-0.004255493	-0.01376136	0.05510494	0.05178483	0.03609816	0.04705668	0.02787473	0.007109571	0.04601553	0.07704512	0.08531482	0.1204925	0.0876665	0.08455131	0.0830623	0.05682532	0.05626012	0.02842505	0.03396133	0.02613287	0.0340671	0.03983969	-0.01360932	0.0003090422	0.04783342	0.05409188	0.0700942	0.08731119	0.01993059	0.02414642	0.04323418	0.02884152	0.01267725	-0.02821848	-0.003384564	-0.009013385	-0.0285837	-0.01796232	-0.01037845	0.01121798	0.06266072	0.01338952	-0.01439762	-0.001756734
R7C	-0.1022178	-0.07481408	-0.07422905	-0.0819914	-0.06745662	-0.08476285	-0.06623533	-0.0411684	-0.04134028	-0.03227235	-0.01700049	-0.02445712	-0.03042638	0.006261776	0.04393489	0.03452487	0.06201785	0.03606015	0.03516278	0.03638407	0.01755412	0.02792596	0.0009287701	0.01321269	-0.00620724	0.02401752	0.06100479	-0.004536439	0.006022146	0.04254008	0.0419848	0.05860354	0.08683524	0.01824326	0.02342588	0.04215667	0.01024293	0.04802511	0.01708643	0.01837547	0.02073872	-0.001857543	0.02893902	0.02703189	0.03236655	0.06162122	0.06181457	0.03017848	0.034667
R8C	-0.2076318	-0.1809635	-0.1439712	-0.1513783	-0.1367443	-0.1618113	-0.130633	-0.09999008	-0.102593	-0.08015865	-0.07600396	-0.09527516	-0.1128144	-0.06037514	-0.01804495	-0.03111882	-0.0139415	-0.01505371	-0.0321484	-0.05204264	-0.04534457	-0.05862998	-0.06507189	-0.05788795	-0.04020327	-0.03837052	0.007886301	-0.001769954	0.01322095	0.03092712	0.01340275	0.01225417	0.05864981	0.02914064	0.003531646	0.03545034	0.04158156	0.04663031	0.04368865	0.05257478	0.06580895	0.04500413	0.05196331	0.07774087	0.09571146	0.123725	0.09461576	0.0632474	0.06502231
R1D	0.1340555	0.1569757	0.1913122	0.1787672	0.1802545	0.1651727	0.1214741	0.1328524	0.1380929	0.142436	0.1146967	0.04800363	0.01498595	0.01242604	-0.01374483	0.001969924	0.06846967	0.1172567	0.1402578	0.113411	0.1358205	0.1493736	0.1313766	0.1613783	0.1576896	0.1478615	0.1948438	0.1410709	0.132978	0.1216146	0.08410181	0.1291192	0.1405949	0.08024789	0.04765162	0.06992398	0.043216	0.03849612	0.01609981	0.007073211	0.01809122	-0.01874566	-0.04338952	-0.04711784	-0.03698397	-0.008818376	-0.01133201	-0.004842176	-0.00527516
R2D	0.03568501	0.05013552	0.0767179	0.05574616	0.05097505	0.04143282	-0.0136903	0.01705338	0.07113866	0.06931416	0.05585523	0.02796893	-0.01648819	0.008811766	0.04866138	0.05062634	0.1233945	0.1653842	0.1518939	0.1313237	0.1495554	0.1766402	0.1725946	0.1851115	0.145333	0.1439365	0.1881689	0.1515039	0.1293703	0.1139051	0.07073211	0.09233515	0.1242043	0.03640886	0.02590977	0.0297141	0.01732276	0.02721699	-0.001041151	-0.01409188	-0.03237317	-0.07647331	-0.07598744	-0.06086432	-0.07180962	-0.06663362	-0.0887721	-0.08762188	-0.007712775
R3D	0.01592464	0.03352669	0.06303751	0.06302925	0.06862006	0.004047265	-0.008192038	0.0414196	0.07475624	0.1097604	0.1283705	0.1434011	0.1422707	0.1826723	0.1831648	0.1548818	0.1859296	0.169063	0.1430722	0.1349612	0.1422624	0.1849546	0.1987291	0.2061263	0.182426	0.1719633	0.1599554	0.1144009	0.1303851	0.1422624	0.1204412	0.1279855	0.1407784	0.08473145	0.04979177	0.05303255	0.05087092	0.05133697	0.01079491	0.02028425	0.01831598	-0.01086928	-0.03734093	-0.05293671	-0.02772104	0.02107255	0.01173194	0.04501405	0.09463725
R4D	0.1095191	0.1119154	0.1214758	0.1317865	0.1661444	0.1682086	0.1672847	0.1974335	0.1722922	0.1747794	0.1927747	0.1871608	0.1481408	0.1753214	0.1796678	0.1796133	0.2014411	0.1496596	0.09700545	0.06096182	0.05503553	0.08177161	0.14647	0.2064948	0.1895009	0.1883143	0.1996282	0.1397257	0.1296893	0.1409932	0.1407139	0.1810064	0.1918724	0.09858701	0.06081144	0.08221451	0.08411172	0.05551314	-0.01320277	0.01023798	0.00434308	-0.009993393	0.01280284	0.03143778	0.03554123	0.05457445	0.05306726	0.06273178	0.07699389
R5D	0.07067923	0.05685176	0.09977359	0.1338919	0.146232	0.1439779	0.1565824	0.185138	0.144044	0.1308395	0.1550223	0.1414394	0.1223732	0.1447628	0.1718691	0.1668055	0.1620856	0.1269013	0.1009998	0.06460089	0.07680714	0.08450008	0.06979012	0.1279342	0.1588184	0.190314	0.1994844	0.1472005	0.1736853	0.2130094	0.2355115	0.2220806	0.1910097	0.1239779	0.0901256	0.110671	0.1198794	0.117179	0.05059659	0.06988432	0.04767476	0.01112378	0.02512643	0.05641877	0.06417451	0.09080813	0.08326392	0.09187407	0.1072963
R6D	0.06532639	0.07054536	0.08119319	0.1206759	0.1651529	0.1337795	0.137174	0.1748438	0.1838192	0.1896331	0.1853363	0.2096513	0.1633813	0.1749694	0.1643745	0.1611056	0.1647579	0.1622806	0.1412262	0.1085854	0.0878235	0.08307222	0.06087589	0.07904974	0.08284416	0.09057015	0.139919	0.1016014	0.1174963	0.1621319	0.1658404	0.1715254	0.1498281	0.1005966	0.06522063	0.06669806	0.08543382	0.09280284	0.02008924	0.0646075	0.1013089	0.06450339	0.05470335	0.05280615	0.0698744	0.122236	0.1011304	0.1166105	0.1424012
R7D	0.006445214	0.001670797	0.04287886	0.07969426	0.09803504	0.07072715	0.07881011	0.126232	0.1139779	0.1155148	0.1014659	0.09263758	0.08897868	0.1297901	0.1692844	0.1909089	0.2053132	0.1705586	0.1672434	0.1952157	0.1830722	0.1457908	0.1006082	0.1300297	0.08684515	0.09759709	0.1597587	0.1232838	0.1439927	0.1692414	0.1545464	0.175295	0.1795538	0.1309023	0.08944968	0.1052636	0.1186729	0.09992067	0.07851099	0.07933235	0.06898529	0.06147084	0.08607338	0.09000165	0.1223236	0.1641894	0.134586	0.1130838	0.1386895
R8D	-0.05377293	-0.02017187	-0.006192362	-0.02023302	0.006160966	-0.0159329	0.001439431	0.04069409	0.02657412	0.03278466	0.04926954	0.02720872	-0.00156503	0.03888448	0.08333498	0.09190217	0.1046984	0.09971244	0.09475624	0.07881342	0.1043067	0.1074616	0.05257478	0.06510659	0.07999008	0.1020459	0.1311006	0.0834358	0.08264584	0.1098166	0.101532	0.1222492	0.147926	0.0892778	0.08114527	0.08935548	0.07807305	0.06750785	0.05868947	0.07342422	0.07376962	0.03616427	0.01521567	0.03938688	0.05326888	0.1149496	0.06961659	0.03502396	0.03581226
R9D	-0.08246571	-0.06499752	-0.03420922	-0.04370021	-0.01176169	-0.02461246	-0.0259329	0.01516113	0.03574781	0.03472979	0.01592464	0.01074368	0.0357065	0.08544538	0.119648	0.1433515	0.1195637	0.09234176	0.1067675	0.09702033	0.08376302	0.08866138	0.04517601	0.06042637	0.08029581	0.06213188	0.09758222	0.05735912	0.05516443	0.07503057	0.08835234	0.1068815	0.1378318	0.09111056	0.08588828	0.1009139	0.0885771	0.1015981	0.07138986	0.107954	0.1191208	0.08532143	0.07710626	0.0831813	0.08333003	0.1133449	0.09005453	0.04715419	0.05197818
R1E	0.1078615	0.1352239	0.1346885	0.1297868	0.1250769	0.0832507	0.06334324	0.09664683	0.1005999	0.1325368	0.1142654	0.05386548	-0.01658073	-0.02670964	0.02651132	0.0446042	0.05679392	0.07032887	0.09304743	0.1096249	0.09849776	0.09090068	0.06373327	0.05506197	0.04804164	0.0711023	0.1482367	0.1122773	0.0717931	0.04452322	0.05458932	0.04163444	0.07616923	0.02301934	-0.0164667	-0.02818212	-0.01650306	0.04696414	0.04350025	0.06512147	0.0433449	-0.01981326	-0.04458436	-0.03326888	-0.022902	0.02589985	0.01516278	0.01663527	0.01613122
R2E	0.05633449	0.09092381	0.1254834	0.1283589	0.1109519	0.05443233	0.02649644	0.06683193	0.07862667	0.08305074	0.07047926	0.04257148	0.008420091	0.0387407	0.03805817	0.0173178	0.0592464	0.09869939	0.1264733	0.123411	0.1493571	0.1649793	0.1296893	0.1386482	0.1440473	0.1409932	0.1571575	0.1463196	0.1217931	0.1035647	0.1261444	0.1199091	0.1226557	0.03849281	-0.01049413	0.02731945	0.03266237	0.07223599	0.01200463	0.008005287	0.005886633	-0.03537432	-0.06416625	-0.0612312	-0.03924475	0.02143282	0.01761857	0.03866964	0.08442075
R3E	0.1141448	0.155447	0.2256139	0.1858767	0.133216	0.09799042	0.09275326	0.1047794	0.1100942	0.147964	0.1169393	0.06773922	0.007301272	0.06533961	0.1113006	0.1199174	0.1715435	0.1853942	0.1781425	0.1734589	0.1831482	0.1857842	0.1536225	0.1348124	0.1133449	0.122112	0.161917	0.1366055	0.1550091	0.1491935	0.133416	0.1321253	0.1547827	0.110552	0.09899851	0.1108842	0.1144935	0.1120162	0.07642869	0.09314163	0.07747975	0.004949595	-0.04893902	-0.04650636	-0.0273145	0.05749958	0.04127582	0.03518426	0.05692448
R4E	0.0856123	0.1085473	0.1586184	0.1179838	0.1128128	0.1043761	0.08333664	0.1105437	0.09720707	0.09269046	0.1098397	0.0975409	0.055019	0.04857875	0.04501405	0.06879029	0.115609	0.1285754	0.1694811	0.1939911	0.235376	0.2464551	0.1819286	0.1625715	0.158311	0.1431846	0.1337862	0.07821187	0.09918195	0.1541679	0.1562767	0.1700413	0.1656354	0.08780697	0.07233184	0.09937035	0.1045414	0.1193968	0.09368038	0.1008461	0.08279954	0.02740869	-0.005057018	-0.0006560879	0.02826475	0.1087622	0.08062138	0.07812262	0.0996893
R5E	0.03886631	0.07267889	0.1445431	0.1773277	0.2172715	0.2267311	0.2391704	0.2124442	0.1682895	0.1240241	0.1215039	0.1146009	0.1127202	0.1323021	0.1317898	0.136394	0.1636539	0.1432094	0.1264138	0.1096579	0.1542307	0.1883011	0.1834622	0.247298	0.245609	0.2173971	0.1936936	0.09494794	0.1023996	0.1520955	0.1768584	0.1803338	0.1828078	0.1152438	0.0859296	0.1202165	0.1050471	0.08616592	0.05893902	0.07993555	0.06628161	0.04808792	0.05640555	0.05777227	0.06630474	0.0758982	0.03450504	0.05114362	0.1014031
R6E	0.1253033	0.152464	0.1860701	0.184315	0.1519385	0.1208957	0.1126475	0.1190778	0.1172269	0.09463394	0.1107255	0.09768468	0.07789456	0.07149728	0.04820361	0.03181954	0.04215998	0.00890266	0.01421914	0.02313337	0.0390861	0.02849116	0.0445166	0.05379772	0.06219138	0.07934391	0.1089985	0.05262766	0.08080318	0.1446852	0.1882267	0.1918972	0.1431962	0.06993389	0.06890101	0.07401587	0.02757396	0.0201884	0.01720377	0.0699653	0.1227566	0.1230375	0.1561395	0.199605	0.1659313	0.1866187	0.09400429	0.06357627	0.03920178
R7E	0.03895223	0.04952074	0.06458106	0.0581689	0.07598909	0.06995869	0.09537432	0.173221	0.1622509	0.1740175	0.1682664	0.140271	0.1125764	0.1133317	0.1360139	0.1253132	0.1306776	0.1009436	0.1150735	0.1223037	0.108078	0.1162304	0.09415798	0.1260023	0.1272071	0.1395307	0.1340886	0.06232688	0.09113865	0.1132325	0.1527186	0.1379094	0.1528111	0.1069129	0.08567014	0.1317799	0.1298926	0.1290051	0.1130921	0.1015799	0.08033714	0.06510824	0.0701603	0.04832424	0.05253347	0.1181325	0.09434804	0.06821352	0.04851264
R8E	0.0862188	0.07615436	0.07343579	0.06181623	0.09459428	0.08577094	0.1138407	0.1414047	0.1353	0.1238374	0.1084333	0.07207238	0.05769625	0.05239795	0.09808792	0.1161213	0.1364452	0.140628	0.1558503	0.1251231	0.1364386	0.1510511	0.1087936	0.1377706	0.1276483	0.1212527	0.1313799	0.1100017	0.09885308	0.1256222	0.148273	0.1887952	0.1942803	0.1255594	0.08671955	0.1110973	0.1016758	0.1406875	0.1099636	0.09759874	0.1195224	0.09862172	0.06079491	0.0772236	0.09353495	0.1416906	0.09269212	0.04102958	0.07411502
R9E	-0.007317799	-0.004842171	-0.0007271516	0.03638407	0.08893902	0.0259957	0.005116511	0.04722691	0.05178813	0.03889109	0.03290035	0.01135515	-0.008808462	0.01219303	0.08153694	0.1184978	0.1177756	0.1263841	0.118744	0.1037002	0.09541564	0.09384069	0.06275657	0.06017352	0.03106594	0.0006213862	0.02017518	-0.00001487449	0.01469013	0.06274004	0.08958685	0.111684	0.1569311	0.1145497	0.08715089	0.08265245	0.09078664	0.1036804	0.08054867	0.1102942	0.1103818	0.1028772	0.1258139	0.1253297	0.1231813	0.1673327	0.1223533	0.0931846	0.109686
R10E	-0.06338291	-0.05557429	-0.02888613	-0.02392001	-0.03420757	-0.04936043	-0.009490994	0.02020492	0.01515287	0.01128574	0.01402082	0.01023963	0.007578913	0.05544703	0.0859329	0.09410014	0.1085953	0.08617749	0.08191704	0.09369691	0.09144935	0.08689142	0.07675261	0.06200958	0.04366716	0.04547843	0.09364733	0.0720195	0.06454636	0.08584531	0.08654768	0.09683193	0.129838	0.07111056	0.04803834	0.09428854	0.0967212	0.09923484	0.07879028	0.0761527	0.0841018	0.06737399	0.06001983	0.06812593	0.08960337	0.1181044	0.07132375	0.03805486	0.05287721
R1F	0.2201471	0.2414989	0.2285407	0.1635234	0.142274	0.09264915	0.06466534	0.1169046	0.1136325	0.1229483	0.1061411	0.05170881	0.03948438	0.09677739	0.1414097	0.1691225	0.1813849	0.1279821	0.1430821	0.1582185	0.1887324	0.1884763	0.1335267	0.1360288	0.1084565	0.1345893	0.1536126	0.0983292	0.095804	0.08333333	0.09332176	0.11726	0.1802281	0.1249083	0.1068038	0.114672	0.1139101	0.1361015	0.1365609	0.1465592	0.1300777	0.0818278	0.05181954	0.03146918	0.02812923	0.01900347	-0.04086432	-0.05091225	-0.04785655
R2F	0.2219931	0.2315369	0.2101173	0.1674401	0.1777624	0.1284879	0.1032623	0.1288399	0.1136672	0.1087357	0.08959015	0.02417121	0.007669803	0.06177657	0.1175128	0.1228921	0.1348917	0.1314824	0.1503553	0.1742555	0.1971112	0.1778648	0.1316543	0.134191	0.1277855	0.127379	0.1596182	0.1102562	0.1151281	0.1478334	0.1243447	0.1355082	0.153887	0.1097752	0.1325037	0.1400562	0.1683606	0.1973095	0.1713882	0.1797719	0.1559643	0.1092464	0.04257148	0.01922492	-0.0003305239	0.01178152	-0.02842505	-0.03139977	-0.02819204
R3F	0.1929945	0.1926211	0.2259676	0.1936523	0.1873938	0.127455	0.06270368	0.1051545	0.1347298	0.1495654	0.1484763	0.1184879	0.04902495	0.08793423	0.1219765	0.1075905	0.1398843	0.1250322	0.1564155	0.1957329	0.2089489	0.2240968	0.1907519	0.1541167	0.114824	0.1124376	0.1524376	0.1291026	0.1462006	0.1825863	0.1611965	0.1723203	0.2003223	0.1469625	0.1333317	0.1516691	0.1603818	0.1915353	0.171613	0.1862056	0.1627351	0.09718559	0.05246406	0.06020823	0.05682367	0.1037481	0.06485209	0.02898364	0.02350355
R4F	0.1196067	0.108078	0.1356156	0.1568038	0.1421154	0.1144472	0.1291753	0.2122905	0.2362733	0.2429268	0.236936	0.1646653	0.07219302	0.05973062	0.06418113	0.05012229	0.09577425	0.1397785	0.1953561	0.1962502	0.2067493	0.2123583	0.1532573	0.120076	0.1025434	0.07703686	0.0774467	0.03144273	0.06047265	0.1203933	0.1765477	0.2053975	0.199453	0.1329582	0.1070699	0.1340621	0.1449727	0.1830491	0.1870947	0.2377723	0.2558916	0.2321319	0.2278747	0.2165212	0.1811304	0.2359379	0.203406	0.1519749	0.1429317
R5F	0.1301124	0.1558965	0.1995554	0.2039266	0.2017055	0.1286994	0.10333	0.1271773	0.1400231	0.1239018	0.1313237	0.1368584	0.08418608	0.09078995	0.1310907	0.1929846	0.2030656	0.1772434	0.1600644	0.1473806	0.167407	0.2153132	0.1911436	0.1964088	0.1722905	0.1843018	0.1786663	0.1462965	0.1657164	0.2341778	0.283492	0.3032771	0.2958123	0.2374054	0.218782	0.2137167	0.2047975	0.2423351	0.2377161	0.2478565	0.2364485	0.199339	0.1640902	0.1501421	0.1629317	0.1812428	0.1292679	0.1068782	0.1303322
R6F	0.1046571	0.1029945	0.1167724	0.1472633	0.191137	0.1497191	0.1349777	0.1570765	0.1467989	0.1317749	0.1117733	0.0946042	0.06041812	0.07978516	0.1364518	0.1639845	0.1611188	0.1564816	0.1956156	0.1632639	0.2031069	0.2135184	0.1750074	0.1642571	0.1298827	0.1248009	0.1226805	0.06988761	0.09663361	0.1242803	0.1556206	0.1897752	0.2198364	0.157964	0.1292398	0.1103024	0.1286201	0.169524	0.1421881	0.1322013	0.1277491	0.1174632	0.09755247	0.1097852	0.09517931	0.1372649	0.1104148	0.07579243	0.05099488
R7F	0.1247612	0.09134358	0.1027847	0.08046273	0.08150388	0.08737068	0.09216658	0.1550967	0.1702115	0.1606726	0.1555131	0.1069212	0.08271029	0.09764832	0.1155792	0.135647	0.1308296	0.1034821	0.1224194	0.1366204	0.1695571	0.1604231	0.1337862	0.1542803	0.1108924	0.1215254	0.1874236	0.1234027	0.1221666	0.1485275	0.1725351	0.2275607	0.2692514	0.2409602	0.238359	0.2405999	0.2342191	0.2403057	0.1961791	0.2049744	0.1916477	0.1674483	0.1398116	0.1227847	0.1310858	0.1805569	0.1627847	0.1437928	0.1962684
R8F	0.1212081	0.1464353	0.148706	0.1529499	0.15863	0.1242043	0.09965461	0.1246141	0.1048091	0.09372996	0.08286234	0.06529169	0.06126921	0.1008643	0.138235	0.1351165	0.1682647	0.1840225	0.1894365	0.1648157	0.179058	0.1761147	0.1266749	0.1436572	0.128744	0.1370534	0.1911105	0.1099851	0.09243596	0.1107156	0.1369212	0.1762353	0.2222608	0.1655065	0.1616758	0.1440373	0.1448323	0.15177	0.1255528	0.1573657	0.1424145	0.1247248	0.1307024	0.1423368	0.1476202	0.1614609	0.1153495	0.0589919	0.09585854
R1G	0.2618311	0.2565692	0.2653462	0.2434077	0.233378	0.2105553	0.1768617	0.1891059	0.1748653	0.1817699	0.1660106	0.1071013	0.1160899	0.1463081	0.1662039	0.1740043	0.190433	0.2204859	0.237569	0.238739	0.2416559	0.2294348	0.2118939	0.2298364	0.2197752	0.212712	0.2586333	0.2140076	0.1598149	0.134667	0.1235994	0.164862	0.2206577	0.1939564	0.1799256	0.1986862	0.2177029	0.2573409	0.233406	0.2029516	0.1739564	0.1403884	0.1262601	0.08458767	0.06279458	0.075019	0.02625351	0.02058833	0.04884482
R2G	0.2650669	0.2538159	0.2537647	0.2298397	0.205257	0.1581623	0.1502198	0.1870567	0.1957875	0.1788432	0.1700033	0.1232325	0.1212808	0.1414973	0.1768749	0.1787754	0.1992728	0.2185358	0.2466369	0.2496331	0.2563626	0.2375046	0.1999389	0.2136523	0.1827136	0.2203338	0.2597852	0.2043414	0.1560023	0.1350256	0.1397934	0.1834457	0.2443348	0.1907486	0.1788878	0.1917088	0.1982482	0.2513386	0.2424211	0.2249248	0.2029119	0.1573971	0.1337614	0.1070088	0.07847628	0.08322426	0.06169063	0.05579243	0.06635432
R3G	0.2896876	0.2648686	0.2452768	0.2361246	0.2271558	0.1687027	0.1418774	0.1769889	0.1967691	0.1822095	0.1577359	0.1112494	0.08997355	0.1391456	0.1831086	0.1782862	0.2100826	0.2261064	0.2438952	0.2625483	0.2969741	0.2596	0.1914692	0.1978582	0.1914312	0.1930012	0.2596248	0.1967394	0.1691092	0.1624806	0.1308693	0.1650653	0.2344439	0.2221765	0.2208197	0.238749	0.2366617	0.2840704	0.2530392	0.2579408	0.2546934	0.20137	0.1797868	0.1763874	0.1348405	0.1315039	0.09777888	0.07331516	0.09968765
R4G	0.2735994	0.221337	0.2151727	0.204153	0.1979491	0.1332557	0.08717567	0.101684	0.1199703	0.1217881	0.1270831	0.09090893	0.06632953	0.1016592	0.1303933	0.145533	0.1695521	0.1984168	0.2267923	0.2532144	0.2500198	0.2225054	0.1858618	0.2023583	0.2159197	0.2289027	0.2599091	0.1970897	0.1708032	0.147298	0.1365328	0.1951082	0.2824128	0.2687738	0.2765411	0.2805949	0.2378962	0.2790547	0.2583325	0.2866501	0.2735845	0.205024	0.1620707	0.1229284	0.117883	0.1151479	0.06026772	0.05561229	0.07193026
R5G	0.215609	0.2573641	0.2736027	0.2848455	0.2731135	0.1902033	0.1216691	0.1231367	0.09910924	0.1010759	0.1169542	0.1317749	0.1276632	0.1725698	0.2383755	0.2594067	0.2639184	0.2337679	0.2192117	0.2332457	0.2254404	0.2267658	0.1833746	0.1843629	0.1780202	0.1861031	0.2046984	0.1069013	0.1194018	0.1468137	0.1792993	0.2492712	0.2842274	0.2004925	0.1549083	0.1608908	0.1711866	0.1770253	0.166865	0.1886448	0.1581342	0.1145893	0.1111469	0.08460088	0.1155478	0.1680747	0.1153231	0.07578416	0.07060155
R6G	0.1036424	0.08699553	0.08731945	0.0814163	0.1202562	0.0936275	0.1188696	0.1786234	0.1559164	0.1522674	0.1556784	0.1005024	0.06585854	0.04516609	0.08814742	0.1202198	0.1222823	0.0965923	0.10784	0.1362552	0.1528904	0.1772847	0.1340324	0.1544241	0.1174996	0.1177409	0.1540572	0.0835614	0.09810114	0.1395852	0.1632309	0.2009139	0.2699074	0.21882	0.2179342	0.2315436	0.2290183	0.2247975	0.1788217	0.2005966	0.1810378	0.152393	0.1272137	0.1010593	0.1146042	0.1705735	0.1314047	0.1236787	0.1766402
R7G	0.127369	0.1215882	0.1175062	0.1167476	0.1409965	0.09051232	0.09809948	0.1636705	0.1490878	0.1297984	0.1125186	0.07573625	0.05269708	0.05299289	0.09016857	0.1076946	0.1429978	0.1445397	0.1735036	0.1933366	0.1838969	0.1753264	0.1288332	0.1338886	0.1236457	0.1357825	0.1774616	0.09816724	0.08205421	0.1063047	0.1069212	0.1462188	0.213925	0.1806363	0.1544984	0.1564287	0.1342638	0.1438043	0.1232491	0.1473112	0.1568418	0.1289952	0.1384515	0.1174037	0.1100578	0.1536093	0.1205768	0.08420922	0.1200529
R1H	0.2594216	0.232079	0.2221616	0.2059577	0.1929169	0.1523351	0.1690696	0.1796596	0.1627632	0.1585027	0.1469559	0.1113816	0.09520906	0.1068799	0.1626987	0.1695769	0.2028045	0.2066022	0.2252966	0.2472666	0.2711701	0.2496116	0.1979871	0.2205834	0.1778946	0.199053	0.2359527	0.1857974	0.1367923	0.1479888	0.1538754	0.161451	0.2053247	0.1875095	0.1741002	0.199291	0.2063775	0.2191952	0.2065824	0.2240423	0.2046339	0.1584184	0.1270088	0.1083705	0.07140307	0.07967278	0.06518923	0.01842175	0.04301933
R2H	0.2742538	0.2736176	0.2560668	0.2277012	0.2098447	0.1939266	0.1705321	0.2029598	0.1828888	0.1794712	0.1739514	0.1298397	0.1238093	0.1545513	0.1925483	0.1917038	0.2016063	0.2207734	0.2309635	0.2760833	0.2863973	0.2454784	0.2150355	0.2089423	0.1914741	0.2071377	0.2569939	0.2036077	0.1714543	0.1598496	0.1501983	0.1768303	0.2514807	0.2187077	0.1944488	0.2017766	0.2338737	0.2505338	0.2028954	0.2003338	0.2036209	0.1508891	0.1334408	0.1134407	0.1083986	0.1076929	0.07105603	0.03856388	0.04077838
R3H	0.3289076	0.3116824	0.2964022	0.2848537	0.2707552	0.2323831	0.1908874	0.224472	0.2088746	0.1986911	0.1627863	0.1128805	0.1122079	0.1650554	0.2170897	0.2241134	0.2333697	0.2440886	0.2603685	0.2619253	0.2750372	0.2500661	0.2175954	0.2535812	0.240238	0.2523517	0.2920658	0.247179	0.2188514	0.2028541	0.2087771	0.2599388	0.3315287	0.300238	0.2817865	0.2728838	0.2651677	0.3318873	0.331613	0.3249926	0.2930061	0.2574054	0.2416708	0.2180516	0.1902181	0.2055842	0.1740671	0.1617485	0.1544819
R4H	0.2345397	0.2971244	0.3395273	0.3300116	0.3356834	0.2551479	0.1628921	0.09740209	0.0167526	0.02902165	0.07984134	0.09719551	0.09613783	0.1232722	0.184348	0.2474021	0.3158189	0.3199471	0.3541662	0.3738506	0.3835366	0.3453545	0.2615237	0.2374897	0.1700132	0.1510808	0.1850091	0.1316047	0.1338671	0.1437862	0.1236903	0.1511205	0.1558304	0.08691952	0.05702859	0.08254668	0.07863163	0.1251347	0.1336738	0.1778318	0.1668485	0.1630937	0.122593	0.0490861	0.01411337	0.03310031	-0.01587175	-0.05903322	-0.07967443
R5H	0.1597604	0.202821	0.2364221	0.2311023	0.2398033	0.1973525	0.1491919	0.1614146	0.157759	0.127802	0.1020625	0.0807354	0.0401884	0.07219633	0.1157561	0.1865708	0.2319484	0.2407999	0.2393307	0.2564386	0.2708842	0.2329218	0.2076962	0.2089456	0.1819402	0.1741662	0.2027847	0.1434259	0.1450702	0.1677524	0.1690448	0.196318	0.2440109	0.1889671	0.1901206	0.1903851	0.1758635	0.2113799	0.1642158	0.1942902	0.1907238	0.1734523	0.1669807	0.1644472	0.141289	0.1595918	0.1090597	0.05756073	0.08292843
Z11Z	-0.2331978	-0.2376467	-0.2483308	-0.2379954	-0.2473723	-0.2876781	-0.280742	-0.2404363	-0.2484333	-0.2439795	-0.2513138	-0.3055247	-0.2978103	-0.2699719	-0.2598414	-0.2541712	-0.2202413	-0.230628	-0.2161015	-0.2728656	-0.2650521	-0.22157	-0.2388068	-0.2272847	-0.2293472	-0.2136787	-0.1569311	-0.1730292	-0.155257	-0.1524674	-0.1635911	-0.1537052	-0.1316675	-0.1884763	-0.2015419	-0.1725434	-0.1729764	-0.1796265	-0.1751099	-0.1091357	-0.108278	-0.1409337	-0.1404743	-0.1333069	-0.1169741	-0.0705685	-0.09768633	-0.1093009	-0.09540902
Z12Z	-0.3569129	-0.377878	-0.3634953	-0.3783441	-0.3481689	-0.3725615	-0.3881705	-0.3247893	-0.3158139	-0.319605	-0.324039	-0.3598761	-0.3661725	-0.3361031	-0.2975558	-0.3200264	-0.3047033	-0.2779871	-0.2893076	-0.2969162	-0.274776	-0.2688184	-0.2985804	-0.2623814	-0.2627979	-0.2444274	-0.177288	-0.1961709	-0.2035482	-0.1924112	-0.2002115	-0.1569394	-0.119762	-0.1656553	-0.1823054	-0.1793984	-0.1611519	-0.1408428	-0.1568732	-0.1184581	-0.1203437	-0.1406627	-0.1294712	-0.08926624	-0.08950256	-0.05351016	-0.09509337	-0.1181788	-0.0875409
Z13Z	-0.613097	-0.5789291	-0.5725285	-0.5796546	-0.5728755	-0.5874401	-0.5748488	-0.5252669	-0.5080929	-0.4831135	-0.4799785	-0.5096281	-0.5290398	-0.4739266	-0.4424062	-0.4355115	-0.4088597	-0.4146885	-0.4030871	-0.4111172	-0.4148455	-0.4054536	-0.3995753	-0.3905272	-0.3586647	-0.3128144	-0.2544224	-0.285609	-0.2649017	-0.2297323	-0.2356173	-0.2393059	-0.1764237	-0.210747	-0.2188994	-0.1775789	-0.1600942	-0.1336011	-0.1495009	-0.1130524	-0.09173194	-0.1112775	-0.0975095	-0.08474137	-0.07565857	-0.05019336	-0.06424888	-0.06433812	-0.05198975
Z14Z	-0.6706429	-0.6914659	-0.6817402	-0.6595042	-0.6432689	-0.6628458	-0.6441266	-0.580666	-0.5644323	-0.5402694	-0.5116129	-0.4980268	-0.4911271	-0.4529615	-0.4281623	-0.4255826	-0.390547	-0.3997191	-0.3921897	-0.4258635	-0.4387093	-0.4361576	-0.437926	-0.398473	-0.3720443	-0.3510147	-0.2725136	-0.2655264	-0.2426144	-0.2514659	-0.2371641	-0.2310048	-0.1874814	-0.2043514	-0.1758271	-0.1435201	-0.120866	-0.0926822	-0.08859031	-0.04965791	-0.0288035	-0.04881672	-0.05208726	-0.01225748	0.008742355	0.05525203	0.00882664	-0.02246571	-0.0007056679
Z15Z	-0.657721	-0.6313568	-0.6150372	-0.6085374	-0.5819253	-0.6030491	-0.6012048	-0.5398546	-0.5040175	-0.4654272	-0.4398364	-0.4312477	-0.4178632	-0.3104545	-0.2801521	-0.2819848	-0.2612494	-0.2485606	-0.2679045	-0.3097752	-0.3252471	-0.3303041	-0.3471575	-0.3060254	-0.2784878	-0.260395	-0.1974616	-0.1900645	-0.1499256	-0.1222823	-0.1296662	-0.1482978	-0.07478764	-0.1145216	-0.09006776	-0.06392828	-0.04347711	0.001923649	0.01140803	0.05150223	0.07686994	0.08454965	0.1070385	0.1282978	0.1312362	0.1555181	0.1409073	0.1334457	0.1540456
Z16Z	-0.1334804	-0.09976699	-0.02031731	0.02669807	0.07596596	0.004229052	-0.0316361	-0.02120145	0.009798381	0.04055693	0.08170385	0.1030326	0.122983	0.2015138	0.235052	0.2088547	0.1679739	0.08807635	0.04557759	-0.02226409	-0.0764006	-0.1164006	-0.1615072	-0.1074368	-0.04481738	0.02322426	0.1393753	0.09711783	0.07238803	0.07543712	0.08799041	0.1467857	0.2673509	0.2629102	0.284981	0.3030987	0.2882664	0.2518063	0.2007585	0.2461279	0.2671195	0.2872831	0.3816543	0.4266501	0.4359561	0.424976	0.2850273	0.1536275	0.1512874
Z17Z	-0.1258156	-0.09515286	-0.03814576	0.006831927	0.02518426	-0.03478103	-0.05701703	-0.02658404	-0.008393649	0.02576764	0.05001322	0.06646835	0.1073608	0.2011039	0.2298909	0.199957	0.1871393	0.1066683	0.04427698	-0.04527681	-0.1075227	-0.1358833	-0.1932804	-0.1304132	-0.04816229	0.02073211	0.1029433	0.07623368	0.0822327	0.09128243	0.09345233	0.1257776	0.2172467	0.2462552	0.3045282	0.3182714	0.2817881	0.2492679	0.2000165	0.2274269	0.2489556	0.2540043	0.2974831	0.385766	0.4063328	0.4193918	0.291294	0.1462171	0.1247546
Z18Z	-0.1428491	-0.0966584	-0.01942323	0.0231532	0.04544373	-0.01141795	-0.04532804	-0.02480251	0.02142786	0.06984134	0.08998347	0.09590481	0.1258354	0.206503	0.2502661	0.206703	0.1609651	0.09689969	0.0819881	-0.0175756	-0.088078	-0.1241729	-0.1400231	-0.09581061	-0.06092547	0.01490663	0.1217914	0.09699884	0.1109156	0.1178532	0.1249182	0.1674037	0.2471988	0.2567096	0.3131053	0.3310279	0.2954305	0.2453974	0.2014857	0.2077541	0.2817964	0.2960585	0.3248438	0.3721815	0.3905222	0.3940787	0.2835432	0.1555991	0.1435978
Z19Z	-0.1206247	-0.05436457	-0.005093384	0.03524045	0.06432325	0.006131219	-0.01813254	0.01096513	0.04365229	0.05184763	0.06905966	0.09853743	0.1312907	0.1943332	0.2208891	0.2046571	0.1721286	0.140195	0.08617749	-0.004633946	-0.08910098	-0.1191853	-0.1330755	-0.1014345	-0.05826971	0.01745827	0.1218113	0.1076368	0.08526524	0.08477111	0.1217237	0.1741712	0.2624277	0.2423649	0.2913799	0.3013932	0.2532011	0.2506941	0.1962998	0.2	0.2476533	0.2653694	0.3161725	0.3818575	0.4209453	0.417769	0.2863378	0.1493803	0.1484581
Z18L	-0.30369416485376394	-0.26421908955189566	-0.20191634917356807	-0.1873558757273964	-0.1831646341440378	-0.15570406006668663	-0.1426169006230155	-0.12123700132096583	-0.09128530386370572	-0.07238956535397366	-0.016521811517050778	0.06897387055341822	0.14200305343610317	0.15118081638295372	0.10351762669396106	0.040566575164269064	-0.010339255130306674	-0.044122477617523366	-0.08278363245140609	-0.13836883956386065	-0.17699522289739236	-0.17695688190074577	-0.13209948874161617	-0.08861958400821528	-0.020880664528227958	0.018448175145155538	0.04882508282343786	0.09247060110771092	0.08787788214097629	0.07852152443526242	0.0664405443446078	0.07610147336993078	0.11211010332102696	0.18469955641942548	0.24200907191397394	0.2617163319524744	0.29014379348045893	0.29611185542551555	0.3332345514404395	0.34752066577926993	0.3939084808393804	0.4221065742544156	0.4208303982145894	0.4299285529951428	0.3894232568624292	0.3109914362924111	0.2509305925707147	0.22470991237339072	0.2238478513067601
Z20Z	0.12509513596286959	0.1716214045502695	0.21470010679102638	0.20780109386657825	0.18587036374618893	0.1511358673981271	0.13505855174081752	0.15468769474698965	0.17279533201536362	0.17077434604310315	0.16435719283049188	0.16453870929074418	0.17521257989803937	0.20062391795186651	0.1988816605140183	0.18170984634283932	0.16281955334065223	0.13481411534365323	0.11448941007841382	0.07218658638759554	0.0372915416674019	0.02932879474716927	0.025413813435465376	0.053784588953916204	0.10147691300899798	0.13530520155186418	0.17551705064783799	0.1638386607649165	0.1546343333957361	0.17476711707471806	0.20458254518916955	0.23518972165153726	0.27652844480712574	0.25656732364193413	0.26086083651505154	0.2513526965165568	0.22668925543196475	0.2197385872266187	0.19463209406309048	0.2012778792851226	0.2558695979889917	0.28304078666801324	0.30718783477544565	0.3189296075055663	0.2900005025789965	0.22187083822265355	0.11520107044964492	0.052308723440245515	0.0978845747006259
[truncated: 320 more columns]
