# Supplementary material for: SPHARA - A Generalized Spatial Fourier Analysis for Multi-Sensor Systems with Non-Uniformly Arranged Sensors: Application to EEG
Source: PLoS One. 2015 Apr 17;10(4):e0121741. doi: 10.1371/journal.pone.0121741 (PMC4401437; doi:10.1371/journal.pone.0121741)
Supplement: S1 Dataset — The data set contains averaged and filtered SEP data of the volunteers as well as the standard electrode positions and triangle list of the ANT Neuro BV waveguard 256-channel EEG cap. (ZIP) [file pone.0121741.s001.zip › PlosOne/standard_waveguard256_duke.etd]

# Topology of WaveGuard 256 channel equidistance electrode scheme
#
NumberPositions=	256
NumberTriangles=	480
Triangles
Z1L	Z2L	L2Z
Z1L	Z2L	Z2Z
Z2L	Z3L	L3Z
Z2L	Z3L	Z3Z
Z3L	Z4L	L4Z
Z3L	Z4L	Z4Z
Z4L	Z5L	L5Z
Z4L	Z5L	Z5Z
Z5L	Z6L	L6Z
Z5L	Z6L	Z6Z
Z6L	Z7L	L7Z
Z6L	Z7L	Z7Z
Z7L	Z8L	L8Z
Z7L	Z8L	Z8Z
Z8L	Z9L	L9Z
Z8L	Z9L	Z9Z
Z9L	Z10L	L10Z
Z9L	Z10L	Z10Z
Z10L	Z11L	L11Z
Z10L	Z11L	Z11Z
Z11L	Z12L	L12Z
Z11L	Z12L	Z12Z
Z12L	Z13L	L13Z
Z12L	Z13L	Z13Z
Z13L	Z14L	L14Z
Z13L	Z14L	Z14Z
Z14L	Z15L	L15Z
Z14L	Z15L	Z15Z
Z15L	Z16L	L16Z
Z15L	Z16L	Z16Z
Z16L	Z17L	L17Z
Z16L	Z17L	Z17Z
Z17L	Z18L	L18Z
Z17L	Z18L	Z18Z
Z18L	Z19L	L19Z
Z18L	Z19L	Z19Z
L1Z	L2Z	Z1L
L1Z	L2Z	L1L
L2Z	L3Z	Z2L
L2Z	L3Z	L2L
L3Z	L4Z	Z3L
L3Z	L4Z	L3L
L4Z	L5Z	Z4L
L4Z	L5Z	L4L
L5Z	L6Z	Z5L
L5Z	L6Z	L5L
L6Z	L7Z	Z6L
L6Z	L7Z	L6L
L7Z	L8Z	Z7L
L7Z	L8Z	L7L
L8Z	L9Z	Z8L
L8Z	L9Z	L8L
L9Z	L10Z	Z9L
L9Z	L10Z	L9L
L10Z	L11Z	Z10L
L10Z	L11Z	L10L
L11Z	L12Z	Z11L
L11Z	L12Z	L11L
L12Z	L13Z	Z12L
L12Z	L13Z	L12L
L13Z	L14Z	Z13L
L13Z	L14Z	L13L
L14Z	L15Z	Z14L
L14Z	L15Z	L14L
L15Z	L16Z	Z15L
L15Z	L16Z	L15L
L16Z	L17Z	Z16L
L16Z	L17Z	L16L
L17Z	L18Z	Z17L
L17Z	L18Z	L17L
L18Z	L19Z	Z18L
L18Z	L19Z	L18L
L19Z	L20Z	Z19L
L19Z	L20Z	L19L
L1L	L2L	L2Z
L1L	L2L	L1E
L2L	L3L	L3Z
L2L	L3L	L1D
L3L	L4L	L4Z
L3L	L4L	L1C
L4L	L5L	L5Z
L4L	L5L	L1B
L5L	L6L	L6Z
L5L	L6L	L1A
L6L	L7L	L7Z
L6L	L7L	L2A
L7L	L8L	L8Z
L7L	L8L	L2A
L8L	L9L	L9Z
L8L	L9L	L3A
L9L	L10L	L10Z
L9L	L10L	L4A
L10L	L11L	L11Z
L10L	L11L	L5A
L11L	L12L	L12Z
L11L	L12L	L6A
L12L	L13L	L13Z
L12L	L13L	L6A
L13L	L14L	L14Z
L13L	L14L	L7B
L14L	L15L	L15Z
L14L	L15L	L8C
L15L	L16L	L16Z
L15L	L16L	L9D
L16L	L17L	L17Z
L16L	L17L	L10E
L17L	L18L	L18Z
L17L	L18L	L8F
L18L	L19L	L19Z
L18L	L19L	L7G
L1A	L2A	L6L
L1A	L2A	L2B
L2A	L3A	L8L
L2A	L3A	L3B
L3A	L4A	L9L
L3A	L4A	L4B
L4A	L5A	L10L
L4A	L5A	L5B
L5A	L6A	L11L
L5A	L6A	L6B
L6A	L7B	L13L
L1B	L1A	L5L
L1B	L2B	L1A
L1B	L2B	L2C
L2B	L3B	L2A
L2B	L3B	L3C
L3B	L4B	L3A
L3B	L4B	L4C
L4B	L5B	L4A
L4B	L5B	L5C
L5B	L6B	L5A
L5B	L6B	L6C
L6B	L7B	L6A
L6B	L7B	L7C
L7B	L8C	L14L
L1C	L1B	L4L
L1C	L2C	L1B
L1C	L2C	L2D
L2C	L3C	L2B
L2C	L3C	L3D
L3C	L4C	L3B
L3C	L4C	L4D
L4C	L5C	L4B
L4C	L5C	L5D
L5C	L6C	L5B
L5C	L6C	L6D
L6C	L7C	L6B
L6C	L7C	L7D
L7C	L8C	L7B
L7C	L8C	L8D
L8C	L9D	L15L
L1D	L1C	L3L
L1D	L2D	L1C
L1D	L2D	L2E
L2D	L3D	L2C
L2D	L3D	L3E
L3D	L4D	L3C
L3D	L4D	L4E
L4D	L5D	L4C
L4D	L5D	L5E
L5D	L6D	L5C
L5D	L6D	L6E
L6D	L7D	L6C
L6D	L7D	L7E
L7D	L8D	L7C
L7D	L8D	L8E
L8D	L9D	L8C
L8D	L9D	L9E
L9D	L10E	L16L
L1E	L1D	L2L
L1E	L2E	L1D
L1E	L2E	L1F
L2E	L3E	L2D
L2E	L3E	L2F
L3E	L4E	L3D
L3E	L4E	L3F
L4E	L5E	L4D
L4E	L5E	L4F
L5E	L6E	L5D
L5E	L6E	L4F
L6E	L7E	L6D
L6E	L7E	L5F
L7E	L8E	L7D
L7E	L8E	L6F
L8E	L9E	L8D
L8E	L9E	L7F
L9E	L10E	L9D
L9E	L10E	L8F
L10E	L8F	L17L
L1F	L2F	L2E
L1F	L2F	L2G
L2F	L3F	L3E
L2F	L3F	L3G
L3F	L4F	L4E
L3F	L4F	L4G
L4F	L6E	L5F
L4F	L5F	L4G
L5F	L6F	L7E
L5F	L6F	L5G
L6F	L7F	L8E
L6F	L7F	L6G
L7F	L8F	L9E
L7F	L8F	L7G
L8F	L7G	L18L
L1G	L2G	L1F
L1G	L2G	L1H
L2G	L3G	L2F
L2G	L3G	L2H
L3G	L4G	L3F
L3G	L4G	L3H
L4G	L5F	L5G
L5G	L6G	L6F
L5G	L6G	L4H
L6G	L7G	L7F
L6G	L7G	L5H
L7G	L5H	L19L
L1H	L2H	L2G
L2H	L3H	L3G
L3H	L4G	L5G
L3H	L5G	L4H
L4H	L5H	L6G
Z1Z	Z2Z	Z1L
Z1Z	Z2Z	Z1R
Z2Z	Z3Z	Z2L
Z2Z	Z3Z	Z2R
Z3Z	Z4Z	Z3L
Z3Z	Z4Z	Z3R
Z4Z	Z5Z	Z4L
Z4Z	Z5Z	Z4R
Z5Z	Z6Z	Z5L
Z5Z	Z6Z	Z5R
Z6Z	Z7Z	Z6L
Z6Z	Z7Z	Z6R
Z7Z	Z8Z	Z7L
Z7Z	Z8Z	Z7R
Z8Z	Z9Z	Z8L
Z8Z	Z9Z	Z8R
Z9Z	Z10Z	Z9L
Z9Z	Z10Z	Z9R
Z10Z	Z11Z	Z10L
Z10Z	Z11Z	Z10R
Z1R	Z2R	Z2Z
Z1R	Z2R	R2Z
Z2R	Z3R	Z3Z
Z2R	Z3R	R3Z
Z3R	Z4R	Z4Z
Z3R	Z4R	R4Z
Z4R	Z5R	Z5Z
Z4R	Z5R	R5Z
Z5R	Z6R	Z6Z
Z5R	Z6R	R6Z
Z6R	Z7R	Z7Z
Z6R	Z7R	R7Z
Z7R	Z8R	Z8Z
Z7R	Z8R	R8Z
Z8R	Z9R	Z9Z
Z8R	Z9R	R9Z
Z9R	Z10R	Z10Z
Z9R	Z10R	R10Z
Z10R	Z11R	R11Z
Z10R	Z11R	Z11Z
Z11R	Z12R	R12Z
Z11R	Z12R	Z12Z
Z12R	Z13R	R13Z
Z12R	Z13R	Z13Z
Z13R	Z14R	R14Z
Z13R	Z14R	Z14Z
Z14R	Z15R	R15Z
Z14R	Z15R	Z15Z
Z17R	Z18R	R18Z
Z17R	Z18R	Z18Z
Z15R	Z16R	R16Z
Z15R	Z16R	Z16Z
Z16R	Z17R	R17Z
Z16R	Z17R	Z17Z
Z18R	Z19R	R19Z
Z18R	Z19R	Z19Z
R1Z	R2Z	Z1R
R1Z	R2Z	R1R
R2Z	R3Z	Z2R
R2Z	R3Z	R2R
R3Z	R4Z	Z3R
R3Z	R4Z	R3R
R4Z	R5Z	Z4R
R4Z	R5Z	R4R
R5Z	R6Z	Z5R
R5Z	R6Z	R5R
R6Z	R7Z	Z6R
R6Z	R7Z	R6R
R7Z	R8Z	Z7R
R7Z	R8Z	R7R
R8Z	R9Z	Z8R
R8Z	R9Z	R8R
R9Z	R10Z	Z9R
R9Z	R10Z	R9R
R10Z	R11Z	Z10R
R10Z	R11Z	R10R
R11Z	R12Z	Z11R
R11Z	R12Z	R11R
R12Z	R13Z	Z12R
R12Z	R13Z	R12R
R13Z	R14Z	Z13R
R13Z	R14Z	R13R
R14Z	R15Z	Z14R
R14Z	R15Z	R14R
R15Z	R16Z	Z15R
R15Z	R16Z	R15R
R16Z	R17Z	Z16R
R16Z	R17Z	R16R
R17Z	R18Z	Z17R
R17Z	R18Z	R17R
R18Z	R19Z	Z18R
R18Z	R19Z	R18R
R19Z	R20Z	Z19R
R19Z	R20Z	R19R
R1R	R2R	R2Z
R1R	R2R	R1E
R2R	R3R	R3Z
R2R	R3R	R1D
R3R	R4R	R4Z
R3R	R4R	R1C
R4R	R5R	R5Z
R4R	R5R	R1B
R5R	R6R	R6Z
R5R	R6R	R1A
R6R	R7R	R7Z
R6R	R7R	R2A
R7R	R8R	R8Z
R7R	R8R	R2A
R8R	R9R	R9Z
R8R	R9R	R3A
R9R	R10R	R10Z
R9R	R10R	R4A
R10R	R11R	R11Z
R10R	R11R	R5A
R11R	R12R	R12Z
R11R	R12R	R6A
R12R	R13R	R13Z
R12R	R13R	R6A
R13R	R14R	R14Z
R13R	R14R	R7B
R14R	R15R	R15Z
R14R	R15R	R8C
R15R	R16R	R16Z
R15R	R16R	R9D
R16R	R17R	R17Z
R16R	R17R	R10E
R17R	R18R	R18Z
R17R	R18R	R8F
R18R	R19R	R19Z
R18R	R19R	R7G
R1A	R2A	R6R
R1A	R2A	R2B
R2A	R3A	R8R
R2A	R3A	R3B
R3A	R4A	R9R
R3A	R4A	R4B
R4A	R5A	R10R
R4A	R5A	R5B
R5A	R6A	R11R
R5A	R6A	R6B
R6A	R7B	R13R
R1B	R1A	R5R
R1B	R2B	R1A
R1B	R2B	R2C
R2B	R3B	R2A
R2B	R3B	R3C
R3B	R4B	R3A
R3B	R4B	R4C
R4B	R5B	R4A
R4B	R5B	R5C
R5B	R6B	R5A
R5B	R6B	R6C
R6B	R7B	R6A
R6B	R7B	R7C
R7B	R8C	R14R
R1C	R1B	R4R
R1C	R2C	R1B
R1C	R2C	R2D
R2C	R3C	R2B
R2C	R3C	R3D
R3C	R4C	R3B
R3C	R4C	R4D
R4C	R5C	R4B
R4C	R5C	R5D
R5C	R6C	R5B
R5C	R6C	R6D
R6C	R7C	R6B
R6C	R7C	R7D
R7C	R8C	R7B
R7C	R8C	R8D
R8C	R9D	R15R
R1D	R1C	R3R
R1D	R2D	R1C
R1D	R2D	R2E
R2D	R3D	R2C
R2D	R3D	R3E
R3D	R4D	R3C
R3D	R4D	R4E
R4D	R5D	R4C
R4D	R5D	R5E
R5D	R6D	R5C
R5D	R6D	R6E
R6D	R7D	R6C
R6D	R7D	R7E
R7D	R8D	R7C
R7D	R8D	R8E
R8D	R9D	R8C
R8D	R9D	R9E
R9D	R10E	R16R
R1E	R1D	R2R
R1E	R2E	R1D
R1E	R2E	R1F
R2E	R3E	R2D
R2E	R3E	R2F
R3E	R4E	R3D
R3E	R4E	R3F
R4E	R5E	R4D
R4E	R5E	R4F
R5E	R6E	R5D
R5E	R6E	R4F
R6E	R7E	R6D
R6E	R7E	R5F
R7E	R8E	R7D
R7E	R8E	R6F
R8E	R9E	R8D
R8E	R9E	R7F
R9E	R10E	R9D
R9E	R10E	R8F
R10E	R8F	R17R
R1F	R2F	R2E
R1F	R2F	R2G
R2F	R3F	R3E
R2F	R3F	R3G
R3F	R4F	R4E
R3F	R4F	R4G
R4F	R6E	R5F
R4F	R5F	R4G
R5F	R6F	R7E
R5F	R6F	R5G
R6F	R7F	R8E
R6F	R7F	R6G
R7F	R8F	R9E
R7F	R8F	R7G
R8F	R7G	R18R
R1G	R2G	R1F
R1G	R2G	R1H
R2G	R3G	R2F
R2G	R3G	R2H
R3G	R4G	R3F
R3G	R4G	R3H
R4G	R5F	R5G
R5G	R6G	R6F
R5G	R6G	R4H
R6G	R7G	R7F
R6G	R7G	R5H
R7G	R5H	R19R
R1H	R2H	R2G
R2H	R3H	R3G
R3H	R4G	R5G
R3H	R5G	R4H
R4H	R5H	R6G
Z11Z	Z12Z	Z11L
Z11Z	Z12Z	Z11R
Z12Z	Z13Z	Z12L
Z12Z	Z13Z	Z12R
Z13Z	Z14Z	Z13L
Z13Z	Z14Z	Z13R
Z14Z	Z15Z	Z14L
Z14Z	Z15Z	Z14R
Z15Z	Z16Z	Z15L
Z15Z	Z16Z	Z15R
Z16Z	Z17Z	Z16L
Z16Z	Z17Z	Z16R
Z17Z	Z18Z	Z17L
Z17Z	Z18Z	Z17R
Z18Z	Z19Z	Z18L
Z18Z	Z19Z	Z18R
Z19Z	Z20Z	Z19L
Z19Z	Z20Z	Z19R
Labels
Z1L	Z2L	Z3L	Z4L	Z5L	Z6L	Z7L	Z8L	Z9L	Z10L	Z11L	Z12L	Z13L	Z14L	Z15L	Z16L	Z17L	Z18L	Z19L	L1Z	L2Z	L3Z	L4Z	L5Z	L6Z	L7Z	L8Z	L9Z	L10Z	L11Z	L12Z	L13Z	L14Z	L15Z	L16Z	L17Z	L18Z	L19Z	L20Z	L1L	L2L	L3L	L4L	L5L	L6L	L7L	L8L	L9L	L10L	L11L
[truncated: 206 more columns]
