# Supplementary material for: SPHARA - A Generalized Spatial Fourier Analysis for Multi-Sensor Systems with Non-Uniformly Arranged Sensors: Application to EEG
Source: PLoS One. 2015 Apr 17;10(4):e0121741. doi: 10.1371/journal.pone.0121741 (PMC4401437; doi:10.1371/journal.pone.0121741)
Supplement: S1 Dataset — The data set contains averaged and filtered SEP data of the volunteers as well as the standard electrode positions and triangle list of the ANT Neuro BV waveguard 256-channel EEG cap. (ZIP) [file pone.0121741.s001.zip › PlosOne/05_SEP_prepro_-50_130ms.csv]

Z1L	0.08838693	0.117756	0.09920308	0.07420657	0.02624432	0.0379238	0.03009088	0.06044041	0.08410172	0.0418892	0.05649248	0.08848829	0.1188588	0.1660329	0.1246295	0.144626	0.1266445	0.11392	0.1359577	0.144986	0.1152954	0.1071758	0.08277701	0.08544565	0.1173121	0.07600664	0.05396365	0.05198882	0.02696959	0.06326634	0.07241	0.06745369	0.1219294	0.1491244	0.1176809	0.1376319	0.09266864	0.08347082	0.0819259	0.04941803	0.09876442	0.0813684	0.0624065	0.06004719	0.05072178	0.06062216	0.1204719	0.1136001	0.1311237
Z2L	0.08742048	0.09052604	0.08955959	0.05880462	0.003406149	0.0249598	0.02942503	0.04162355	0.06282593	0.0148899	0.008109056	-0.01267739	0.04034953	0.1514051	0.09587033	0.09541419	0.07916463	0.06675288	0.04511534	0.04872073	0.02383956	0.0006675976	0.01266865	-0.004986025	0.09179482	0.03653967	0.02434813	0.04191191	0.02668473	0.03662705	0.0564121	0.06205523	0.1429692	0.1305855	0.1072859	0.1378242	0.1076984	0.1102517	0.141683	0.09161656	0.1262356	0.1691576	0.09696435	0.09234009	0.09707619	0.1078976	0.1343446	0.09570604	0.1146802
Z3L	0.1184027	0.1121566	0.1123139	0.05558546	0.03973086	0.0688815	0.06297274	0.06362111	0.095921	0.007563789	0.04544565	0.06982174	0.06492485	0.1206711	0.1032681	0.1047536	0.07841838	0.05712863	0.08519224	0.07923104	0.06581265	0.05608703	0.07610975	0.05673365	0.1083572	0.08081265	0.06702552	0.09983396	0.0498497	0.06406851	0.1043289	0.09903181	0.1587679	0.1379186	0.0704474	0.1304754	0.1194932	0.1388867	0.1279745	0.0804509	0.1136124	0.1284848	0.1101223	0.1223418	0.1319696	0.1251136	0.160769	0.1447903	0.1302202
Z4L	0.05043517	0.06745369	0.08444076	0.0391821	0.01413667	0.02726494	0.05599091	0.05615519	0.05898287	-0.001758125	0.03021846	0.04468892	0.0390388	0.09742223	0.04249388	0.05246767	0.06796924	0.01093848	0.04278224	0.07305663	0.01845858	0.02251136	0.0180409	0.03272108	0.08988989	0.02967668	0.02126005	0.07491612	0.04313352	0.06472911	0.07767913	0.05849179	0.09707619	0.1185757	0.05726319	0.060367	0.06510486	0.06676336	0.09775603	0.1068385	0.1130147	0.09606256	0.04691716	0.1177718	0.06816148	0.08616043	0.08392345	0.08438832	0.1086368
Z5L	0.06539322	0.05516777	0.04216882	-0.0002970991	-0.01337644	0.02973436	0.003331002	0.03253932	0.07703076	-0.006073056	0.001268789	0.006301993	-0.006866479	0.0467354	0.03533904	0.05272632	0.0451101	0.00336421	0.01595421	0.04068507	0.01425026	0.02137889	0.01479028	0.04350752	0.05407026	0.03553827	0.05054002	0.08983397	0.01396889	0.01898637	0.03094722	0.04164453	0.1003163	0.06981475	0.03591052	0.07460328	0.05249389	0.07605033	0.07634393	0.05545613	0.06845334	0.09783292	0.07378714	0.09407724	0.06650996	0.06039846	0.1143289	0.136302	0.1300087
Z6L	0.06551206	0.06430793	0.05956659	-0.00006116695	-0.01360888	0.01597518	0.00334673	0.02647501	0.06514505	-0.002333099	-0.02401083	0.01571129	-0.008848306	0.0864086	0.05337994	0.04137889	0.04412269	-0.004816497	0.02748515	0.03827858	0.01019748	0.01152918	0.003666551	-0.003355472	0.0506309	-0.006677735	0.01734534	0.07098043	0.05135268	0.01485494	0.01887802	0.03030933	0.09970989	0.08420832	0.03587033	0.08876966	0.06704124	0.07455959	0.07833974	0.04934289	0.06902481	0.0921828	0.05157987	0.08457707	0.04886578	0.06328731	0.1072981	0.08643306	0.09939008
Z7L	-0.09709542	-0.07697309	-0.08536875	-0.1398724	-0.1145648	-0.1291384	-0.1003915	-0.06834673	-0.03829955	-0.130194	-0.1264418	-0.124425	-0.1289968	-0.04893044	-0.04736456	-0.08901782	-0.09756903	-0.1258319	-0.09782069	-0.08556274	-0.1124607	-0.1050227	-0.09924502	-0.09152919	-0.04178609	-0.08419259	-0.1068577	-0.07935337	-0.126828	-0.1100524	-0.08184551	-0.103338	-0.05101013	-0.04289584	-0.1035862	-0.116115	-0.1096365	-0.06148724	-0.0701101	-0.1040231	-0.08180357	-0.07259874	-0.09142258	-0.08029185	-0.08866829	-0.05994233	-0.05367529	-0.074813	-0.05010835
Z8L	-0.2339392	-0.2242485	-0.1991139	-0.2386316	-0.2694163	-0.2374013	-0.1977665	-0.1720937	-0.1438343	-0.2532017	-0.2236473	-0.2126826	-0.2246243	-0.1680514	-0.1761255	-0.1737033	-0.1731772	-0.2462129	-0.2275953	-0.1890266	-0.2174747	-0.2469608	-0.2106117	-0.2240982	-0.1732454	-0.1908965	-0.2083275	-0.1541489	-0.2194652	-0.227971	-0.213137	-0.2501346	-0.197929	-0.2143831	-0.2712443	-0.2326354	-0.2327613	-0.2065956	-0.2166777	-0.2148462	-0.2056554	-0.204986	-0.2426145	-0.1940196	-0.2359297	-0.2161062	-0.2419521	-0.216503	-0.204065
Z9L	-0.2207253	-0.2092747	-0.2127351	-0.2957725	-0.2768752	-0.2173611	-0.2238972	-0.2168018	-0.170907	-0.2614505	-0.2689864	-0.2820447	-0.2986194	-0.2157672	-0.2327875	-0.2120779	-0.2439287	-0.2997641	-0.2508249	-0.2262513	-0.2389986	-0.2727228	-0.2828015	-0.254834	-0.2264558	-0.2686229	-0.262985	-0.2504806	-0.2896138	-0.2936159	-0.2598165	-0.3181825	-0.2629081	-0.2769294	-0.2943778	-0.2410189	-0.2623558	-0.2788693	-0.2749773	-0.3148934	-0.2613824	-0.2448899	-0.2969556	-0.2872981	-0.2781545	-0.2899249	-0.2677927	-0.2830409	-0.2903216
Z10L	-0.2643429	-0.2924886	-0.2377123	-0.2739025	-0.2767511	-0.2512199	-0.2587487	-0.2103286	-0.1764383	-0.2617284	-0.2044285	-0.2142345	-0.2593359	-0.1954387	-0.2371671	-0.2346802	-0.220769	-0.2650402	-0.2273156	-0.2247553	-0.2576791	-0.2499843	-0.2697483	-0.2854124	-0.2530164	-0.29036	-0.289224	-0.2913754	-0.3342835	-0.3264156	-0.2715519	-0.3087661	-0.2806991	-0.3238308	-0.3641996	-0.2886229	-0.307943	-0.3173576	-0.3163492	-0.347784	-0.3336596	-0.3056868	-0.26536	-0.2799755	-0.3442433	-0.3203967	-0.3125271	-0.3532961	-0.3174939
Z11L	-0.2957358	-0.2565432	-0.2465082	-0.29295	-0.2995509	-0.240339	-0.2420867	-0.2320168	-0.1841139	-0.2527857	-0.2589636	-0.2537417	-0.2753793	-0.1972108	-0.2624397	-0.2279325	-0.2337137	-0.2915659	-0.268878	-0.2634079	-0.2670989	-0.2357515	-0.2665816	-0.2888273	-0.2453722	-0.2471985	-0.2841576	-0.2722248	-0.2963911	-0.2867249	-0.292936	-0.309044	-0.2661814	-0.284051	-0.3019101	-0.2907235	-0.3212863	-0.3222789	-0.2898375	-0.3256116	-0.3113597	-0.3093761	-0.3536683	-0.3379081	-0.3623733	-0.3521566	-0.3282786	-0.331267	-0.2998707
Z12L	-0.2435844	-0.2502516	-0.2659612	-0.2761674	-0.2504474	-0.2263107	-0.213857	-0.2147798	-0.1934673	-0.2565379	-0.24054	-0.2489602	-0.2765292	-0.1846452	-0.2075813	-0.2252045	-0.2499755	-0.2954177	-0.209848	-0.1939444	-0.2330426	-0.2202901	-0.2246313	-0.2368857	-0.1953146	-0.1902429	-0.2187085	-0.2124939	-0.2478784	-0.2105645	-0.248712	-0.2743079	-0.2030426	-0.2071915	-0.2677945	-0.2025481	-0.2310398	-0.1958808	-0.2276826	-0.2867022	-0.2475288	-0.2205697	-0.2776844	-0.2164505	-0.2213684	-0.2860433	-0.2508371	-0.241884	-0.2224677
Z13L	-0.2076407	-0.1923121	-0.1676844	-0.199806	-0.2020919	-0.1495142	-0.1945281	-0.154598	-0.08882908	-0.1564488	-0.1289392	-0.1489165	-0.1472597	-0.07640161	-0.1413702	-0.1490703	-0.1489462	-0.2202953	-0.1586089	-0.1586281	-0.1795596	-0.16669	-0.1749616	-0.1919119	-0.1230496	-0.1460259	-0.1641122	-0.1929535	-0.2054212	-0.1711465	-0.1626005	-0.1956693	-0.1274048	-0.124986	-0.1833275	-0.1384079	-0.1913736	-0.1726721	-0.1590807	-0.165173	-0.172389	-0.1901171	-0.1958861	-0.1660189	-0.1934254	-0.1877735	-0.1545421	-0.2034096	-0.1715729
Z14L	-0.1729133	-0.1628102	-0.1393586	-0.2009018	-0.1863335	-0.1356641	-0.1551101	-0.1172143	-0.06901433	-0.1678469	-0.130173	-0.1420814	-0.1447134	-0.1030671	-0.1467162	-0.1676756	-0.1394705	-0.1661797	-0.1417354	-0.1316812	-0.189231	-0.1567267	-0.1975551	-0.1980881	-0.1392992	-0.165159	-0.1887452	-0.1933537	-0.201073	-0.1914715	-0.1669871	-0.1941751	-0.1371933	-0.1615502	-0.1823016	-0.1214488	-0.1607253	-0.1393691	-0.131683	-0.1575813	-0.1734166	-0.1657043	-0.1883258	-0.1831178	-0.1835984	-0.1873209	-0.1626669	-0.2062828	-0.1469713
Z15L	-0.1283747	-0.09275428	-0.07690842	-0.1127351	-0.0819259	-0.04188046	-0.05462426	-0.02579168	0.01105208	-0.04808983	-0.0211849	-0.02922405	-0.07690318	-0.03468193	-0.05896539	-0.1113404	-0.07912618	-0.1118962	-0.09609577	-0.03962076	-0.08553653	-0.07166375	-0.1277193	-0.1062216	-0.06734708	-0.07686299	-0.1177036	-0.1137137	-0.1457515	-0.08575673	-0.1088151	-0.1115239	-0.07297622	-0.06722999	-0.07733659	-0.05731912	-0.1031038	-0.06550332	-0.04075498	-0.07147676	-0.0695229	-0.009926597	-0.09536351	-0.07891471	-0.1057497	-0.123892	-0.07375743	-0.07713911	-0.05207969
Z16L	-0.04837993	-0.008544212	-0.02682629	-0.04104683	-0.04060993	-0.005866829	0.00337469	0.02335722	0.06804789	-0.02264068	-0.02683677	-0.01265292	-0.02021146	0.005464871	-0.0502202	-0.04214086	-0.03764942	-0.08740825	-0.05519923	-0.02460503	-0.03825585	-0.05927648	-0.09221426	-0.0915589	-0.008310031	-0.05438832	-0.1010154	-0.09555575	-0.1116952	-0.05367879	-0.02960678	-0.06673366	-0.01519049	-0.0284044	-0.02981125	0.02710766	-0.01072003	-0.006441805	0.01588081	-0.05370325	-0.0309647	-0.007771761	-0.04146627	-0.01439357	-0.07901433	-0.05994233	-0.04788185	-0.002638937	0.02162356
Z17L	0.05001748	0.09488815	0.123892	0.05326984	0.08919609	0.1020447	0.1112041	0.1642555	0.1551625	0.08643656	0.09772805	0.1131615	0.08465921	0.1069556	0.06314226	0.02269661	0.06801469	0.03563265	0.03410171	0.09610101	0.09208144	0.04919958	0.006370153	-0.01426599	0.07080391	0.05609752	0.008834323	0.03184901	-0.02420133	0.006146454	0.04251835	0.0002796232	0.08852674	0.07898112	0.07756029	0.1362915	0.1031632	0.1136246	0.1115239	0.06522545	0.06603985	0.113137	0.1310923	0.135741	0.08086508	0.0923366	0.09073052	0.07275778	0.106842
Z18L	0.06473435	0.08360188	0.1082244	0.07693814	0.05321566	0.1294932	0.1040056	0.1493377	0.1730741	0.07393219	0.1053216	0.1158354	0.09646453	0.1220046	0.04807934	0.03563265	0.04953513	0.01113946	0.03140336	0.1074834	0.06855819	0.05747991	0.01791506	-0.01420657	0.05166375	0.04637714	0.002130372	0.03713038	0.008753932	0.009552606	0.04804614	0.03939532	0.08450017	0.08917337	0.05263893	0.0901905	0.07760224	0.1037889	0.1139637	0.06009437	0.08301293	0.108331	0.0830706	0.115173	0.09319119	0.08383083	0.0715921	0.1032279	0.09091926
Z19L	0.08100839	0.1603915	0.2082821	0.1602482	0.1568368	0.1792223	0.1901712	0.2412426	0.2761412	0.1627787	0.1716638	0.1576424	0.1150751	0.1464995	0.06823139	0.08375218	0.1331056	0.1019224	0.1396627	0.1726791	0.1753006	0.1736001	0.1416742	0.07632121	0.1190755	0.09046661	0.08344111	0.05534428	0.0006413829	0.05362985	0.0648462	0.03695911	0.1351276	0.0923663	0.08155889	0.1479797	0.1171129	0.1217756	0.1549406	0.1135005	0.1436176	0.216849	0.189245	0.2091541	0.1761395	0.1861744	0.1964593	0.1957445	0.178885
L1Z	0.09249039	0.09227193	0.03898288	-0.008236632	-0.06115345	-0.01391821	-0.04748164	0.03890772	0.07638238	0.04027438	0.08766514	0.0877403	0.04335372	0.1090283	0.0859979	0.09883956	0.09232436	0.00707095	0.005143306	0.01280671	-0.05318944	-0.05375917	-0.0119958	-0.04693115	-0.001791332	-0.05152045	-0.06418035	-0.03282244	-0.05748863	-0.04633869	-0.03732262	-0.03497728	0.09960853	0.08029885	0.01473436	0.03434289	0.02860014	0.0169993	0.01035827	-0.04742573	0.002343596	-0.02887626	-0.08614995	-0.09709542	-0.1417931	-0.1135757	-0.08542817	-0.09429046	-0.08225971
L2Z	0.1193307	0.1214593	0.1360573	0.1300944	0.08994932	0.06715834	0.06150996	0.1117948	0.13633	0.04740126	0.06488816	0.0775131	0.07554177	0.1440598	0.09095771	0.1142345	0.1120465	0.05091926	0.03157637	0.04606082	-0.003871026	0.035741	0.04796226	0.0180304	0.05002446	0.004888147	0.001842009	-0.01779972	-0.07353023	-0.05287137	-0.01791681	-0.01239602	0.1281842	0.1415432	0.0778906	0.09808809	0.0648829	0.04721077	0.04594197	0.01638763	0.08607306	0.09006291	0.06733659	0.07428347	0.04609927	0.08788535	0.09860014	0.07222474	0.04500174
L3Z	0.09401433	0.08005068	0.03195911	-0.03204999	-0.01671967	0.06633869	0.02400035	0.06453688	0.07405802	0.04954911	0.08160433	0.06127927	0.08746417	0.1560294	0.1231597	0.1195806	0.1190563	0.07675987	0.07241524	0.1120832	0.07051207	0.06134044	0.0591087	0.06094547	0.1084778	0.07271758	0.06968018	0.06998602	-0.001934636	0.02656413	0.07090354	0.06826109	0.1479186	0.1395876	0.03894967	0.06195386	0.06208144	0.05991961	0.07647675	0.02687522	0.05572002	0.07101363	0.04572877	0.09666201	0.03601713	0.04867879	0.0906641	0.0864453	0.06416813
L4Z	0.07297274	0.121129	0.04159559	0.01988815	0.01625481	0.02206396	0.02408424	0.0578906	0.09286613	-0.01250962	-0.01399336	-0.01191192	-0.02082489	0.09466621	0.07745368	0.05140685	0.03994582	0.01146627	0.007528836	0.001431316	0.02203076	0.02742048	0.05813527	0.05476407	0.06820692	0.04576372	0.06540545	0.1148025	0.03767389	0.03757253	0.001733661	0.004613775	0.07137889	0.1013387	0.08373995	0.08338343	0.04297099	0.06141734	0.1123925	0.0559979	0.06859665	0.08693639	0.0834743	0.1029151	0.05930968	0.1049511	0.1664628	0.1053373	0.11187
L5Z	0.08543516	0.0893621	0.06885704	0.01711639	0.00751311	0.06935337	0.01788535	0.04437085	0.06814575	-0.03541768	-0.01549982	0.01986718	-0.004921355	0.06632821	0.02150647	0.01637364	0.01693639	-0.007909824	0.02933415	0.02972213	0.02166026	0.04111499	0.04438308	0.04718281	0.05697133	0.02766515	0.0391524	0.06194512	0.02199406	0.005636142	0.01366655	-0.01423803	0.07986718	0.08727717	0.06734883	0.1125358	0.07878889	0.09549283	0.0948165	0.04245893	0.05534953	0.05579518	0.0366358	0.03683152	0.02002622	0.04815624	0.05608004	0.05720902	0.05917861
L6Z	0.008836071	0.02054526	-0.004196087	-0.02245194	-0.0505173	-0.01914366	-0.04203251	0.02796924	0.05566061	-0.04919259	-0.06469416	-0.05217756	-0.03568857	0.03414016	0.01743447	-0.01281894	-0.01411744	-0.08748515	-0.02667075	-0.01714086	-0.03597693	-0.0345963	-0.008313527	-0.02457707	0.03587382	-0.005992658	-0.006896187	0.0001555412	-0.0174397	-0.03237854	-0.01290632	-0.03371024	0.03745194	0.03542817	0.01973436	0.04974135	0.001480255	-0.03476407	-0.02508563	-0.04926424	-0.02467144	0.006080042	-0.01945997	-0.0170028	-0.03047361	-0.01925551	0.04314575	0.02602411	0.03240301
L7Z	-0.0484446	-0.07891821	-0.07880811	-0.1279902	-0.103539	-0.09350402	-0.1339706	-0.0780374	-0.05971339	-0.1013859	-0.1175044	-0.1321461	-0.1105523	-0.03246592	-0.09329604	-0.101115	-0.08375568	-0.1276844	-0.1050944	-0.083331	-0.1098899	-0.07811255	-0.1112845	-0.1365327	-0.066662	-0.08314401	-0.08937609	-0.1058459	-0.108684	-0.1085931	-0.1127753	-0.127922	-0.06646452	-0.06676687	-0.09820342	-0.07548235	-0.07999301	-0.06219154	-0.07320867	-0.103511	-0.08764943	-0.07677386	-0.1333939	-0.1203915	-0.1472457	-0.1087697	-0.04667075	-0.1055942	-0.09013981
L8Z	-0.2300716	-0.1936631	-0.1935704	-0.272763	-0.2830287	-0.233172	-0.2230723	-0.2113125	-0.1614103	-0.2390633	-0.2385145	-0.2446243	-0.2279168	-0.1719381	-0.2320465	-0.2138815	-0.2162653	-0.2643062	-0.2430636	-0.2241	-0.2366218	-0.2415991	-0.2298095	-0.24126	-0.2025673	-0.2406624	-0.2132611	-0.2051555	-0.249654	-0.2368175	-0.2478364	-0.2912094	-0.2229692	-0.2667249	-0.2670063	-0.2485966	-0.2751887	-0.2664226	-0.2505872	-0.287597	-0.277223	-0.2223611	-0.237431	-0.2273209	-0.2533852	-0.2626984	-0.2032069	-0.2371461	-0.2119609
L9Z	-0.2937994	-0.2696085	-0.283525	-0.3149266	-0.3277857	-0.2805627	-0.3030217	-0.2492957	-0.2341943	-0.3099231	-0.2999528	-0.2742957	-0.2506361	-0.1896767	-0.2393988	-0.2392765	-0.2753967	-0.3065886	-0.2721339	-0.2715711	-0.2802761	-0.29464	-0.2748759	-0.3160591	-0.2730252	-0.3172877	-0.3285407	-0.3149825	-0.3740772	-0.3648654	-0.3338798	-0.3654439	-0.3156763	-0.2977368	-0.3590073	-0.3218578	-0.3500629	-0.3292101	-0.3419993	-0.3879622	-0.3714995	-0.3335792	-0.3786036	-0.4159297	-0.4115746	-0.4047344	-0.3981475	-0.3683502	-0.3466498
L10Z	-0.4319591	-0.4045998	-0.3861412	-0.4274659	-0.4111115	-0.4186736	-0.3732786	-0.3444163	-0.3247448	-0.4064383	-0.3820133	-0.3767476	-0.3884708	-0.3408808	-0.3912408	-0.3492607	-0.3554841	-0.4057829	-0.4235704	-0.3765991	-0.4088815	-0.4095666	-0.4502289	-0.432749	-0.3854579	-0.3967651	-0.4141734	-0.4186124	-0.4432681	-0.471891	-0.4262146	-0.475145	-0.4296889	-0.4525166	-0.4687417	-0.4820185	-0.5075865	-0.4976092	-0.4977228	-0.5482121	-0.5153688	-0.5238308	-0.5468473	-0.5218123	-0.5251993	-0.5364715	-0.5013964	-0.4976669	-0.4725236
L11Z	-0.4105592	-0.3829203	-0.3611063	-0.4164208	-0.3960993	-0.3539619	-0.3675341	-0.3584271	-0.3324065	-0.4072108	-0.3533904	-0.3466061	-0.3658406	-0.3284446	-0.3667809	-0.3636526	-0.3897798	-0.3757847	-0.3567861	-0.3279762	-0.3662793	-0.3450681	-0.3849021	-0.4239637	-0.3520587	-0.3520902	-0.349778	-0.390886	-0.4077525	-0.3790528	-0.3388868	-0.387403	-0.3390161	-0.4006763	-0.4440126	-0.4185355	-0.4441332	-0.3860696	-0.3970797	-0.4160888	-0.4153023	-0.3932821	-0.4175778	-0.442957	-0.415776	-0.4583694	-0.4352586	-0.451461	-0.4531789
L12Z	-0.2788273	-0.2567127	-0.3073226	-0.3334516	-0.3206274	-0.2914226	-0.2866812	-0.243186	-0.2117739	-0.2776302	-0.2928434	-0.2573121	-0.3121828	-0.2580794	-0.2845281	-0.272971	-0.2895177	-0.3238098	-0.2948916	-0.2630636	-0.2646872	-0.2800821	-0.2947518	-0.2964855	-0.2679867	-0.275949	-0.2687015	-0.2457934	-0.3106449	-0.2755016	-0.2707987	-0.3118018	-0.2877263	-0.308483	-0.3473681	-0.3137662	-0.3122999	-0.2877053	-0.3152237	-0.3694041	-0.3222125	-0.3059874	-0.3302482	-0.2945876	-0.3363527	-0.3341734	-0.3249284	-0.3687871	-0.3684813
L13Z	-0.2507969	-0.2228382	-0.2411097	-0.2441978	-0.2387959	-0.2197011	-0.2104963	-0.1509507	-0.1056589	-0.2040493	-0.2012688	-0.1892293	-0.181835	-0.1778347	-0.2117144	-0.2087417	-0.2052132	-0.232805	-0.1722929	-0.1385547	-0.187784	-0.190187	-0.223497	-0.2126022	-0.1585599	-0.2045176	-0.2115938	-0.1993761	-0.2403023	-0.1998934	-0.1806519	-0.2252831	-0.1905558	-0.186302	-0.2348043	-0.2057025	-0.2028766	-0.1890563	-0.2139584	-0.2291839	-0.2295264	-0.2051503	-0.248698	-0.1902499	-0.2100105	-0.2789025	-0.2605051	-0.2655121	-0.2434306
L14Z	-0.1970989	-0.1630042	-0.1488116	-0.1852814	-0.1478906	-0.1347746	-0.1575271	-0.1535669	-0.166856	-0.2065362	-0.158324	-0.1357497	-0.1481038	-0.1165379	-0.1669084	-0.1677246	-0.1526232	-0.2174572	-0.1922317	-0.1602884	-0.1628906	-0.1779256	-0.1580304	-0.1582786	-0.1116026	-0.1893848	-0.1994932	-0.1760503	-0.175575	-0.1477595	-0.1377945	-0.1715571	-0.10313	-0.1364191	-0.1948462	-0.1243009	-0.1280584	-0.127777	-0.1579395	-0.1471811	-0.111849	-0.1154212	-0.1358022	-0.1151346	-0.07856169	-0.09704474	-0.1217127	-0.1347081	-0.1323296
L15Z	-0.1204684	-0.1148724	-0.1232891	-0.1555033	-0.1327298	-0.1093114	-0.1069207	-0.06501573	-0.03141209	-0.08525691	-0.06853723	-0.07382733	-0.1045823	-0.07057672	-0.06351625	-0.08655715	-0.0552971	-0.09465047	-0.0730339	-0.04655016	-0.0606274	-0.09196784	-0.1000367	-0.1207148	-0.1023191	-0.06983747	-0.08409472	-0.07710416	-0.11277	-0.0908179	-0.1141926	-0.1137801	-0.01965222	-0.06304264	-0.08109402	-0.05543341	-0.08929046	-0.09735582	-0.04699755	-0.1062408	-0.1108983	-0.0965484	-0.09590003	-0.07938658	-0.1100717	-0.1128661	-0.07880637	-0.08776826	-0.04510486
L16Z	-0.1431493	-0.1105086	-0.05202377	-0.06206746	-0.08297448	-0.03920132	-0.03540546	-0.012777	0.00668822	-0.09647151	-0.05642782	-0.08002447	-0.1047064	-0.0311115	-0.05518001	-0.0545526	-0.07049109	-0.1025166	-0.04508563	-0.04682629	-0.06720553	-0.07965921	-0.09957532	-0.1240213	-0.07166026	-0.1086805	-0.1496382	-0.1176582	-0.1307183	-0.08442503	-0.05720377	-0.04849528	-0.00272807	-0.03847955	-0.07138588	-0.01558545	-0.0617791	-0.07123558	-0.04168997	-0.083892	-0.09325411	-0.04857392	-0.0497763	-0.05470465	-0.09170569	-0.1293149	-0.1148392	-0.1122912	-0.07411568
L17Z	-0.02138938	-0.02111499	0.02422055	-0.0325568	-0.02728242	0.03297099	0.048518	0.09397763	0.08925026	0.02181056	0.03621636	0.0145194	0.003946171	0.04894442	-0.002399513	-0.01362985	-0.0163352	-0.05833799	-0.05438133	-0.01020622	-0.02450716	-0.04001922	-0.06728941	-0.09366305	-0.008823838	-0.01383957	-0.05598392	-0.06786963	-0.06466096	-0.03319119	-0.04070604	-0.06067983	0.004157634	-0.04411569	-0.02511709	0.03358441	-0.007313877	0.04421706	0.05541594	-0.0108546	0.03331003	0.07178259	0.04678784	0.03175813	0.02424851	0.03257427	0.02125655	0.02866306	0.09447396
L18Z	0.05483398	0.09980776	0.1207253	0.1015519	0.07494233	0.07472737	0.1028382	0.1562793	0.1787697	0.07513982	0.1185372	0.1124013	0.07897938	0.1097763	0.06408424	0.07069207	0.1041367	0.01547885	0.04253932	0.09136841	0.07438658	0.08514156	0.05026914	0.0149965	0.04685425	0.08187173	0.02156064	0.03044216	0.005957704	0.01358266	0.04435337	-0.003642081	0.07156414	0.07788885	0.04928172	0.1242066	0.08481999	0.1232716	0.1249231	0.07404579	0.07853373	0.146517	0.1449301	0.1486019	0.0889252	0.06634568	0.08897064	0.1092852	0.1293936
L19Z	0.08790982	0.1436089	0.1750612	0.1046627	0.1114628	0.1737207	0.1519381	0.1867931	0.2128015	0.1033764	0.1455348	0.1643551	0.1558843	0.161842	0.08225096	0.08059944	0.09998077	0.08217057	0.109474	0.14205	0.1427473	0.09726669	0.0243359	0.0008598433	0.09591577	0.08328731	0.03596295	0.04940755	-0.01463299	0.009961552	0.05416637	0.02328032	0.1126284	0.109093	0.1018525	0.1414628	0.09165676	0.09152918	0.09883083	0.11608	0.1290912	0.1484062	0.1447448	0.1617074	0.133165	0.1384848	0.1329815	0.1387365	0.1858179
L20Z	0.1943743	0.2166463	0.2039322	0.176475	0.1825096	0.2121653	0.1862565	0.2032628	0.2708791	0.1738221	0.1641	0.1705453	0.1322754	0.1516673	0.114294	0.1167564	0.1476372	0.08190492	0.08520972	0.1843481	0.1737609	0.1471828	0.07518	0.04489164	0.1166795	0.1265205	0.0756711	0.07432017	0.03130723	0.08625481	0.1243918	0.06905103	0.1413946	0.1416061	0.1111779	0.1702586	0.1565502	0.1693674	0.1792258	0.187569	0.2092293	0.2693219	0.2227368	0.2290178	0.2447099	0.2873855	0.2896522	0.2323069	0.3176459
L1L	0.126274	0.1289427	0.07487067	0.02807061	0.02315275	0.06156065	-0.003493535	0.01906152	0.1125498	0.1004719	0.1398427	0.09988466	0.115402	0.1873279	0.1408546	0.1528661	0.146814	0.1219574	0.08576197	0.04663055	0.03203949	-0.01425725	0.004515907	0.01108179	0.06788186	0.02674414	-0.01039846	-0.03155366	-0.0784778	-0.01453687	-0.0127403	0.0005260392	0.08398986	0.05350927	0.01628802	0.05947396	0.07530758	0.007023773	0.02886579	0.005798664	0.05483048	0.0501503	0.02757078	0.0468822	0.0154072	-0.001107999	-0.01262145	-0.02083187	-0.03105208
L2L	-0.000436914	0.0667092	0.05782069	0.01897413	-0.03491087	0.009884661	0.04470465	0.05065012	0.08181755	0.005844115	0.1052919	0.04243097	0.01693813	0.07575498	0.02357392	-0.03445823	-0.07114819	-0.1147553	-0.09601712	-0.06193289	-0.07001398	-0.0570028	-0.01072527	0.04667249	0.05421531	0.02121635	0.005443899	0.02191367	0.01723173	0.0330007	-0.01660433	0.08504019	0.1403006	0.09318245	0.1137819	0.1573034	0.1163107	0.07695386	0.1036596	0.01832926	0.08578643	0.1027263	0.1089951	0.1490545	0.09880112	0.05989864	0.09963999	0.11313	0.1030374
L3L	0.1172527	0.1168542	0.08628801	0.05258301	0.03801643	0.08152569	0.05606956	0.09247291	0.1350367	0.01531108	0.01987067	0.0349668	0.0435512	0.08834672	0.0674065	0.05679133	0.05350052	0.02037225	0.06262496	0.09062565	0.1136316	0.1014837	0.1016166	0.1003915	0.1474467	0.1215921	0.1652132	0.1947746	0.1300105	0.09441629	0.1190126	0.1035722	0.119252	0.09015729	0.06857917	0.1170972	0.1396784	0.1361709	0.1186054	0.04927823	0.07493883	0.120928	0.09174065	0.09927298	0.07153967	0.08047711	0.1430759	0.1539147	0.1343621
L4L	0.02076896	0.02129151	0.04533905	-0.01850402	-0.02854421	0.006128976	-0.02547536	0.01837469	0.04627403	-0.01374869	-0.02180357	-0.03703425	-0.0682978	-0.02853198	-0.04117966	-0.007651174	-0.00751136	-0.0482611	-0.03212338	0.00303041	-0.01531108	-0.01799546	-0.02550158	-0.0267057	0.02846557	0.02701328	-0.0152936	0.01366829	-0.0003303058	0.005768958	-0.01837819	-0.03759524	0.03815973	0.0262618	-0.01376267	0.04677385	0.01276302	-0.01582663	0.009367352	-0.02302342	0.04400559	0.05882733	0.01827158	0.05467669	0.04041944	0.03326284	0.05434288	0.06597693	0.06038798
L5L	0.02060643	0.01700979	0.03975009	-0.005613423	-0.03443551	-0.006537922	-0.03439532	0.01215134	0.02102936	-0.01755155	-0.01378364	-0.02105383	-0.03689619	0.03436211	-0.01138937	-0.01667599	-0.01454387	-0.05244844	-0.01131423	-0.005555749	-0.03789235	0.01505942	0.01083537	0.009786789	0.05664802	0.02382559	-0.009984272	-0.002502623	-0.01619539	0.002278923	0.01062041	-0.018338	0.05601188	0.03943202	-0.00944425	0.002862635	-0.005061167	-0.006195388	-0.005858091	-0.03611325	0.00815624	0.05087207	0.01798497	0.02694862	-0.01285739	0.002796227	0.03552953	0.02714435	0.02275778
L6L	-0.0474432	-0.05612548	-0.07923453	-0.08257602	-0.11018	-0.08256553	-0.1031947	-0.07752534	-0.05247291	-0.1232943	-0.1126005	-0.1334271	-0.1429535	-0.07355644	-0.09200978	-0.07461552	-0.08808633	-0.1284516	-0.1261814	-0.09757777	-0.1063719	-0.1210014	-0.1002185	-0.1223313	-0.03775602	-0.09323838	-0.1201957	-0.08809856	-0.1416253	-0.120907	-0.1060538	-0.1225952	-0.03814051	-0.07925725	-0.1033118	-0.0658511	-0.08723523	-0.09445299	-0.0927805	-0.1266987	-0.124072	-0.06721601	-0.124287	-0.1010993	-0.1196313	-0.1254264	-0.09790632	-0.09891996	-0.09573401
L7L	-0.1522702	-0.1409455	-0.1570045	-0.1881982	-0.1877543	-0.1627333	-0.2124712	-0.1877298	-0.136115	-0.1962338	-0.2148462	-0.18964	-0.2173313	-0.162008	-0.2309752	-0.1835984	-0.153331	-0.2182873	-0.1923803	-0.1846977	-0.2182646	-0.2679395	-0.2418053	-0.2543936	-0.1838116	-0.1896784	-0.2482891	-0.2508004	-0.2457829	-0.2618018	-0.2593219	-0.2628207	-0.2152674	-0.2163684	-0.2763387	-0.2759926	-0.2804561	-0.2677647	-0.2612793	-0.2867948	-0.2599493	-0.240007	-0.2786159	-0.2475026	-0.3047029	-0.2790982	-0.2631755	-0.280395	-0.2452202
L8L	-0.3594268	-0.3455418	-0.326295	-0.3622929	-0.3895474	-0.3412251	-0.3494023	-0.3226739	-0.3074187	-0.3949371	-0.3584603	-0.3458983	-0.383497	-0.3087871	-0.3314995	-0.3116672	-0.3772842	-0.4067197	-0.3700279	-0.3360486	-0.3581755	-0.379252	-0.3738902	-0.3872999	-0.3456553	-0.342382	-0.3718228	-0.3627648	-0.4660905	-0.4602324	-0.4632419	-0.449848	-0.3547064	-0.4074782	-0.4385617	-0.4141489	-0.4469678	-0.4384935	-0.4593027	-0.4745439	-0.4321076	-0.4203041	-0.4957445	-0.4689531	-0.4817476	-0.4775114	-0.4717511	-0.4637697	-0.4861727
L9L	-0.4264838	-0.389044	-0.3804334	-0.4338361	-0.4301538	-0.3474607	-0.3815659	-0.3227228	-0.3418612	-0.4010643	-0.4055715	-0.4135634	-0.4098794	-0.3614365	-0.3935862	-0.3986229	-0.3864191	-0.4145159	-0.409792	-0.3861202	-0.4154037	-0.4193202	-0.4225987	-0.4232331	-0.362008	-0.3875131	-0.424037	-0.4213072	-0.4550594	-0.4382524	-0.4409	-0.4516742	-0.3999056	-0.4624152	-0.4828906	-0.4384131	-0.4832104	-0.5065956	-0.5301748	-0.4915868	-0.5115834	-0.495381	-0.485028	-0.4445928	-0.4536089	-0.4880094	-0.4593586	-0.4633887	-0.5161884
L10L	-0.3886648	-0.3658301	-0.3612199	-0.42367	-0.3986421	-0.3376984	-0.3557812	-0.3065659	-0.2879448	-0.3602394	-0.3483624	-0.3166131	-0.3492048	-0.3009227	-0.3381894	-0.3454421	-0.3561657	-0.4165554	-0.3532296	-0.3285652	-0.3304928	-0.3627508	-0.3910661	-0.3726337	-0.305942	-0.3718665	-0.3565327	-0.3346295	-0.4039881	-0.3452552	-0.3636526	-0.3796679	-0.3339322	-0.3557532	-0.3962216	-0.3575166	-0.4192468	-0.3680234	-0.3844757	-0.41446	-0.3995701	-0.3864733	-0.4120045	-0.4077386	-0.4179063	-0.3796679	-0.378366	-0.4379343	-0.4149913
L11L	-0.4085005	-0.3297064	-0.3659752	-0.4071881	-0.397777	-0.3571234	-0.3519678	-0.3022702	-0.3206466	-0.3861884	-0.3810538	-0.3617861	-0.3853653	-0.3254806	-0.3673226	-0.3493796	-0.3570744	-0.3600227	-0.3134219	-0.3121059	-0.3294041	-0.3552674	-0.3535005	-0.3523121	-0.3191367	-0.347597	-0.3457725	-0.3263387	-0.3686718	-0.3353076	-0.3389898	-0.3958074	-0.3251136	-0.3551765	-0.3694373	-0.3537434	-0.3865239	-0.3615344	-0.3733957	-0.4177211	-0.404986	-0.3548112	-0.3647466	-0.3673785	-0.3659525	-0.393144	-0.3807025	-0.4020989	-0.4104771
L12L	-0.2433205	-0.2477857	-0.2335075	-0.2735459	-0.2627019	-0.2538868	-0.2744565	-0.252735	-0.214072	-0.2719434	-0.2618403	-0.2311517	-0.2584394	-0.2369993	-0.3036491	-0.2981964	-0.2567179	-0.2965641	-0.2634131	-0.2369399	-0.2920797	-0.3002097	-0.2889164	-0.2637976	-0.2189322	-0.2431685	-0.2172859	-0.1918682	-0.2522335	-0.2395054	-0.2382856	-0.2620849	-0.2426459	-0.2627473	-0.2744617	-0.2426075	-0.2741978	-0.2774379	-0.2654107	-0.2634376	-0.260963	-0.2354911	-0.2725568	-0.2325376	-0.2366935	-0.2701049	-0.2478574	-0.2700314	-0.2365799
L13L	-0.2043079	-0.1867511	-0.18795	-0.2087662	-0.1979238	-0.1867337	-0.1842905	-0.1372405	-0.1412426	-0.2030479	-0.1753041	-0.1886473	-0.2063632	-0.1466148	-0.1749109	-0.170727	-0.1730304	-0.1979186	-0.1909909	-0.1436945	-0.1756746	-0.1794303	-0.227625	-0.2142066	-0.1579343	-0.1874345	-0.1922946	-0.1652656	-0.2080147	-0.1718088	-0.1699004	-0.1911709	-0.1482995	-0.1563736	-0.2368315	-0.1797344	-0.1927875	-0.1819923	-0.1822422	-0.2415939	-0.2021566	-0.1884795	-0.2379972	-0.1678591	-0.1712024	-0.2208686	-0.2061762	-0.2124729	-0.1634883
L14L	-0.1609665	-0.1713894	-0.1751381	-0.1523768	-0.1629448	-0.1301922	-0.1660066	-0.1444879	-0.1032873	-0.1573174	-0.1378329	-0.1277036	-0.1628958	-0.1167686	-0.1675516	-0.1547151	-0.1376704	-0.1608791	-0.1717616	-0.1148217	-0.1328487	-0.1271671	-0.1381737	-0.1611727	-0.09308109	-0.12392	-0.1520657	-0.1646714	-0.2002691	-0.1790388	-0.1469329	-0.1966463	-0.1122475	-0.1033747	-0.1605505	-0.125547	-0.1106291	-0.1002814	-0.1127421	-0.1582226	-0.1528504	-0.1545124	-0.1596487	-0.1040458	-0.1540423	-0.1673191	-0.1482419	-0.1570867	-0.1446312
L15L	-0.08276128	-0.06616043	-0.04907899	-0.07786613	-0.07687871	-0.02614994	-0.04138937	-0.004956308	0.001429569	-0.05900385	-0.0486316	-0.006828031	-0.05474484	-0.06227194	-0.06789584	-0.0450734	-0.04137015	-0.08137889	-0.07671094	-0.02976756	-0.02776476	-0.06299196	-0.1355557	-0.09323663	-0.02193813	-0.05970639	-0.09699581	-0.08128277	-0.113719	-0.07283642	-0.06140685	-0.1068106	-0.05411569	-0.05686998	-0.02165851	0.009416287	-0.03167074	-0.01504893	-0.03200979	-0.06914365	-0.04117966	-0.02664453	-0.03727543	-0.02323663	-0.04950542	-0.023151	0.01120587	-0.0002603993	-0.003704996
L16L	-0.03883258	0.01119364	-0.004479201	-0.01593324	-0.02044215	0.05338518	0.03300594	0.09478504	0.09960853	0.02269836	0.02224222	-0.0005819632	-0.03365257	0.02790807	-0.01256903	0.005087383	-0.003862287	-0.05839566	-0.03045264	-0.01681754	-0.02412793	-0.002158334	-0.03386403	-0.04880287	0.001578121	-0.03240126	-0.05923978	-0.07167074	-0.07112199	-0.03039846	-0.004038797	-0.04146277	-0.02671793	-0.01556099	-0.02030584	0.03849004	0.01610975	0.03582663	0.01285565	-0.01240825	0.02895491	0.01173016	0.02064138	0.03937085	0.01084062	0.03346557	0.006013632	0.02486543	0.02352499
L17L	0.05791856	0.1019958	0.1136805	0.08287837	0.06684726	0.120741	0.1182489	0.1260661	0.1291402	0.087036	0.1136491	0.1219451	0.1046837	0.1235966	0.1044442	0.1052464	0.1167372	0.05665327	0.1198549	0.1264558	0.1287539	0.1044006	0.03306012	0.04207619	0.1050682	0.1100437	0.06583537	0.02527088	0.03020797	0.08414191	0.1226424	0.02986543	0.1188064	0.1186788	0.1161954	0.1506991	0.1262531	0.1361692	0.1056449	0.1187644	0.11374	0.1198462	0.1400979	0.1776232	0.1511639	0.1235564	0.1249179	0.1256082	0.1786368
L18L	0.1385407	0.1840703	0.2236648	0.135554	0.1590196	0.2218577	0.1955837	0.2076477	0.2546505	0.1768438	0.2004963	0.1794775	0.1757707	0.1767826	0.1199633	0.1174187	0.1731982	0.1332873	0.1453321	0.1928993	0.1744862	0.1596592	0.1374432	0.1132943	0.1663737	0.1388133	0.1089619	0.1222282	0.07307934	0.1285879	0.1293272	0.135381	0.1850175	0.1695683	0.1407392	0.1873226	0.155554	0.183726	0.1851276	0.1447903	0.1445718	0.223698	0.2240685	0.2082751	0.1528749	0.1734446	0.213857	0.188871	0.2283485
L19L	0.2215904	0.2877613	0.2952499	0.2464138	0.2839444	0.3209332	0.3174694	0.3442905	0.3550175	0.2600612	0.3032943	0.2741541	0.2611727	0.2718857	0.2239374	0.2269521	0.2468578	0.2519538	0.231267	0.3036666	0.2692572	0.2415467	0.2403443	0.1644652	0.2269521	0.2114208	0.1688588	0.211496	0.1440615	0.1699388	0.1862828	0.1675271	0.2636788	0.2234236	0.2118997	0.2681283	0.257022	0.2618071	0.2554299	0.2020395	0.2379658	0.303913	0.271863	0.3055138	0.2911727	0.2807462	0.2653513	0.263885	0.3092433
L1A	-0.06178085	-0.03639986	-0.03724048	-0.08274554	-0.06084236	-0.01592101	-0.05676162	-0.04017476	-0.004045786	-0.08979553	-0.0562251	-0.07090528	-0.1012059	-0.01474135	-0.0162216	-0.01928347	-0.06795002	-0.1304387	-0.08236805	-0.04089304	-0.07259699	-0.08704124	-0.05333624	-0.03171444	0.001377143	-0.04527613	-0.04747466	-0.06443027	-0.1354247	-0.118719	-0.1045421	-0.1214278	-0.0454841	-0.0137749	-0.05127927	-0.01612374	-0.05939357	-0.06528487	-0.09910346	-0.1423628	-0.0902202	-0.1018245	-0.1167144	-0.1222282	-0.1082576	-0.104453	-0.05160609	-0.07439706	-0.05501747
L2A	-0.1347466	-0.1451905	-0.1433747	-0.1677788	-0.1735669	-0.1842101	-0.2271129	-0.1966777	-0.1716725	-0.2019941	-0.1980042	-0.1823698	-0.2121426	-0.156662	-0.164654	-0.143532	-0.2129657	-0.2307602	-0.2138937	-0.2144373	-0.2198899	-0.2356536	-0.2770902	-0.2732559	-0.1958546	-0.2443464	-0.2409	-0.2761517	-0.3170325	-0.2755977	-0.2569381	-0.2861587	-0.2247763	-0.2114802	-0.2591454	-0.3054124	-0.3127788	-0.2967826	-0.311821	-0.3125044	-0.2758756	-0.2871688	-0.2919486	-0.2957358	-0.2939304	-0.2992223	-0.2876354	-0.3046295	-0.3158493
L5A	-0.3560084	-0.327008	-0.3017931	-0.3643534	-0.3782594	-0.3300437	-0.3148864	-0.2786613	-0.2641839	-0.3226599	-0.3375848	-0.3158843	-0.318345	-0.305332	-0.3299808	-0.3338693	-0.3327438	-0.3500979	-0.3259944	-0.2961849	-0.2938483	-0.3314086	-0.3139776	-0.3363492	-0.2949616	-0.2925009	-0.2965921	-0.3007428	-0.3434394	-0.2916568	-0.317022	-0.3837924	-0.3234918	-0.3600734	-0.3858126	-0.3500472	-0.3489602	-0.3418298	-0.3416305	-0.4027962	-0.376122	-0.3919032	-0.3969906	-0.3576092	-0.388158	-0.3912932	-0.3961569	-0.3842817	-0.3948847
L6A	-0.2129081	-0.1811832	-0.2089497	-0.2639339	-0.2824345	-0.2488501	-0.2504963	-0.2204369	-0.1981475	-0.2564156	-0.2232488	-0.1905068	-0.2191786	-0.2190475	-0.2249616	-0.2392066	-0.2642101	-0.2667354	-0.2808127	-0.2598846	-0.2449843	-0.2815135	-0.2989217	-0.2535529	-0.2176512	-0.1945788	-0.22946	-0.2059018	-0.2613404	-0.2539829	-0.2451521	-0.2805086	-0.2391017	-0.195755	-0.2466515	-0.2147099	-0.2531632	-0.2697798	-0.2495316	-0.2783729	-0.2656152	-0.2506326	-0.2610136	-0.2343307	-0.2498305	-0.2337871	-0.246281	-0.259979	-0.2322545
L1B	0.0161849	0.02413142	-0.003720726	-0.02198882	-0.03033555	0.03484447	0.01914715	0.0147431	0.0169626	-0.01680356	-0.004335897	0.006635789	-0.0267022	-0.0094093	-0.007015026	-0.002887104	-0.02957358	-0.07302341	-0.01699231	-0.04707096	-0.04591227	-0.03891297	-0.04252709	-0.008963649	0.04432191	0.008944424	-0.01513282	-0.008864036	-0.02160957	-0.01418035	-0.009381336	-0.09806362	0.0008074078	0.023885	-0.006768613	0.02849528	0.01354072	0.02319818	0.0001747638	-0.02562565	-0.04685949	-0.07950892	-0.04998951	-0.0432978	-0.05699406	-0.003874519	0.01547012	-0.01000349	0.0395561
L2B	-0.1021846	-0.04121286	-0.04937434	-0.07197658	-0.09933765	-0.05194163	-0.1032803	-0.07991436	-0.05248165	-0.116094	-0.1104352	-0.1068507	-0.1368245	-0.02786788	-0.05856868	-0.08019224	-0.1107655	-0.1828015	-0.1571007	-0.18633	-0.1744373	-0.1793691	-0.1693988	-0.1849021	-0.0929605	-0.1107095	-0.1561202	-0.1242573	-0.1752761	-0.1643009	-0.1577211	-0.1615572	-0.1043324	-0.1235774	-0.1383642	-0.1008459	-0.1284236	-0.1717931	-0.2037347	-0.2293778	-0.1821339	-0.1666253	-0.2578102	-0.214647	-0.208899	-0.1871181	-0.1904212	-0.2138361	-0.1765676
L3B	-0.2563562	-0.2118525	-0.2335896	-0.2877525	-0.2919993	-0.2551748	-0.2682017	-0.2443394	-0.233158	-0.26108	-0.2534533	-0.2395334	-0.2337155	-0.2224345	-0.2356833	-0.2328923	-0.225028	-0.2699686	-0.2677665	-0.2762705	-0.2876092	-0.3272125	-0.3150874	-0.3007183	-0.2445578	-0.2671059	-0.310921	-0.2888273	-0.3081877	-0.3125026	-0.3179168	-0.3518315	-0.2728626	-0.2810678	-0.3347536	-0.3278993	-0.36964	-0.3560678	-0.3501031	-0.3816952	-0.354453	-0.3520587	-0.3975707	-0.3748148	-0.3688605	-0.3716078	-0.3233083	-0.3966375	-0.3664768
L4B	-0.3814925	-0.3353548	-0.3302342	-0.3412478	-0.3636264	-0.3427088	-0.3540283	-0.3073401	-0.2852132	-0.3502324	-0.3546452	-0.344647	-0.3960031	-0.3470622	-0.3339846	-0.342936	-0.3416812	-0.3456973	-0.3520273	-0.3638238	-0.3742066	-0.4069836	-0.3856099	-0.3739532	-0.329813	-0.2963614	-0.3532191	-0.3690598	-0.3887819	-0.3899336	-0.4125218	-0.4437574	-0.3839287	-0.3865309	-0.4356606	-0.4327141	-0.4378259	-0.4487697	-0.4495718	-0.4268088	-0.4487837	-0.4444495	-0.4562565	-0.4178382	-0.4319504	-0.4241891	-0.425963	-0.4529692	-0.4379413
L5B	-0.3705103	-0.3301625	-0.3336299	-0.356136	-0.3425306	-0.3109228	-0.3306623	-0.3172545	-0.2984866	-0.3345037	-0.299654	-0.3249423	-0.3580234	-0.3168578	-0.366475	-0.3163037	-0.3645718	-0.3526896	-0.3119853	-0.3100087	-0.3458371	-0.3413946	-0.3123855	-0.3391454	-0.2936246	-0.2730409	-0.3209018	-0.3323383	-0.3364331	-0.3304701	-0.3660189	-0.3704596	-0.3041507	-0.3581982	-0.3871758	-0.3644023	-0.3466061	-0.4020692	-0.369778	-0.3986316	-0.3992887	-0.3569556	-0.4115711	-0.4040248	-0.3797868	-0.3926057	-0.3939357	-0.3910521	-0.3725044
L6B	-0.2662845	-0.2318385	-0.2671146	-0.3032646	-0.2899703	-0.2939846	-0.2904264	-0.2530182	-0.2198148	-0.2599476	-0.247812	-0.2467162	-0.2747151	-0.251863	-0.2426285	-0.2743726	-0.2256606	-0.2489234	-0.2169853	-0.2556239	-0.2227945	-0.2700105	-0.2991943	-0.254072	-0.2281825	-0.2448514	-0.2704981	-0.2606448	-0.2357585	-0.2728941	-0.2919993	-0.3115956	-0.2643534	-0.2420867	-0.2741926	-0.2646732	-0.2644146	-0.2666096	-0.2654386	-0.2832506	-0.3075795	-0.2744775	-0.2636648	-0.240194	-0.2586561	-0.2463072	-0.2642695	-0.3007777	-0.2677875
L7B	-0.2062688	-0.1474729	-0.1889532	-0.2014715	-0.1885966	-0.1531912	-0.2053425	-0.1404684	-0.1141349	-0.1675323	-0.1520867	-0.09779098	-0.1354317	-0.1219958	-0.1537347	-0.1475044	-0.1566637	-0.1989042	-0.1654334	-0.1437032	-0.1396312	-0.1764016	-0.2184516	-0.1933467	-0.122244	-0.1156082	-0.1546575	-0.166267	-0.1779273	-0.1510713	-0.1698847	-0.18849	-0.1326337	-0.1250909	-0.1482541	-0.1307917	-0.1458161	-0.1591419	-0.1465816	-0.1819032	-0.1821321	-0.1749878	-0.1803443	-0.1277141	-0.163123	-0.1747553	-0.1747711	-0.1641699	-0.1508808
L1C	0.03598218	0.1145316	0.08539497	-0.006871724	-0.004737854	-0.008308285	0.05834498	0.02397239	0.01773156	-0.002118142	0.009903875	0.03411919	-0.05049458	0.05638239	0.1036491	0.07813352	0.07280671	-0.03875044	0.0232978	-0.02114296	0.03115519	0.02042992	-0.08451416	0.06197309	0.1047099	0.1174065	0.07656588	-0.008264594	-0.01314051	0.01349354	0.06731038	-0.1549685	0.01134044	0.09744146	0.06197309	0.09311954	0.04391996	0.03836072	0.08978853	0.09286788	-0.02024467	-0.1269591	0.02688221	0.08982872	0.07059944	0.08538623	0.04587207	0.09954911	0.1222282
L2C	0.0170762	0.03113772	0.03932541	-0.02391472	0.002205523	0.01575673	-0.01020972	0.03098742	0.06592625	0.02309682	0.01809157	-0.03251485	-0.06294827	-0.01279098	-0.001216358	-0.02519574	-0.05744669	-0.08898462	-0.04702727	-0.04746767	-0.065921	-0.07643307	-0.03687347	0.0191087	0.06638413	-0.009741347	-0.05892695	-0.02575323	-0.04780147	-0.07420308	-0.08219678	-0.06496679	0.001758126	-0.01994932	-0.01599441	0.004631249	-0.03352499	-0.05217057	-0.07404054	-0.06137714	-0.03471688	-0.05190843	-0.08544565	-0.0497064	-0.05491961	-0.07826634	-0.04171443	-0.04517477	-0.05476582
L3C	-0.2402569	-0.2478714	-0.2611587	-0.2473156	-0.2547099	-0.230374	-0.2395474	-0.2207847	-0.2133642	-0.2290038	-0.2422684	-0.2131021	-0.2475516	-0.2535949	-0.2091943	-0.2047064	-0.2693953	-0.3050594	-0.2520919	-0.2405557	-0.2872999	-0.2831912	-0.2771233	-0.3132419	-0.2155767	-0.2140545	-0.2823436	-0.2718001	-0.3036596	-0.3276949	-0.2819241	-0.2930584	-0.2734166	-0.2799633	-0.3250402	-0.3136246	-0.3173541	-0.3180584	-0.3624572	-0.3773174	-0.3732978	-0.3167948	-0.3321391	-0.3445508	-0.3554299	-0.3742275	-0.3378224	-0.369474	-0.3775498
L4C	-0.1807515	-0.07585984	-0.1218857	-0.1656816	-0.1693062	-0.1145281	-0.1473401	-0.1215659	-0.1044355	-0.1581388	-0.1361447	-0.1435582	-0.1665921	-0.1649301	-0.1917389	-0.2079605	-0.1995124	-0.2054229	-0.1765746	-0.153913	-0.1621374	-0.1710923	-0.1573174	-0.177611	-0.1221164	-0.1283957	-0.1693883	-0.1750472	-0.2122352	-0.2336596	-0.2242625	-0.2419993	-0.2000839	-0.2283869	-0.2263911	-0.238525	-0.2386893	-0.2619434	-0.2215799	-0.2193796	-0.1851014	-0.1746452	-0.2088728	-0.1556798	-0.1879902	-0.2201153	-0.2016183	-0.2141786	-0.2468525
L5C	-0.2491174	-0.2234149	-0.2188326	-0.2656186	-0.2295788	-0.201129	-0.1968438	-0.1821496	-0.1623348	-0.2327333	-0.2357358	-0.177597	-0.2036089	-0.2135687	-0.2306204	-0.1877805	-0.2106326	-0.2461534	-0.2177613	-0.1917459	-0.202929	-0.2124572	-0.2165606	-0.2343516	-0.1904142	-0.1839234	-0.2500821	-0.2445858	-0.2624327	-0.2609297	-0.2510486	-0.2550891	-0.1975288	-0.2272335	-0.2820954	-0.2390301	-0.2588203	-0.2847099	-0.2827753	-0.3028102	-0.3028557	-0.2156816	-0.255138	-0.2248829	-0.2473348	-0.2378417	-0.2521426	-0.2724712	-0.2620605
L6C	-0.1859629	-0.181122	-0.1795771	-0.1935949	-0.2058668	-0.1753128	-0.1577351	-0.1387592	-0.138483	-0.1639899	-0.168324	-0.1640703	-0.1689864	-0.1320622	-0.1640143	-0.1717669	-0.1403897	-0.1796103	-0.1750367	-0.1742695	-0.1808406	-0.1758354	-0.1869207	-0.2223453	-0.1667319	-0.1292765	-0.1475236	-0.183345	-0.2368735	-0.1651695	-0.1872422	-0.2229081	-0.150706	-0.1774519	-0.2017861	-0.191447	-0.2053495	-0.2061831	-0.2113299	-0.2430199	-0.270332	-0.20313	-0.2095474	-0.1855732	-0.1871793	-0.210713	-0.1990231	-0.2222055	-0.2033013
L7C	-0.1970482	-0.1649039	-0.1499581	-0.1813317	-0.1731423	-0.1380094	-0.1663614	-0.1167948	-0.1052447	-0.1499056	-0.1438343	-0.1483397	-0.1389497	-0.1227927	-0.1419014	-0.1536508	-0.1388343	-0.2197728	-0.1706956	-0.1161377	-0.1543534	-0.2013404	-0.1857707	-0.2055662	-0.1868805	-0.1650384	-0.1997081	-0.1665921	-0.2154719	-0.2314593	-0.1909577	-0.2323383	-0.1372632	-0.1491314	-0.176073	-0.1503443	-0.1472667	-0.1647186	-0.1556396	-0.1790126	-0.1666463	-0.160568	-0.1502097	-0.1071426	-0.1286071	-0.1720727	-0.1896155	-0.2112985	-0.1683537
L8C	-0.1290895	-0.07970115	-0.07623733	-0.1218036	-0.1117214	-0.09463649	-0.06739252	-0.05989165	-0.05527613	-0.0890755	-0.03359665	0.01113247	-0.05916463	-0.06176686	-0.1237085	-0.09314225	-0.05987592	-0.07925551	-0.08377665	-0.04390947	-0.09167074	-0.1073978	-0.1354387	-0.1071024	-0.0609979	-0.07857742	-0.08435337	-0.09066235	-0.1158616	-0.0716288	-0.07922579	-0.1474869	-0.02689095	-0.01205872	-0.06195037	-0.02545264	-0.04951765	-0.06139636	-0.09957358	-0.1030741	-0.0717756	-0.06522895	-0.0757742	0.004459979	-0.0568892	-0.09078993	-0.1191559	-0.08826984	-0.04697484
L1D	-0.001579867	0.04489863	0.04084411	0.01155365	-0.001123736	0.03287487	0.04292554	0.0838151	0.1447151	0.09062216	0.0984079	0.1050612	0.05118665	0.09592974	0.04694163	0.06593149	0.08402657	0.0645998	0.08361587	0.06899161	0.05288535	0.02901258	-0.001880466	0.03183852	0.09833973	0.06380287	0.01441454	0.01110975	-0.0194827	-0.01742573	0.03736106	-0.05182628	0.02421881	0.03845683	0.02538099	0.02586334	0.06716532	0.068331	0.06588257	0.06197833	0.07117791	-0.001436561	0.03515729	0.04760748	0.07607829	0.07382908	0.04946697	0.09680706	0.1429605
L2D	0.08010836	0.1337767	0.1383328	0.06898986	0.08913142	0.07682629	0.05428522	0.07087031	0.07650647	0.01745019	0.02010486	0.00542118	0.02288011	0.03869801	0.0006780827	0.05108004	0.03937085	0.01527787	0.02179658	0.01613597	-0.01827682	-0.01189444	-0.002504369	0.04108529	0.1206204	0.0684009	0.0504806	0.05753408	0.01483048	0.001046836	0.009813003	-0.01661832	0.0598934	0.01371898	-0.0313352	-0.0151503	0.00261622	0.03969766	0.06068333	0.03868403	0.06516952	0.1084097	0.09546662	0.09994582	0.07682628	0.1319206	0.1603845	0.1150682	0.1084638
L3D	0.06271409	0.0484778	0.09172842	0.06335198	0.07308808	0.1043359	0.09112897	0.1062496	0.1556833	0.07826984	0.0591856	0.06426075	0.0007899363	0.004238031	0.02083887	-0.003093326	0.01241874	0.003587907	0.03193289	0.02879937	0.05443551	0.04631597	0.03292031	0.04313003	0.08057497	0.08065187	0.06475184	0.02681056	-0.06795177	-0.07143306	-0.01485669	-0.03779098	0.028892	-0.00397938	-0.005319818	-0.005840616	-0.03798497	-0.02934988	-0.06009088	-0.0704002	0.002642432	0.02021321	0.02894093	0.06928347	0.02937434	0.007236981	0.01301118	0.0167057	-0.003355471
L4D	-0.05733135	0.01627578	0.002478156	-0.02290807	-0.01621112	-0.03858092	-0.01650297	-0.03533205	-0.03488116	-0.08685774	-0.06840615	-0.04482174	-0.09073052	-0.05071129	-0.08086334	-0.07424153	-0.1095054	-0.1290545	-0.09696959	-0.09383258	-0.09279623	-0.08382558	-0.07659035	-0.07343761	-0.003981124	-0.05950367	-0.1256082	-0.1221024	-0.1593289	-0.1390685	-0.1410136	-0.190409	-0.09317197	-0.1002045	-0.1583083	-0.1301118	-0.1544163	-0.1527001	-0.144432	-0.1688535	-0.1095177	-0.07112373	-0.086662	-0.04610451	-0.04580916	-0.03585809	-0.03528836	-0.08328731	-0.04334673
L5D	-0.09952988	-0.08423453	-0.09479553	-0.1307043	-0.115589	-0.0814051	-0.1030269	-0.07795526	-0.056108	-0.12608	-0.1042101	-0.1068193	-0.1452115	-0.1030584	-0.1003513	-0.1071339	-0.06222824	-0.1177718	-0.1252884	-0.1038168	-0.105956	-0.1556222	-0.1610206	-0.1559455	-0.09774205	-0.08728416	-0.1145718	-0.1223611	-0.1700489	-0.164224	-0.1438256	-0.1619189	-0.1072597	-0.1255243	-0.136475	-0.1133799	-0.1592136	-0.1737906	-0.1758721	-0.1708528	-0.161122	-0.1158004	-0.1262967	-0.1094844	-0.1236631	-0.1080654	-0.09627228	-0.08777176	-0.1143097
L6D	-0.144266	-0.1156816	-0.1240213	-0.133303	-0.1322789	-0.0863719	-0.1011797	-0.07162356	-0.04275952	-0.1078819	-0.1169713	-0.102618	-0.1280636	-0.09911918	-0.1008004	-0.1268473	-0.08468717	-0.08020622	-0.1008004	-0.06428696	-0.05276477	-0.1262845	-0.1456012	-0.1411342	-0.08998427	-0.07887103	-0.08431842	-0.09868752	-0.1263632	-0.09975533	-0.1131213	-0.1607113	-0.063331	-0.08464348	-0.09718629	-0.0810346	-0.1468228	-0.144605	-0.123906	-0.1504107	-0.1480007	-0.1186561	-0.1120412	-0.08043865	-0.09709018	-0.1079815	-0.0970692	-0.09506641	-0.06267389
L7D	-0.05739601	-0.008185946	-0.009806009	-0.04854771	-0.06093149	-0.07991262	-0.06992485	-0.02749738	-0.004879412	-0.04389549	-0.0586648	-0.05676337	-0.09957358	-0.04691891	-0.06375917	-0.06008738	-0.070741	-0.08370674	-0.1056833	-0.07264069	-0.05105383	-0.04598392	-0.1000245	-0.1175271	-0.09405977	-0.0757445	-0.07601013	-0.0712251	-0.1241839	-0.1148969	-0.1371042	-0.0945561	-0.006202377	-0.06812129	-0.09667075	-0.09093324	-0.0928469	-0.06769312	-0.1037854	-0.1105994	-0.1033642	-0.09999126	-0.0818525	-0.06244669	-0.05496679	-0.1086176	-0.05834149	-0.1126215	-0.1151206
L8D	-0.04364034	-0.01684202	-0.06048933	-0.08128976	-0.03215309	-0.01409297	-0.0142957	0.0170727	0.02829081	-0.04345683	-0.004788535	-0.004757077	-0.01969591	0.03189968	-0.04288186	-0.01051381	0.04105732	-0.005325062	0.03095072	0.04021496	-0.003434115	0.003891997	-0.03536001	-0.01760049	0.003788885	0.009257253	-0.003371195	-0.02747641	-0.06020797	-0.03551555	-0.05617092	-0.09196435	-0.03433765	-0.02773156	-0.05162531	-0.0144093	-0.01789409	-0.03435163	-0.04152045	-0.04510835	-0.03175114	-0.005985669	-0.04667599	-0.03214435	-0.03458231	-0.06174939	-0.05263719	-0.04087382	-0.01230514
L9D	-0.04593499	0.001216358	0.03930793	-0.004283466	-0.01214261	0.01375568	-0.02142957	-0.01923104	0.0150367	-0.009204824	0.05194338	0.0500402	-0.02063789	-0.01486194	-0.02799371	-0.04448619	0.02228242	-0.01178959	-0.01420308	0.001787837	0.002147849	-0.001871723	-0.001716181	-0.0611849	0.01901258	0.006731908	-0.0275935	-0.07770185	-0.08219678	-0.0430007	-0.01288361	-0.06518874	0.008414889	0.008100313	0.02128102	0.03008563	0.02027787	0.02280497	0.01353897	-0.004290459	-0.0261849	0.01979727	-0.002347079	0.03142258	0.04508913	0.03125131	0.02518175	0.005062917	0.03020972
L1E	0.124619	0.1255977	0.0692992	0.06477281	0.06324712	0.08693464	0.01796924	0.03941105	0.1150437	0.06583888	0.0852202	0.02648724	0.01227368	0.05537225	0.03135268	0.05292031	0.001006639	0.0001590369	0.0421863	-0.002502627	-0.05006117	-0.0350367	-0.03253059	-0.03193813	0.05371548	-0.02080916	-0.09053827	-0.01448619	-0.03362635	-0.04134744	-0.04650996	-0.02101363	0.09097518	0.06135442	0.01432192	-0.004632996	-0.007065716	-0.00263544	-0.02196959	-0.005842359	0.02815798	0.04218979	0.002588258	0.01717931	0.003140505	0.01716707	0.04417161	0.02375568	0.01858441
L2E	0.1388221	0.1608948	0.1664505	0.09557322	0.0713352	0.09124781	0.1160259	0.1285285	0.1591961	0.1327106	0.0750367	0.0485512	0.06569731	0.1072562	0.1022562	0.1183764	0.1243481	0.09234009	0.1039899	0.1171583	0.08974834	0.06596469	0.07091751	0.07912443	0.1483223	0.1219311	0.08632471	0.0958546	0.06309332	0.07121112	0.06545962	0.03006117	0.08075672	0.09052953	0.05794477	0.04294652	0.07707095	0.0713387	0.06616742	0.06292905	0.05462076	0.1354858	0.1233485	0.1323366	0.08471164	0.09610451	0.1131772	0.1191769	0.09627927
L3E	0.1280759	0.1333869	0.1400175	0.1175323	0.09805313	0.1250192	0.1051922	0.1152587	0.1810958	0.1718315	0.1543709	0.1029692	0.02705698	0.07431143	0.06922404	0.102929	0.105367	0.08056449	0.1325009	0.1186351	0.107597	0.09124432	0.09539146	0.07658511	0.1334184	0.0761482	0.06751835	0.1049808	0.04228941	0.05008389	0.06293953	0.06321915	0.06942677	0.03554526	0.01792031	0.03331178	-0.02291332	-0.0105208	0.006913667	0.003005941	0.05419434	0.07619014	0.06141733	0.1053058	0.08786089	0.1007725	0.08356868	0.04602936	0.06994408
L4E	0.00300769	0.07741349	0.09276127	0.04909472	0.04674414	0.08211639	0.07834323	0.08572876	0.08728767	0.1086264	0.05427123	0.08604334	0.02242223	0.04958406	0.04341664	0.01294303	0.03670744	-0.00237854	0.03258301	0.03132995	0.06231038	0.0534079	0.03684026	0.04793429	0.08719852	0.08728416	0.051856	0.04397238	0.008671793	-0.04004194	-0.03742223	-0.06992136	-0.03114121	-0.04842363	-0.0428906	-0.03930968	-0.01164453	-0.03026215	-0.05276826	-0.02905278	-0.0155575	0.01983922	0.004091229	0.04864732	0.01852674	0.04125656	0.02797623	-0.006691717	0.01302866
L5E	-0.03725795	-0.01902132	-0.01562391	-0.05873296	0.01833799	0.05088955	0.03453512	0.0839584	0.137999	0.06129325	0.08266166	0.1116096	0.08845858	0.1021269	0.07998951	0.08606082	0.08822089	0.07571654	0.1132838	0.1104911	0.0872929	0.0948165	0.1052936	0.08941105	0.1079255	0.08194687	0.05945473	0.01953513	-0.03302691	-0.02598916	-0.05879937	-0.06707445	-0.01279448	-0.05382908	-0.0315589	0.031475	0.02073226	-0.004535126	-0.04867005	-0.04452114	0.04536875	0.05253408	0.0003180745	0.001074798	-0.03494232	-0.03806711	-0.08517476	-0.1560521	-0.1525236
L6E	0.1073191	0.122569	0.06157462	-0.01665851	-0.02310031	0.02335372	0.02190143	0.0642922	0.1176389	0.04123908	0.06195911	0.04156938	0.01327158	0.05799545	0.06967844	0.06942153	0.06144005	0.008780149	0.01917511	-0.01446522	0.0009751854	-0.03235407	-0.04834673	-0.08858441	-0.01880461	-0.04937959	-0.02155191	-0.001829781	-0.04168298	-0.01297274	-0.009680181	-0.03443027	0.03253932	0.02979028	0.006335197	0.02567634	0.009839217	0.0111482	-0.03585634	-0.06876966	-0.04793079	-0.000393217	-0.02822964	-0.0285582	-0.04834848	-0.06643307	-0.06656938	-0.08485843	-0.08958406
L7E	-0.006137717	0.04250961	0.03701154	0.02295177	-0.0103705	0.006791328	-0.00291157	0.0188116	0.07475184	0.0399301	0.04463125	0.01822614	0.03303041	0.02350402	-0.03189968	0.05142607	0.05304964	-0.01391122	0.01457358	0.05589304	0.07792555	0.02113946	-0.01384306	-0.0005837142	0.01875393	-0.002630198	-0.006377139	-0.006384131	-0.01275079	0.0287382	0.005010486	-0.02344285	0.06464872	0.05014156	0.07271234	0.07226669	0.04960503	0.02716008	0.01302516	-0.01944775	0.008605381	0.04868577	0.05109752	0.04925376	-0.00005592553	0.009257255	-0.02050157	-0.02935862	0.0159647
L8E	0.004606781	0.0227403	0.04445299	0.04389375	0.0151136	0.06793079	0.0460416	0.0767791	0.1215204	0.09436734	0.1329972	0.1446942	0.1198951	0.1714925	0.1567319	0.1455994	0.1169084	0.05164627	0.06822265	0.1004474	0.1237242	0.1218962	0.08012059	0.09444774	0.1290283	0.139287	0.06560992	0.08288885	0.03263719	0.09174939	0.08968892	0.01917336	0.08022545	0.07586858	0.07392695	0.08253233	0.04904578	0.03131597	0.00152569	0.01732786	0.05532681	0.06721077	0.0942625	0.1072143	0.08077246	0.06844635	0.08066061	0.060921	0.1136456
L9E	0.05457882	0.06047186	0.07508389	0.06071653	0.05360363	0.0700367	0.05162181	0.06429045	0.126475	0.07343936	0.117812	0.101101	0.04704474	0.03323663	0.01044565	0.02954911	0.08374869	0.04487417	0.02571304	0.08905977	0.0931038	0.02924502	0.02049458	-0.02977106	0.02139287	0.0194093	-0.00047885	-0.007715833	-0.02188046	0.01279273	0.02001048	-0.01237854	0.04684551	0.04707795	0.0492223	0.06385005	0.0002796219	0.01527787	0.0432244	0.04405802	0.04318071	0.07313002	0.04194163	0.09606256	0.09838867	0.05261971	0.03815624	0.0360049	0.05809682
L10E	0.005685077	0.0692188	0.046856	0.0437784	0.06981475	0.05358616	0.01197309	0.05560993	0.1102884	0.05996854	0.07094198	0.0500769	0.0254806	0.08312303	0.04498777	0.0320325	0.04139637	-0.01416463	0.02020273	0.04245369	0.03903705	0.01287836	0.00008738345	-0.04102936	-0.003306536	0.04466795	0.02621111	-0.01295002	-0.05216358	-0.006092275	0.01230863	-0.01577071	0.04141035	0.01842362	0.02851276	0.04497728	0.0521863	0.03642258	0.03211639	0.01712863	-0.00928172	0.07448095	0.08956484	0.1399738	0.06294303	0.07180356	0.03394792	0.01558371	0.05341663
L1F	0.1303495	0.1597116	0.1296994	0.1082436	0.1063125	0.06607306	0.04718455	0.06411744	0.1589916	0.1569976	0.1104789	0.09405103	0.05123209	0.1229028	0.1241838	0.1288518	0.1289671	0.1061832	0.1393167	0.1085285	0.05676512	0.08524817	0.1131178	0.1533887	0.1801992	0.1221269	0.1001748	0.1175725	0.06286438	0.08171444	0.09683327	0.0886246	0.1670744	0.1380042	0.1114068	0.07170394	0.1054841	0.1433292	0.1334097	0.09882559	0.1321024	0.1685949	0.140561	0.1556029	0.1226791	0.1521112	0.1660958	0.1324974	0.101129
L2F	0.2011115	0.2112129	0.2000559	0.1959035	0.1217756	0.160332	0.1409612	0.1645509	0.2254579	0.2066393	0.2429221	0.1843674	0.1544617	0.1459018	0.1512129	0.1642433	0.1690807	0.1306082	0.147216	0.1488238	0.1443621	0.1276354	0.1500926	0.1686683	0.1987906	0.1655732	0.1130269	0.08480077	0.08467494	0.1164103	0.1165711	0.1074729	0.1462583	0.1206292	0.08824887	0.1316795	0.11241	0.0905173	0.08990737	0.122424	0.1650035	0.1694303	0.1323646	0.1792205	0.1532995	0.1605942	0.1589217	0.09342188	0.1176599
L3F	0.189654	0.204841	0.2327578	0.1444128	0.1456257	0.1878242	0.1564593	0.1955068	0.2201118	0.1903548	0.1939287	0.1873191	0.1378329	0.1789619	0.1960101	0.1863369	0.1803792	0.1621741	0.1988937	0.2014383	0.1675411	0.1624904	0.1640126	0.1844757	0.25374	0.2412688	0.1943062	0.1728853	0.1389007	0.1408598	0.1085145	0.09786088	0.1517581	0.1534254	0.1384114	0.1069311	0.09469067	0.08581964	0.09248864	0.06733659	0.152756	0.2050612	0.1726337	0.1776372	0.1660311	0.1851992	0.1712146	0.1627001	0.1708633
L4F	0.1814925	0.2030898	0.1945386	0.1080566	0.08799545	0.1115921	0.1339374	0.1362443	0.2575288	0.2149039	0.1597326	0.1446907	0.1474345	0.2159193	0.2484219	0.2578696	0.2126127	0.1589269	0.1944757	0.2152866	0.1955138	0.1623051	0.1391594	0.1914488	0.2370622	0.2744023	0.2061674	0.1872457	0.2051276	0.2356414	0.2421688	0.1692118	0.1784481	0.1760189	0.1650018	0.1153495	0.1270447	0.1168228	0.1591978	0.177791	0.1752499	0.2334848	0.1853827	0.2260486	0.2254928	0.216073	0.266475	0.2176022	0.1937924
L5F	0.1183258	0.1307322	0.1919731	0.1838413	0.1653565	0.144432	0.1659437	0.1775585	0.2262898	0.1419346	0.1150944	0.1429727	0.1341943	0.1292887	0.1282821	0.1738588	0.1660643	0.1641367	0.2003565	0.2152237	0.2512006	0.2141471	0.1724764	0.1139934	0.1414785	0.140028	0.1325795	0.1666672	0.1284236	0.1461744	0.1548235	0.1222614	0.1712408	0.1513037	0.1189951	0.1217651	0.1645002	0.1598724	0.1441873	0.1448008	0.1912129	0.2054107	0.1914034	0.2227753	0.2092363	0.1749074	0.2059769	0.2330916	0.250166
L6F	0.1561342	0.1867319	0.2063929	0.1990545	0.2357445	0.2880164	0.3103495	0.3239969	0.336094	0.2876442	0.2494198	0.2091681	0.1865484	0.1869416	0.1772545	0.1915432	0.1973366	0.1819206	0.2122195	0.1800507	0.2260975	0.1919416	0.1393132	0.1405575	0.1674816	0.1398252	0.09658861	0.1027508	0.1008913	0.1159629	0.1498707	0.1480566	0.1951573	0.1768455	0.1459175	0.1672737	0.1221111	0.1549773	0.1510136	0.1420587	0.1562006	0.1935005	0.193691	0.2074117	0.1786316	0.1812496	0.1528329	0.1743936	0.2088902
L7F	0.1304194	0.1569469	0.1426022	0.1348602	0.1462408	0.1545142	0.09947919	0.1476809	0.1995928	0.1327455	0.1863754	0.1891821	0.1400507	0.1379098	0.107071	0.08385005	0.1614785	0.1531423	0.185339	0.2066865	0.1871164	0.1690633	0.1259559	0.1073034	0.1444198	0.1265641	0.1048008	0.09751486	0.06060294	0.1275183	0.09576721	0.1098532	0.163546	0.1818577	0.1789986	0.1984831	0.1137085	0.0663754	0.04224397	0.04958756	0.07302691	0.1660975	0.1618525	0.2164068	0.212438	0.1500175	0.1614436	0.1278661	0.1693936
L8F	0.07658861	0.1274921	0.1249878	0.09477804	0.1432646	0.1589392	0.1135931	0.1115764	0.1198759	0.1152744	0.1156624	0.1350052	0.08292206	0.07767039	0.07327508	0.05175813	0.121073	0.09575323	0.1285739	0.1343062	0.1115624	0.1070902	0.08434114	0.03994058	0.07050681	0.06449843	0.03749039	0.04887452	0.02699406	0.1059123	0.1204474	0.04833974	0.1288308	0.1660521	0.1438273	0.1425743	0.1004247	0.09755156	0.0575498	0.06341838	0.05669696	0.141475	0.1302831	0.1628958	0.1158249	0.1168752	0.08281545	0.08881685	0.1605453
L1G	0.06946522	0.08352848	0.09779447	0.07718803	0.06865257	0.02406676	-0.04754281	0.01269311	0.08545263	0.05712513	0.08126354	0.08579867	0.08235232	0.1571199	0.127389	0.1330339	0.1610049	0.1225446	0.141094	0.1400786	0.09278574	0.07604684	0.1364768	0.1558721	0.1895037	0.1461709	0.08906326	0.128726	0.0917791	0.1214977	0.1136001	0.1176984	0.204453	0.2200332	0.1536648	0.1422929	0.1632908	0.1558633	0.1283625	0.1106064	0.1392904	0.142008	0.09047011	0.1564907	0.1293551	0.1553058	0.1834062	0.1114191	0.09142083
L2G	0.2359717	0.2786736	0.2427543	0.2204928	0.2208406	0.2069643	0.1340091	0.1871286	0.2400629	0.2022999	0.2149021	0.1964383	0.1613439	0.1972999	0.2061901	0.2300227	0.2189357	0.209827	0.2492293	0.2036438	0.191489	0.2248357	0.2559927	0.2661604	0.274446	0.2572108	0.2669766	0.2464278	0.1756501	0.1869242	0.218137	0.2046155	0.2584096	0.2804369	0.2564068	0.2550437	0.2453023	0.2593638	0.2680986	0.2488833	0.2585128	0.2664033	0.2240003	0.2631545	0.2626197	0.2892048	0.2385879	0.2158965	0.2002324
L3G	0.2184691	0.1968507	0.1883712	0.2191908	0.2607183	0.2374362	0.2124677	0.2189968	0.2618822	0.2722387	0.234806	0.1921024	0.1805785	0.2156763	0.2151066	0.2232401	0.243539	0.2401573	0.2666638	0.2383729	0.2222824	0.2265292	0.2848444	0.2444023	0.306863	0.3080986	0.2866655	0.2965851	0.2556029	0.2409332	0.2840772	0.2659018	0.3074747	0.2830392	0.2486281	0.2506536	0.2131073	0.2174974	0.2102796	0.212992	0.2806309	0.3233712	0.2550943	0.3085337	0.2403058	0.2514558	0.2480531	0.2022842	0.2070203
L4G	0.1791769	0.2150524	0.199425	0.135	0.1388623	0.1394792	0.1404684	0.1672317	0.2277333	0.1879465	0.1995911	0.1740108	0.147791	0.1495194	0.1559175	0.1575428	0.1582296	0.1708528	0.2342503	0.195935	0.2122667	0.1868543	0.1986945	0.1918385	0.2309787	0.2329605	0.1804264	0.1903548	0.1326232	0.1167354	0.1522335	0.1243971	0.1777438	0.1693499	0.1405295	0.1418368	0.1265501	0.1025883	0.1317651	0.1158127	0.1614733	0.1732768	0.1588186	0.1588867	0.1434149	0.1663911	0.1719713	0.1818053	0.1853705
L5G	0.1245648	0.1895823	0.2176617	0.2539322	0.3093499	0.331641	0.325159	0.3326337	0.3442765	0.2645124	0.2658301	0.2068543	0.183338	0.1799511	0.139114	0.1928382	0.2292852	0.1762933	0.2141996	0.2181912	0.2265851	0.1676861	0.1368525	0.1095771	0.162043	0.1254911	0.1025673	0.1084044	0.06813876	0.1025568	0.1557253	0.1768263	0.2024065	0.1550612	0.1252726	0.1270517	0.1302953	0.1869102	0.179993	0.1711849	0.2080147	0.2350594	0.2016952	0.2167442	0.1615537	0.110893	0.1424659	0.1949808	0.2203478
L6G	0.1315152	0.1651765	0.1876861	0.2255907	0.2678469	0.302583	0.2934166	0.3366655	0.3626424	0.2879814	0.2084918	0.2249913	0.1801468	0.2122737	0.186634	0.1812793	0.2335896	0.2057497	0.2214348	0.2140196	0.2025446	0.1809734	0.1482488	0.131482	0.1604142	0.1449511	0.1105907	0.0904072	0.06134918	0.1410486	0.2053618	0.1894512	0.2267302	0.1668927	0.1597274	0.1655208	0.1463667	0.1586945	0.1388029	0.1062723	0.1574956	0.249785	0.2041437	0.1952272	0.1616533	0.1296644	0.1289934	0.1500856	0.229647
L7G	0.1637295	0.2079762	0.159958	0.1730304	0.1689304	0.1622754	0.1654282	0.2104299	0.2317773	0.1900489	0.1977822	0.1951293	0.1157864	0.1386788	0.1126756	0.1317704	0.1610503	0.125014	0.1524432	0.1749546	0.1783869	0.1181685	0.1056571	0.1153006	0.1535302	0.1305592	0.08146626	0.0934411	0.0819923	0.1013911	0.105727	0.08393918	0.1699353	0.167438	0.1252289	0.1811587	0.1703303	0.1817948	0.1372597	0.1291786	0.1386788	0.213532	0.1833065	0.2108161	0.229785	0.2090143	0.1744687	0.1729098	0.1934568
L1H	0.2206554	0.3109577	0.3327071	0.3217843	0.3068263	0.2674519	0.2480287	0.2976844	0.3215589	0.282597	0.3067389	0.3347693	0.312029	0.3540213	0.330346	0.3376582	0.3654754	0.3433572	0.3767441	0.3652814	0.4048497	0.4611604	0.5046714	0.4479465	0.4080916	0.3639514	0.4095753	0.4217564	0.3619346	0.3481842	0.3446295	0.337618	0.5051223	0.5100192	0.4786089	0.4818682	0.4883345	0.4552656	0.4349039	0.4505627	0.4372335	0.4194285	0.4267476	0.4553967	0.4363212	0.439841	0.4224974	0.3593044	0.3394809
L2H	0.3076739	0.3451014	0.3391734	0.3320063	0.3256361	0.3327787	0.2901765	0.3053233	0.3589794	0.3240213	0.3577263	0.3595596	0.3269172	0.2766515	0.2830199	0.3039689	0.3225917	0.3198654	0.3637906	0.3484201	0.3623593	0.3639269	0.4026756	0.3804229	0.3595718	0.3263614	0.3355383	0.3935879	0.3322527	0.28741	0.3035949	0.3182017	0.4121478	0.3750087	0.3635302	0.3174642	0.2902429	0.2977158	0.3480846	0.3767931	0.3619591	0.3459664	0.3543796	0.3906938	0.3535442	0.3454421	0.3190825	0.2715135	0.245949
L3H	0.2046505	0.235713	0.2307375	0.1721688	0.1891594	0.1877805	0.1639112	0.1743149	0.2314767	0.1940633	0.2358651	0.1427683	0.09439881	0.1231405	0.1458546	0.1535809	0.1922475	0.1767843	0.2028644	0.2033555	0.1953495	0.1764785	0.1691105	0.1710503	0.2185477	0.2216131	0.1719818	0.1722195	0.1159734	0.1750804	0.1401503	0.09279972	0.1685862	0.1645159	0.1797239	0.1559437	0.1180671	0.1262775	0.1155208	0.1080199	0.1152761	0.179612	0.1794775	0.2159664	0.1832558	0.1834341	0.1827298	0.1677036	0.1689986
L4H	0.2254055	0.2729395	0.2899179	0.2975096	0.3164366	0.3241716	0.3273715	0.3522981	0.3577683	0.3017826	0.317396	0.2702552	0.2320727	0.2114803	0.1890982	0.2132629	0.2820255	0.2753408	0.2608476	0.2819783	0.3277106	0.2802289	0.2426424	0.2453495	0.2900664	0.3520255	0.3146836	0.2534271	0.2301258	0.1898462	0.2319102	0.2298934	0.2664278	0.2695404	0.2748147	0.3108476	0.3150175	0.2830374	0.2269294	0.2508179	0.2667616	0.2950559	0.3069346	0.3645212	0.3880968	0.3567372	0.3076826	0.3280846	0.3875341
L5H	0.2271479	0.2702394	0.279432	0.264072	0.245762	0.3144495	0.2725953	0.2799615	0.2902621	0.2077735	0.2309822	0.2498584	0.1778626	0.1938029	0.1532856	0.181814	0.2436298	0.207258	0.2201468	0.2180986	0.2259367	0.1930549	0.1651433	0.1574257	0.2240161	0.2145142	0.1758791	0.1757357	0.1503618	0.1918508	0.1811954	0.1267704	0.2152639	0.2350559	0.2100717	0.2223436	0.2377088	0.2088605	0.1737504	0.1636683	0.1754142	0.2376844	0.2512006	0.3041891	0.2455191	0.2580321	0.2241664	0.2325218	0.2848497
Z1Z	0.1311465	0.1030549	0.121073	0.1055837	0.05580916	0.07501922	0.05930094	0.05600664	0.07245718	0.05726669	0.08365082	0.08920482	0.09502971	0.1655627	0.1608092	0.1309822	0.1372684	0.1053023	0.1149493	0.1095334	0.07047361	0.07677211	0.06219155	0.09345509	0.1197815	0.09829954	0.05864209	0.06649773	0.06444774	0.07136317	0.07621286	0.08711638	0.1219748	0.09477805	0.1037819	0.09329081	0.07768437	0.1111779	0.1082768	0.08945648	0.1350245	0.1202901	0.1281807	0.1240842	0.09931144	0.07702551	0.106073	0.108885	0.1130951
Z2Z	0.1658826	0.179827	0.1219871	0.1205103	0.100367	0.1368036	0.1138448	0.1162041	0.1008161	0.07297448	0.09594722	0.1158756	0.1170605	0.1656239	0.1447885	0.1646819	0.1540633	0.1235582	0.1750821	0.1844268	0.1103408	0.128144	0.1314558	0.1496609	0.1773663	0.133518	0.1563457	0.1683642	0.1108965	0.1504421	0.1231807	0.07955085	0.1567844	0.1578871	0.1379692	0.08849179	0.1026127	0.0948095	0.1195631	0.1246015	0.07725621	0.1052779	0.05817546	0.0806239	0.1004789	0.110582	0.1451416	0.1381125	0.135755
Z3Z	0.05595596	0.0979238	0.109273	0.04936386	0.03527438	0.02198881	0.003463823	0.03476232	0.05531632	-0.02972911	0.004092973	-0.03010311	-0.02793953	0.06376791	0.06863509	0.05361936	0.02587906	0.0093359	0.03794477	0.02472911	0.01519224	0.007612719	0.02467669	0.005578467	0.04434289	0.04228242	-0.02700804	-0.01187697	0.03748339	0.02785215	0.01415414	0.05420483	0.107438	0.08351975	0.06610625	0.04875393	0.06965746	0.04011185	0.04946872	0.05236456	0.05691891	0.08132646	0.06697309	0.08061167	0.08899511	0.09889899	0.1002132	0.07167773	0.06894268
Z4Z	0.06460853	0.08665851	0.08485844	-0.01017476	0.009222298	0.01886403	0.02580916	0.07033379	0.06590354	-0.0432576	0.009683678	0.0188885	0.03302866	0.07788535	0.07379587	0.05456659	0.04722125	0.04705872	0.06898112	0.06016602	0.02023069	0.00588256	0.04471339	0.05773331	0.05768437	0.04573226	0.05887976	0.09702901	0.05706571	0.06854597	0.05133869	0.0425166	0.1190248	0.1061063	0.1289357	0.1215362	0.09977455	0.09824886	0.09584586	0.09657113	0.04414366	0.09223872	0.05991961	0.08849004	0.1181632	0.09145578	0.1345159	0.131828	0.0750332
Z5Z	0.04730863	0.03497204	0.03670395	-0.006609574	-0.03904229	0.002207269	0.02204648	0.04899685	0.01924852	-0.02226494	0.02051905	-0.002179308	-0.01947221	0.005996152	0.03265117	0.02655715	0.03121635	0.0005487579	-0.0007899338	0.005714785	0.01056973	0.006733659	0.02425551	0.03443027	0.05993009	0.04940929	0.04052255	0.06408249	-0.01079517	-0.01171094	0.01617616	0.01577595	0.07361936	0.05077246	0.02639636	0.05724223	0.05824187	0.06269486	0.08056973	0.05069906	0.03228242	0.06008214	0.08459804	0.1482331	0.1231982	0.1231929	0.132251	0.08624956	0.09439532
Z6Z	-0.0711115	-0.06002446	-0.04467144	-0.07956135	-0.07526564	-0.05662356	-0.07283467	-0.04578644	-0.02522195	-0.06873995	-0.08752709	-0.09290633	-0.08561167	-0.04443551	-0.02583362	-0.06229291	-0.0503303	-0.07519399	-0.05402656	-0.08159036	-0.05256554	-0.06286788	-0.02900384	-0.06956658	-0.04660084	0.003241872	0.007759524	0.005548759	-0.01666026	-0.02381161	-0.0416323	-0.06696085	0.02110801	0.01170744	-0.0130776	-0.01371898	-0.03786089	-0.01105383	0.01106431	-0.01371199	-0.02387102	0.01347081	-0.003379937	0.02225795	0.01545788	0.02675463	0.03594023	0.02474834	0.01197833
Z7Z	-0.1287015	-0.09699755	-0.1182698	-0.1613632	-0.150589	-0.08898637	-0.1193901	-0.08166899	-0.09952464	-0.1623296	-0.1528119	-0.1234743	-0.1191664	-0.1033992	-0.1534691	-0.09351276	-0.08118665	-0.1127158	-0.1158039	-0.1093866	-0.08716008	-0.08963649	-0.08545963	-0.1098252	-0.09276651	-0.07525515	-0.115568	-0.07254457	-0.09255854	-0.07951066	-0.08302516	-0.11651	-0.05181055	-0.06695211	-0.1010818	-0.06007864	-0.05457358	-0.02464523	-0.07886753	-0.05123558	-0.0209612	-0.01269486	-0.0497029	-0.03130898	-0.04646627	-0.005429921	0.002853898	-0.02215659	-0.007930795
Z8Z	-0.1502936	-0.1345404	-0.1548008	-0.1606781	-0.1646714	-0.1560259	-0.169993	-0.1100751	-0.1074048	-0.2060066	-0.1815694	-0.1654526	-0.1805872	-0.1762933	-0.1673611	-0.1320954	-0.1199948	-0.1630846	-0.1595159	-0.1220028	-0.1235774	-0.1563859	-0.1442275	-0.1549336	-0.1151119	-0.1297448	-0.1470605	-0.1265257	-0.1674362	-0.2017354	-0.1807113	-0.1800734	-0.1180758	-0.1423803	-0.1509507	-0.1306956	-0.08480951	-0.08394966	-0.1101346	-0.1219643	-0.1066795	-0.02956658	-0.09796575	-0.05799371	-0.08223698	-0.09628277	-0.05372597	-0.109245	-0.1143237
Z9Z	-0.2039619	-0.1729937	-0.2072195	-0.2133345	-0.2013841	-0.2261587	-0.2266288	-0.1993796	-0.2069154	-0.2561587	-0.2229832	-0.2063771	-0.2105505	-0.1729325	-0.1798777	-0.1626354	-0.1609909	-0.2103722	-0.1980654	-0.165935	-0.1433729	-0.1748095	-0.1870063	-0.1882821	-0.1883083	-0.1937452	-0.230589	-0.2020675	-0.1787102	-0.1655785	-0.1681597	-0.194224	-0.1495841	-0.177943	-0.1861552	-0.1564453	-0.1903146	-0.1592031	-0.2057655	-0.1891297	-0.1786351	-0.1445124	-0.1561831	-0.1560329	-0.1839269	-0.147202	-0.1427141	-0.1660853	-0.1684533
Z10Z	-0.2655453	-0.2537312	-0.2486473	-0.290194	-0.2686718	-0.2283537	-0.2228574	-0.2193289	-0.1951695	-0.257223	-0.2715012	-0.2014173	-0.2171776	-0.2167162	-0.239633	-0.2249056	-0.2497746	-0.2783572	-0.2754159	-0.231073	-0.2149511	-0.2291454	-0.2563002	-0.2702464	-0.2647955	-0.227583	-0.2653705	-0.2433065	-0.2521688	-0.2600856	-0.281863	-0.3101905	-0.2525184	-0.2767022	-0.2771216	-0.2605348	-0.2794145	-0.2942503	-0.2885267	-0.3010451	-0.3445037	-0.2998864	-0.2699965	-0.2511307	-0.2711849	-0.2831895	-0.2913037	-0.3184988	-0.3079815
Z1R	0.1527875	0.117583	0.1008144	0.07769836	0.05593673	0.02280496	0.05377141	0.01013981	-0.02666026	0.04693289	0.04130723	0.103497	0.1367826	0.1317774	0.1992765	0.1699056	0.1291244	0.1672125	0.1249738	0.1174152	0.1241734	0.1271304	0.08887451	0.1264925	0.103525	0.1453058	0.1403792	0.1113789	0.1345474	0.1017983	0.09479727	0.0650699	-0.05170919	0.05860888	0.1032786	0.08371374	0.1000804	0.06381161	0.09132122	0.1318822	0.1134865	0.004788534	0.0907008	0.1432279	0.1407567	0.1366236	0.1117407	0.1290458	0.09313876
Z2R	0.1728696	0.1362548	0.1071181	0.1288134	0.1212933	0.09812828	0.1220989	0.06395666	0.02349354	0.0805907	0.08951591	0.09878713	0.1351311	0.1141856	0.1453967	0.1435827	0.1202377	0.146461	0.1296942	0.09410346	0.0859612	0.1036211	0.1201643	0.1253286	0.07205348	0.09334848	0.09683328	0.1031073	0.1304754	0.1153285	0.1194722	0.1320675	0.05984271	0.1251241	0.1876302	0.1376127	0.142396	0.1589427	0.1719364	0.1818315	0.1561517	0.09842013	0.130388	0.1337155	0.1604771	0.1323978	0.1477176	0.1443673	0.112389
Z3R	0.1529203	0.09942153	0.09063439	0.123179	0.1276389	0.09337295	0.08304614	0.0258878	0.004662701	0.08239601	0.0915519	0.07911395	0.0988116	0.09916987	0.1168403	0.1087102	0.1009909	0.1408826	0.1196907	0.1281405	0.08299546	0.08145404	0.1095701	0.111468	0.07736281	0.08510486	0.1137662	0.1128521	0.1365204	0.1156152	0.110519	0.1275026	0.08461202	0.1156029	0.1774502	0.1331318	0.1366952	0.1296697	0.1256134	0.155367	0.1555418	0.1310835	0.1317249	0.09818769	0.1262111	0.1364558	0.1131737	0.1253653	0.07271233
Z4R	0.08512932	0.03184376	0.03252709	0.05917337	0.05646802	0.0118525	0.0318123	-0.01138238	-0.05267739	0.01027787	-0.003460327	-0.02648899	-0.007957007	-0.00296749	0.04275253	0.03381685	0.0509245	0.08269486	0.06466446	0.04015205	0.03599266	0.05395491	0.04971513	0.06276302	0.0146662	0.04154142	0.06267564	0.06238728	0.1259595	0.1163107	0.1102866	0.09811605	0.07817196	0.1248829	0.1409822	0.09966096	0.1220011	0.106115	0.1030619	0.133511	0.124072	0.07709193	0.1012356	0.08346382	0.0978137	0.1030094	0.1038868	0.1365257	0.1031492
Z5R	0.04249039	0.02165676	-0.02366305	0.01023244	0.01961901	-0.01458931	-0.002149598	-0.03264593	-0.07422405	-0.02128976	-0.01605033	-0.009265993	0.02222824	-0.02649948	0.02543516	0.03167948	0.0009279965	0.05446173	0.02119539	0.0009157648	-0.01497903	-0.0003372929	0.03376791	0.03445124	-0.02754806	-0.01248864	0.04741349	0.0504072	0.07845509	0.0302569	0.03312478	0.08924502	0.03488116	0.04637364	0.06488291	0.03855645	0.06563789	0.0440353	0.0587749	0.07213737	0.07888151	0.05188396	0.07683502	0.02699406	0.05234009	0.05039846	0.06283992	0.09302691	0.0704439
Z6R	-0.003792379	-0.05824187	-0.06867528	-0.02682279	-0.02430444	-0.06795701	-0.0518123	-0.09251136	-0.1375026	-0.05858266	-0.04954387	-0.07395666	-0.05983048	-0.08661482	-0.07646278	-0.04490038	-0.0253338	-0.0008196425	-0.01952115	-0.0386316	-0.04258301	-0.04036875	-0.02503845	-0.002088431	-0.03722125	-0.01398986	0.003864035	-0.005106605	0.04387277	0.02127753	-0.0008528471	0.02131947	-0.01128976	0.004145403	0.02985495	0.01790633	0.04975882	0.02160608	0.03704649	0.06904055	0.03233834	0.03541594	0.0334411	-0.008724225	0.02053827	0.02728591	0.01945124	0.04804439	0.03547186
Z7R	-0.103518	-0.1405662	-0.1334533	-0.09325061	-0.09548934	-0.1355557	-0.1008039	-0.1536788	-0.1808983	-0.1233013	-0.13036	-0.1484166	-0.1138518	-0.13187	-0.1027193	-0.09808633	-0.0844862	-0.05619538	-0.08925201	-0.119273	-0.07801468	-0.06534604	-0.07101188	-0.07698532	-0.09295701	-0.05908074	-0.0524799	-0.03896714	-0.01681754	-0.06762495	-0.08297798	-0.03003845	-0.09579518	-0.06582139	-0.03231038	-0.05114995	-0.06282418	-0.04984446	-0.02944775	-0.01700105	-0.04516952	-0.06929395	-0.07094722	-0.06984097	-0.02257427	-0.02978504	-0.02005592	-0.03443551	-0.05002272
Z8R	-0.1109927	-0.1560538	-0.1413841	-0.1288763	-0.118317	-0.1583834	-0.1533764	-0.1922737	-0.223698	-0.1518612	-0.1581964	-0.14608	-0.1299685	-0.1632349	-0.1104981	-0.12	-0.09898287	-0.07583887	-0.1260573	-0.1552552	-0.1388361	-0.1139549	-0.1257777	-0.1098899	-0.148144	-0.1258336	-0.1007253	-0.1000594	-0.06678084	-0.09654142	-0.1027857	-0.06142083	-0.1166463	-0.0993394	-0.06639112	-0.1093446	-0.08762495	-0.0735582	-0.07188569	-0.07328731	-0.08824886	-0.09313177	-0.06858966	-0.124259	-0.1031807	-0.1171846	-0.09458406	-0.05545439	-0.08122684
Z9R	-0.1650489	-0.196517	-0.2072946	-0.1819906	-0.1744075	-0.1993429	-0.165554	-0.2048287	-0.2095264	-0.1327298	-0.1389252	-0.1563177	-0.1285931	-0.1762199	-0.1419609	-0.1280549	-0.1117284	-0.07004019	-0.1234568	-0.1791069	-0.1551835	-0.1319311	-0.1159629	-0.1033555	-0.1653775	-0.1424502	-0.120575	-0.1401171	-0.1251398	-0.1526983	-0.136884	-0.1136578	-0.193705	-0.1617931	-0.1361167	-0.1537312	-0.1201783	-0.1381108	-0.1306379	-0.121288	-0.1411797	-0.1706886	-0.171468	-0.1744512	-0.1680164	-0.1979063	-0.1751555	-0.1698445	-0.1585599
Z10R	-0.2176057	-0.2234498	-0.2116777	-0.1737452	-0.1689532	-0.185914	-0.1615554	-0.1958965	-0.2524275	-0.168359	-0.1911202	-0.1949913	-0.1497693	-0.1945421	-0.2150524	-0.2051922	-0.1883834	-0.1467581	-0.1708878	-0.2060154	-0.1965729	-0.172375	-0.1737889	-0.1752185	-0.1887941	-0.1722212	-0.1738361	-0.1865799	-0.1664278	-0.1868735	-0.201094	-0.1927211	-0.2456239	-0.2510521	-0.2242485	-0.2220325	-0.1908319	-0.1931964	-0.1871286	-0.1870482	-0.1922317	-0.2420011	-0.215208	-0.2345578	-0.2445526	-0.2728661	-0.3034795	-0.2840965	-0.2868822
Z11R	-0.1731772	-0.2163579	-0.2125952	-0.1928452	-0.170561	-0.2160468	-0.1950734	-0.2271111	-0.2532384	-0.1827665	-0.1600629	-0.1441402	-0.1538798	-0.2127718	-0.1994687	-0.2058092	-0.191122	-0.1482995	-0.1812024	-0.1862793	-0.2162076	-0.2134533	-0.1984516	-0.1780234	-0.2185215	-0.2030024	-0.1864855	-0.2045142	-0.1833485	-0.2037452	-0.2038151	-0.1821566	-0.253158	-0.253532	-0.2121024	-0.2290528	-0.2269049	-0.2410765	-0.2328102	-0.1899668	-0.2299738	-0.2499598	-0.2424764	-0.2618332	-0.2489112	-0.2743848	-0.2641192	-0.2510328	-0.2752307
Z12R	-0.1932331	-0.2238361	-0.2067896	-0.1519119	-0.1443289	-0.1713701	-0.1550297	-0.1880968	-0.2214505	-0.1414173	-0.1619451	-0.1766148	-0.1441209	-0.1725883	-0.1628574	-0.1802779	-0.1573576	-0.1233572	-0.1704544	-0.1799703	-0.1418787	-0.1540196	-0.1592817	-0.1386508	-0.1893796	-0.1771111	-0.1711709	-0.1740178	-0.1415781	-0.1751031	-0.1865362	-0.1487347	-0.2272754	-0.2311709	-0.196856	-0.1836228	-0.1676617	-0.1906903	-0.1756012	-0.1662845	-0.1958651	-0.215395	-0.1730898	-0.1989881	-0.1832593	-0.2249318	-0.2611779	-0.2274449	-0.2051223
Z13R	-0.1343761	-0.1510958	-0.1464348	-0.0938186	-0.1036438	-0.1497903	-0.1273611	-0.1693394	-0.180942	-0.1329343	-0.1111167	-0.08848305	-0.09055051	-0.1260905	-0.1122737	-0.1233293	-0.1272108	-0.08580741	-0.1166183	-0.141267	-0.1316201	-0.1286333	-0.1160521	-0.1247134	-0.1591629	-0.1485372	-0.1200175	-0.09164278	-0.09456484	-0.1023453	-0.100014	-0.07317022	-0.1596924	-0.1464366	-0.1167162	-0.140194	-0.1053338	-0.1159105	-0.1075428	-0.07584062	-0.09883083	-0.1427421	-0.1419154	-0.1499581	-0.1439846	-0.1717878	-0.1858127	-0.1413195	-0.1484027
Z14R	-0.1172912	-0.1376756	-0.09701328	-0.0727036	-0.08936561	-0.1172317	-0.09921356	-0.1216655	-0.1196522	-0.04585809	-0.0583712	-0.06235057	-0.04697134	-0.102992	-0.10126	-0.1036788	-0.1109752	-0.07920657	-0.09408074	-0.1088483	-0.07049982	-0.06689969	-0.07859664	-0.0950367	-0.1401538	-0.09535128	-0.10482	-0.1218228	-0.06994058	-0.07973436	-0.08470465	-0.05887452	-0.1232768	-0.135166	-0.08542992	-0.09988465	-0.05643131	-0.06212688	-0.07026914	-0.06465921	-0.09394268	-0.121655	-0.1096452	-0.1447256	-0.1389007	-0.1449196	-0.1545177	-0.138726	-0.1231545
Z15R	-0.07210241	-0.08033554	-0.09648724	-0.03552779	-0.01963649	-0.07563789	-0.0614086	-0.08375743	-0.08768962	-0.02713387	-0.04254282	-0.04497029	-0.03196085	-0.08985844	-0.0802639	-0.1050594	-0.08467143	-0.03039147	-0.07498427	-0.09480426	-0.08471688	-0.06943551	-0.05244145	-0.04035652	-0.0682104	-0.06266865	-0.05689619	-0.07332576	-0.04365781	-0.05363684	-0.02854596	-0.002146103	-0.05367179	-0.05120238	-0.03526389	-0.05867879	-0.05465746	-0.05295701	-0.04476931	-0.03187697	-0.05934464	-0.08449842	-0.08375743	-0.1068525	-0.05909996	-0.07839741	-0.116267	-0.09952289	-0.08317197
Z16R	-0.04035302	-0.03997728	0.003019922	0.03736456	0.04401783	0.009741348	0.02445124	0.01225096	-0.006662005	0.05720901	0.03018525	0.04831528	0.04834149	-0.005386227	-0.01281195	-0.04155365	-0.03227893	0.01993534	-0.007132122	-0.057036	-0.04149074	-0.02124607	-0.006104508	0.01524292	-0.0009000369	-0.003968893	-0.005950718	-0.05257777	-0.01112898	0.01931143	0.01993009	0.03447046	-0.02291332	0.00407375	0.03289934	0.04100489	0.05667773	0.06471863	0.05391471	0.05715484	0.04880112	0.002041242	0.03048585	0.00175463	-0.01288536	0.004480953	-0.01427822	0.005450893	0.03380636
Z17R	0.005943727	-0.002635445	0.01840091	0.0652237	0.05492659	0.02790458	0.02020971	0.01166026	-0.006081792	0.06063614	0.04384306	0.02926948	0.03520622	-0.01675987	-0.03441279	-0.03237504	-0.01514505	0.02925726	-0.007341836	-0.01663754	-0.01221776	0.004507164	0.03138588	0.02684201	-0.019626	0.006677737	-0.004019576	-0.03736106	0.01543691	0.03258301	0.03764243	0.0717022	0.005782941	0.01165327	0.04116393	0.04081789	0.03869451	0.06701327	0.06927997	0.07105558	0.04872422	0.03290632	0.03234708	0.00499301	0.02435337	0.008414891	-0.01432891	0.01217232	0.01599965
Z18R	-6.98941e-6	-0.02411744	-0.0007077924	0.03845334	0.04727543	0.01895491	0.02127753	-0.007581264	-0.01577595	0.04624607	0.05071129	0.04879238	0.04918735	-0.03093674	-0.02269136	-0.01642083	-0.008961903	0.03227892	0.02109926	-0.003168472	-0.008633346	0.003925201	0.003077596	0.003825585	-0.01594198	-0.002563786	0.007389024	-0.0162985	0.02843236	0.04915764	0.06764418	0.0562251	-0.03279622	0.03407025	0.06105208	0.05716707	0.09582138	0.08105208	0.05624082	0.08263545	0.05175638	0.04181056	0.03124257	0.02531632	0.04026914	0.02830304	0.002943026	0.03598217	0.0228906
Z19R	0.005636141	-0.008135268	0.001275777	0.0126337	0.005131076	0.01253583	0.02907899	-0.003470813	-0.02840091	0.05293603	0.04826459	0.0408878	0.03891647	-0.008173713	-0.007825935	-0.02831527	-0.02612024	0.03008389	0.02705698	0.01319818	-0.003640338	-0.01194862	-0.0073698	0.01043866	-0.01836945	0.02969766	0.005157286	-0.03239951	0.0116323	0.02682803	0.05235407	0.06268438	0.006429569	0.01254632	0.0457375	0.03543866	0.07322265	0.06784865	0.07461202	0.0708913	0.03302167	0.01449668	0.0216655	0.01252534	0.03222125	0.02813352	-0.01671618	-0.01230863	0.02115519
R1Z	0.1192083	0.06131072	0.04433764	0.07201329	0.04103985	0.02067109	0.02179132	-0.00003320681	-0.05638763	-0.005688566	-0.002729804	-0.001999299	0.06916288	0.07068332	0.09778049	0.08634743	0.05894617	0.1006012	0.1064016	0.09196784	0.03999825	0.03079343	0.1004946	0.07846906	0.01954912	0.03619364	0.09497379	0.09975533	0.114799	0.06903879	0.02733659	0.0284813	-0.04163929	-0.009110456	0.007315625	-0.02663231	-0.003220904	0.00579693	0.02678434	0.0752604	0.0704107	0.06234359	0.1020185	0.08507864	0.1084498	0.1083275	0.1274886	0.135706	0.05091226
R2Z	0.1228155	0.0687347	0.02487243	0.06887452	0.0749633	0.06108353	0.06202551	0.01298846	-0.04126704	0.03138937	0.02073575	0.03174764	0.09523767	0.119231	0.1548899	0.1199248	0.1023244	0.1342503	0.1227822	0.09032855	0.05649423	0.02361936	0.03567633	0.0410416	-0.0244425	0.02961901	0.06446348	0.06097518	0.09065887	0.0815187	0.07632121	0.101828	0.0632174	0.1004055	0.1318909	0.114259	0.1339794	0.1137434	0.09161307	0.1124484	0.110028	0.1054212	0.1462391	0.1186805	0.1231021	0.1267424	0.1363457	0.1539637	0.1058092
R3Z	0.1880374	0.1200245	0.09794827	0.1228923	0.1149301	0.08338169	0.09631771	0.03536351	0.000872073	0.04097693	0.02405802	0.01045089	0.03826459	0.01365257	0.05702726	0.05604334	0.04016952	0.05119014	0.04005592	0.02816323	0.01010835	0.01580042	0.0365554	0.04957707	0.01000524	0.04506292	0.06307235	0.0542922	0.09953163	0.08969067	0.09868927	0.1226739	0.07247291	0.1169783	0.1386211	0.1164226	0.1132908	0.1173121	0.1180409	0.1140388	0.1139042	0.09370324	0.1062356	0.0734446	0.1101014	0.1383904	0.1299913	0.1297623	0.06695736
R4Z	0.1132856	0.05489514	0.03529011	0.08288535	0.08045789	0.05365956	0.04205697	0.003939187	-0.05218979	0.02387452	0.01397588	-0.007537575	0.007862637	-0.01799371	0.02173017	0.03706746	0.03442153	0.08487068	0.06275079	0.03691367	0.01107655	0.01380811	0.05471163	0.02219853	-0.01518875	0.04489164	0.05225271	0.05510136	0.07357392	0.03712688	0.03659036	0.06607655	0.02603111	0.04536525	0.06252359	0.0654037	0.08837994	0.07992835	0.08281719	0.08865956	0.07711814	0.04415939	0.06534604	0.04791856	0.08377665	0.1262269	0.1084464	0.1029483	0.08013632
R5Z	0.05613946	0.005328554	0.004398813	0.03597344	0.03134219	-0.01389899	-0.01388326	-0.04994757	-0.07943376	0.0007200274	-0.01998078	-0.02741873	0.001751137	-0.02823488	0.0256676	0.02688221	0.008830828	0.04582838	0.01275603	0.01478679	0.02088431	0.03973436	0.04930968	0.05049982	-0.000293604	0.02026215	0.05929395	0.06338693	0.09268787	0.06264767	0.04956134	0.09487417	0.02748864	0.04182803	0.05523942	0.03668472	0.03429045	0.05747291	0.09257952	0.1086106	0.0746662	0.03842188	0.06493009	0.02897763	0.06672842	0.09079518	0.07116218	0.08596819	0.06235582
R6Z	0.05079868	0.00604509	-0.01676861	0.01409997	0.01716358	-0.01948095	-0.01802866	-0.04915065	-0.09181755	-0.01875044	-0.02905802	-0.04298148	-0.01358616	-0.02738378	-0.005477104	0.002116393	-0.002282419	0.0515519	0.02208843	-0.01046837	-0.02446347	-0.009204822	0.0324799	0.04265117	-0.0002219507	0.0297728	0.05299371	0.04546138	0.08020972	0.06132471	0.04447047	0.06891297	0.01684376	0.04731213	0.07176686	0.05573051	0.07910171	0.0548899	0.05350402	0.1036945	0.07364907	0.03472562	0.05621461	0.03921181	0.07176686	0.09250087	0.09270185	0.08736281	0.0554806
R7Z	-0.08625131	-0.1473978	-0.1554159	-0.1004439	-0.0950367	-0.1166882	-0.1057585	-0.1469958	-0.1635372	-0.1095107	-0.1253093	-0.122382	-0.1026984	-0.1508284	-0.09721251	-0.09772283	-0.1144285	-0.06774555	-0.0907008	-0.1191017	-0.08868927	-0.07839392	-0.06553827	-0.06392695	-0.0930042	-0.06636665	-0.0324065	-0.05077945	-0.03854421	-0.05930793	-0.06439532	-0.05012059	-0.1280042	-0.08328731	-0.03901084	-0.05674589	-0.051669	-0.06269486	-0.06668298	-0.009134919	-0.03846208	-0.06437434	-0.04995456	-0.08573052	-0.06806361	-0.04083187	-0.01926424	-0.02569731	-0.05096994
R8Z	-0.1171583	-0.1460958	-0.1408948	-0.09756554	-0.1120657	-0.122188	-0.1140213	-0.1683939	-0.1989304	-0.1203286	-0.1051835	-0.1235512	-0.1115082	-0.1424205	-0.1235075	-0.09462251	-0.08228417	-0.06517301	-0.0902971	-0.1072562	-0.09454212	-0.09022894	-0.07786089	-0.05326634	-0.09195735	-0.07884307	-0.04696959	-0.05511185	-0.03682454	-0.0577036	-0.08978154	-0.0495159	-0.08865432	-0.09027263	-0.05520622	-0.06379762	-0.0529238	-0.04029011	-0.03778225	-0.03294128	-0.03555575	-0.08149947	-0.05157288	-0.0789986	-0.0553373	-0.04735931	-0.05012059	-0.04152918	-0.04199755
R9Z	-0.1274065	-0.1709385	-0.1693464	-0.096108	-0.1166271	-0.1502167	-0.1426704	-0.1693726	-0.2037539	-0.1168473	-0.1089916	-0.1163282	-0.1112234	-0.1611779	-0.1366707	-0.1301136	-0.1290773	-0.09004719	-0.1162933	-0.1378102	-0.1329902	-0.1139374	-0.1055767	-0.1132995	-0.1502447	-0.1227263	-0.1051398	-0.09214435	-0.06648374	-0.07641734	-0.08280322	-0.04323139	-0.1093534	-0.1181912	-0.1028067	-0.1163177	-0.0870692	-0.09100314	-0.1134131	-0.09022719	-0.09768263	-0.1195858	-0.1017337	-0.1308965	-0.1328154	-0.1272422	-0.1275306	-0.1302674	-0.1390423
R10Z	-0.1057462	-0.1343429	-0.1450786	-0.1182611	-0.09651521	-0.1125428	-0.1093376	-0.1361272	-0.1633729	-0.09641734	-0.118165	-0.1533345	-0.1387155	-0.1747798	-0.1306571	-0.1325096	-0.1157043	-0.09958057	-0.1377735	-0.1423838	-0.1254334	-0.1111307	-0.1152849	-0.09363858	-0.1421077	-0.133906	-0.1236683	-0.1202324	-0.08913667	-0.1090703	-0.1187155	-0.1135302	-0.1739532	-0.1717878	-0.1707078	-0.180935	-0.1736281	-0.1708301	-0.156669	-0.1268577	-0.1360661	-0.1718735	-0.1745701	-0.1906292	-0.1617704	-0.1689147	-0.1901241	-0.190713	-0.1976931
R11Z	-0.09631422	-0.1332174	-0.1188308	-0.07823314	-0.0686683	-0.1178102	-0.1172212	-0.1548182	-0.1747169	-0.113158	-0.1246942	-0.1109682	-0.08152394	-0.120963	-0.1007445	-0.0991454	-0.0704474	-0.05897938	-0.09251311	-0.12482	-0.1138867	-0.1178102	-0.08069207	-0.06502271	-0.1051887	-0.1066585	-0.08737504	-0.1117441	-0.08440406	-0.1185757	-0.1339741	-0.07879238	-0.1679133	-0.1837434	-0.1405243	-0.1600717	-0.1344932	-0.15223	-0.1723873	-0.1511412	-0.158497	-0.1646103	-0.194453	-0.2218053	-0.2242607	-0.2409804	-0.2416777	-0.2192118	-0.2448619
R12Z	-0.1530601	-0.165021	-0.1608895	-0.1326005	-0.093518	-0.1208284	-0.1034673	-0.1285599	-0.1427263	-0.08608703	-0.08119888	-0.0900769	-0.08691017	-0.1309717	-0.08441629	-0.08658511	-0.1075428	-0.03840266	-0.08699231	-0.1083939	-0.09348654	-0.08424502	-0.05656064	-0.05281545	-0.105353	-0.08420657	-0.08747641	-0.1129745	-0.09450716	-0.1141192	-0.1001555	-0.05978329	-0.1360748	-0.1337015	-0.08868577	-0.1132751	-0.09816148	-0.1152499	-0.118857	-0.06722475	-0.08696435	-0.1125568	-0.1027228	-0.1436351	-0.1435722	-0.1586823	-0.176108	-0.1729587	-0.2031912
R13Z	-0.1394128	-0.1591	-0.107784	-0.06766864	-0.1018735	-0.1495456	-0.1406711	-0.1701678	-0.1614138	-0.09771059	-0.1016602	-0.08675813	-0.09202726	-0.1460521	-0.1238465	-0.1118979	-0.1182838	-0.09943026	-0.1349248	-0.1482192	-0.1006659	-0.08193813	-0.09076022	-0.08601538	-0.1047344	-0.1119102	-0.08784516	-0.1128504	-0.1153373	-0.1261866	-0.1232576	-0.0876634	-0.1744495	-0.1543219	-0.09717407	-0.1349808	-0.1288395	-0.1455243	-0.1288081	-0.1091629	-0.1267109	-0.1537854	-0.1179203	-0.1408196	-0.1447064	-0.1569818	-0.1660241	-0.1549318	-0.1655575
R14Z	-0.1153565	-0.13885	-0.1090912	-0.08243446	-0.07471862	-0.129453	-0.1160853	-0.1443796	-0.1572999	-0.09400035	-0.1096802	-0.1320727	-0.08549109	-0.1290039	-0.1233729	-0.1414593	-0.1328644	-0.09377666	-0.1214925	-0.1271741	-0.1301975	-0.1063265	-0.1169434	-0.1013404	-0.1123261	-0.1011185	-0.09782244	-0.1030776	-0.0621828	-0.08179832	-0.06390948	-0.0639252	-0.1354561	-0.1121409	-0.07580391	-0.1024484	-0.07832926	-0.09533904	-0.09034079	-0.06539846	-0.09212513	-0.1122038	-0.1048008	-0.1258913	-0.1535722	-0.1529081	-0.1490248	-0.1229273	-0.1256798
R15Z	-0.06997902	-0.1106344	-0.1034918	-0.08110626	-0.0656676	-0.08373296	-0.06737854	-0.09817022	-0.1192992	-0.06137015	-0.04926074	-0.04715659	-0.02403705	-0.07317546	-0.07300944	-0.1091262	-0.09967669	-0.06466096	-0.0853303	-0.08581266	-0.08534428	-0.08509437	-0.0782244	-0.0799231	-0.1082768	-0.07345858	-0.05852325	-0.08422754	-0.02784166	-0.03899686	-0.0477036	-0.01175813	-0.1005453	-0.09053827	-0.06650996	-0.07087731	-0.06855819	-0.04635093	-0.03703775	-0.04268088	-0.06567983	-0.07188569	-0.06829779	-0.1038902	-0.1029937	-0.1221845	-0.1338291	-0.1205837	-0.1206868
R16Z	-0.06958406	-0.1125376	-0.07689968	-0.04017302	-0.02639112	-0.02729465	-0.009739601	-0.05103635	-0.07246592	-0.006055577	0.006600839	0.004033554	0.0462181	-0.02731737	-0.05097867	-0.04265816	-0.04214261	-0.02972911	-0.06731737	-0.06816497	-0.06319468	-0.04861936	-0.02860713	-0.0477368	-0.08247466	-0.04602936	-0.04373121	-0.06312828	-0.0346662	-0.02818071	-0.02922405	-0.01365781	-0.07298147	-0.07184202	-0.0535914	-0.05064313	-0.02198007	-0.01652918	-0.01959455	-0.05107305	-0.0535949	-0.08640161	-0.08225271	-0.1096313	-0.08504369	-0.1159944	-0.1275306	-0.1068857	-0.1286229
R17Z	-0.02808983	-0.06160434	-0.02725271	0.03649598	0.03716882	0.009872419	0.03720378	0.02728242	0.004210067	0.06025166	0.06153792	0.05682628	0.06846907	0.01411744	-0.003909477	-0.02615868	-0.002915066	0.01412094	0.001707445	-0.01917337	-0.007970993	0.01563789	0.02240125	0.01983572	-0.006487244	0.01056274	0.01174415	0.01408424	0.05069032	0.07061342	0.05393219	0.06583712	0.003285566	-0.02858266	-0.01101887	0.0006658495	0.02606432	0.03046138	0.02234883	0.03018525	-0.002672142	-0.02688046	-0.04413317	-0.09007515	-0.07786613	-0.07319818	-0.0952202	-0.09632471	-0.08696784
R18Z	-0.00410346	-0.02159385	0.0154806	0.04943901	0.01885704	-0.002881859	0.001232086	-0.006475007	-0.01801818	0.05085459	0.03937609	0.02406326	0.04027438	-0.005623906	-0.005560993	-0.03646627	-0.02836945	0.0106274	0.009536874	0.00228941	-0.02124432	-0.001899685	0.02264069	-0.003617617	-0.02286613	-0.004517652	0.0115152	-0.04742922	-0.001759875	0.02796924	0.02967668	0.06728417	-0.002132123	0.009339394	0.04415589	0.04028487	0.04528662	0.04394093	0.04523244	0.05687696	0.04565012	0.03475358	0.03645753	0.003350229	0.002137363	0.01728417	-0.01897239	0.01508738	0.02615519
R19Z	0.1159892	0.07464173	0.1180217	0.1556344	0.1504317	0.1413702	0.1171059	0.1073978	0.07683327	0.1334219	0.1388326	0.1316987	0.1274013	0.05793778	0.05914016	0.05318245	0.07038273	0.09931667	0.0988081	0.08888326	0.1282104	0.1371985	0.1538081	0.1547256	0.1475149	0.180727	0.1951171	0.1576844	0.2048113	0.1987959	0.1794198	0.1865554	0.1119172	0.1305627	0.2002499	0.1780759	0.1844163	0.2039374	0.199425	0.2097536	0.2278784	0.1982087	0.2087854	0.1825218	0.1874484	0.2097169	0.1977648	0.211856	0.2010818
R20Z	0.1710224	0.1594355	0.1750175	0.2004055	0.2253233	0.2032786	0.1984813	0.1802569	0.1636001	0.2131388	0.1985739	0.2003111	0.1980094	0.1268036	0.1002219	0.1080077	0.1432139	0.188123	0.1787382	0.1818542	0.213303	0.2449598	0.2512129	0.2335285	0.1815938	0.2124974	0.2136718	0.2112898	0.2349581	0.2274537	0.2438169	0.2403635	0.1816742	0.1990982	0.2295299	0.2159717	0.2553548	0.2792206	0.3033572	0.2863736	0.2851381	0.2595474	0.2644408	0.2152202	0.2340318	0.2534778	0.2351538	0.2453233	0.2729762
R1R	0.1979483	0.1270884	0.1272055	0.1511447	0.1464278	0.1371618	0.1263614	0.09662356	0.04730689	0.06299371	0.06091401	0.08058197	0.1376652	0.1644617	0.2020797	0.1981283	0.1734219	0.1939514	0.1869486	0.137583	0.05898113	0.03007865	0.05963125	0.0776267	0.02690318	0.08972388	0.1330007	0.1144338	0.1263474	0.1461936	0.1054893	0.09217756	0.04716707	0.09786788	0.1770238	0.1487959	0.1031615	0.1005855	0.1035634	0.1240755	0.1320308	0.1364208	0.1586298	0.1120517	0.1136194	0.169654	0.2292625	0.2254561	0.1269451
R2R	0.2777473	0.2076092	0.1551573	0.1995893	0.2045351	0.1447711	0.1160398	0.05947745	0.00075148	0.05916288	0.04880287	0.06383957	0.0928906	0.09515729	0.1592905	0.174259	0.1251346	0.1122807	0.1014226	0.0563719	0.00278574	-0.02172492	0.002355827	0.0518123	0.0307445	0.06200629	0.09783643	0.1371164	0.183733	0.1641769	0.1486718	0.1565834	0.1223715	0.1643778	0.200907	0.1663247	0.1760206	0.1623908	0.1532733	0.1899441	0.17741	0.1183275	0.1300839	0.1493569	0.1638186	0.1881947	0.212777	0.1848969	0.09637365
R3R	0.1065711	0.07423279	0.07245544	0.08675114	0.08218979	0.08084411	0.09493709	0.04864907	0.00974659	0.04862461	0.0273663	0.01929221	0.01325935	0.007037753	0.08734883	0.07378714	0.02560119	0.07115344	0.05267739	0.01484621	0.0136648	0.04548584	0.05250262	0.06925725	0.0414855	0.06893394	0.1341594	0.138303	0.1654596	0.1278679	0.09718804	0.1112461	0.07441629	0.1116148	0.1396697	0.1049633	0.1069154	0.1191332	0.1137015	0.13518	0.0903408	0.04220727	0.05579867	0.06162531	0.1046977	0.1343569	0.1339462	0.1264977	0.08423454
R4R	0.04250262	-0.004363859	-0.01961552	0.01693114	0.0124799	-0.007908074	-0.0007043009	-0.03047012	-0.0356309	0.002567284	-0.01354421	-0.01440405	-0.004968542	-0.05276826	0.01959105	0.009612024	0.02049808	0.08423104	0.06107305	0.001822791	0.0225533	0.01575498	0.05861587	0.08776477	0.03361762	0.03423453	0.05472912	0.0693726	0.0887819	0.04858965	0.06019749	0.07562391	0.01547186	0.03969066	0.08934288	0.06997553	0.0807008	0.08656764	0.0897763	0.1119923	0.08111325	0.05238029	0.08168298	0.09190143	0.08438133	0.08963474	0.08273856	0.09857043	0.06433589
R5R	0.04190143	0.002728068	-0.007497376	0.01980252	-0.007782242	-0.01320517	0.002642431	-0.03402831	-0.08351449	-0.02106956	-0.03535826	-0.04434463	-0.03965047	-0.05517826	0.006682976	0.01303041	0.02314226	0.06876616	0.03576896	-0.001551908	0.003743446	0.006915413	0.02920657	0.03456833	-0.01913841	-0.0005697334	0.05338169	0.06949668	0.08761796	0.0578906	0.04345334	0.06727368	0.01788186	0.02628626	0.04929046	0.03232437	0.0843324	0.06469416	0.05926249	0.08198182	0.05601538	0.01929745	0.0342922	0.02895666	0.03493708	0.0530007	0.07084935	0.06739427	0.02816148
R6R	0.01801992	-0.02734359	-0.03821041	0.0154037	-0.000251661	-0.03768263	-0.006576373	-0.06227193	-0.1047798	-0.02591402	-0.0303338	-0.06886578	-0.05993184	-0.06435687	-0.01458057	-0.02665327	-0.02408598	0.008638589	-0.012036	-0.02165851	-0.01282069	0.01389025	0.02693813	0.002906325	-0.03285215	0.006207621	0.05511185	0.06544216	0.07721776	0.03082314	0.02422405	0.04024117	-0.01291681	-0.01349004	0.0234778	0.02546662	0.04404229	0.0402936	0.05873296	0.07823663	0.05275778	0.01609752	0.02314401	-0.01173541	0.02676686	0.03176686	0.03493184	0.02543691	-0.002817197
R7R	-0.07704649	-0.09972562	-0.06542992	-0.03937435	-0.04042293	-0.1083677	-0.1781999	-0.1971741	-0.224986	-0.1256868	-0.102403	-0.1102254	-0.1805156	-0.1936001	-0.09154316	-0.02367529	-0.03361587	-0.02345334	-0.1211866	0.005971688	0.03680706	0.02030933	0.02695037	-0.02581091	-0.116676	-0.1630951	-0.1037871	-0.01526913	0.0481877	-0.03585635	-0.03871374	0.09438832	0.03375219	0.07588255	0.09668647	0.1297745	0.06849528	-0.02615344	0.01041943	0.1487102	0.152438	0.1024327	-0.02058895	-0.1282541	-0.1100909	-0.03172666	0.05810206	-0.006347427	-0.02597169
R8R	-0.08215659	-0.0934009	-0.09899685	-0.07068508	-0.06832576	-0.1203146	-0.1070063	-0.112431	-0.1239112	-0.09713386	-0.119086	-0.09514855	-0.1046522	-0.1300018	-0.08985669	-0.08872422	-0.07916987	-0.03423628	-0.07691192	-0.07320692	-0.07290982	-0.06431143	-0.07377491	-0.07464698	-0.1183258	-0.08430968	-0.05934813	-0.0460748	-0.02023244	-0.05079343	-0.08631597	-0.0422597	-0.08635092	-0.08678084	-0.06238553	-0.0950699	-0.09017302	-0.09578469	-0.04943201	-0.01953163	-0.04765641	-0.07502272	-0.07315798	-0.09971513	-0.06942678	-0.08525166	-0.09126879	-0.07115694	-0.09245368
R9R	-0.0506676	-0.06829256	-0.05803215	-0.02091926	-0.03762496	-0.07523943	-0.05655365	-0.0931073	-0.1376075	-0.07479553	-0.07383257	-0.06754281	-0.03626879	-0.07958756	-0.05653268	-0.03920832	-0.0353338	-0.01567459	-0.04204824	-0.06084062	-0.0605907	-0.0778906	-0.04763544	-0.04648899	-0.08642957	-0.07790808	-0.03675638	-0.0317424	0.001235583	-0.02361937	-0.05146453	-0.02555225	-0.08987941	-0.09284516	-0.09472912	-0.123885	-0.06868927	-0.06817022	-0.06763544	-0.04206047	-0.08297973	-0.1024694	-0.09657812	-0.1337033	-0.114086	-0.1048689	-0.1387487	-0.1316725	-0.1199074
R10R	-0.1111412	-0.1368542	-0.1241052	-0.09824537	-0.07452814	-0.08790109	-0.08485319	-0.1167704	-0.158913	-0.07009787	-0.08759175	-0.09829605	-0.09163055	-0.1474939	-0.1156484	-0.1068298	-0.1129325	-0.08786263	-0.106503	-0.1215362	-0.1030094	-0.08652744	-0.0675498	-0.06926948	-0.09727717	-0.09017826	-0.08516253	-0.1152674	-0.09452988	-0.1043167	-0.08177386	-0.04942153	-0.1375009	-0.158172	-0.1330269	-0.1398252	-0.1136316	-0.1071601	-0.1071391	-0.08142782	-0.1010224	-0.1422964	-0.1376162	-0.1752342	-0.1613597	-0.1307078	-0.1473436	-0.1256816	-0.1474677
R11R	-0.1000175	-0.1308196	-0.1113719	-0.07293953	-0.07988466	-0.0787417	-0.09295002	-0.1570779	-0.1574834	-0.08907374	-0.08894268	-0.08564138	-0.05916637	-0.1032786	-0.08127054	-0.1050804	-0.08126704	-0.06064488	-0.08110451	-0.1151835	-0.09599091	-0.05715658	-0.05678784	-0.06048934	-0.1117843	-0.07349178	-0.04530933	-0.09382034	-0.06347955	-0.09126354	-0.08429395	-0.06558721	-0.1226634	-0.1153408	-0.09178259	-0.100963	-0.08846207	-0.09457182	-0.1067022	-0.1000926	-0.1101887	-0.1144827	-0.09385879	-0.1260888	-0.1228067	-0.1264767	-0.136468	-0.1219364	-0.1189217
R12R	-0.0626267	-0.09442502	-0.06294128	-0.008657811	0.002684375	-0.02067109	-0.02546837	-0.05318595	-0.05476931	-0.0009035301	-0.01674065	-0.008953164	-0.0005487585	-0.04797973	-0.02549458	-0.03357218	-0.02824711	-0.004954558	-0.03665327	-0.07672143	-0.02246068	0.0006868236	-0.005193987	0.000875567	-0.04716707	-0.03541244	-0.01898811	-0.0291122	0.01869626	-0.006011882	-0.0244093	-0.0002743779	-0.06503845	-0.05924852	-0.04983747	-0.05361063	-0.03782594	-0.02150123	-0.04592975	-0.02098392	-0.04117092	-0.07287137	-0.04843761	-0.08024642	-0.06263894	-0.07219329	-0.09639636	-0.09761271	-0.09902656
R13R	-0.1151695	-0.1267057	-0.1345124	-0.0897361	-0.08205697	-0.09458581	-0.1136753	-0.1695701	-0.139086	-0.08691891	-0.09364733	-0.1034026	-0.08025341	-0.1119609	-0.09564138	-0.09919434	-0.1136106	-0.08297099	-0.1110748	-0.1338186	-0.1135722	-0.07939357	-0.0578504	-0.0681807	-0.1093481	-0.09594722	-0.0893324	-0.0894058	-0.05833275	-0.09046312	-0.08560818	-0.05801468	-0.121274	-0.1132122	-0.09860888	-0.1108738	-0.07493359	-0.09226145	-0.1064593	-0.07601712	-0.093698	-0.1202674	-0.1025079	-0.1364872	-0.1571076	-0.1413859	-0.1326494	-0.1399441	-0.1271269
R14R	-0.04534254	-0.08831702	-0.08686473	-0.05013806	-0.045741	-0.0636316	-0.05275428	-0.09751136	-0.1052761	-0.02691192	-0.02936211	-0.01951066	-0.0009384836	-0.05693464	-0.04204474	-0.06075148	-0.05378714	-0.01378888	-0.05923279	-0.07531109	-0.03780321	-0.02463999	-0.02992835	-0.01350227	-0.04123209	-0.03895316	-0.03734883	-0.06222475	-0.03075673	-0.05345683	-0.0320727	0.007485147	-0.09314925	-0.0866323	-0.04810031	-0.05267564	-0.02691367	-0.01501922	-0.03027263	-0.0256274	-0.05400909	-0.07720902	-0.07007689	-0.09228067	-0.09455435	-0.1115432	-0.09909297	-0.08623558	-0.08795701
R15R	-0.06039147	-0.08386753	-0.06108004	-0.0324432	-0.03605208	-0.05019923	-0.05212688	-0.06694862	-0.06309682	-0.009458233	-0.02346207	-0.01141035	0.01584936	-0.02532331	-0.02242573	-0.04708319	-0.02965571	-0.001027615	-0.02325935	-0.03950018	-0.02439881	-0.02221776	-0.01854422	-0.0209612	-0.05761447	-0.03067284	-0.03975184	-0.05838868	-0.02084411	-0.007036002	-0.01443551	0.006412092	-0.04147676	-0.05084935	-0.05182104	-0.06165327	-0.01779972	0.02105732	-0.01530759	-0.01672143	-0.02441804	-0.04261097	-0.06260922	-0.07639462	-0.09176512	-0.1072213	-0.107237	-0.09510136	-0.1076442
R16R	-0.02114296	-0.05841838	-0.05150297	-0.01274554	-0.002156588	-0.03170745	-0.02001573	-0.04455086	-0.03940755	0.05680181	0.06031457	0.0848864	0.07868752	0.01468193	0.00123383	0.01024292	0.02138413	0.04054177	0.03903356	0.0183712	0.01819818	0.0517756	0.06162531	0.04709891	-0.00972737	0.003152744	0.008250612	-0.000353021	0.03191891	0.02247116	0.03091402	0.0470762	-0.03677735	-0.05885355	-0.03817197	-0.03194338	0.02416812	0.03402307	0.01917337	0.02889549	0.01258651	-0.02096295	0.002380288	-0.05926424	-0.05175987	-0.05592625	-0.08662705	-0.04855645	-0.04855994
R17R	-0.03078644	-0.0497466	-0.015367	0.008123035	-0.01000349	-0.01837994	-0.01135617	-0.03398288	-0.02145579	0.03638588	0.0524432	0.07127753	0.08034254	0.01442153	-0.0007217752	-0.009197832	0.01720203	0.08568681	0.0573628	0.01466445	0.01282419	0.039439	0.04157113	0.04831702	0.01171094	0.02054352	-0.02016602	-0.0160346	0.02528836	0.03852674	0.02682803	0.0436683	-0.02299545	-0.04932017	-0.02388675	-0.02815973	0.02602062	0.05011709	0.01843935	0.02523943	0.01312653	-0.004190843	-0.005159038	-0.03467669	-0.03840615	-0.04795876	-0.06622859	-0.05434114	-0.06026739
R18R	0.1478032	0.1619416	0.1989392	0.2055627	0.2124834	0.1749912	0.1957602	0.1587522	0.1462268	0.2054736	0.2089304	0.1963474	0.1632558	0.1125446	0.1074414	0.1103792	0.1491559	0.199044	0.1722073	0.1528609	0.1677071	0.1932856	0.2063387	0.2239444	0.199785	0.2396557	0.2486473	0.2095963	0.2469119	0.2621583	0.2774397	0.2724257	0.1965606	0.2184341	0.240783	0.2072615	0.2343848	0.2488466	0.239986	0.2718577	0.2740458	0.2761744	0.270928	0.2268263	0.2461971	0.254792	0.2381091	0.2633677	0.2614715
R19R	0.185201	0.1877281	0.1860276	0.1914995	0.1757497	0.1495596	0.1695841	0.1477805	0.1455016	0.2140126	0.1903041	0.1738378	0.1745177	0.1285128	0.1268577	0.1233694	0.136253	0.1828452	0.1558511	0.1557358	0.1805942	0.2123401	0.2221985	0.2271706	0.1934638	0.2295124	0.2463404	0.2184673	0.2400524	0.2363876	0.2634621	0.3028714	0.2120447	0.2146645	0.2409612	0.2116183	0.2367494	0.2404002	0.2381667	0.2811447	0.2733887	0.2625813	0.2806309	0.2365729	0.2576232	0.2552639	0.2482401	0.2584935	0.2582628
R1A	0.06502971	0.004872422	0.005110102	0.04505418	0.0220028	-0.003677037	0.01110451	-0.04391122	-0.09664104	-0.03332227	-0.02354596	-0.01858441	-0.01405977	-0.04056798	-0.003682277	0.01969766	0.0538186	0.07831353	0.04078469	0.04099091	0.0442625	0.05074799	0.04244145	0.04192066	-0.004318419	0.02150472	0.0779203	0.08390947	0.1057969	0.07003145	0.0422999	0.05777525	0.01465572	0.02705173	0.03611674	0.03763544	0.08447046	0.08698182	0.1003041	0.1061482	0.07791157	0.02968018	0.04473086	0.02400909	0.04478504	0.03479727	0.02706396	0.06740126	0.04403705
R2A	0.07405278	0.02128976	0.02459804	0.08030409	0.08542467	0.04570255	0.0589986	0.01230689	-0.04340091	0.02564313	0.02050157	0.009362112	0.02621461	-0.03333799	0.02335372	0.05717931	0.04689794	0.07700629	0.05400559	0.02031807	0.02741	0.0361849	0.0809944	0.06797273	0.03168298	0.05463998	0.0625533	0.08723698	0.1054334	0.06866131	0.03547012	0.06998078	0.001595595	0.01010835	0.03361412	0.007160082	0.0350367	0.05529186	0.0609612	0.09089654	0.06843236	0.02728242	0.03202027	-0.009895139	-0.03290807	-0.007436209	0.00991961	-0.003540721	-0.001826286
R3A	0.03190318	-0.02765991	-0.01904404	0.0463684	0.02018874	-0.009507165	0.003423627	-0.05369102	-0.08004719	-0.02444949	-0.03627578	-0.0512181	0.004154143	-0.01773331	0.002977977	0.01232436	0.03218804	0.03576372	0.02734708	0.02335896	0.01360014	0.02760573	0.0342188	0.03170045	-0.01038099	0.01869976	0.02973261	0.02778224	0.04505767	0.01091227	-0.003215658	0.03530584	-0.02582838	-0.0362618	-0.02406676	-0.04683852	0.001062565	0.01294827	0.00753408	0.00939881	0.01002796	-0.002207269	0.007048236	-0.03271758	-0.04712513	-0.0541856	-0.03972212	-0.0215152	-0.02968542
R4A	0.001934638	-0.03859664	-0.03610276	0.007754283	0.02737155	-0.002390773	0.001272284	-0.06220727	-0.08255505	-0.03295526	0.00179308	-0.001892694	0.009935338	-0.04072877	-0.02018	-0.0006169171	-0.004662705	0.03394617	0.009641733	-0.007528837	-0.003991611	0.005961204	0.01045788	0.0237382	-0.02246417	-0.007478151	0.006488989	-0.02405977	0.006971339	0.003255851	-0.006660261	0.02137714	-0.06046837	-0.07453688	-0.06128626	-0.06006292	-0.0181807	-0.0198934	-0.02493709	0.01138064	-0.008825585	-0.03923453	-0.04808633	-0.08204649	-0.0651136	-0.06509612	-0.06818595	-0.06713387	-0.0911517
R5A	-0.06568507	-0.08369451	-0.08449318	-0.05278224	-0.03724747	-0.04925725	-0.0467022	-0.07918035	-0.0965554	-0.05590528	-0.04750437	-0.05587906	-0.03065187	-0.05522545	-0.06000524	-0.08643132	-0.07357567	-0.03579343	-0.06572003	-0.0684481	-0.0398532	-0.02250961	-0.03497554	-0.02285914	-0.06044041	-0.05828207	-0.03551905	-0.03237329	-0.006417338	-0.05349703	-0.0620395	-0.01999475	-0.1062216	-0.08833101	-0.06023943	-0.07026389	-0.03542992	-0.03314051	-0.05040021	-0.001831527	-0.0295893	-0.07709892	-0.06313876	-0.09209717	-0.08150821	-0.0769224	-0.09142607	-0.07523593	-0.1072405
R6A	-0.02531457	-0.03834498	-0.03149773	0.02791157	0.02107655	-0.007270186	0.008864034	-0.03817022	-0.05812828	0.006396367	0.01955086	0.01608528	0.02314225	-0.001422579	0.008093325	-0.005489337	-0.002539323	0.02519748	-0.02080916	-0.04217057	-0.001541418	0.01267039	0.02267389	0.02354596	-0.0202901	-0.0001765136	0.01548934	-0.0306309	0.01613596	0.01436036	0.01463125	0.04672142	-0.03700629	-0.05004194	-0.02833625	-0.05468892	-0.01871723	0.007787487	-0.01084761	0.02117267	-0.02230688	-0.052777	0.005036703	-0.02744146	-0.056115	-0.05281894	-0.07202901	-0.07001398	-0.08524992
R1B	0.03711465	0.001069557	-0.01444425	0.01758651	0.02664977	-0.01778924	-0.01510661	-0.07923453	-0.1371706	-0.06548759	-0.04547536	-0.06226669	-0.05179483	-0.06750611	-0.008175461	0.006174414	-0.01750961	0.03560818	0.02579693	-0.001228592	0.02341314	0.005749737	0.006310728	0.02627927	-0.02168298	-0.01005418	0.04928347	0.06635092	0.06402482	0.0698899	0.0429937	0.04523593	-0.01517826	-0.0061115	0.03706571	0.03839567	0.03949319	0.02957707	0.03905103	0.06249563	0.03157113	-0.002862633	0.02320692	0.0102237	0.003145753	0.02017302	0.01044215	0.01376791	-0.005671093
R2B	0.03077945	0.001265292	-0.007750785	0.007811955	0.00850227	-0.02349179	-0.01429221	-0.05701154	-0.08695036	-0.02160783	-0.05305313	-0.04174589	-0.03459979	-0.07360538	-0.02987942	-0.01865082	0.002841662	0.05127053	0.01598043	-0.04119713	-0.01264418	0.003367702	0.001174415	0.009811257	-0.03467144	0.002539321	0.05941629	0.07187172	0.09206222	0.03915414	0.005302343	0.04198183	-0.03865607	-0.002334848	0.02301642	0.01940231	0.06317197	0.04261097	0.05165851	0.09519749	0.05526215	-0.006614821	-0.002354072	-0.004716882	0.02715834	0.01726495	0.02811604	0.03283467	0.007333099
R3B	0.06755505	0.0234813	0.01053128	0.06334149	0.0544425	0.02345508	0.04033729	0.001331704	-0.03378364	-0.003381684	-0.008334498	-0.0264785	-0.02138588	-0.05415589	0.0120028	0.01407375	0.03342887	0.08319294	0.0394093	0.02299021	0.04564138	0.03492835	0.04053653	0.04737679	-0.008018179	0.008528485	0.03244495	0.09476232	0.1093936	0.05527788	0.02956309	0.06111325	-0.0176267	-0.02142083	-0.001452289	0.02631597	0.0485949	0.0537784	0.03673716	0.06914715	0.05259524	-0.02400384	-0.008818593	-0.04311954	-0.009854946	0.01850752	-0.02820343	-0.02490213	-0.03655191
R4B	0.02044914	-0.006733657	0.001501226	0.0130339	-0.00121985	-0.003708495	0.02947221	-0.01133869	-0.08050856	-0.02275952	-0.02301818	-0.03710941	-0.03553303	-0.07217581	-0.02738902	-0.002958755	0.01250087	0.06147851	0.007065714	-0.01846382	0.00994757	0.009786786	0.01862461	0.02599965	-0.03386054	0.01242398	0.04231912	0.01542118	0.0328137	0.0154841	0.009552603	0.02808109	-0.05559769	-0.06460154	-0.05310556	-0.07739077	-0.01094722	-0.03319993	-0.05764942	0.002409998	0.01860888	-0.04698882	-0.05925551	-0.09118141	-0.04979552	-0.07810555	-0.08065536	-0.040187	-0.05614645
R5B	-0.005557496	-0.04830479	-0.01598392	0.04806361	0.03504544	-0.02282593	-0.02810206	-0.05381336	-0.0886683	-0.01693114	-0.02850752	-0.02739951	0.00986019	-0.03769312	-0.01309857	-0.004570079	-0.001967842	0.01472737	-0.03326634	-0.03109402	0.0004456485	0.01134393	0.03662356	0.03702202	-0.01568333	0.01216533	0.02294128	0.009178609	0.03055575	-0.01245543	-0.03010835	0.01142433	-0.05260748	-0.05290458	-0.0262618	-0.0352534	-0.01158686	-0.01793953	0.01626704	0.01809682	-0.01943726	-0.05142433	-0.0399231	-0.07271059	-0.04544215	-0.045	-0.08371024	-0.05969242	-0.03784516
R6B	-0.04422754	-0.08109927	-0.068331	-0.006441804	0.009912619	-0.02240475	-0.02371373	-0.07913142	-0.1068228	-0.02623558	-0.0168892	-0.01962251	0.003773157	-0.03221776	0.004709891	-0.009035303	-0.01509262	0.01573226	-0.0188518	-0.05923803	-0.04160433	0.005919257	0.001674238	-0.001957357	-0.04808633	-0.03129849	0.01614296	-0.005466621	0.01115519	-0.01800244	-0.02779448	-0.0243324	-0.08549458	-0.055741	-0.0221863	-0.05977456	-0.04901783	-0.0436683	-0.009813003	0.01057497	-0.003766166	-0.04666025	-0.03415764	-0.05530584	-0.05595771	-0.04475008	-0.05216008	-0.05854421	-0.06809857
R7B	-0.0592223	-0.07858441	-0.07623558	-0.03361237	-0.02244146	-0.03693114	-0.008320518	-0.05904404	-0.09527088	-0.03968368	-0.0176669	-0.01353722	0.00699231	-0.08136316	-0.03660957	-0.02753408	-0.02001748	-0.004150645	-0.03944076	-0.07361761	-0.04934114	-0.03015904	-0.03217232	-0.004439007	-0.06330304	-0.03691192	0.0006885698	-0.03380636	-0.00373296	-0.02312303	-0.01404753	-0.005442151	-0.1225987	-0.1010835	-0.07224747	-0.0938151	-0.07321216	-0.07278923	-0.05426075	-0.02081964	-0.02822964	-0.06662705	-0.03083188	-0.08552604	-0.08105732	-0.08382384	-0.1273663	-0.08976756	-0.09768088
R1C	0.2210136	0.1790493	0.1756781	0.1215274	0.07816323	0.0880007	0.1201066	0.1026966	0.006632296	0.04010311	0.05434988	0.1006973	0.09531632	0.04819818	0.1942048	0.2148847	0.1550751	0.1680549	0.1576687	0.1981912	0.2531038	0.2337365	0.1183467	0.1849336	0.1512006	0.1496487	0.2152709	0.2167948	0.2358983	0.2078242	0.2095316	0.1204544	-0.03963649	0.1130689	0.13928	0.1148008	0.1375795	0.1210241	0.1828172	0.2455837	0.1485197	-0.08342013	0.02457357	0.09002097	0.1402919	0.1780514	0.1552866	0.1588203	0.1406589
R2C	0.2077281	0.1316393	0.1431842	0.1802324	0.1657655	0.1310486	0.1439602	0.08756379	0.02204824	0.05272457	0.00007165228	-0.02721776	-0.02379238	-0.03171444	0.05363334	0.08664627	0.09349004	0.1242398	0.1347204	0.09020797	0.08482174	0.09990737	0.1290213	0.117611	0.07843586	0.1239095	0.1911674	0.2021094	0.2089637	0.1689829	0.1356798	0.1769836	0.118906	0.1129605	0.1525393	0.1643027	0.1912094	0.1839829	0.1885163	0.1832331	0.1119207	0.04166725	0.06573226	0.05121286	0.06977805	0.06048934	0.07786788	0.1013789	0.0419661
R3C	0.1404841	0.09585634	0.07511185	0.1072667	0.1107323	0.09207794	0.1362111	0.07146802	-0.01191542	0.04073576	-0.003191192	-0.02142607	0.02189269	0.01576022	0.06254107	0.05821915	0.07365431	0.07546662	0.04597518	0.0492223	0.05223873	0.03030758	0.06296225	0.1071129	0.08209717	0.1004526	0.1230444	0.1484708	0.1900332	0.1198619	0.1080461	0.1252726	0.06007515	0.04772807	0.08286263	0.1019609	0.135374	0.1206711	0.132749	0.1158738	0.05851975	-0.008268088	0.003250607	-0.01660433	0.02641209	0.04360363	0.035928	0.04396539	0.04147151
R4C	0.0460346	0.004861937	0.03138413	0.09345509	0.08128277	0.04366131	0.09612199	0.04393743	-0.006740649	0.04710591	0.02101713	0.01754282	0.04355995	0.007569033	0.01901958	0.05610976	0.07867004	0.1125603	0.08343062	0.05250612	0.05083013	0.08019923	0.1252447	0.1299983	0.03289234	0.03383607	0.05623383	0.06150123	0.09461202	0.03807235	0.01338867	0.03811953	-0.01316497	-0.01569731	0.02019749	0.01533904	0.05059944	0.06984271	0.09118315	0.09854422	0.08361936	0.04379937	0.04160259	0.004187349	0.04584761	0.04441454	0.01717057	0.0445893	0.02586508
R5C	0.08864733	0.05767389	0.03309332	0.1100507	0.1205994	0.0721496	0.06173715	0.006172667	-0.05631248	-0.002923805	-0.01474135	0.03220902	0.04680182	-0.008123036	0.03623908	0.04355295	0.05170744	0.09020273	0.03175114	0.04159909	0.08560993	0.1166742	0.1038133	0.104806	0.03960853	0.04267039	0.07187172	0.07346907	0.09470814	0.02846208	0.003012935	0.03190493	-0.01209892	-0.01040021	-0.005421183	0.002867878	0.05015204	0.06039322	0.08233135	0.1210084	0.1047431	0.04542293	0.0574799	0.01123558	0.0284778	0.03031633	0.01585634	0.03835547	0.01838343
R6C	-0.01884481	-0.07791157	-0.07197483	-0.00537749	0.02542468	-0.003656065	-0.02533904	-0.056108	-0.09518175	0.01067284	0.0307777	0.03466271	0.05024467	-0.0117756	0.01736281	0.01864383	0.01782419	0.03993359	-0.01091227	-0.02642782	0.02102936	0.03379238	0.03216533	0.04202377	0.01482524	0.03447746	0.05851625	0.02495631	0.0455872	0.01661657	-0.0006221586	0.02408598	-0.05634219	-0.04096994	-0.009196087	-0.01581789	0.03859315	0.04118665	0.04286788	0.07308459	0.06786788	0.03889899	0.04968193	0.008411395	0.01791856	-0.003825584	-0.03353723	-0.01110451	0.02884481
R7C	-0.02612548	-0.04752359	-0.04992136	-0.007209019	0.01641909	-0.02339042	-0.03528312	-0.07713562	-0.07569032	0.0218158	0.004806011	0.0269661	0.04756554	-0.03756903	0.00220203	0.007610976	0.0006833261	0.01534254	-0.02252709	-0.04609927	-0.02202027	0.0191821	0.03869451	0.03515204	-0.03115868	-0.01380636	0.02525865	0.01849004	0.05244145	0.009010837	0.01801294	0.0409979	-0.05404055	-0.04546138	-0.0004037032	-0.01225445	0.00407375	-0.00989689	-0.003531983	0.0422195	0.04995281	0.0009699416	0.004867179	-0.0321461	-0.01028487	-0.01637365	-0.05367878	-0.03219504	-0.04829256
R8C	-0.06040894	-0.08765117	-0.07050332	-0.00814226	-0.005013979	-0.05692065	-0.05024292	-0.07808983	-0.08859141	-0.02830828	-0.02231038	-0.0175201	0.009210065	-0.04568857	-0.02354596	-0.04486369	-0.04320168	0.0139287	-0.02222125	-0.05778225	-0.03756554	-0.0233642	-0.0115921	-0.01136141	-0.06713562	-0.03099441	-0.03026564	-0.02384131	0.01649423	-0.01145578	-0.03310905	0.00339042	-0.0757445	-0.08076197	-0.04602586	-0.08516428	-0.04645054	-0.03077071	-0.02465921	-0.01046662	-0.04522894	-0.06571304	-0.04134917	-0.08834848	-0.07151345	-0.08005767	-0.1029413	-0.07901433	-0.05958232
R1D	0.2311936	0.1779692	0.1502412	0.1396575	0.0973331	0.1050105	0.1840213	0.1785739	0.1249965	0.1420377	0.122957	0.1321164	0.1611569	0.138511	0.2480059	0.2377805	0.1744879	0.2037172	0.1885862	0.1830357	0.1653915	0.1465117	0.1137452	0.1487417	0.1422807	0.1539147	0.1863702	0.1943289	0.2275271	0.1753058	0.1891437	0.1993534	0.1284219	0.2016358	0.2498654	0.2339899	0.2534935	0.242618	0.2533519	0.2605348	0.169619	0.04323488	0.09276651	0.1133223	0.1915938	0.2469906	0.2425603	0.2386386	0.1639636
R2D	0.2231143	0.1097064	0.06260398	0.07292205	0.01659734	0.01676512	0.1130514	0.1225918	0.05993009	0.1189811	0.0960416	0.1034708	0.1589322	0.2039182	0.2726215	0.25554	0.2341419	0.2464768	0.2642607	0.2320972	0.1837435	0.1371321	0.1036875	0.08142782	0.01796225	0.06177735	0.08880112	0.09104683	0.1065414	0.04686473	0.07179483	0.1735809	0.1401555	0.1706956	0.2162967	0.2178015	0.1955872	0.1701049	0.1684166	0.201503	0.1526215	0.08790633	0.06432191	0.06337644	0.1055942	0.1317843	0.1536403	0.1788186	0.1570045
R3D	0.165921	0.1147798	0.1040965	0.1263334	0.1052482	0.1061412	0.1791681	0.1794145	0.08187697	0.0605173	0.06057323	0.05200454	0.14392	0.17669	0.1979588	0.1872806	0.1612111	0.1853443	0.1718001	0.2057847	0.2144827	0.2004369	0.2208354	0.1999196	0.1260748	0.1436158	0.1714208	0.1611464	0.1697518	0.1478941	0.1372981	0.182001	0.1373016	0.1305785	0.171447	0.147763	0.1480147	0.1534498	0.1377333	0.1393202	0.1084656	0.07075673	0.08547361	0.07209542	0.1724554	0.1953111	0.2160031	0.2223645	0.1729955
R4D	0.0867389	0.04607479	0.04788185	0.09068682	0.09954037	0.08441803	0.09834324	0.0925166	0.05557497	0.08849878	0.05420133	0.06902482	0.111877	0.0890353	0.1141349	0.1172335	0.1239112	0.1721234	0.1280706	0.1182856	0.1315135	0.1393394	0.1502936	0.1592992	0.1315222	0.1665065	0.1877997	0.1414138	0.1891664	0.1559262	0.122964	0.1201398	0.0318857	0.01561342	0.03229291	0.006731913	0.02772981	0.0414051	0.08880112	0.1045806	0.09985669	0.1114401	0.140776	0.137043	0.1717424	0.1473733	0.1141908	0.1183362	0.07376092
R5D	0.004211817	-0.04202901	-0.01271759	0.08252884	0.1203355	0.09948445	0.09956658	0.0520727	0.03864907	0.09895316	0.06896364	0.06461027	0.07430094	0.04024991	0.05165152	0.05884481	0.09056449	0.1357725	0.08218456	0.05380286	0.08347606	0.1098113	0.1330426	0.1240825	0.08714611	0.0993359	0.09724572	0.08699931	0.1361115	0.08549458	0.02513981	0.05194163	-0.01444949	-0.01693813	0.0343726	0.03535827	0.03834324	0.05896365	0.08886753	0.1241244	0.09023942	0.05796225	0.1074747	0.06392345	0.07469242	0.08126704	0.04920133	0.03084586	-0.007140859
R6D	0.1416078	0.07515204	0.0470028	0.1217144	0.1661622	0.1142608	0.09534953	0.04310206	-0.02798846	0.03005593	0.006908424	0.01461202	0.05274554	0.05371723	0.09534603	0.09804963	0.09299895	0.1104299	0.09861063	0.0791489	0.08475358	0.1111499	0.118532	0.1201066	0.05983048	0.05553303	0.08547536	0.09664278	0.1104474	0.0829605	0.04859839	0.06553128	0.0004963303	0.03610625	0.05151695	0.01334848	0.02312129	0.02544739	0.01604334	0.05904054	0.04443202	0.0563649	0.07229815	0.04576721	0.06585285	0.07414016	0.02507865	0.02062915	0.0131877
R7D	-0.003766166	-0.03447571	-0.03220028	0.01250961	0.04480426	0.02067983	0.00870325	-0.0198934	-0.05425725	0.03181405	0.008891996	0.01181405	0.04460329	-0.006270533	0.01601363	0.01683153	0.01383607	0.04157812	-0.00006291447	0.007317371	0.02246242	0.0587382	0.07113946	0.06948794	0.01729116	0.01393743	0.04269137	0.02687522	0.06608179	0.05958756	0.04530234	0.04182628	-0.04496679	-0.01820517	0.0234411	0.01798672	0.02642957	0.02020971	0.03148025	0.07810555	0.0705208	0.04754107	0.05105907	0.03101887	0.04686823	0.03196959	0.02514331	0.02998777	0.0138151
R8D	0.01662531	-0.03175114	-0.02607655	0.05911919	0.08269486	0.05329081	0.06893918	0.007203774	-0.01412093	0.09788011	0.09235407	0.0795159	0.1175428	0.06389899	0.07900909	0.05992835	0.04991961	0.07518699	0.07591751	0.07525166	0.09774553	0.1112129	0.1132034	0.1084394	0.05841838	0.0759315	0.08429919	0.06163929	0.08231736	0.07703949	0.08302692	0.1044635	0.05747116	0.04653443	0.07826634	0.06415764	0.09189619	0.08327507	0.08576197	0.09662006	0.05942503	0.05199756	0.05014156	0.008514506	0.04495107	0.02739251	-0.009445997	0.02244845	0.04279797
R9D	-0.03149599	-0.0447466	-0.01321042	0.01428172	-0.004418033	-0.02152045	-0.02441804	-0.03083712	-0.07038448	0.005136316	0.001890949	-0.0002062196	0.01842013	-0.03920483	-0.0316288	-0.01174589	-0.0002726324	0.02569207	0.002355821	0.01404579	0.04045788	0.04619189	0.03561691	0.04169521	-0.03980426	-0.01673366	-0.01209542	-0.02858616	0.03247816	0.0136613	0.03168298	0.05748864	-0.02723523	-0.03580217	-0.02188221	-0.0187085	0.02258826	0.02823139	0.03002272	0.0353303	-0.0004246804	-0.06652744	-0.042223	-0.06466446	-0.03843236	-0.07174415	-0.09044565	-0.06118665	-0.09137714
R1E	0.2261989	0.2149825	0.1792835	0.1873471	0.2024659	0.1727141	0.2189462	0.2225603	0.1627088	0.1927473	0.1720045	0.1773785	0.2258162	0.2457707	0.2938972	0.2712461	0.1764558	0.2314243	0.2525236	0.2083974	0.1522178	0.1239095	0.162936	0.2389007	0.2291314	0.2635914	0.3072894	0.2761954	0.3164278	0.2953338	0.2343499	0.2224537	0.1491996	0.2049668	0.244086	0.1718455	0.1777822	0.1743044	0.1847868	0.2160259	0.181101	0.1499633	0.1912775	0.225187	0.2707899	0.315762	0.3412094	0.3416358	0.2522195
R2E	0.1724729	0.1235949	0.1329623	0.1473453	0.1319242	0.1544355	0.2502534	0.2993691	0.2068525	0.1209542	0.05391995	0.04459804	0.1252988	0.1390038	0.1771811	0.1104194	0.01176687	0.02755155	0.04650122	0.05592625	0.06641384	0.1123331	0.1471513	0.1914733	0.1696627	0.1620884	0.2102027	0.2240528	0.2467861	0.2337871	0.2115292	0.2402884	0.2040807	0.2250612	0.2479483	0.196828	0.1585704	0.1040738	0.07398636	0.08863685	0.08175289	0.09335896	0.1584481	0.2318053	0.3522929	0.4078609	0.430762	0.4574904	0.3413946
R3E	0.2240266	0.2007305	0.1973139	0.2179203	0.2182646	0.1724607	0.1929535	0.2026302	0.1926949	0.2261936	0.1785302	0.1745526	0.2016341	0.1623279	0.1927473	0.179661	0.1436158	0.2082978	0.1956396	0.1846767	0.2024747	0.2325848	0.2377106	0.2363107	0.1478993	0.1194373	0.1338518	0.1493883	0.2159245	0.2134621	0.1976582	0.1979657	0.1504037	0.2004858	0.2016305	0.07296225	0.09397763	0.1220605	0.1496645	0.2134865	0.2364051	0.2281527	0.2878382	0.2812461	0.2819294	0.276662	0.2927735	0.2956501	0.279418
R4E	0.1644687	0.1351328	0.09789584	0.1151031	0.1137644	0.1099283	0.149792	0.1359332	0.05161482	0.04241349	0.04445998	0.06109577	0.1263125	0.1285425	0.1725341	0.2032174	0.1649843	0.1555418	0.1342485	0.1614383	0.1962968	0.2129955	0.1925498	0.1612758	0.1027927	0.1302622	0.1670273	0.1620395	0.1551608	0.1277351	0.1221094	0.1637469	0.1134568	0.1399318	0.1833799	0.1724712	0.1524991	0.125589	0.1224397	0.1071339	0.07327158	0.04114645	0.06248515	0.06288011	0.1242485	0.1705208	0.203518	0.2223069	0.1717494
R5E	0.2177683	0.2392765	0.2207725	0.2221444	0.2151695	0.1922772	0.220388	0.1702202	0.1318927	0.1657864	0.1481685	0.1547483	0.228338	0.190741	0.1716148	0.1504824	0.1060783	0.1336159	0.1102761	0.1088378	0.1507497	0.1906781	0.2155278	0.2561954	0.1671706	0.1542712	0.1424152	0.08526215	0.1103128	0.1181685	0.1418001	0.2115187	0.1964645	0.1744233	0.1785669	0.1420727	0.1198602	0.1072649	0.07459455	0.06769836	0.008126533	-0.02783467	0.02824886	0.02660258	0.09560993	0.1465169	0.1443708	0.1737714	0.1826022
R6E	0.1573331	0.1510224	0.1396138	0.1616166	0.1664243	0.1360416	0.1650227	0.1281195	0.06006466	0.1072597	0.07720202	0.07672143	0.1184236	0.05920133	0.09027787	0.1042835	0.1121968	0.1702884	0.140215	0.115533	0.1152447	0.1071094	0.1080514	0.1566638	0.1259787	0.1498392	0.1883362	0.2066026	0.2574607	0.2478504	0.2339112	0.2404491	0.1450087	0.1213894	0.100395	0.0119958	-0.004522891	-0.01693464	-0.0353303	-0.01682454	-0.0163719	-0.007708841	0.06624082	0.05798496	0.07542817	0.1184568	0.1024083	0.08939182	0.08889025
R7E	0.1374187	0.1109263	0.101655	0.1295963	0.1508424	0.1285197	0.1222754	0.08340789	0.06476232	0.1001398	0.05487766	0.05066235	0.08630548	0.03236456	0.05604159	0.06434988	0.07308633	0.1239374	0.1101451	0.08698881	0.1068175	0.1220465	0.1122003	0.1118787	0.07351975	0.1045631	0.1596487	0.1350839	0.1606781	0.1366026	0.1309175	0.172805	0.08255854	0.07935513	0.07373121	0.03259699	0.02190842	-0.004215305	-0.003650825	0.04761622	0.04356519	0.0411115	0.07042468	0.05272457	0.09453688	0.09171968	0.04345858	0.06674939	0.08941279
R8E	0.1329867	0.1263632	0.09779098	0.1252569	0.1526914	0.1248881	0.1186124	0.08698881	0.04157287	0.1127001	0.07483747	0.07206047	0.1119976	0.05176512	0.08500349	0.08687697	0.07412269	0.09906675	0.1157917	0.106627	0.1228679	0.1322212	0.1054771	0.1165012	0.09247116	0.1054159	0.1236631	0.1285005	0.1643621	0.1517459	0.141648	0.1469941	0.06621985	0.06266166	0.07467494	0.02283817	0.02579518	-0.002528836	-0.009031805	0.03434463	0.05021147	0.03711989	0.07015728	0.06324711	0.09423104	0.08355121	0.04904404	0.05917337	0.09195736
R9E	0.1505033	0.1210818	0.1004491	0.1346313	0.1378015	0.1194582	0.1512705	0.1133432	0.05543516	0.09201153	0.05677385	0.05417686	0.09266165	0.03806187	0.0640388	0.05476756	0.0864051	0.1132192	0.107805	0.1150297	0.1238238	0.1151625	0.109792	0.1091105	0.08001048	0.114792	0.1495089	0.1346103	0.157583	0.1371915	0.126669	0.1802377	0.1057078	0.06196785	0.06550332	0.02412618	0.02960853	0.009176863	0.009155892	0.02175812	0.03348829	0.03819119	0.07420657	0.05556274	0.1131685	0.09564837	0.04394617	0.04354422	0.08040895
R10E	-0.02638064	-0.03982174	-0.01427473	0.03104683	0.01618664	-0.008446351	-0.01011534	-0.01928522	-0.01716707	0.04370675	0.02050332	0.0239252	0.02017301	-0.03643481	-0.008166724	-0.03163579	-0.03610975	0.04709542	0.02323314	0.008367704	0.00814925	0.01738204	0.01024642	0.0005907023	-0.0345526	-0.01431842	-0.01052953	-0.03954911	0.01891122	0.02800769	0.0387347	0.06319469	-0.008016429	-0.006606083	0.008593148	-0.0049266	0.04653792	0.04355121	0.02634393	0.02469766	0.01378539	-0.0194792	-0.04375393	-0.09364034	-0.06480077	-0.05781894	-0.08289059	-0.04813177	-0.0457777
R1F	0.2352901	0.2310259	0.2010783	0.2312478	0.253726	0.2470063	0.2770307	0.2750489	0.2148008	0.2294949	0.1713474	0.2210486	0.3266026	0.3256152	0.3213195	0.2545683	0.2136141	0.2700699	0.280526	0.2507987	0.234626	0.2336036	0.281655	0.2850664	0.1674502	0.1653565	0.2321077	0.2788273	0.3318088	0.3063736	0.2787959	0.2618874	0.2104474	0.2284236	0.2400419	0.1920989	0.196461	0.2468717	0.2796016	0.2820465	0.2758791	0.2965362	0.3617983	0.325963	0.3398252	0.3371881	0.3339898	0.3530392	0.2892835
R2F	0.236309	0.2581685	0.2280933	0.2356781	0.2281475	0.2508266	0.2842275	0.2739496	0.2163981	0.2311115	0.1990755	0.2323681	0.2999878	0.3114191	0.3184236	0.253719	0.2145806	0.2803617	0.2723139	0.2581405	0.2562461	0.2521339	0.2598043	0.26554	0.1904893	0.1844373	0.2328259	0.2834044	0.3488256	0.3215012	0.2801957	0.2896138	0.2275603	0.2252552	0.2383327	0.1844705	0.2047938	0.2469224	0.2882593	0.2826774	0.2693499	0.2818018	0.3434062	0.3112408	0.3240248	0.3251206	0.3322947	0.3311762	0.2770273
R3F	0.2077735	0.2411779	0.1998427	0.1874432	0.206136	0.1969486	0.2315117	0.2175393	0.2114925	0.2470203	0.1935949	0.1890965	0.2185355	0.1732681	0.1972125	0.1964575	0.1632611	0.2041821	0.228123	0.223698	0.2436421	0.2250961	0.2534166	0.2523331	0.1702132	0.1471094	0.1616917	0.1537662	0.2078224	0.2046697	0.2045089	0.2362793	0.1908144	0.2154229	0.2201573	0.1097047	0.1102621	0.1445421	0.1618507	0.2286263	0.225769	0.2319416	0.2963125	0.2759263	0.284453	0.2715169	0.2530654	0.2677281	0.2579658
R4F	0.1905453	0.2097448	0.2215222	0.2184289	0.1978626	0.1733887	0.1877246	0.2039182	0.2002412	0.2360329	0.2082681	0.2091	0.2468403	0.1926529	0.2365519	0.2408214	0.1886718	0.1911692	0.1638431	0.184411	0.1993831	0.2083817	0.2048986	0.2068228	0.1299371	0.1453915	0.1667074	0.1726494	0.2448847	0.2496295	0.2557759	0.2896872	0.2387644	0.2664488	0.2565851	0.2017826	0.1974117	0.1570517	0.1322265	0.1574327	0.1256606	0.1539147	0.2250769	0.2003618	0.2166131	0.2158948	0.1943656	0.222382	0.2122842
R5F	0.1548532	0.147618	0.1372649	0.1605488	0.1633188	0.1146085	0.1049214	0.08999301	0.1210731	0.2221409	0.2120063	0.184266	0.1824432	0.1617057	0.1677158	0.188546	0.1700419	0.1993464	0.1705855	0.1515781	0.1680199	0.1774712	0.2105505	0.1955994	0.1414383	0.2092957	0.2605348	0.2687714	0.318123	0.2757183	0.2701975	0.3025516	0.2204387	0.1962041	0.209986	0.1524764	0.1372317	0.1235023	0.130028	0.1381632	0.1169748	0.125201	0.1795543	0.18723	0.2376966	0.233324	0.2205872	0.2254456	0.2292538
R6F	0.1458231	0.1286998	0.1159193	0.129453	0.1638186	0.1263981	0.1457445	0.1197064	0.107604	0.1515117	0.1094757	0.1188553	0.1300786	0.1008791	0.1210923	0.1057637	0.07767039	0.10669	0.08182279	0.08616568	0.1400087	0.1667511	0.1537941	0.1567476	0.1029308	0.1250682	0.1292328	0.1367966	0.1886508	0.1805557	0.1682873	0.1639567	0.1069329	0.1299074	0.1459472	0.09971513	0.1283415	0.1308878	0.1163142	0.1434219	0.1236543	0.112777	0.1462356	0.1433485	0.154453	0.1594827	0.1248829	0.14777	0.1424974
R7F	0.1433799	0.1348322	0.15151	0.1691139	0.1561762	0.1368036	0.1483362	0.1412216	0.1131056	0.193698	0.1835634	0.1678312	0.1679797	0.1141681	0.1107899	0.09426599	0.1006903	0.1211132	0.115727	0.1305435	0.1985477	0.2325725	0.2382908	0.1998235	0.1212356	0.1648619	0.1736945	0.1698043	0.2407812	0.2237295	0.175575	0.2306536	0.1671496	0.1478067	0.165706	0.1409595	0.1659787	0.1707882	0.1822842	0.1745579	0.1553897	0.1759595	0.1841769	0.1798078	0.2010084	0.1811447	0.1496033	0.1831859	0.2002953
R8F	0.03018875	0.04864558	0.04327158	0.08864907	0.1118088	0.09876965	0.1227158	0.08627228	0.07940405	0.1713352	0.1369556	0.1488518	0.1583957	0.08860538	0.09353897	0.09317721	0.09006641	0.1278923	0.09065711	0.08679483	0.1681492	0.179079	0.1532995	0.1413544	0.07776127	0.06393219	0.09955085	0.08109927	0.1385372	0.1678224	0.1102167	0.143927	0.0655138	0.07175288	0.09861237	0.09951765	0.1291139	0.1357008	0.1293481	0.1424449	0.1372719	0.09810731	0.1165904	0.07712688	0.1089025	0.0547763	0.0225201	0.07116392	0.09717581
R1G	0.2359245	0.2220744	0.1878609	0.2319399	0.2535879	0.2550227	0.270547	0.2760084	0.2382821	0.2417878	0.2011202	0.2274712	0.3234655	0.3042031	0.2940545	0.2335914	0.208913	0.2793866	0.2803652	0.2898742	0.28072	0.2654841	0.2894407	0.2750419	0.1704491	0.1525778	0.2226092	0.2686683	0.3140493	0.3202814	0.3202447	0.3182419	0.2212146	0.259827	0.2454684	0.1775865	0.2033712	0.2370482	0.271073	0.296891	0.2976494	0.2925725	0.3339269	0.3077298	0.3297151	0.3108773	0.339425	0.3545666	0.2945474
R2G	0.2537487	0.2351573	0.2202901	0.236842	0.2367302	0.2210451	0.2799895	0.2818595	0.2211063	0.2428469	0.203303	0.2452324	0.332209	0.3393848	0.3425114	0.2621111	0.2102639	0.29223	0.2989479	0.27295	0.252403	0.2422125	0.2610538	0.2461255	0.1578661	0.1613771	0.2252831	0.2628871	0.3219556	0.3323348	0.3084603	0.2991716	0.2429815	0.2540475	0.2469538	0.1820972	0.1967704	0.2195456	0.2812496	0.3287015	0.29144	0.2955383	0.3212216	0.3137784	0.3395474	0.3118228	0.3277123	0.3289165	0.2684568
R3G	0.2932768	0.290526	0.2626651	0.2852761	0.3099371	0.2775253	0.3130741	0.3169941	0.2803181	0.3223995	0.2739916	0.2605925	0.3128347	0.2861604	0.3075253	0.2888046	0.235159	0.2631667	0.2728801	0.2837679	0.3048881	0.2957812	0.3372178	0.3298532	0.2476669	0.2383869	0.2737434	0.2856956	0.3354806	0.3111709	0.3116882	0.3665868	0.3169102	0.3293114	0.3482069	0.281648	0.2723051	0.2660294	0.2608091	0.2844722	0.2834848	0.3326791	0.3945526	0.3808686	0.4186456	0.3949056	0.3544093	0.3793918	0.3454963
R4G	0.2328504	0.2576232	0.2351817	0.2741856	0.2851328	0.2592188	0.2841087	0.3019504	0.2781108	0.3037924	0.2758721	0.2838133	0.299778	0.2777718	0.3115449	0.2963247	0.2574222	0.2767459	0.2620343	0.2327875	0.241683	0.2943988	0.331828	0.3255523	0.2604247	0.2075166	0.2290668	0.2333625	0.303712	0.3061517	0.2980147	0.3459577	0.2913858	0.3063806	0.3257882	0.2678084	0.2458039	0.2094145	0.1826617	0.1933188	0.2080217	0.2456256	0.312036	0.2988605	0.3293376	0.3318193	0.3203827	0.3410381	0.3292747
R5G	0.0878067	0.09209716	0.0932541	0.1369294	0.1426512	0.1147326	0.1168438	0.1322632	0.2072702	0.332618	0.3137766	0.3117686	0.2430706	0.1001258	0.03915064	-0.01713213	-0.007331349	0.05321566	0.0696697	0.1173995	0.1575533	0.1921461	0.2082716	0.2363527	0.2398077	0.3052115	0.3624502	0.3613002	0.3966043	0.3711674	0.3409367	0.3574222	0.2852884	0.2988518	0.2882122	0.2111674	0.2197518	0.2041332	0.1664837	0.1787889	0.1709997	0.1701817	0.1871304	0.1626407	0.217375	0.2542048	0.2876966	0.3445753	0.3922754
R6G	0.1136264	0.1227665	0.1273086	0.1377123	0.1253985	0.1113474	0.1246382	0.1093464	0.1374414	0.2220867	0.195208	0.1590178	0.161288	0.1047099	0.1215589	0.1095788	0.08265292	0.1192712	0.1182891	0.1237295	0.2018001	0.2324939	0.206302	0.1833153	0.1190091	0.133539	0.1464156	0.1522824	0.209827	0.1929535	0.180028	0.1965537	0.1347711	0.1439007	0.1697204	0.1123296	0.135187	0.1477036	0.1650944	0.1751101	0.1903181	0.181316	0.2081615	0.161323	0.1901695	0.1857864	0.1655033	0.1824345	0.1879133
R7G	0.1868577	0.1774834	0.1831458	0.1951311	0.1717511	0.1306029	0.1400647	0.1071077	0.1239357	0.2166026	0.2058406	0.1744914	0.1869486	0.1271985	0.1129867	0.1105645	0.1276914	0.1684813	0.1467057	0.1567354	0.2135023	0.2559787	0.2372073	0.2112356	0.1703408	0.1913037	0.1878032	0.1721828	0.2358284	0.2139951	0.210519	0.228373	0.1787557	0.2023174	0.2415467	0.2099493	0.2258598	0.2126442	0.2089986	0.2396959	0.2253163	0.2422405	0.2557288	0.1967337	0.1841017	0.1926669	0.1886683	0.2196977	0.22518
R1H	0.3620028	0.3996575	0.4180147	0.4142607	0.3879553	0.3563754	0.3689829	0.3653792	0.34831	0.4121688	0.3890528	0.4336561	0.4816043	0.4360835	0.4289864	0.3991157	0.3789532	0.4261779	0.4238308	0.4306938	0.4643149	0.4866235	0.4977158	0.4777245	0.3721793	0.3406466	0.3855802	0.3901555	0.4086578	0.4123366	0.4326931	0.4554212	0.4127857	0.399245	0.4242468	0.3722929	0.3649039	0.3761552	0.4071881	0.4505505	0.455021	0.4714121	0.5487435	0.5040843	0.4821793	0.4271164	0.3773401	0.431115	0.4509734
R2H	0.3329151	0.3795439	0.4324974	0.4484603	0.4289304	0.3618175	0.3420884	0.3411639	0.335215	0.4009035	0.3684918	0.3747606	0.4117826	0.3702341	0.4022614	0.417008	0.3786613	0.3656152	0.3492031	0.3499353	0.3871216	0.4226459	0.4384866	0.4348113	0.3660556	0.3468508	0.375374	0.3766637	0.3812198	0.3804631	0.4301118	0.4999493	0.4598794	0.4721444	0.4778329	0.4235565	0.3899283	0.3837836	0.4075533	0.4011202	0.3748986	0.4177298	0.4791664	0.4381073	0.4494198	0.388282	0.351496	0.3768717	0.4322912
R3H	0.3331021	0.3717599	0.3929675	0.4347711	0.4593184	0.3987819	0.3782995	0.369432	0.3472317	0.4096837	0.3686438	0.3475987	0.3767913	0.3423995	0.3806169	0.409647	0.3893883	0.3853181	0.3395072	0.2945386	0.3188098	0.3438413	0.3432751	0.365395	0.3013369	0.2856746	0.3276582	0.3347239	0.3793708	0.3779535	0.3825131	0.4304334	0.3867389	0.3880042	0.4031195	0.3485914	0.356337	0.3259962	0.313352	0.3276127	0.3025568	0.3070517	0.3585372	0.3570535	0.4029448	0.3902429	0.3678434	0.3802744	0.3752255
R4H	0.1396172	0.1811727	0.2285005	0.2573104	0.2360608	0.1931265	0.1909804	0.2178189	0.2780776	0.3629325	0.3089671	0.2610853	0.2305959	0.1220203	0.120762	0.1312932	0.1490912	0.1932052	0.1904841	0.1878539	0.2384201	0.262957	0.2654701	0.2661622	0.2486578	0.2956064	0.3236071	0.3115257	0.3842118	0.345353	0.3363614	0.3744827	0.2892503	0.2696837	0.2859665	0.2595596	0.2768665	0.2580234	0.2551101	0.2690615	0.2273768	0.2158633	0.2708144	0.2641279	0.3030287	0.31572	0.3108424	0.3561674	0.3789025
R5H	0.1465362	0.1656449	0.1929885	0.2138623	0.1822457	0.1534271	0.1605016	0.1432943	0.1335267	0.2175236	0.2137242	0.2073803	0.1903373	0.1064698	0.1204037	0.132064	0.1476162	0.1776337	0.1616306	0.1741611	0.2070255	0.2322719	0.2322981	0.2228574	0.1573051	0.1798724	0.2101381	0.1905086	0.2296487	0.2573541	0.2530951	0.2468595	0.1675568	0.1593586	0.2108546	0.207064	0.258158	0.245741	0.2436858	0.2525603	0.2358389	0.2359734	0.2173768	0.169245	0.1951223	0.2124292	0.1907847	0.2173296	0.2250559
Z11Z	-0.2782873	-0.2882034	-0.2734463	-0.2274677	-0.2429186	-0.2754858	-0.259294	-0.2961657	-0.3074677	-0.2002569	-0.2343621	-0.2348095	-0.2221129	-0.270395	-0.2393639	-0.2365449	-0.2473943	-0.2037697	-0.2193464	-0.2547973	-0.2362967	-0.2311098	-0.2513754	-0.218878	-0.2717983	-0.2605383	-0.2013369	-0.2185565	-0.2114121	-0.2342712	-0.237029	-0.2110888	-0.2860661	-0.272936	-0.2507358	-0.2628172	-0.2271409	-0.2300594	-0.2508004	-0.2411307	-0.2356117	-0.2317407	-0.2308878	-0.2584673	-0.2550769	-0.2557165	-0.2643202	-0.2857183	-0.2714802
Z12Z	-0.2319504	-0.2809018	-0.2945718	-0.2526529	-0.2420657	-0.2540405	-0.2525271	-0.2769119	-0.3115834	-0.2176285	-0.2190091	-0.2389671	-0.2321111	-0.3039514	-0.2742415	-0.2851206	-0.2724292	-0.2393342	-0.2892083	-0.2823611	-0.2389968	-0.2258616	-0.2380444	-0.2545858	-0.2971968	-0.272583	-0.2475882	-0.2597309	-0.2272195	-0.221475	-0.227929	-0.2173121	-0.2740266	-0.2472038	-0.2242066	-0.2649476	-0.2517407	-0.243899	-0.2280339	-0.1821758	-0.2184918	-0.2308791	-0.2421059	-0.2855051	-0.2686386	-0.2682856	-0.2816498	-0.2858983	-0.2943446
Z13Z	-0.1851555	-0.2003565	-0.2016358	-0.1609996	-0.1637277	-0.1809053	-0.1692415	-0.20054	-0.2249161	-0.1535687	-0.1564348	-0.1491174	-0.1216655	-0.2156134	-0.2006169	-0.2235005	-0.2221129	-0.1428644	-0.1731388	-0.2016795	-0.1996732	-0.1855662	-0.1906029	-0.1744477	-0.2190807	-0.2059105	-0.1767371	-0.1979902	-0.1718595	-0.1604159	-0.1534306	-0.1535512	-0.238366	-0.2241139	-0.1692275	-0.1792887	-0.1604491	-0.1493202	-0.1598025	-0.1582646	-0.1772964	-0.1971269	-0.1821059	-0.2110241	-0.1780269	-0.2100682	-0.2438588	-0.2290563	-0.2301153
Z14Z	-0.1521828	-0.188179	-0.1891559	-0.1285722	-0.1182716	-0.1518927	-0.1558581	-0.1978626	-0.2066358	-0.1455522	-0.1293481	-0.09889374	-0.102756	-0.1888553	-0.1907864	-0.1781702	-0.1795177	-0.1374117	-0.1529098	-0.1844093	-0.1628958	-0.147223	-0.1563072	-0.1459682	-0.1871007	-0.1787679	-0.1739479	-0.1988518	-0.1178923	-0.1157585	-0.1436194	-0.119044	-0.1923366	-0.1934621	-0.1569137	-0.1431493	-0.1109385	-0.1610014	-0.1744512	-0.1252097	-0.1317529	-0.1410643	-0.1303495	-0.1596103	-0.1620675	-0.175159	-0.2075184	-0.187971	-0.1865869
Z15Z	-0.1135704	-0.1411115	-0.1354317	-0.06708493	-0.04645404	-0.09292031	-0.09836246	-0.1350489	-0.1369871	-0.0661115	-0.1019049	-0.1029291	-0.07835896	-0.1487172	-0.154661	-0.1438431	-0.1425218	-0.1093359	-0.1468018	-0.1172929	-0.1217511	-0.1325883	-0.1248724	-0.1119539	-0.1474327	-0.1475778	-0.1085058	-0.1506484	-0.1143691	-0.0947396	-0.09211115	-0.092043	-0.1766113	-0.1506396	-0.1065659	-0.1047815	-0.07743097	-0.07506117	-0.09242048	-0.0995858	-0.09819119	-0.1318752	-0.1071618	-0.1312338	-0.125194	-0.1399633	-0.1559402	-0.1371566	-0.1471112
Z16Z	-0.08093499	-0.0819294	-0.06089829	-0.01738553	-0.0005802159	-0.03651346	-0.02514156	-0.03733834	-0.05188047	0.02063789	0.01618839	-0.002880111	-0.0001328215	-0.07233135	-0.05768962	-0.05723174	-0.05806362	-0.006897936	-0.06411395	-0.09750786	-0.1063754	-0.07862461	-0.07243622	-0.05279972	-0.1015904	-0.07489864	-0.04065886	-0.0728207	-0.03704474	-0.03927997	-0.03850052	-0.0141856	-0.06821216	-0.03545264	0.004610275	-0.008848308	0.01797099	0.02696435	0.02281021	0.01749039	-0.002224744	-0.02818071	-0.02792031	-0.04951415	-0.03891471	-0.04529186	-0.06287312	-0.04421356	-0.05606082
Z17Z	0.006417336	-0.01696085	0.02195561	0.07268088	0.06338168	0.0665222	0.06404229	0.01796225	-0.005727017	0.07603635	0.07196959	0.0651066	0.05281895	-0.03626005	-0.02570605	-0.008472562	-0.01790108	0.01287312	-0.001441805	-0.02439882	-0.02518175	-0.02246068	-0.0124834	-0.02071304	-0.07948794	-0.0419294	-0.02689444	-0.04755156	0.0189252	0.01767913	0.01719154	0.06226495	0.01320692	0.03582663	0.08397762	0.05874345	0.09695211	0.0857742	0.08189618	0.0621863	0.06472737	0.0461517	0.0390353	-0.03607829	0.01961901	0.03904928	0.01077071	0.008834324	0.01062915
Z18Z	0.05539147	0.06317372	0.07656588	0.09760399	0.1047046	0.09062915	0.09734534	0.08465047	0.04309157	0.09032331	0.06880985	0.0791122	0.1149371	0.03750088	0.0407812	0.03344635	0.03008564	0.06372597	0.02823838	0.007656412	0.03254107	0.04158511	0.02447221	0.01613597	-0.009206574	0.03231912	0.02472387	0.006350926	0.06229291	0.07843936	0.09221601	0.1177945	0.05854946	0.07259349	0.1019084	0.0815921	0.118109	0.1309123	0.1146784	0.1257987	0.1013387	0.1226547	0.1406886	0.1107567	0.1373785	0.1359193	0.09498252	0.1041734	0.09947396
Z19Z	0.08191891	0.05959105	0.06721775	0.1558703	0.1735407	0.1109664	0.1041891	0.07761447	0.06612024	0.1239112	0.1247641	0.1360084	0.1517284	0.06376092	0.04925551	0.04860189	0.05294303	0.0952936	0.07354072	0.05941454	0.07498602	0.09721601	0.1142835	0.1113876	0.05576021	0.08266166	0.07863333	0.008199932	0.05699056	0.07936735	0.05415589	0.07353198	0.02172142	0.04998252	0.09789934	0.07672317	0.1019154	0.1233939	0.137618	0.159986	0.1809	0.1805662	0.1678189	0.1274554	0.1657008	0.1890126	0.1291559	0.1193743	0.12036
L3A	-0.307481888770542	-0.27654454162459013	-0.2785109773000176	-0.3142679272778653	-0.3211730758830471	-0.28283480610266626	-0.30630183613753176	-0.2698703864221984	-0.254574281601201	-0.31120224591589335	-0.3028315961573037	-0.2937390590848406	-0.3159177863846893	-0.2693748263996462	-0.2919023297630087	-0.28306019133005544	-0.3004351215927581	-0.32678323156703615	-0.3083652381375347	-0.3000802420304837	-0.3169888687960689	-0.3396279139612563	-0.33518315176662006	-0.33752475892130696	-0.28194590330566915	-0.29370383922621424	-0.3271733706792243	-0.328636635964817	-0.3676618982804434	-0.358309599765416	-0.3624925723313692	-0.3793353538396222	-0.31565233578092344	-0.33722804156291203	-0.37725889331889917	-0.36648567441510566	-0.38904834065308463	-0.3890099766246542	-0.39356640456431197	-0.3982979774812354	-0.3855838984393106	-0.37452024090322594	-0.4041018607838873	-0.38172457853371194	-0.3908857594329751	-0.39281732100495687	-0.37803405988719446	-0.39736307810862365	-0.3982986091939097
L4A	-0.37417248198078834	-0.3385872586061103	-0.3343653158561835	-0.37676002497740135	-0.3730336123313429	-0.331601361481115	-0.3381989213583631	-0.30003359176114375	-0.28802736936251655	-0.34912587317612576	-0.3415634318728455	-0.33150672303190154	-0.35537308059042194	-0.31566154303817856	-0.3423422303845993	-0.33348546254522865	-0.3435308720343672	-0.36550043190470727	-0.33871313793941815	-0.32459918110905395	-0.33798280903784694	-0.3590137398416335	-0.35724178404144935	-0.3587448416325656	-0.31057590404457064	-0.3190981659363573	-0.34353282617625985	-0.34204354485996585	-0.3765382479622622	-0.35662730752749916	-0.3709392629306112	-0.3973228409863624	-0.3387552469441038	-0.37071214835324257	-0.40256563711307425	-0.37710817799843593	-0.3965509111569375	-0.3987425564801747	-0.4011674179874761	-0.4204212362550699	-0.41580419071657915	-0.39816063609643	-0.41871933516341825	-0.3951572845457181	-0.40375117133201965	-0.40435183622658577	-0.40034295709643797	-0.4153225717128274	-0.41326852795606
Z20Z	0.07200302389476175	0.08375424185770304	0.10463542697340149	0.11425779205630844	0.11689328597327583	0.11595208241116406	0.11525754309539665	0.11630000527059188	0.1181936118830174	0.11554148083451146	0.11869497325516759	0.11886144679395581	0.11055805075522472	0.0771251204302054	0.04568942066331651	0.04431133669469691	0.06272089119007987	0.0765715216946602	0.07913795859339601	0.0900758096180543	0.09169315475038196	0.09340427806224542	0.080700574089174	0.06304097661265963	0.06226752488574652	0.07677623593422192	0.062371337492632004	0.0335465540956794	0.04214787577641764	0.06689976866861912	0.078082903662374	0.07384496328911037	0.06963612790126696	0.07425343343341587	0.09129826045180944	0.10394182341767312	0.11286946682744389	0.12171675812345228	0.13338075478862874	0.12753116683002544	0.13164354493658698	0.1478586481235561	0.13725029639297737	0.12893684772881012	0.13526634915367614	0.1444772834078798	0.11927076499571236	0.12095490057870327	0.13009711874724042
[truncated: 320 more columns]
