# Supplementary material for: SPHARA - A Generalized Spatial Fourier Analysis for Multi-Sensor Systems with Non-Uniformly Arranged Sensors: Application to EEG
Source: PLoS One. 2015 Apr 17;10(4):e0121741. doi: 10.1371/journal.pone.0121741 (PMC4401437; doi:10.1371/journal.pone.0121741)
Supplement: S1 Dataset — The data set contains averaged and filtered SEP data of the volunteers as well as the standard electrode positions and triangle list of the ANT Neuro BV waveguard 256-channel EEG cap. (ZIP) [file pone.0121741.s001.zip › PlosOne/08_SEP_prepro_-50_130ms.csv]

Z1L	-0.06024086	-0.02952341	-0.01692859	-0.004870174	0.05633585	0.09013154	0.05708575	0.05514008	-0.01352751	0.008187559	-0.01877348	0.02259139	0.02672531	-0.0209327	-0.03625726	-0.03749402	-0.08678511	-0.07098224	-0.03336181	-0.02484285	0.03237103	-0.03199179	-0.04626579	-0.03682781	-0.018384	-0.003310562	-0.00974719	-0.07087976	-0.0617202	-0.0003570184	-0.0009993181	0.007625552	0.006983254	-0.008981894	-0.0312248	-0.008541171	-0.03111036	-0.06150324	-0.03525112	-0.08853603	-0.1248856	-0.1084472	-0.1071951	-0.07815169	-0.07188076	-0.06914247	-0.03907756	-0.06367269	-0.07214385
Z2L	-0.0734848	-0.05101811	-0.03564742	-0.04781687	-0.01179022	-0.02436283	-0.04361121	-0.0248753	-0.01926204	-0.01418176	-0.00939016	-0.002606764	-0.006465672	-0.04366417	-0.03611547	-0.01605056	-0.05607789	-0.07975743	-0.06519303	-0.0545644	-0.004856511	-0.03780321	-0.01161258	0.015082	-0.02871199	0.0003330971	0.001158174	-0.03663306	-0.05037922	0.01104544	-0.005739665	-0.00108815	0.006317043	-0.02945848	-0.01812607	-0.009897497	-0.022781	-0.0151862	-0.03888281	-0.05000342	-0.0759327	-0.05921593	-0.06335498	-0.03629142	-0.0403741	-0.01410488	-0.004467032	0.001846615	0.002717801
Z3L	-0.09669799	-0.05754869	-0.06693713	-0.05473693	-0.01627776	-0.006832937	-0.02654253	-0.02451828	-0.02296037	-0.01402289	-0.03851896	-0.0253519	0.002719512	-0.005638883	-0.006373417	-0.02276734	-0.08728392	-0.09680389	-0.04305603	-0.07978305	-0.03704134	-0.0265579	-0.005999319	-0.002772461	-0.00591732	-0.005181071	-0.02675606	-0.06282542	-0.030849	0.008698325	-0.001241888	0.03732148	0.04651179	-0.00990605	0.03597881	0.03909122	0.04720363	0.03959344	0.01351554	0.008636829	-0.02048173	0.02270072	0.03434575	0.04144688	0.04459002	0.07468056	0.05744277	0.08254015	0.05706526
Z4L	-0.0398958	-0.03634779	-0.04932354	-0.04035018	-0.01325076	-0.0000239106	0.06372566	0.03092074	-0.02355825	-0.01890844	-0.03286471	-0.0124086	-0.01142467	-0.02464468	0.001137685	-0.004912884	-0.06373078	-0.1073283	-0.0592313	-0.03722754	0.01014862	0.02674582	-0.001993507	-0.01680047	0.01207038	0.008512131	0.003727369	-0.005575675	0.03185856	0.08132217	0.0946464	0.1043184	0.09654937	0.1250171	0.1375128	0.1517458	0.1286334	0.1351025	0.1203861	0.1036078	0.06303211	0.09251111	0.1105347	0.1298719	0.1345302	0.1560027	0.1769815	0.1376375	0.1483174
Z5L	-0.1041544	-0.1067339	-0.09059276	-0.05416467	-0.01822344	-0.00009053424	-0.02106765	-0.04217287	-0.03691664	-0.02524428	-0.05702255	-0.04330201	-0.00149641	-0.04345746	-0.02730953	0.001530575	-0.07426546	-0.1145166	-0.06668431	-0.06907072	-0.02835327	0.01467885	0.01191493	0.03118551	0.04219508	0.05742398	0.02583874	-0.002779298	0.05871712	0.09134779	0.1267509	0.1169218	0.1414503	0.1653058	0.1634968	0.1759839	0.2039699	0.2088042	0.1905569	0.1916519	0.1594192	0.1930219	0.1904458	0.2440058	0.2010659	0.2200598	0.2268961	0.2145251	0.2067697
Z6L	-0.1700495	-0.1520089	-0.1513956	-0.1204493	-0.07166894	-0.06696789	-0.07024428	-0.06895969	-0.08223437	-0.05058592	-0.08028186	-0.05950291	-0.04425009	-0.04530748	-0.02231636	-0.02969423	-0.05314144	-0.06068841	-0.04090366	-0.0510796	0.01649471	0.009769386	0.0231961	0.03316365	0.06586436	0.09711992	0.07608814	0.04635805	0.1116143	0.1628032	0.1536214	0.2050666	0.2189973	0.1936915	0.2235053	0.2358968	0.2464195	0.244848	0.2171131	0.228179	0.1997574	0.2002016	0.2981534	0.3040143	0.2582832	0.2959771	0.2958114	0.3088999	0.3078391
Z7L	-0.2334985	-0.2203263	-0.231616	-0.2052528	-0.1265374	-0.1143423	-0.1300171	-0.1423625	-0.135275	-0.09649641	-0.1033789	-0.05386402	-0.04352238	-0.06307823	-0.02608815	-0.002470107	-0.03954561	-0.02584728	-0.0347523	-0.05027161	0.06193031	0.1163375	0.1221814	0.1071677	0.1201777	0.1636949	0.1387496	0.1186539	0.200094	0.234848	0.2562214	0.3340537	0.316194	0.3373932	0.364479	0.3697779	0.3772634	0.4274616	0.3921831	0.3853212	0.3585172	0.3594824	0.4224991	0.4536266	0.4519833	0.4613324	0.4600103	0.4477195	0.4469235
Z8L	-0.08372395	-0.00785275	-0.04183122	0.03728562	0.1062419	0.08367611	0.07642808	0.07638538	0.08729415	0.1259566	0.1438401	0.1928425	0.2203246	0.2188145	0.2398394	0.248659	0.1784216	0.1913512	0.2522497	0.2437359	0.3410027	0.3670567	0.3824616	0.3876033	0.4129689	0.4529928	0.4052477	0.4148326	0.4631124	0.4994089	0.5282661	0.527769	0.551206	0.5967185	0.5819645	0.5946754	0.6264366	0.6283088	0.6300717	0.6331585	0.6034199	0.6426836	0.6475692	0.6526836	0.6612368	0.6592142	0.6313683	0.6679775	0.6964725
Z9L	0.0463051	0.07729074	0.04495046	0.08502733	0.1808063	0.191809	0.1793167	0.1907243	0.1699197	0.22404	0.243946	0.2828152	0.2858028	0.3083396	0.3534592	0.3353929	0.2906662	0.2999915	0.3485292	0.3435531	0.4043065	0.4390451	0.4296874	0.4492022	0.4587086	0.4699265	0.4683037	0.4577383	0.5148804	0.5239221	0.5792757	0.5772002	0.6145336	0.612424	0.6140639	0.611165	0.6428835	0.6676341	0.6345183	0.6237769	0.6145336	0.6732969	0.6779296	0.6793013	0.6964742	0.7317099	0.7216194	0.7200085	0.6848412
Z10L	0.004627606	0.007379565	0.0005995897	0.02698668	0.05884011	0.03552443	0.02862145	0.02052784	0.008942603	-0.007371029	0.02359754	0.06561326	0.1189238	0.1449812	0.1471848	0.1766348	0.1328715	0.1109378	0.171206	0.1114264	0.1553912	0.2187735	0.2179945	0.206522	0.2040827	0.2192877	0.196534	0.1939956	0.1725419	0.2061855	0.2450222	0.2465579	0.2443731	0.2342911	0.2562316	0.2427229	0.2660625	0.2714725	0.240644	0.2510369	0.2115477	0.2567099	0.2384079	0.2540109	0.2723351	0.3068705	0.2719474	0.3057943	0.33363
Z11L	-0.01578408	-0.02950461	-0.04631192	-0.01253502	0.01433721	0.01151008	-0.01591732	-0.05778442	-0.06678169	-0.04693884	-0.0313068	-0.01905193	-0.01370345	0.04329689	0.0504766	0.01255893	0.01466519	0.003732493	0.02049539	-0.001831228	0.07476256	0.05310898	0.01618893	0.03086266	0.005715752	0.02798087	0.01708746	-0.05028528	-0.02853775	-0.02667749	0.006940553	0.006757772	-0.03420738	-0.01327639	-0.04124018	-0.05185172	-0.007497437	0.005302358	-0.05331227	-0.07418347	-0.09736932	-0.08110523	-0.0287359	-0.04031944	-0.05885207	-0.03256235	-0.02862999	-0.03457294	-0.02486676
Z12L	-0.02509737	-0.006691151	-0.04534848	-0.01350359	0.04886573	0.02513153	-0.02405193	-0.02671678	-0.05425862	-0.05911684	-0.04842843	0.003648789	-0.008788862	0.006487874	0.05093099	0.05202938	-0.0002835694	-0.02729074	0.002734885	-0.02495388	0.02232319	0.04152204	0.03510249	0.03386744	0.02957806	0.01999829	0.01039119	-0.04917834	-0.04376495	-0.03011274	-0.01703792	-0.0135463	-0.009636148	-0.004719848	-0.01500683	-0.02540143	0.00347113	-0.02945679	-0.02954731	-0.05572942	-0.09425521	-0.05605398	-0.0198753	-0.03744961	-0.03452853	-0.004166381	-0.01593782	-0.01932866	-0.04104886
Z13L	0.0943355	0.08791937	0.0925316	0.1133908	0.1428493	0.1169474	0.0856013	0.07975914	0.06813973	0.03877178	0.05261018	0.08538777	0.09954048	0.09947216	0.1513051	0.1515989	0.07938674	0.09715921	0.153466	0.09272976	0.1207807	0.1364435	0.1172634	0.1208934	0.1161087	0.08852238	0.01627605	-0.00888111	-0.02975231	-0.02495388	0.01871199	0.01006149	-0.009444824	-0.0120328	0.01538094	-0.006088146	-0.03210284	-0.001665527	-0.03183806	-0.07517595	-0.1038777	-0.06389136	-0.0511411	-0.06222583	-0.06227024	-0.04875128	-0.04745815	-0.0336095	-0.05200546
Z14L	0.1823625	0.1466416	0.1383567	0.1539802	0.1660967	0.154906	0.108905	0.1082969	0.08676461	0.1211052	0.0725111	0.1047489	0.1302955	0.1234694	0.1773796	0.1788572	0.1146549	0.1391732	0.1634096	0.1351964	0.1624991	0.1233123	0.1454459	0.1047831	0.09123334	0.06087974	0.04357021	-0.02960711	-0.02542706	-0.02573283	-0.04313974	-0.03523915	-0.006229929	-0.0446686	-0.07778613	-0.06008541	-0.03926375	0.008168773	-0.07608814	-0.1264947	-0.1387906	-0.1001315	-0.06631192	-0.06850871	-0.06634267	-0.07850017	-0.1090963	-0.1168756	-0.1241493
Z15L	0.07487358	0.05677143	-0.004890672	0.02751965	0.07193884	0.05243594	-0.03813973	-0.08579433	-0.06136146	-0.07309874	-0.08299795	-0.005681586	-0.03866587	-0.02515374	0.02207892	0.05012641	0.002429107	0.01652716	0.01785104	-0.005346773	-0.006112053	-0.007642638	-0.02434062	-0.03015203	-0.03051589	-0.01956782	-0.08752648	-0.1365818	-0.18589	-0.1622087	-0.1528408	-0.1534489	-0.1123779	-0.07428254	-0.1065494	-0.1372771	-0.1229365	-0.1069081	-0.1676836	-0.2225846	-0.2417185	-0.2001042	-0.2106423	-0.185972	-0.2054151	-0.1539938	-0.1917544	-0.1975828	-0.1965664
Z16L	0.05266143	0.01778784	-0.02114281	-0.009248376	0.04506491	0.03158011	-0.02084899	-0.07024428	-0.07453878	-0.05909805	-0.09552613	-0.06962419	-0.04857533	-0.04550905	-0.002441061	0.02917834	-0.0008575322	0.0003792241	0.03035702	-0.04900751	-0.02547489	-0.01213871	-0.01454048	-0.02215921	-0.01563204	-0.0426153	-0.1064657	-0.1698121	-0.1917202	-0.153589	-0.1576888	-0.1586881	-0.1401162	-0.1034643	-0.1445319	-0.1556765	-0.1031893	-0.0887564	-0.1301725	-0.1879638	-0.2562521	-0.2269816	-0.1961309	-0.163659	-0.1698599	-0.1755586	-0.2196959	-0.1742227	-0.2206184
Z17L	0.07021353	0.01056372	-0.02655108	-0.00824394	0.03892893	0.04908268	-0.0486932	-0.05393577	-0.05141612	-0.06100102	-0.0669713	-0.01810899	-0.003985307	-0.01610693	0.02582678	0.04322685	0.02054835	0.04648616	0.06258798	0.004449947	0.0118893	-0.02985139	-0.01739836	-0.04168773	-0.01524941	-0.03726341	-0.09386915	-0.1606696	-0.1652938	-0.1584045	-0.1672839	-0.1466707	-0.1037359	-0.07834985	-0.09614793	-0.1025248	-0.08794158	-0.0664315	-0.1372856	-0.2044414	-0.2326871	-0.2203826	-0.2045781	-0.1909481	-0.1935258	-0.1791442	-0.2166416	-0.1991271	-0.1987376
Z18L	0.02933379	0.03233857	-0.002271954	0.02396652	0.04294329	0.02697301	-0.0536112	-0.06115476	-0.06762897	-0.08012641	-0.09743765	-0.05528527	-0.0328835	-0.03088144	-0.007345404	0.009180047	0.0006696284	-0.001264094	0.0417202	-0.0115767	0.005845573	-0.01391015	-0.01300991	-0.0080287	-0.003009911	-0.02859241	-0.08899214	-0.1476597	-0.1873369	-0.1497591	-0.1403929	-0.126575	-0.09547147	-0.0769713	-0.1024479	-0.1059652	-0.1024872	-0.06114964	-0.1519269	-0.2284267	-0.2546806	-0.2151725	-0.1878118	-0.176522	-0.186944	-0.125439	-0.1444636	-0.1616109	-0.1699846
Z19L	0.03374787	0.02829347	-0.02485138	0.001793644	0.06803041	0.03420226	-0.06070722	-0.07489238	-0.06150324	-0.05904852	-0.1044722	-0.02714384	0.01689443	0.009195427	0.05498633	0.1072207	0.03940724	-0.006272635	0.04720362	-0.01483601	0.008971643	-0.01012983	-0.0005380883	0.004641272	-0.02992313	-0.0263888	-0.08007174	-0.1386197	-0.1465852	-0.1162812	-0.1341715	-0.1241971	-0.07520499	-0.08662282	-0.08761531	-0.1011855	-0.1067065	-0.07327981	-0.1262966	-0.228056	-0.2493287	-0.2189682	-0.2179091	-0.1743099	-0.1925299	-0.1453331	-0.1754681	-0.1602819	-0.1791937
L2Z	-0.136932	-0.0795012	-0.1291117	-0.1225623	-0.07528016	-0.09548685	-0.1013393	-0.1191066	-0.1004749	-0.04897506	-0.05347113	-0.02088998	-0.01567476	-0.05572599	-0.02410658	-0.06577212	-0.1105842	-0.1324154	-0.113876	-0.1748497	-0.1136163	-0.0930082	-0.09311923	-0.1017339	-0.06667918	-0.04138368	-0.09165358	-0.1093765	-0.07406729	-0.06103861	-0.04759481	-0.016411	-0.01859924	-0.04806457	-0.04803553	-0.04766486	-0.07797233	-0.1019593	-0.09689786	-0.1216655	-0.1336795	-0.1111582	-0.09519645	-0.03579263	-0.02749573	0.02190468	0.02592244	0.01582678	0.006168428
L3Z	-0.1109464	-0.1385258	-0.1209071	-0.07332251	-0.01816194	0.0216194	-0.04000854	-0.05271609	-0.04414759	0.00393748	-0.000731124	0.02936454	0.01266313	-0.01993509	-0.0423847	-0.05203109	-0.1302016	-0.1291066	-0.09027844	-0.09949606	-0.01486675	-0.01724461	-0.03411172	0.002774172	-0.01218654	-0.02921762	-0.0830509	-0.1385378	-0.05874616	0.004689103	-0.008997265	-0.01691493	-0.01000341	-0.01617185	0.01589682	0.02353775	-0.0003109048	-0.01081482	-0.03172874	-0.003211479	-0.05310557	-0.00615306	0.03100785	0.04202425	0.06186026	0.04185001	0.03790059	0.06612059	0.07543048
L4Z	-0.1087034	-0.05341476	-0.09056543	-0.02484113	0.02946533	0.01558934	0.00602494	-0.007357364	-0.03333617	-0.01740007	-0.05411685	-0.006631363	-0.006942264	-0.03396994	-0.08261873	-0.1157482	-0.1397079	-0.1504851	-0.1269371	-0.1338623	-0.08641783	-0.08996242	-0.09781688	-0.04967373	-0.006429793	-0.0596259	-0.113683	-0.1417731	-0.1164264	-0.03414418	-0.03847284	-0.006697983	-0.02526649	-0.03680219	-0.02412026	0.01863171	0.002024259	-0.01838913	-0.01474376	0.02587803	-0.03528357	-0.02704646	-0.002615309	0.0272412	0.06861804	0.0992125	0.05340792	0.0213683	0.02181585
L5Z	-0.1479518	-0.1107277	-0.1337035	-0.1415306	-0.08667236	-0.06663136	-0.0865767	-0.06422617	-0.09867782	-0.0632149	-0.1011223	-0.0423027	-0.03179877	-0.0349163	-0.07252648	-0.09884011	-0.1840554	-0.2037342	-0.1511531	-0.1955244	-0.1160369	-0.074274	-0.07667578	-0.09704817	-0.09467372	-0.08234711	-0.08232832	-0.1368005	-0.08574308	-0.05682269	-0.03962247	0.007077215	0.01965665	0.03533652	0.02395969	0.05671678	0.04350359	0.008870856	-0.02207892	0.01936112	-0.01210112	0.01273147	0.04018962	0.02325931	0.04827639	0.08820465	0.06947728	0.07648787	0.05766485
L6Z	-0.1896088	-0.1567134	-0.1858644	-0.09850188	-0.05062863	-0.08185514	-0.06482405	-0.0826563	-0.1048975	-0.1166023	-0.1331602	-0.07726511	-0.08007858	-0.09826273	-0.1371917	-0.1176341	-0.2114127	-0.2162385	-0.1944107	-0.1950205	-0.1271353	-0.07111206	-0.09103519	-0.03546293	-0.01881961	-0.005553466	-0.02655449	-0.04872737	-0.004846258	0.0323249	0.06400411	0.1191988	0.1217424	0.1040297	0.09629484	0.07923642	0.07850188	0.06272293	0.05772976	0.04844892	0.06695422	0.1122429	0.1037308	0.1150051	0.1475401	0.1613119	0.1292911	0.1086539	0.1534985
L7Z	-0.2190485	-0.164848	-0.1932815	-0.1604766	-0.09758797	-0.08759822	-0.1162504	-0.1180953	-0.1011086	-0.1023164	-0.1549573	-0.09068842	-0.06530406	-0.06218312	-0.05569184	-0.07432183	-0.1319884	-0.1672549	-0.1148668	-0.09532798	-0.04131192	-0.01575504	-0.01558421	-0.01783054	-0.03899043	-0.01396823	-0.03169627	-0.05123164	0.01790229	0.04259139	0.06586778	0.1036215	0.1302511	0.09503416	0.1182388	0.1326085	0.1544141	0.1620567	0.1620909	0.1703109	0.1341527	0.1787496	0.2088777	0.2185565	0.2136847	0.2410266	0.1944038	0.2123642	0.2219542
L8Z	-0.199549	-0.1809361	-0.1747796	-0.1090673	-0.06111548	-0.0846686	-0.07452682	-0.09977109	-0.1136368	-0.09385889	-0.09839768	-0.07857363	-0.04849334	-0.02917663	-0.0880902	-0.0955996	-0.1399812	-0.1567151	-0.117781	-0.1179792	-0.06639733	-0.04171336	-0.0005517596	-0.01184148	0.02039802	0.02891357	0.01576529	-0.00210113	0.03144175	0.07675265	0.09762214	0.1111343	0.1130697	0.1009071	0.109643	0.1484096	0.1445815	0.133314	0.1332456	0.1272532	0.09117355	0.1498548	0.1790468	0.2226768	0.1967356	0.2486812	0.217219	0.2372634	0.2061104
L9Z	0.01955073	0.0667014	0.0354151	0.06276905	0.1371763	0.1342398	0.1313666	0.1513683	0.1315237	0.1498531	0.1575487	0.2551862	0.2649214	0.2633242	0.3174991	0.3265955	0.2938384	0.3032918	0.3484831	0.3325675	0.3822634	0.4143714	0.4066126	0.4008216	0.4203707	0.4526563	0.461165	0.4114281	0.4739562	0.5137701	0.536452	0.5737667	0.5598394	0.5595097	0.5865357	0.6131534	0.6141561	0.6285583	0.6120738	0.6123266	0.6336044	0.6312094	0.6394977	0.6846413	0.6645815	0.6681585	0.6738828	0.6708029	0.6930578
L10Z	-0.07750427	-0.1076375	-0.132769	-0.08425863	-0.02271267	-0.007480356	-0.02896993	-0.0484438	-0.04435941	-0.03465664	-0.04042706	-0.005187906	0.02604031	0.04403314	0.01895114	0.04078408	-0.0339221	-0.06116844	0.007434232	-0.004446533	0.008864026	0.05110352	0.04412196	0.07097028	0.06190297	0.06375812	0.03727878	0.01206526	0.0399163	0.05140416	0.06453195	0.07051417	0.0694602	0.07771268	0.06800308	0.09889648	0.1327878	0.1621387	0.09516229	0.08139563	0.05822173	0.0744414	0.1289682	0.1615699	0.1658763	0.2027656	0.2054424	0.2076443	0.2348445
L11Z	-0.05465494	-0.01996071	-0.08723266	-0.06036043	0.005351898	0.01843867	-0.008858898	-0.0189221	-0.0560574	-0.03664332	-0.06896481	-0.02882815	-0.01353434	0.002750256	0.05646737	0.04787837	0.01083362	0.01030578	0.04250256	0.007587975	0.04080628	0.03655791	0.02481038	-0.004518276	-0.01344721	0.01420225	-0.01019816	-0.05576871	-0.07664161	-0.0225726	-0.004303041	-0.02432696	-0.05693201	-0.08267851	-0.03685002	-0.01165699	-0.02971985	-0.02641955	-0.02005979	-0.06025623	-0.08779467	-0.1022839	-0.08018107	-0.06691322	-0.03380765	-0.02405022	-0.02185514	-0.01300308	-0.01811069
L12Z	-0.04546464	-0.03955244	-0.07558592	-0.0756833	-0.02066792	-0.03179365	-0.02224974	-0.07330543	-0.1139204	-0.1237257	-0.1315818	-0.07536556	-0.06318415	-0.05132217	-0.00476939	-0.007700719	-0.07255039	-0.111136	-0.07878203	-0.1172822	-0.03080799	-0.02344038	-0.001631364	-0.04182952	-0.07106252	-0.04486334	-0.07119405	-0.1231158	-0.1445217	-0.0965989	-0.1191339	-0.1110232	-0.08565937	-0.1213324	-0.1501998	-0.1429262	-0.1268859	-0.08451999	-0.1197967	-0.1177759	-0.1886607	-0.147904	-0.1334011	-0.1075521	-0.09712675	-0.07992313	-0.07967544	-0.09677144	-0.05499658
L13Z	-0.01434746	-0.01228904	-0.04591903	-0.02065254	0.04494533	0.03686368	-0.004453365	-0.03798087	-0.08157499	-0.05818073	-0.05538435	-0.03161599	-0.01939016	-0.03023403	0.01826956	0.01238982	-0.04617014	-0.05055688	-0.03617014	-0.0524274	0.006995217	0.0001024936	0.01730269	-0.03820806	-0.03283054	-0.0413068	-0.06866245	-0.1505108	-0.1388948	-0.1314639	-0.1295849	-0.09543218	-0.116206	-0.1345712	-0.1304646	-0.1418842	-0.1047677	-0.1002221	-0.118466	-0.1569679	-0.1947677	-0.1772429	-0.2002135	-0.1675282	-0.1543184	-0.1507277	-0.1720977	-0.1700137	-0.1933994
L14Z	0.09035873	0.08956098	0.02908781	0.01411001	0.1103553	0.08194568	0.03490776	0.02128117	-0.007341991	0.0147096	-0.04685002	0.01363512	0.03713017	0.02975401	0.07290058	0.06089512	0.00008711837	-0.004217628	0.03025794	-0.01282029	0.01046976	0.04405193	0.02816877	-0.005163992	-0.02366587	-0.02244961	-0.06710112	-0.1454236	-0.1375692	-0.1124171	-0.1145524	-0.1088213	-0.1277451	-0.1014417	-0.1257482	-0.1458524	-0.1317988	-0.1259754	-0.1716877	-0.1919252	-0.2314178	-0.2251076	-0.210328	-0.1590656	-0.1684933	-0.1604134	-0.1744721	-0.1766279	-0.1972224
L15Z	0.06829689	0.05259139	0.009180043	0.01901264	0.07371029	0.0458507	-0.02565255	-0.04540998	-0.06841135	-0.1063871	-0.1023095	-0.04202596	-0.04925008	-0.04257431	-0.008747866	0.04644687	-0.004516569	-0.01487871	0.03167065	-0.03019816	-0.05092757	-0.05543389	-0.04042706	-0.0730082	-0.0709754	-0.04996242	-0.1258832	-0.1925794	-0.2106389	-0.1785087	-0.1817919	-0.1824906	-0.2092569	-0.1774838	-0.181411	-0.1870208	-0.1671028	-0.1630782	-0.1939084	-0.2692535	-0.3102306	-0.2879911	-0.251124	-0.2513205	-0.2368005	-0.2309481	-0.2623676	-0.2463478	-0.2666484
L16Z	0.06013666	0.04890673	-0.00353092	0.01061668	0.0490246	0.03426887	-0.05241373	-0.0740041	-0.08737445	-0.08053639	-0.1037393	-0.01166553	0.002359072	-0.04201059	-0.01722583	0.00004782815	-0.01511957	0.02603348	0.02034165	-0.02885377	-0.01286813	-0.009851385	-0.003141442	-0.02200888	-0.04453536	-0.04639904	-0.1070567	-0.1851964	-0.1436932	-0.1580492	-0.1226751	-0.1289802	-0.1185087	-0.09559959	-0.09201572	-0.09748035	-0.07131705	-0.06975914	-0.1543133	-0.2070738	-0.2376614	-0.2224154	-0.1744192	-0.1782883	-0.1960967	-0.1614725	-0.2381602	-0.2252733	-0.1995029
L17Z	0.06550051	0.01979843	-0.02222754	0.009205669	0.07189955	0.02330031	-0.04140075	-0.06293816	-0.0602699	-0.05707721	-0.1154236	-0.04776905	-0.06602152	-0.06457635	-0.05197642	0.007031087	-0.005309188	0.01559959	0.0162658	-0.02028357	-0.02598565	-0.02588486	-0.001504954	-0.03063034	-0.04870857	-0.06113768	-0.08629143	-0.1674223	-0.1777434	-0.1498821	-0.1171985	-0.1020618	-0.100591	-0.0784438	-0.09531431	-0.1346003	-0.1187581	-0.06633925	-0.1614862	-0.194303	-0.2499231	-0.2337854	-0.1987974	-0.16048	-0.2085907	-0.1509925	-0.1987325	-0.2152562	-0.1789204
L18Z	0.03010933	0.03364025	0.0006986651	-0.001351212	0.05225145	0.03175607	0.01121114	-0.05820123	-0.06483772	-0.04477793	-0.05976938	-0.05065938	-0.06092245	-0.04245986	0.01353604	0.02031089	-0.005864366	0.0291288	0.0550427	-0.002429109	0.001216261	0.01142125	0.01927229	-0.0307465	-0.03695251	-0.03750428	-0.07922959	-0.1266894	-0.137412	-0.122453	-0.1217595	-0.09021524	-0.07772292	-0.0890041	-0.1006833	-0.1371677	-0.09758797	-0.07377179	-0.1263888	-0.154426	-0.2324923	-0.2116894	-0.1825299	-0.1668483	-0.2087991	-0.186481	-0.2182405	-0.2090468	-0.1769713
L19Z	0.06460198	0.03725999	-0.03654766	0.002447902	0.0267219	0.02073796	-0.05239153	-0.09873078	-0.08437308	-0.06802016	-0.07432354	-0.03687564	-0.05403655	-0.03406559	0.01023232	0.03038094	0.03642809	0.01853605	0.0535053	-0.00418346	-0.002008882	-0.0001537411	-0.005107617	-0.01186881	-0.01902801	-0.0563478	-0.05505808	-0.1409276	-0.1866775	-0.1604476	-0.1480714	-0.1342586	-0.100591	-0.09360266	-0.09980014	-0.09611718	-0.06442774	-0.07449949	-0.1614349	-0.2141168	-0.2714469	-0.2331756	-0.1841493	-0.1489648	-0.1443492	-0.1300512	-0.1799692	-0.1864025	-0.1857926
L20Z	0.03115306	0.07805432	0.01640245	0.02494533	0.0647933	0.04554493	-0.02518791	-0.05700205	-0.07169798	-0.04466007	-0.04446873	-0.0225111	-0.02739665	-0.01138539	0.01932354	0.01944482	-0.01549368	-0.003324222	0.05211309	0.01794499	-0.02170994	-0.04969422	-0.02371541	-0.04209259	-0.02332764	-0.01395456	-0.06262896	-0.1453775	-0.1565904	-0.1250803	-0.1366553	-0.1084626	-0.06630509	-0.0518056	-0.1063085	-0.112576	-0.09218996	-0.04003587	-0.1344346	-0.2030594	-0.2396567	-0.205176	-0.1933925	-0.1551349	-0.205521	-0.1975419	-0.2081688	-0.1970772	-0.2054937
L1L	-0.1601708	-0.1165733	-0.1318039	-0.1471472	-0.1423881	-0.1330082	-0.1076631	-0.1646908	-0.2116946	-0.1375196	-0.1282064	-0.05966689	-0.0528442	-0.1206372	-0.09736248	-0.08036728	-0.1521934	-0.1834575	-0.1622925	-0.1410506	-0.09982234	-0.1101537	-0.1401315	-0.1226888	-0.1171848	-0.07988042	-0.1302187	-0.1244619	-0.07835839	-0.03949949	-0.03526818	-0.1022002	-0.1251452	-0.1386915	-0.1116911	-0.06732833	-0.1027981	-0.1128015	-0.1636232	-0.1585753	-0.2057345	-0.2150512	-0.1981722	-0.1969986	-0.1469371	-0.08615135	-0.1003604	-0.0929672	-0.09882645
L2L	-0.177494	-0.1671609	-0.1996379	-0.1570174	-0.1324889	-0.08455073	-0.1303536	-0.09736591	-0.03295354	0.05316878	-0.04236591	0.02198156	0.05087462	-0.03679535	-0.1317527	-0.06889478	-0.1035173	-0.131341	-0.08837547	-0.123302	-0.09881961	-0.07381107	-0.1002955	-0.131247	-0.07833448	0.005080298	-0.07400922	-0.0836505	-0.03865221	-0.06891015	-0.07893576	-0.1150171	-0.1011531	-0.1810967	-0.1706748	-0.1409583	-0.1471182	-0.0843355	-0.07536728	-0.08861804	-0.1043201	-0.1324291	-0.08293132	-0.1280031	-0.06984113	-0.02601297	0.01198496	0.02341134	-0.01498634
L3L	-0.2095559	-0.2242108	-0.1669679	-0.1549112	-0.09411855	-0.1060694	-0.1206628	-0.1203844	-0.1437325	-0.07511787	-0.08352921	-0.03548514	-0.06010249	-0.07763923	-0.1187837	-0.1660454	-0.1908029	-0.2202562	-0.1898565	-0.176095	-0.1256423	-0.1211206	-0.124204	-0.1032132	-0.08691492	-0.09796548	-0.1277691	-0.1501794	-0.1077947	-0.05550393	-0.1095746	-0.09742399	-0.104069	-0.09522719	-0.02359242	0.01724291	0.01616673	-0.03391698	-0.04792279	-0.1007516	-0.1604732	-0.1719833	-0.1237376	-0.009736929	0.05190298	0.09965835	0.07766997	0.08654766	0.0482559
L4L	-0.1394294	-0.1313785	-0.14041	-0.1166519	-0.05964468	-0.05426717	-0.0561838	-0.04120772	-0.09397847	-0.06483601	-0.08646908	-0.06930134	-0.08317731	-0.06847967	-0.09528015	-0.148519	-0.2109276	-0.2074359	-0.1754168	-0.1959122	-0.1322344	-0.1194892	-0.09851213	-0.1184523	-0.1114981	-0.087137	-0.08186367	-0.1076068	-0.06438675	-0.03169457	-0.03375298	0.01678511	0.01146567	0.01572259	0.01930133	0.02322002	0.03117013	0.01516399	0.01068671	-0.007048172	-0.01303895	-0.001817561	0.0003689779	0.02390331	0.0284848	0.06673385	0.07867099	0.05617697	0.04961394
L5L	-0.2554493	-0.2012726	-0.242137	-0.1901076	-0.1163546	-0.1334745	-0.1105552	-0.1129535	-0.1418227	-0.09896822	-0.1345302	-0.09679365	-0.1068739	-0.1338504	-0.2025931	-0.2166843	-0.2838589	-0.2940622	-0.2445558	-0.2852819	-0.2030441	-0.1524206	-0.1367458	-0.1368671	-0.1540058	-0.1809327	-0.1773061	-0.1828237	-0.1170242	-0.1168193	-0.1035719	-0.06414759	-0.0601452	-0.05243423	-0.05927912	-0.02478647	-0.04627946	-0.04822002	-0.06899214	-0.07868977	-0.1197626	-0.05157841	-0.007186536	0.03324223	0.03362145	0.06862829	0.0445029	0.04569355	0.04261872
L6L	-0.2436437	-0.2457311	-0.2220533	-0.1887222	-0.09672361	-0.08762555	-0.1164674	-0.1372002	-0.1307072	-0.1051298	-0.1148531	-0.1094704	-0.1046054	-0.1345644	-0.1802221	-0.2130304	-0.2958199	-0.2865784	-0.2561086	-0.2809583	-0.2017885	-0.1783413	-0.1489511	-0.15733	-0.1277554	-0.1225692	-0.1712163	-0.1990246	-0.1144243	-0.1021216	-0.1180304	-0.05903314	-0.0451469	-0.04091562	-0.05975743	-0.03395627	-0.03741544	-0.06353434	-0.09097027	-0.06723779	-0.09230953	-0.06111205	-0.006636488	0.02965835	0.0346891	0.04742057	0.04527161	0.05201743	0.0534455
L7L	-0.2143457	-0.1598172	-0.1566826	-0.121768	-0.08241886	-0.1183925	-0.1145388	-0.09124189	-0.1443389	-0.1077298	-0.1446327	-0.08596515	-0.03203792	-0.04942261	-0.08464811	-0.07999146	-0.1271302	-0.1145302	-0.1216211	-0.1125282	-0.05371712	0.003935768	0.03246669	0.04636146	0.01409634	-0.02042193	-0.003824737	-0.01020328	0.0418876	0.0602699	0.08408438	0.1043355	0.09555859	0.10815	0.1391527	0.1397967	0.1798018	0.1584369	0.1669798	0.1464503	0.1255535	0.1383106	0.1656799	0.1947831	0.2036061	0.2388145	0.2293782	0.2503451	0.233905
L8L	-0.198618	-0.1759891	-0.1920704	-0.1509002	-0.06035361	-0.07550734	-0.08310045	-0.107916	-0.1013102	-0.08231978	-0.0968466	-0.06969081	-0.05254356	-0.04222924	-0.05876666	-0.05667236	-0.1389187	-0.1729347	-0.1388794	-0.1153468	-0.007207037	-0.01345063	-0.008443799	-0.00557055	-0.01932354	0.001877346	-0.004313291	0.002374444	0.04988896	0.08344551	0.08355654	0.1203912	0.126563	0.1221097	0.1519081	0.1724718	0.1549727	0.1187649	0.1092638	0.14007	0.1221045	0.1753895	0.1793235	0.2316877	0.2251691	0.247752	0.2515767	0.2538145	0.2482918
L9L	-0.1490178	-0.1164605	-0.1354868	-0.08266485	-0.02607277	-0.0390468	-0.08384694	-0.09063375	-0.07886574	-0.07667919	-0.09657328	-0.02342159	-0.04011103	-0.01670311	0.004759141	0.00466177	-0.06337034	-0.08644516	-0.05323198	-0.100673	-0.02962077	-0.005714043	0.005184491	-0.02544927	-0.04562009	-0.03073283	-0.02725828	-0.05507004	-0.01803553	0.01063717	-0.00326785	0.02806286	0.0568876	0.06503929	0.02939529	0.04644517	0.04966348	0.02652374	0.0008677822	0.01016912	-0.01688931	0.01009395	0.04812777	0.04725999	0.03103177	0.1019662	0.1098736	0.1294687	0.1355893
L10L	-0.1300922	-0.120275	-0.1681671	-0.09980867	-0.0793577	-0.07301674	-0.09360095	-0.1075162	-0.1633738	-0.1330219	-0.1645866	-0.1070892	-0.1003673	-0.07531772	-0.05787154	-0.08412538	-0.1365238	-0.1560027	-0.1133926	-0.156218	-0.07405535	-0.06423983	-0.09634438	-0.123015	-0.1120721	-0.09071746	-0.1404544	-0.167137	-0.1250068	-0.09768876	-0.1178664	-0.08841818	-0.1215921	-0.1089768	-0.1490741	-0.1138247	-0.08472839	-0.0841083	-0.130931	-0.1473762	-0.1736778	-0.1436146	-0.1129382	-0.08408951	-0.08202084	-0.06511787	-0.07409976	-0.04186198	-0.0365972
L11L	-0.08220874	-0.09988725	-0.1553092	-0.1201982	-0.07050051	-0.07452852	-0.1114452	-0.1096003	-0.1214776	-0.1380765	-0.1398941	-0.1132303	-0.07538777	-0.07710454	-0.09006492	-0.08473693	-0.1481568	-0.1744534	-0.1321609	-0.1440861	-0.07934233	-0.07854629	-0.09517083	-0.1051657	-0.1111155	-0.1505244	-0.1626666	-0.2153212	-0.1923454	-0.1768107	-0.1976068	-0.1757038	-0.1775589	-0.1747267	-0.1988281	-0.22	-0.1938914	-0.1520089	-0.198138	-0.2727144	-0.2784062	-0.2233789	-0.2217168	-0.1859002	-0.1899334	-0.1726785	-0.1803348	-0.1278169	-0.1500922
L12L	-0.02619235	-0.02467544	-0.06395798	-0.02850871	-0.00710625	-0.03253331	-0.07909463	-0.04555518	-0.06120772	-0.05159037	-0.05843184	-0.02391698	-0.01406731	-0.01223437	0.02994534	0.01712163	-0.07874787	-0.06899385	-0.09196275	-0.1080389	-0.08825931	-0.08165015	-0.06897506	-0.1267117	-0.1236847	-0.1037137	-0.1793269	-0.2019713	-0.1575111	-0.1409361	-0.2045695	-0.1934284	-0.195275	-0.1800137	-0.1796925	-0.1833464	-0.18541	-0.1996447	-0.2262829	-0.2566245	-0.3237	-0.285574	-0.2131927	-0.203015	-0.2363563	-0.1828408	-0.204233	-0.1903587	-0.1999197
L13L	0.04067988	0.01372395	-0.02351725	-0.004957295	0.03196446	0.01071917	-0.01779296	-0.03816023	-0.06554834	-0.08309531	-0.1062846	-0.06882644	-0.07530748	-0.04099761	-0.04774855	-0.04394431	-0.07149983	-0.07814998	-0.08187393	-0.09831398	-0.05519302	-0.08132901	-0.06754185	-0.09219679	-0.1236761	-0.1116074	-0.152822	-0.1746447	-0.1972583	-0.1742894	-0.1878493	-0.1587479	-0.1824803	-0.1973471	-0.1810147	-0.1695746	-0.1747984	-0.1771609	-0.2235395	-0.2763239	-0.290111	-0.2670481	-0.2787735	-0.2394055	-0.2383857	-0.1981876	-0.2202374	-0.2327844	-0.2416536
L14L	0.0232986	-0.03482063	-0.05554322	-0.0529672	-0.005604717	-0.02578066	-0.06258455	-0.1118586	-0.1342894	-0.171973	-0.1690007	-0.1112453	-0.1233635	-0.1075897	-0.09904851	-0.07274684	-0.1189785	-0.1212299	-0.1097233	-0.1343594	-0.1045422	-0.1210642	-0.1088196	-0.1341852	-0.1589546	-0.193191	-0.2310437	-0.2844892	-0.2666058	-0.2621609	-0.2824308	-0.2572173	-0.2588008	-0.2703861	-0.2524957	-0.264725	-0.2608917	-0.2577639	-0.2871028	-0.304561	-0.3368227	-0.3412009	-0.3122173	-0.3211479	-0.3125094	-0.2860984	-0.3028954	-0.2908456	-0.2804373
L15L	-0.02319098	-0.01727878	-0.02695422	-0.05733686	0.02051418	-0.03052443	-0.0893987	-0.1016177	-0.1284233	-0.1365032	-0.182453	-0.1284336	-0.1339939	-0.1613888	-0.1089956	-0.09258456	-0.1112521	-0.118917	-0.08985651	-0.1109839	-0.1212111	-0.1118551	-0.1261326	-0.1565716	-0.1519952	-0.1771148	-0.2414725	-0.3174103	-0.3235924	-0.2730885	-0.2999282	-0.2660164	-0.2444739	-0.2792005	-0.3081876	-0.3368193	-0.2920038	-0.3088316	-0.3396515	-0.3487035	-0.3834301	-0.3760267	-0.3622378	-0.3577349	-0.362014	-0.3281773	-0.3027468	-0.2962333	-0.3128288
L16L	0.00006320448	0.01163136	-0.06691493	-0.06343355	-0.005953195	-0.03121285	-0.1059839	-0.1378528	-0.1720482	-0.1577075	-0.177014	-0.1701657	-0.1535155	-0.1321831	-0.1243321	-0.09136146	-0.191452	-0.1849641	-0.1312538	-0.1400068	-0.1383396	-0.1372532	-0.1628032	-0.2101008	-0.1644602	-0.2003143	-0.2684387	-0.3005825	-0.3002955	-0.3001759	-0.302342	-0.2571507	-0.2718551	-0.2668534	-0.2594226	-0.2657294	-0.2237291	-0.2310335	-0.3070909	-0.3652545	-0.3835685	-0.3593133	-0.3572395	-0.335931	-0.3287137	-0.3117134	-0.3524804	-0.3295934	-0.3419781
L17L	0.04876836	0.01326102	-0.02048685	0.03193714	0.06604031	0.0006405906	-0.04843868	-0.07445848	-0.04271267	-0.02976939	-0.1007175	-0.04021695	-0.01218995	-0.05062863	0.02438674	0.02684831	-0.001486162	0.01554834	0.03461394	0.005293813	0.02417151	0.01714896	0.02077895	-0.0117424	-0.01032798	-0.04947899	-0.07216604	-0.1427485	-0.1878903	-0.148343	-0.123507	-0.1064964	-0.0886317	-0.09367783	-0.1163854	-0.1106611	-0.07666211	-0.05408438	-0.1255415	-0.198027	-0.2739426	-0.2504305	-0.1891544	-0.1719474	-0.2091373	-0.1682251	-0.1828135	-0.1768978	-0.1512829
L18L	0.1101145	0.07979843	0.05856679	0.08006491	0.1160471	0.08474718	0.03057567	0.001826103	-0.02422788	-0.000305772	-0.02106082	0.02961907	0.04414589	0.04003586	0.06529211	0.1089614	0.07485309	0.09548514	0.1097848	0.05239495	0.04673898	0.07230441	0.04222754	0.03675094	0.05648787	0.05639733	-0.007229246	-0.1187581	-0.09734199	-0.06998975	-0.05429621	-0.05193031	-0.0429655	0.0009890658	-0.01975231	-0.0312248	0.009361119	0.02165186	-0.06371199	-0.1461086	-0.1579433	-0.1678733	-0.1343013	-0.1060591	-0.113068	-0.08320806	-0.1112966	-0.1033926	-0.1039153
L19L	0.09433379	0.06865221	0.0146481	0.07185685	0.1038623	0.08299624	0.006199177	0.0007601635	0.02827469	0.006793643	-0.02988555	0.01442774	0.03296891	0.01872053	0.06998121	0.117453	0.07660915	0.09468568	0.1092022	0.04560984	0.04085754	0.05005295	0.08674411	0.06738298	0.02821831	0.03501195	-0.03911513	-0.0502289	-0.1027058	-0.09941407	-0.08045268	-0.04236078	-0.06281175	-0.04455757	-0.03619064	-0.05748719	-0.02637342	0.005382645	-0.0876358	-0.1593936	-0.2127007	-0.1548292	-0.154327	-0.1020379	-0.1300342	-0.09852409	-0.08291938	-0.1114213	-0.1320721
L1A	-0.1958439	-0.1604527	-0.1542843	-0.1439528	-0.08583191	-0.07706696	-0.08766997	-0.1017902	-0.114479	-0.07905535	-0.07773488	-0.06780321	-0.07412538	-0.1035292	-0.155316	-0.1824274	-0.23274	-0.2352562	-0.2103519	-0.2486642	-0.1427878	-0.1136095	-0.07880595	-0.09659549	-0.1292108	-0.132986	-0.1530065	-0.1800922	-0.09967885	-0.06751281	-0.04355654	-0.0134028	-0.01121968	0.002690471	-0.003752989	-0.03031432	-0.02916809	-0.04708575	-0.02183635	-0.03617014	-0.06092245	-0.01094124	0.03428083	0.07441579	0.04957123	0.1020635	0.09005124	0.1368722	0.09076016
L2A	-0.1800769	-0.129233	-0.151821	-0.05693372	-0.05012811	-0.05941579	-0.04702255	-0.07199692	-0.0853314	-0.1124018	-0.1192791	-0.08492484	-0.08113939	-0.09520669	-0.09462248	-0.1388025	-0.1762829	-0.2250222	-0.1703519	-0.1798104	-0.1136693	-0.1140793	-0.1208182	-0.08002562	-0.1019132	-0.06748719	-0.1153707	-0.1301486	-0.1026136	-0.05218824	-0.004883837	-0.0110574	-0.06121968	-0.04522378	-0.05069183	-0.04946361	0.008585581	-0.03330372	-0.01248377	0.008447214	-0.02714725	-0.03988897	0.03926717	0.01965494	0.04471472	0.08935087	0.05891015	0.0797933	0.0838384
L3A	-0.07290912	-0.06218141	-0.07786471	-0.05441237	-0.02718312	-0.02838572	-0.03842159	-0.05972326	-0.08195422	-0.06500854	-0.08356337	-0.04531602	-0.05889818	-0.07801503	-0.06192005	-0.08041852	-0.1751179	-0.2220003	-0.1834096	-0.1950735	-0.09767851	-0.08749744	-0.09279979	-0.1042842	-0.1191203	-0.1198258	-0.1269149	-0.1488589	-0.1194653	-0.07994021	-0.1146413	-0.06151691	-0.07493679	-0.09184318	-0.09686881	-0.1024103	-0.08523745	-0.1177417	-0.07831056	-0.08498463	-0.1402118	-0.09468226	-0.06794158	-0.01226682	-0.001354627	0.04548685	-0.007055006	0.0174479	-0.007524767
L4A	-0.06433208	-0.06329176	-0.07488043	-0.06700376	-0.007606764	-0.04084387	-0.06049197	-0.0848958	-0.132535	-0.1064059	-0.1239119	-0.1089358	-0.05223949	-0.0696464	-0.05099419	-0.1089409	-0.1916655	-0.175714	-0.1685343	-0.1912265	-0.1023556	-0.1229228	-0.1294294	-0.1397728	-0.1531568	-0.1497062	-0.1830902	-0.214918	-0.1860933	-0.1539084	-0.1437171	-0.1445456	-0.1566331	-0.163495	-0.146698	-0.1712812	-0.1682644	-0.1460523	-0.1843184	-0.2101657	-0.238068	-0.1895934	-0.1768022	-0.1030441	-0.1294038	-0.09689614	-0.1202426	-0.1022173	-0.0993987
L5A	-0.1451332	-0.1262948	-0.158027	-0.121546	-0.05188931	-0.08750256	-0.09216092	-0.09925179	-0.1261479	-0.152752	-0.1883567	-0.1135958	-0.1355945	-0.1425846	-0.09183464	-0.1152255	-0.1968978	-0.2210574	-0.2028989	-0.2474411	-0.1668859	-0.1638589	-0.1989409	-0.169684	-0.2138487	-0.2037496	-0.2339597	-0.2856184	-0.2966075	-0.2649163	-0.2399624	-0.2403246	-0.2514674	-0.2660728	-0.2527622	-0.2414776	-0.2527947	-0.2828613	-0.3120823	-0.3336146	-0.3406525	-0.3045747	-0.2966655	-0.2716365	-0.2433635	-0.1929501	-0.2289306	-0.2089255	-0.2126683
L6A	-0.07584216	-0.03395969	-0.08599761	-0.08653741	-0.0531534	-0.06188247	-0.08323027	-0.1095969	-0.1537496	-0.1230219	-0.1351162	-0.1210232	-0.1236727	-0.0699163	-0.04581141	-0.05545268	-0.1403331	-0.142986	-0.1331602	-0.1840673	-0.1305654	-0.1052067	-0.1454698	-0.1605398	-0.1557995	-0.1813512	-0.2192825	-0.2576461	-0.249192	-0.2325162	-0.2212538	-0.1799095	-0.2195422	-0.2615238	-0.2402989	-0.2175419	-0.2213649	-0.2463256	-0.2747198	-0.2713222	-0.3131807	-0.2870003	-0.2828254	-0.279221	-0.2475436	-0.1862538	-0.2169166	-0.1928784	-0.2058165
L1B	-0.2092023	-0.1624376	-0.2221182	-0.18918	-0.1256765	-0.1167458	-0.08515374	-0.1217697	-0.1078886	-0.08708575	-0.1116758	-0.08639734	-0.09682098	-0.1628698	-0.1827093	-0.1828237	-0.2743423	-0.2818449	-0.2811086	-0.2725555	-0.1762043	-0.1321387	-0.124409	-0.1590178	-0.1563461	-0.1271592	-0.1517509	-0.1808114	-0.1170448	-0.1177639	-0.08682269	-0.05648958	-0.04236078	-0.0224479	-0.002710966	-0.04025282	-0.004118551	-0.06685343	-0.09106765	-0.07303553	-0.0963068	-0.05371199	0.01594124	0.07116843	0.0246481	0.04514007	0.03713017	0.0127588	0.01554322
L2B	-0.1986317	-0.1348975	-0.161411	-0.1338743	-0.1089648	-0.1119764	-0.07563546	-0.0796054	-0.0709754	-0.0583601	-0.121657	-0.132974	-0.1526939	-0.1907021	-0.2031824	-0.2351264	-0.3063239	-0.3166023	-0.330796	-0.328753	-0.2419149	-0.1982115	-0.1656765	-0.169274	-0.2079382	-0.1704715	-0.1973454	-0.2154834	-0.1423488	-0.1721028	-0.1296788	-0.1375555	-0.1703194	-0.1578288	-0.1597011	-0.1968261	-0.1981807	-0.2618175	-0.2383652	-0.1759498	-0.2181244	-0.1898411	-0.109356	-0.0833191	-0.06736932	-0.05677827	-0.07835497	-0.07486163	-0.09969423
L3B	-0.1728357	-0.1129655	-0.1576836	-0.1270413	-0.06130168	-0.07682268	-0.09437991	-0.07089682	-0.09164332	-0.08806286	-0.1188247	-0.116276	-0.09785958	-0.1548685	-0.1418568	-0.2273471	-0.2983413	-0.2699607	-0.2897779	-0.3060027	-0.2325658	-0.1906508	-0.1606491	-0.2006799	-0.1836232	-0.1686949	-0.2188982	-0.2138316	-0.159327	-0.1549112	-0.1339306	-0.1235019	-0.1446976	-0.1473727	-0.1494089	-0.1663324	-0.1831414	-0.2328493	-0.2367561	-0.1902306	-0.2443355	-0.1850905	-0.1196566	-0.1024189	-0.07165698	-0.07111548	-0.1196618	-0.111013	-0.1117663
L4B	-0.1240758	-0.07215579	-0.1106867	-0.06879569	-0.02905193	-0.0522822	-0.04875982	-0.0562248	-0.09243082	-0.1160506	-0.1175521	-0.1442193	-0.1493628	-0.1543867	-0.09279979	-0.167986	-0.2877793	-0.32274	-0.3013734	-0.3206423	-0.2588247	-0.2259242	-0.2117817	-0.2400068	-0.2745166	-0.2458661	-0.2745644	-0.3010249	-0.2835548	-0.2803314	-0.2771302	-0.2110198	-0.2480748	-0.2626426	-0.2858985	-0.323273	-0.287535	-0.3109515	-0.3142996	-0.2996532	-0.3672737	-0.3354612	-0.2854459	-0.2632559	-0.2640656	-0.2119149	-0.2156491	-0.2182029	-0.2220089
L5B	-0.1444363	-0.1261462	-0.119643	-0.05703963	-0.0290878	-0.06703621	-0.07278783	-0.08763239	-0.1326888	-0.1387017	-0.1782183	-0.1639341	-0.127793	-0.1447814	-0.1335172	-0.1352477	-0.2328562	-0.2477093	-0.2208763	-0.2320738	-0.1545661	-0.2167527	-0.2182764	-0.2237649	-0.2025504	-0.2008592	-0.2966638	-0.2748292	-0.2622224	-0.2887	-0.2196156	-0.205632	-0.2771062	-0.2196208	-0.2448206	-0.2648036	-0.2640058	-0.2907157	-0.3161343	-0.3265801	-0.3497677	-0.326317	-0.2742398	-0.2883293	-0.2486488	-0.2078886	-0.3010864	-0.2358558	-0.2064281
L6B	-0.1368944	-0.130591	-0.1624991	-0.1546994	-0.09385548	-0.133138	-0.1505039	-0.165714	-0.1863717	-0.2213529	-0.1912709	-0.1880355	-0.2033191	-0.1945507	-0.1263119	-0.1268842	-0.2146567	-0.2165152	-0.2657789	-0.2836095	-0.2455893	-0.1993457	-0.2143543	-0.2238521	-0.2399744	-0.2249897	-0.2670055	-0.3140519	-0.3214998	-0.3420618	-0.2790775	-0.2746105	-0.2705518	-0.3034182	-0.2945302	-0.2907072	-0.2597011	-0.2772754	-0.3332063	-0.3319132	-0.3634387	-0.367822	-0.3476273	-0.3269935	-0.318056	-0.2859891	-0.2911104	-0.2984301	-0.2754032
L7B	-0.08910317	-0.04876665	-0.1072002	-0.0919696	-0.05326785	-0.08822686	-0.1417321	-0.1701742	-0.1634489	-0.1385958	-0.2011052	-0.1649641	-0.1503673	-0.1719269	-0.1290844	-0.08756748	-0.1270635	-0.1119918	-0.1527725	-0.1894107	-0.1341186	-0.1723625	-0.1804117	-0.18692	-0.1819371	-0.1826273	-0.2339204	-0.2962265	-0.2891903	-0.2530133	-0.2326836	-0.2410608	-0.2423984	-0.2411889	-0.2798702	-0.2805859	-0.23781	-0.2511411	-0.3046122	-0.3072497	-0.3465665	-0.3287513	-0.3039375	-0.305644	-0.3202819	-0.3063768	-0.3040161	-0.2766263	-0.2875658
L1C	-0.2496908	-0.204397	-0.2127297	-0.1758558	-0.1277895	-0.1485548	-0.1253502	-0.1453912	-0.118097	-0.1086522	-0.1613376	-0.1530902	-0.09575675	-0.1558883	-0.1742825	-0.2357807	-0.2795337	-0.2342005	-0.2810711	-0.3158319	-0.2581978	-0.1975743	-0.1496652	-0.151411	-0.1341425	-0.1344722	-0.1905893	-0.2012658	-0.1258558	-0.1214076	-0.1117202	-0.07805944	-0.09478646	-0.0412658	-0.01961223	-0.05152033	-0.08248719	-0.0971592	-0.1136437	-0.06961394	-0.1061753	-0.06920737	0.01340451	0.04452682	-0.002640927	0.05953707	0.003667576	0.003026991	-0.01407243
L2C	-0.2741749	-0.214602	-0.2246652	-0.1830834	-0.1481158	-0.150328	-0.1159156	-0.0959139	-0.1183464	-0.0808917	-0.09150666	-0.05035361	-0.08100957	-0.1439597	-0.2050649	-0.2842347	-0.3746618	-0.3666501	-0.3431227	-0.3408917	-0.2246925	-0.1524411	-0.1234011	-0.1082883	-0.1434985	-0.1757089	-0.2281517	-0.2663461	-0.1700734	-0.1641578	-0.1786027	-0.134807	-0.1348292	-0.1146652	-0.1236437	-0.1545712	-0.1900769	-0.2978749	-0.2709224	-0.1849607	-0.2278955	-0.1632337	-0.0835275	0.004029725	0.02365562	0.03326785	-0.01809703	-0.02135121	-0.03752648
L3C	-0.2115152	-0.1803621	-0.2101162	-0.1232986	-0.1004663	-0.1136727	-0.105	-0.1094021	-0.1204356	-0.1094482	-0.131358	-0.09721728	-0.128794	-0.1878562	-0.1520174	-0.2188538	-0.3122514	-0.306838	-0.311891	-0.3268449	-0.2153468	-0.2164332	-0.2055244	-0.2041237	-0.2171062	-0.1866604	-0.2202562	-0.1955859	-0.1781517	-0.1747984	-0.1198258	-0.1161548	-0.1524599	-0.1528698	-0.1603451	-0.1579159	-0.203056	-0.2175282	-0.2340417	-0.1761411	-0.2027486	-0.1886898	-0.1433242	-0.09816536	-0.07867953	-0.09003416	-0.08222925	-0.08926375	-0.1016314
L4C	-0.1670003	-0.118642	-0.05931157	-0.03078579	-0.007903998	0.008433549	-0.0132149	-0.0505398	-0.09266314	-0.09488896	-0.1473283	-0.1258456	-0.1229125	-0.1419747	-0.1990451	-0.2285822	-0.3757619	-0.3550171	-0.3740759	-0.3929347	-0.3140366	-0.288343	-0.258888	-0.2870174	-0.2918039	-0.2574291	-0.261177	-0.3306133	-0.2783652	-0.2514981	-0.2015852	-0.171985	-0.1668312	-0.1939699	-0.2395371	-0.293548	-0.2937376	-0.3039819	-0.3633977	-0.2580475	-0.3151572	-0.3136522	-0.2159395	-0.1653912	-0.1449812	-0.1668107	-0.2230458	-0.2083037	-0.2382491
L5C	-0.1441732	-0.1471643	-0.1440844	-0.06709942	-0.03991629	-0.07692518	-0.08328493	-0.1112709	-0.1366484	-0.168138	-0.1727554	-0.153782	-0.1549795	-0.1894944	-0.1165904	-0.1815015	-0.2829057	-0.2901093	-0.3299675	-0.3587615	-0.2823762	-0.3233242	-0.2807994	-0.2874735	-0.3319354	-0.3309036	-0.3384079	-0.3444893	-0.290796	-0.3064981	-0.2723215	-0.2435241	-0.2731056	-0.284549	-0.2844106	-0.3254424	-0.2993816	-0.2979365	-0.3506935	-0.3521934	-0.3632474	-0.3631551	-0.341838	-0.3373779	-0.288109	-0.2359412	-0.2987308	-0.2628562	-0.2636625
L6C	-0.1646789	-0.1291476	-0.1802169	-0.134561	-0.1256269	-0.1541015	-0.1606543	-0.2136214	-0.1993765	-0.197699	-0.2413563	-0.2170072	-0.211382	-0.198495	-0.1592723	-0.1691425	-0.2534113	-0.2501093	-0.2493338	-0.2742757	-0.2241476	-0.2125709	-0.2218466	-0.2342245	-0.2185002	-0.2492638	-0.2926802	-0.3354441	-0.3312094	-0.3453365	-0.3087222	-0.3151401	-0.3121763	-0.2876512	-0.3108866	-0.3453194	-0.2997848	-0.3155517	-0.3664059	-0.3602374	-0.4148685	-0.361042	-0.3391903	-0.3429809	-0.334385	-0.3177246	-0.3428972	-0.3047796	-0.3070072
L7C	-0.1345217	-0.1461155	-0.179561	-0.164356	-0.1292518	-0.1777263	-0.2505688	-0.2639836	-0.2446293	-0.2370909	-0.2838401	-0.2663922	-0.2461958	-0.2036659	-0.1543423	-0.147166	-0.2563529	-0.2309378	-0.2272685	-0.217424	-0.2125128	-0.2018073	-0.2110967	-0.2291459	-0.218671	-0.2542142	-0.2642279	-0.3361923	-0.3301213	-0.3365203	-0.3243867	-0.2967766	-0.2739102	-0.2600888	-0.2944209	-0.3205517	-0.3012863	-0.3309566	-0.3796088	-0.3887786	-0.4116023	-0.4052545	-0.3671729	-0.3538452	-0.3642142	-0.3412846	-0.3596293	-0.3420618	-0.3291151
L8C	-0.1182234	-0.1142552	-0.1655091	-0.1274564	-0.08930645	-0.1127605	-0.1960198	-0.1953075	-0.2576649	-0.2521421	-0.2978493	-0.2083635	-0.2089802	-0.2612675	-0.2124411	-0.1728459	-0.2255227	-0.1941254	-0.2156645	-0.2736436	-0.2350068	-0.2178733	-0.1969201	-0.2509925	-0.2960762	-0.2687496	-0.3002118	-0.3858883	-0.407658	-0.4127691	-0.3947198	-0.3354168	-0.3551247	-0.3224411	-0.35507	-0.4235036	-0.3740331	-0.3638145	-0.3862538	-0.4104715	-0.4530646	-0.4254971	-0.3858797	-0.4181039	-0.4023198	-0.3910062	-0.4072122	-0.3647096	-0.3887171
L1D	-0.2659686	-0.2210796	-0.2055056	-0.1395969	-0.1299744	-0.0930304	-0.0188401	0.001571575	-0.07044073	-0.02454048	0.02508199	0.04399898	0.04245302	-0.1320772	-0.1850957	-0.2103212	-0.2283943	-0.2221934	-0.2810779	-0.3158182	-0.2233328	-0.1684011	-0.1666143	-0.1500717	-0.1676631	-0.1550068	-0.1551196	-0.1453809	-0.1657533	-0.2206115	-0.2332491	-0.2134387	-0.16822	-0.102137	-0.06156303	-0.07216433	-0.07751453	-0.1474804	-0.169889	-0.1281466	-0.2046242	-0.1581244	-0.05729416	0.01806628	0.05578579	0.1063922	0.07750768	0.089397	0.04569695
L2D	-0.2612299	-0.2251742	-0.2456611	-0.1950837	-0.1571643	-0.1414725	-0.1648804	-0.1513136	-0.123876	-0.05869662	-0.08298257	-0.07372053	-0.05680389	-0.120193	-0.2015579	-0.3270447	-0.3741886	-0.3308029	-0.3440998	-0.352067	-0.236616	-0.1653263	-0.1018773	-0.1467578	-0.1902187	-0.2138862	-0.2489443	-0.2559036	-0.1596908	-0.1880441	-0.1510762	-0.1437222	-0.174122	-0.1477229	-0.1348155	-0.1553656	-0.1781534	-0.2614042	-0.2458029	-0.1885548	-0.2523369	-0.2006184	-0.08231123	-0.007985994	0.02748377	0.03109156	0.01301674	0.03457465	-0.02980355
L3D	-0.1831261	-0.157055	-0.1685958	-0.1175658	-0.1234506	-0.1741373	-0.1934011	-0.2245678	-0.2249522	-0.15733	-0.1332064	-0.09872053	-0.09521695	-0.1248377	-0.1136625	-0.1907345	-0.2835121	-0.2811889	-0.3204065	-0.3584216	-0.2248428	-0.1955705	-0.1487479	-0.1093987	-0.1233943	-0.1289682	-0.1953929	-0.2155056	-0.1204954	-0.1516143	-0.1467168	-0.1110608	-0.1394602	-0.130369	-0.1486881	-0.1780816	-0.2332781	-0.2823488	-0.2666501	-0.2060318	-0.197465	-0.2172651	-0.1139887	-0.06094465	-0.000946363	0.02830372	-0.05626068	-0.06864025	-0.1271609
L4D	-0.1654732	-0.171124	-0.2269474	-0.2098992	-0.1919696	-0.2036966	-0.2368534	-0.2691818	-0.2983054	-0.2806696	-0.271932	-0.2794944	-0.2276939	-0.2175572	-0.1992074	-0.2396549	-0.242728	-0.2396908	-0.2739289	-0.3133464	-0.2500547	-0.2390502	-0.2004578	-0.1434967	-0.1469354	-0.1882508	-0.2009429	-0.226399	-0.2110181	-0.2146447	-0.2202836	-0.2213102	-0.2397233	-0.250907	-0.2282644	-0.2347591	-0.2238247	-0.2530065	-0.2853861	-0.2571609	-0.3174154	-0.2686659	-0.2168893	-0.124081	-0.1305688	-0.09203792	-0.1374547	-0.1897779	-0.2021011
L5D	-0.1896857	-0.1932251	-0.2069593	-0.1942655	-0.1295541	-0.1157738	-0.1641527	-0.1526136	-0.1560386	-0.1588965	-0.1658404	-0.1589528	-0.1738572	-0.1519628	-0.08117014	-0.1106235	-0.175287	-0.1304373	-0.1566894	-0.1990981	-0.1749043	-0.1996908	-0.2130987	-0.2149368	-0.2617458	-0.2997386	-0.3590468	-0.3987034	-0.3588486	-0.3248411	-0.2928732	-0.2665186	-0.3237872	-0.3468107	-0.3421763	-0.3345046	-0.2654715	-0.2699607	-0.3112829	-0.2958985	-0.3248855	-0.2497967	-0.202084	-0.2060369	-0.2470311	-0.2557192	-0.272699	-0.2276375	-0.1983686
L6D	-0.1531568	-0.1443184	-0.1695781	-0.1201828	-0.1204117	-0.1820055	-0.2033925	-0.251054	-0.2775931	-0.227494	-0.2565938	-0.2188128	-0.204069	-0.2235002	-0.2041869	-0.1999078	-0.2633516	-0.2349744	-0.2410096	-0.2617766	-0.2067988	-0.198396	-0.2077298	-0.2159908	-0.2391322	-0.2550649	-0.2830646	-0.3158763	-0.2995302	-0.2504356	-0.2509481	-0.258958	-0.2721968	-0.2645439	-0.2068739	-0.2156953	-0.2112333	-0.2522087	-0.2760745	-0.2823027	-0.3112914	-0.3129655	-0.3210079	-0.2909668	-0.3098172	-0.3059686	-0.3158575	-0.2555876	-0.2595422
L7D	-0.1124479	-0.09001196	-0.1248104	-0.1492757	-0.1675948	-0.1771677	-0.2255671	-0.2591647	-0.247769	-0.257313	-0.3084062	-0.2525982	-0.233987	-0.2420926	-0.1569354	-0.1458217	-0.2072856	-0.2362487	-0.2628425	-0.2982439	-0.2304339	-0.1908422	-0.1923317	-0.1787957	-0.201891	-0.2290656	-0.2330202	-0.3152135	-0.3181466	-0.3176785	-0.290258	-0.2517048	-0.2529979	-0.1934882	-0.2128288	-0.217465	-0.2087684	-0.2203826	-0.286206	-0.2887462	-0.3544072	-0.3355296	-0.3032285	-0.3292552	-0.3563717	-0.2890519	-0.3270345	-0.3196122	-0.2859259
L8D	-0.07278442	-0.09320806	-0.1497642	-0.1506338	-0.1569713	-0.189971	-0.234163	-0.2459344	-0.2546327	-0.2374786	-0.2619525	-0.213466	-0.204315	-0.2350239	-0.1785736	-0.1382849	-0.1977895	-0.1881039	-0.1869354	-0.2218398	-0.1573334	-0.1742586	-0.1817851	-0.2325248	-0.2631585	-0.266153	-0.3293133	-0.3286095	-0.331329	-0.33863	-0.3230304	-0.2913273	-0.2957226	-0.266604	-0.2825828	-0.3168244	-0.2608114	-0.2852511	-0.3283806	-0.354848	-0.4007209	-0.3766758	-0.3446771	-0.3406816	-0.3541527	-0.3066023	-0.3680355	-0.345574	-0.3324803
L9D	-0.03567817	-0.07271951	-0.09703963	-0.09908268	-0.08382986	-0.09533481	-0.1553041	-0.1706355	-0.175029	-0.178027	-0.2361855	-0.2025179	-0.1753416	-0.1840519	-0.1315391	-0.1424445	-0.1634335	-0.1508473	-0.1544175	-0.211862	-0.1799539	-0.1931876	-0.1792296	-0.1735429	-0.2276034	-0.2184558	-0.28493	-0.3435924	-0.3543304	-0.363167	-0.3197745	-0.3026341	-0.3243133	-0.300492	-0.327998	-0.3367219	-0.3182917	-0.3393065	-0.3791664	-0.3982269	-0.4668842	-0.4284592	-0.4129211	-0.397904	-0.4126324	-0.375808	-0.377957	-0.344947	-0.3636368
L1E	-0.1232508	-0.1434797	-0.2112128	-0.2236676	-0.1546122	-0.1524103	-0.1779125	-0.1511343	-0.1386488	-0.1429945	-0.1665032	-0.1393919	-0.06337203	-0.07124359	-0.0441493	-0.106522	-0.1872036	-0.2133601	-0.2149607	-0.1534472	-0.0589648	-0.08450461	-0.1076307	-0.1358011	-0.1280714	-0.08215409	-0.078671	-0.1007465	-0.1090912	-0.1282661	-0.1857755	-0.1611103	-0.1604937	-0.1351435	-0.08121455	-0.1150444	-0.15767	-0.1719474	-0.2015237	-0.1124394	-0.1001794	-0.1166946	-0.1027639	-0.114713	-0.1470277	-0.08861974	-0.1117834	-0.05939699	-0.04455243
L2E	-0.1120448	-0.1457807	-0.1755791	-0.1836317	-0.2355244	-0.2980048	-0.3411172	-0.279409	-0.2306457	-0.1693201	-0.1007738	-0.05732491	-0.02801674	-0.01280321	0.02791937	-0.0756423	-0.127055	-0.09323539	-0.09882302	-0.1163	-0.0284233	0.0005158839	-0.005799455	0.009829177	-0.06374616	-0.03114623	-0.07644687	-0.1258302	-0.1092723	-0.1641322	-0.1473488	-0.09468739	-0.09501196	-0.1187376	-0.08478305	-0.03934404	-0.09053468	-0.1821268	-0.2172173	-0.1289358	-0.161083	-0.210685	-0.1838111	-0.1617048	-0.094192	-0.0171165	-0.01867783	0.03236761	0.001465665
L3E	-0.07047147	-0.1133464	-0.1725641	-0.2331517	-0.2653399	-0.3208268	-0.3633311	-0.34315	-0.3326085	-0.2716621	-0.2552426	-0.2091339	-0.175205	-0.1611377	-0.1071712	-0.1358456	-0.2226751	-0.2537735	-0.3036419	-0.377617	-0.2842843	-0.234163	-0.1769833	-0.1497711	-0.1170584	-0.05899556	-0.09858046	-0.1692313	-0.09792962	-0.0982986	-0.05056713	0.003864027	0.05878545	0.05113768	0.05176119	0.03584899	0.02861803	-0.114028	-0.1422515	-0.059356	-0.09496072	-0.1145251	-0.08323539	-0.05994362	-0.08361632	-0.08850017	-0.1575914	-0.1686966	-0.1476768
L4E	-0.151013	-0.2238709	-0.2913734	-0.2654151	-0.2771575	-0.2615955	-0.3187974	-0.2877725	-0.2558148	-0.2131824	-0.1145576	-0.08794159	-0.06853604	-0.08733174	-0.05917493	-0.1010198	-0.1963495	-0.2028459	-0.2364845	-0.249192	-0.1358336	-0.1116245	-0.08889648	-0.05412709	-0.007456439	-0.005702083	-0.07651349	-0.104479	-0.07645541	-0.08438162	-0.08853092	-0.06471814	-0.1653451	-0.1735531	-0.1757943	-0.1620858	-0.2196447	-0.3176085	-0.3321336	-0.2586864	-0.2469183	-0.2337598	-0.1834592	-0.1037052	-0.0876973	-0.08782884	-0.1170789	-0.1082098	-0.1244329
L5E	-0.2518944	-0.2361189	-0.2953673	-0.3203997	-0.3450854	-0.4127366	-0.4670379	-0.3932473	-0.3139136	-0.2243628	-0.1664571	-0.07294499	-0.05172702	-0.09580458	-0.06306627	-0.0615357	-0.1597181	-0.1875982	-0.2014349	-0.1905261	-0.1297557	-0.1125179	-0.1441271	-0.1256935	-0.1311428	-0.1081431	-0.1424189	-0.2002904	-0.2057977	-0.2298223	-0.2300102	-0.1740946	-0.1934318	-0.1470601	-0.06121797	-0.03748036	-0.05329518	-0.1494226	-0.2307362	-0.2522771	-0.2777485	-0.2821045	-0.25274	-0.2301349	-0.2060096	-0.1935258	-0.2237342	-0.200779	-0.2011496
L6E	-0.1073693	-0.1040383	-0.230152	-0.2954219	-0.3730031	-0.4847165	-0.491669	-0.4884267	-0.4354663	-0.3747045	-0.3510984	-0.2754219	-0.219192	-0.2101435	-0.1612538	-0.1978237	-0.2850615	-0.308015	-0.3374291	-0.329356	-0.2456218	-0.2283447	-0.1991356	-0.1790536	-0.1867834	-0.1678152	-0.1959207	-0.2405347	-0.2633054	-0.2765477	-0.2565169	-0.1444243	-0.06773146	0.004690813	0.03755381	0.04369149	0.05009054	-0.03976427	-0.1542945	-0.2207055	-0.3524445	-0.3675248	-0.3786932	-0.3782132	-0.3785941	-0.3344534	-0.303589	-0.2876204	-0.3445166
L7E	-0.05682952	-0.05051931	-0.1227229	-0.1330697	-0.1658336	-0.2444107	-0.341973	-0.3713854	-0.3300495	-0.2655432	-0.2536163	-0.1670704	-0.1557448	-0.1860335	-0.1005466	-0.1212966	-0.2258763	-0.2089153	-0.2411172	-0.2569781	-0.2012624	-0.2059515	-0.1966843	-0.166165	-0.1757431	-0.1732935	-0.2028527	-0.2643936	-0.285094	-0.3261325	-0.3032149	-0.2347284	-0.2386915	-0.1842791	-0.1397438	-0.1257516	-0.08322685	-0.09592074	-0.1502272	-0.2191425	-0.2458609	-0.2528767	-0.2880372	-0.3277178	-0.3586385	-0.3161975	-0.3168517	-0.3209617	-0.3256355
L8E	-0.04506492	-0.05108815	-0.1319542	-0.09568842	-0.1222532	-0.1275436	-0.2290246	-0.2246208	-0.1941852	-0.1651384	-0.2049077	-0.1264776	-0.1171131	-0.149766	-0.08484626	-0.1028972	-0.1595951	-0.1581671	-0.190755	-0.2282849	-0.1359737	-0.1026956	-0.1161667	-0.1093867	-0.1307106	-0.1749692	-0.2145729	-0.2317988	-0.2305381	-0.2547028	-0.218782	-0.2135173	-0.2562333	-0.1960898	-0.2104151	-0.2180834	-0.1346174	-0.1848633	-0.2189084	-0.2327981	-0.2754971	-0.2443458	-0.2192962	-0.2844158	-0.2808217	-0.2242279	-0.1811616	-0.1895695	-0.2266399
L9E	-0.04923984	-0.04266314	-0.08554322	-0.04283738	-0.02082166	-0.07358216	-0.1737376	-0.1570875	-0.1297403	-0.1494704	-0.1973591	-0.1689511	-0.1616638	-0.1500103	-0.1231619	-0.1380219	-0.1903741	-0.1124599	-0.1459754	-0.1742074	-0.1035992	-0.1148497	-0.1428698	-0.1314486	-0.1549795	-0.1889153	-0.2379928	-0.3336214	-0.3447369	-0.3297216	-0.3155552	-0.2759139	-0.2733738	-0.2544892	-0.2721114	-0.3010523	-0.25733	-0.2682542	-0.3105347	-0.3363905	-0.4085634	-0.3693953	-0.3210044	-0.3339751	-0.3314059	-0.2825811	-0.2902187	-0.315111	-0.3138299
L10E	-0.03479672	-0.03898701	-0.08781175	-0.07538948	-0.008551419	-0.07990775	-0.1461479	-0.1792381	-0.1907055	-0.2038094	-0.2414725	-0.1654202	-0.1427793	-0.1347796	-0.1065699	-0.1058268	-0.1709071	-0.1319576	-0.1191937	-0.1922771	-0.1715869	-0.1681688	-0.1426666	-0.1535104	-0.185972	-0.2092398	-0.2644329	-0.3249419	-0.3402272	-0.3439084	-0.3418193	-0.2727093	-0.2674889	-0.2380509	-0.2676443	-0.2890878	-0.2776341	-0.2658182	-0.2913734	-0.3545439	-0.3748155	-0.3632234	-0.3280048	-0.3332491	-0.3583447	-0.3128767	-0.3197592	-0.3366433	-0.3345473
L1F	-0.06124017	-0.06606935	-0.06292279	-0.05542706	-0.1335241	-0.1618825	-0.1954476	-0.2311069	-0.215439	-0.1764623	-0.165972	-0.05465322	-0.05845747	-0.07345575	-0.01065425	-0.02861633	-0.08483772	-0.09007345	-0.06602494	-0.0567424	-0.03207721	-0.05423983	-0.08288691	-0.089274	-0.09337548	-0.01312095	-0.07193031	-0.1316912	-0.0491493	-0.04708917	-0.07861804	-0.06325077	-0.09753672	-0.0875521	-0.0647096	-0.124081	-0.04373078	-0.07614793	-0.0470533	0.009817217	0.01555347	-0.06681756	-0.1133533	-0.1984421	-0.1943082	-0.09579603	-0.08032969	-0.03564912	0.055767
L2F	-0.04864708	-0.07058422	-0.1266467	-0.09974889	-0.1111172	-0.183876	-0.2275128	-0.3015374	-0.3415545	-0.3080458	-0.3633703	-0.2905791	-0.212781	-0.1610779	-0.0801674	-0.1067168	-0.1163478	-0.09835326	-0.1164093	-0.1697848	-0.1548753	-0.158987	-0.1425692	-0.09769218	-0.06498463	-0.06067987	-0.1145764	-0.1861889	-0.1236812	-0.1352562	-0.1426888	-0.05856509	-0.04752648	-0.05800991	-0.00925521	0.007905705	0.0160164	-0.05779296	-0.0882371	-0.004878713	-0.06088145	-0.121739	-0.1126307	-0.1328989	-0.1376102	-0.1359327	-0.1548258	-0.1510506	-0.1410693
L3F	0.1144636	0.08219167	-0.01795183	-0.05210796	-0.1063341	-0.1800564	-0.2164964	-0.2330321	-0.2560044	-0.2419747	-0.2600393	-0.2381312	-0.1440946	-0.1620038	-0.03041681	-0.02589853	-0.06253673	0.01635463	0.0240451	-0.03306458	0.0100615	0.03019644	0.03153912	-0.02616502	-0.1040314	-0.1780167	-0.2564913	-0.2543577	-0.1879023	-0.1898787	-0.1250564	-0.1001828	-0.08212163	-0.07255893	-0.01423642	0.00648616	0.006865391	-0.01947728	-0.06645371	-0.05933038	-0.1351008	-0.1305791	-0.1159754	-0.1270601	-0.1420038	-0.1545695	-0.2043543	-0.1880475	-0.2239358
L4F	-0.09283567	-0.06846772	-0.1331175	-0.1552494	-0.1560574	-0.2264605	-0.2747404	-0.2984216	-0.2556355	-0.1440622	-0.1326905	-0.08602494	-0.07198497	-0.0539819	0.03306969	0.01950974	-0.07472839	-0.09181414	-0.1264178	-0.2320704	-0.1567065	-0.1450512	-0.145878	-0.1441664	-0.157617	-0.1503536	-0.1531483	-0.1706696	-0.1050683	-0.03872053	0.03206867	0.07642979	0.04442262	0.0676546	0.1050222	0.07783054	0.06511616	-0.03875982	-0.1459156	-0.10356	-0.1302853	-0.1682884	-0.1949197	-0.2587837	-0.3148804	-0.3218039	-0.4071883	-0.3111531	-0.2175948
L5F	-0.05238469	-0.08890331	-0.1576563	-0.1560693	-0.1408575	-0.1524804	-0.1889614	-0.2231876	-0.1950905	-0.1510096	-0.1469081	-0.1246874	-0.1053963	-0.1215665	-0.07206355	-0.1173129	-0.1851759	-0.1537684	-0.1368261	-0.1883755	-0.141522	-0.1172105	-0.1266638	-0.1581995	-0.1882952	-0.1533635	-0.1873198	-0.2351657	-0.2522412	-0.2997113	-0.2700444	-0.2141647	-0.2037342	-0.1816245	-0.1753656	-0.1919252	-0.1407397	-0.1335395	-0.1945439	-0.2087581	-0.2497028	-0.2791493	-0.2392911	-0.2846857	-0.2752597	-0.2093543	-0.1917646	-0.1957004	-0.2205996
L6F	-0.05012983	-0.09998634	-0.1562299	-0.1613717	-0.1045456	-0.1434746	-0.1675094	-0.1826119	-0.1786898	-0.172289	-0.1953006	-0.1630441	-0.1527246	-0.1240673	-0.0948958	-0.1306833	-0.1833208	-0.1345866	-0.1441903	-0.1931329	-0.1300068	-0.1117697	-0.1022036	-0.1316177	-0.1915955	-0.1820977	-0.1923949	-0.2620721	-0.2532644	-0.2502426	-0.227535	-0.2148292	-0.2039529	-0.1666074	-0.1767902	-0.1741459	-0.1553468	-0.1642347	-0.2429142	-0.2417663	-0.2715989	-0.2764605	-0.2571284	-0.2561838	-0.2600649	-0.2175641	-0.2241425	-0.1999949	-0.2485292
L7F	-0.05053809	-0.06750769	-0.1086129	-0.04452169	-0.05062008	-0.09054493	-0.1431278	-0.1468756	-0.1661428	-0.185644	-0.1991237	-0.1800837	-0.1684096	-0.1684062	-0.1183755	-0.158138	-0.160603	-0.1525265	-0.150972	-0.1505893	-0.1468791	-0.147752	-0.1141681	-0.1196413	-0.1941185	-0.1791869	-0.2397438	-0.3013529	-0.3380919	-0.322084	-0.3525094	-0.2962675	-0.2766997	-0.25815	-0.2446481	-0.3339358	-0.2818808	-0.2776682	-0.3283054	-0.3437889	-0.3654629	-0.3618159	-0.3475623	-0.3003553	-0.3358575	-0.3058815	-0.2693167	-0.3004031	-0.3285975
L8F	0.02864879	0.007430818	-0.01185856	0.07103519	0.09288008	0.05574479	-0.01684319	-0.08230783	-0.07546122	-0.04818243	-0.09999487	-0.04905193	-0.005654254	0.004407242	0.03980526	0.018589	-0.0147079	0.04241032	0.03294841	-0.04371712	-0.003935773	-0.02100615	0.03027161	-0.02311923	-0.07781858	-0.08781858	-0.115094	-0.217014	-0.2428374	-0.208343	-0.1583003	-0.1284506	-0.1409156	-0.1051777	-0.1451537	-0.2025504	-0.1730424	-0.1328476	-0.1727246	-0.1947386	-0.2678937	-0.2293919	-0.1864144	-0.2312948	-0.1938623	-0.1662778	-0.2021011	-0.2001349	-0.2398548
L1G	-0.02998976	-0.01836522	-0.050726	0.04063376	0.02746156	-0.03122821	-0.08659891	-0.09616502	-0.1122839	-0.03432867	-0.0345422	0.009222754	-0.001229925	-0.05073625	-0.01372053	-0.04942945	-0.1295405	-0.09801845	-0.03209771	-0.05165015	0.01347283	0.01244277	-0.00932866	-0.01773317	-0.02608473	-0.01585753	-0.04755894	-0.06942773	-0.03258626	-0.04286641	-0.04627093	-0.03581824	-0.05117527	-0.0430082	-0.008380593	-0.02978476	-0.01370687	-0.01873591	0.008855481	0.01276563	-0.04487188	-0.08739836	-0.06896139	-0.07503246	-0.08028356	-0.01135292	-0.06102494	0.003170476	0.009149295
L2G	0.02235053	0.0224701	-0.004935086	0.07117356	0.05139905	-0.0518876	-0.1097711	-0.1537684	-0.187933	-0.1176512	-0.1102238	-0.04036215	-0.0331329	-0.01525623	0.06235224	0.002099417	-0.09089682	-0.05619235	-0.09185685	-0.1039289	-0.02797232	0.02153741	0.01878886	-0.01773488	-0.01258968	0.0009446517	-0.06067133	-0.0753519	-0.03576529	-0.08094636	-0.08600445	-0.09446362	-0.0654971	-0.0639016	-0.03753331	-0.09992996	-0.06500854	-0.07235565	-0.03662965	0.007483772	-0.0142945	-0.06758626	-0.1017885	-0.1319542	-0.1209378	-0.09183805	-0.1064435	-0.108109	-0.1366706
L3G	-0.03439528	-0.00323027	-0.03169457	-0.02690127	-0.06615989	-0.1713598	-0.1936864	-0.2390981	-0.2194687	-0.1771302	-0.2107345	-0.172904	-0.130673	-0.1117014	-0.01579946	-0.04492655	-0.09731465	-0.04726854	-0.01473693	-0.06978477	-0.02455928	-0.01027844	-0.01224804	-0.0486932	-0.06238811	-0.0885685	-0.08700204	-0.1125846	-0.07737615	-0.09558763	-0.09440041	-0.08981893	-0.05940553	-0.05221216	-0.03900068	-0.06578066	0.005268193	-0.004935085	0.009547321	-0.008003074	-0.07363	-0.08379228	-0.03951486	-0.07612402	-0.1253229	-0.08947557	-0.05771438	-0.05594807	-0.02420055
L4G	-0.1076665	-0.09634951	-0.1782081	-0.1901435	-0.1836163	-0.2316416	-0.2846583	-0.2584848	-0.2161838	-0.1339768	-0.1089289	-0.09184831	-0.07301161	-0.03152716	0.0155193	0.03876836	-0.03269218	-0.1030509	-0.1640963	-0.2095114	-0.1595644	-0.140849	-0.126247	-0.1449556	-0.1976768	-0.1984797	-0.1787547	-0.1985787	-0.1153963	-0.05388964	0.0005158872	0.02199179	0.02028016	0.06925351	0.07438162	0.0412658	0.07705159	0.008874273	-0.07420396	-0.09975913	-0.1653826	-0.1763102	-0.1897677	-0.2401623	-0.3348856	-0.360234	-0.315164	-0.2740024	-0.2176922
L5G	-0.07326273	-0.06577725	-0.161862	-0.1508473	-0.1410147	-0.2155295	-0.194672	-0.2075863	-0.1611906	-0.1528049	-0.1683806	-0.125849	-0.1072839	-0.1180407	-0.1023266	-0.09313803	-0.186124	-0.1611326	-0.1546361	-0.1974291	-0.1459566	-0.1052955	-0.08037752	-0.1303348	-0.1820055	-0.1510916	-0.2379245	-0.2859447	-0.2592142	-0.2555671	-0.2200222	-0.1955073	-0.2022839	-0.1801965	-0.1790297	-0.1966228	-0.1470465	-0.1798035	-0.1805757	-0.1882747	-0.2603211	-0.2634199	-0.2654356	-0.2732491	-0.2843474	-0.2406577	-0.2370465	-0.2194243	-0.2480048
L6G	0.1439938	0.109385	0.04648445	0.08829347	0.1007653	0.003597544	-0.04746157	-0.1279809	-0.1051059	-0.0825333	-0.1335617	-0.08377349	-0.05201059	-0.03603861	0.04771268	0.05384524	-0.01468056	0.01700717	0.01726512	-0.07051076	0.007734883	0.05240861	0.09761189	0.08358558	0.1088059	0.1115237	0.06700205	-0.05803383	-0.09687222	-0.1382081	-0.1490981	-0.1342193	-0.1575999	-0.1647455	-0.1775948	-0.1778869	-0.1156799	-0.06470106	-0.02633755	0.009605401	-0.04681926	-0.0661001	-0.08559276	-0.136493	-0.1748531	-0.1437854	-0.1642091	-0.1206542	-0.1249522
L7G	0.09090366	0.1271216	0.0770533	0.06441748	0.110808	0.08044072	0.02313119	0.03245302	0.04277246	0.05800479	-0.03971131	-0.00842159	0.03710454	0.03660574	0.1084387	0.1550974	0.1051913	0.106317	0.08990605	0.04995217	0.1179211	0.0987359	0.1438794	0.1203775	0.05019132	0.03005979	-0.02090024	-0.09934062	-0.08506321	-0.03252989	0.01220874	0.00627263	-0.02329689	0.01646225	-0.06035702	-0.08716774	-0.00857704	0.04026819	0.007347112	0.02735053	-0.02210967	-0.008713699	-0.0487137	-0.07495559	-0.08548343	-0.09759993	-0.1120123	-0.1085343	-0.0910369
L1H	0.1046959	0.09361803	0.0611001	0.1232286	0.1270482	0.07782371	0.05832422	-0.03422787	-0.0641476	0.01077041	0.01574991	0.08598906	0.07105739	0.003700036	0.07350017	0.02635975	-0.02543902	0.04445678	0.06857533	0.06645712	0.1180184	0.1104663	0.1171712	0.06441237	0.0553946	0.05024598	0.02660915	0.005977109	0.01484455	0.02338572	0.02706867	0.0363068	0.07163307	0.06530236	0.07979159	0.0551862	0.09749744	0.1286129	0.1311565	0.1721848	0.1233789	0.1510471	0.1165425	0.05046122	0.02110694	0.0833618	0.1034148	0.1231824	0.1123061
L2H	0.06358729	0.07804407	0.08274683	0.04543047	0.07629313	0.06329177	-0.05775709	-0.0978015	-0.09264264	-0.06248377	-0.09689443	-0.03174411	-0.02954219	-0.026534	0.04466348	0.08826785	0.00271951	0.01727879	0.05790912	0.04512641	0.07907413	0.1133071	0.05422787	0.0575521	0.009680562	0.01790229	-0.009996584	-0.08222582	-0.05240006	-0.017945	-0.009752306	-0.03082337	-0.03574479	-0.0008711949	0.005143492	-0.02853091	0.03151179	0.006957635	-0.004812093	0.05300478	0.03457294	0.0267219	0.01387257	-0.07330885	-0.1056133	-0.06480014	-0.06892211	-0.06494533	-0.0136932
L3H	0.03892893	0.07983771	0.05623846	0.0631961	0.05842159	-0.01693201	-0.1077656	-0.137506	-0.1396959	-0.1201947	-0.1448668	-0.06684148	-0.05406389	0.001668949	0.0955808	0.07996242	0.03608302	0.05641783	0.06474205	0.05590195	0.1082064	0.0860574	0.09156816	0.043548	0.007060128	0.004151003	-0.04947728	-0.1166587	-0.04107448	-0.0790246	-0.0760386	-0.04078579	-0.0216604	0.03723949	0.002536726	-0.02575162	0.01599077	-0.004192005	-0.02871883	0.02557226	-0.05486505	-0.09457465	-0.05274171	-0.1069474	-0.1323591	-0.1151725	-0.1199897	-0.05735736	-0.02559959
L4H	0.1832849	0.1117492	0.07746841	0.08659549	0.09536556	0.003481377	-0.1018842	-0.1106269	-0.09018449	-0.09924496	-0.1616092	-0.1393748	-0.04631022	-0.03543731	0.1136215	0.04959856	-0.02464981	0.04702425	0.006675777	-0.06068671	-0.01669285	0.02102836	0.07949778	0.08304236	0.0911206	0.09791254	0.06535531	-0.04485138	-0.09678168	-0.1313837	-0.1054493	-0.1472378	-0.1860113	-0.1278955	-0.1109259	-0.1502272	-0.1021319	-0.05418005	-0.03296037	0.009815505	-0.01905364	-0.01204475	-0.03277417	-0.1362538	-0.2176751	-0.1246293	-0.1705244	-0.1629877	-0.1515972
L5H	0.1005108	0.1114674	0.08041852	0.115738	0.1191442	0.09781004	0.04030236	0.01792962	0.03076187	0.08031773	-0.02080799	0.06073454	0.05179023	0.04788521	0.119479	0.1372224	0.05488042	0.1168859	0.121768	0.07509737	0.1501964	0.1824769	0.1800649	0.1393714	0.09651008	0.1364947	0.08511787	-0.01177827	0.01257089	0.002550392	0.04836692	0.05724633	0.01159719	0.05486676	0.03362829	0.01347455	0.09342671	0.1063375	0.07252306	0.06666723	-0.0403314	0.02587119	0.03445165	-0.01855142	-0.04366758	-0.02687051	-0.03044585	-0.01891186	-0.03935087
Z1Z	0.01634779	0.02316536	0.03817049	0.03609157	0.02220363	0.0182986	0.05457807	0.06717288	0.03683123	0.07127434	0.0622822	0.05718995	0.06304919	0.03041339	0.06162283	0.01560983	-0.03263409	0.000881447	-0.03247523	-0.03243765	0.001795362	-0.03440896	-0.03329689	-0.02592414	-0.02381619	-0.006458838	-0.001797063	-0.02149812	-0.02187734	-0.01185684	-0.01141955	0.03334471	-0.007101125	-0.02554664	-0.0449778	-0.08746498	-0.02750085	-0.01700033	-0.06903485	-0.05834472	-0.08379399	-0.109081	-0.1011274	-0.1129655	-0.1019303	-0.1051572	-0.08568158	-0.0752699	-0.05492142
Z2Z	-0.02193542	0.03243595	-0.00894602	-0.002003761	0.01799794	0.07057567	0.02551077	0.05199864	0.07733173	0.1027691	0.01166212	-0.007183125	0.01917491	-0.01205671	0.07641099	0.03379741	-0.009936798	0.00005124341	-0.01968741	-0.03115306	0.004005809	-0.04762556	-0.05299112	-0.02399214	0.01082508	0.02080116	0.01742226	-0.01163307	0.01656474	0.004578072	0.05310898	0.08136318	0.07893235	0.01924667	-0.01757943	-0.0433618	-0.03950974	-0.07775368	-0.1058832	-0.06206525	-0.1103724	-0.1226529	-0.120796	-0.07670823	-0.06679023	-0.0781295	-0.05838743	-0.02711992	0.006721899
Z3Z	0.0232354	-0.01483772	-0.03225315	0.06120089	0.100615	0.07991117	0.07767167	0.06988555	0.06727195	0.08211479	0.01191323	0.03045269	0.06551076	0.04371712	0.06454732	0.05620601	0.01504954	-0.02638026	-0.03406218	-0.0242945	0.01930133	0.009125387	-0.02356508	-0.00381961	0.0003365175	0.06065255	0.08420738	0.002830548	0.02915785	0.07559275	0.11178	0.1332986	0.06793987	0.05743765	0.02455928	0.0519918	0.07762727	0.06374786	0.05858558	0.03663478	-0.03892723	-0.01142125	0.05139733	0.004429452	0.01534506	0.05870174	0.05918517	0.06994704	0.09652033
Z4Z	-0.05573283	-0.04037069	-0.07326785	-0.0001759507	0.02287667	0.04398873	0.0171985	0.01754527	0.004075842	0.01765802	-0.05120089	-0.03931671	0.04948411	0.03317732	-0.004236422	0.01459173	-0.03457465	-0.01803382	-0.05462761	-0.08774342	-0.004239836	0.01574821	0.01964469	0.03213871	-0.01658011	0.03735565	0.03472326	-0.004202252	0.01868125	0.05685855	0.08528528	0.09179023	0.06716262	0.05524257	0.07258627	0.06326785	0.090644	0.103138	0.1069901	0.09799624	0.02075675	0.05189272	0.07863683	0.1062778	0.0811411	0.116985	0.1232354	0.1137052	0.06475572
Z5Z	-0.05813461	-0.002700718	-0.06125384	-0.02082849	0.0186932	0.006124018	-0.01036727	-0.00834643	0.007579429	0.0179672	-0.01984455	-0.01515032	0.03918175	0.04597198	0.03361291	0.01399898	-0.01483943	-0.02948069	-0.05112402	-0.05211822	0.02313974	-0.0001520316	0.01516741	0.02023402	0.02103177	0.07975572	0.05068159	0.0368671	0.04941066	0.06883499	0.1076016	0.1625589	0.1564588	0.1731141	0.1663034	0.1480697	0.2064452	0.2170755	0.1643748	0.1836539	0.1155791	0.1111138	0.1840861	0.1874274	0.1897403	0.204327	0.1808114	0.169151	0.1577537
Z6Z	-0.113577	-0.06703109	-0.09213871	-0.03926717	0.001395627	-0.008874272	0.007873247	0.004121969	-0.01453365	0.002157499	-0.02727195	-0.01011958	0.0147506	0.006621112	0.06990263	0.03788008	-0.03265459	-0.009998295	0.002142122	-0.01725658	0.06254697	0.020123	0.01763922	0.03527844	0.08494021	0.08478305	0.1003929	0.05389136	0.1222497	0.1592108	0.1989648	0.2244841	0.2483515	0.1999129	0.1951896	0.2140126	0.2271302	0.2392518	0.2497318	0.2710642	0.1965477	0.230779	0.2915135	0.3003912	0.2744329	0.310673	0.2829313	0.2301144	0.2590041
Z7Z	-0.2162931	-0.1904424	-0.2031995	-0.1725572	-0.1008097	-0.1154595	-0.1057038	-0.1198155	-0.1020396	-0.0685685	-0.1193953	-0.05375299	-0.03816707	-0.041329	0.01609157	0.01390161	-0.08219337	-0.0655808	-0.08318073	-0.08769218	0.02214896	0.02718483	0.08964469	0.1167885	0.1298821	0.1533276	0.1620362	0.1269491	0.1991373	0.2262829	0.2425162	0.3181927	0.3141442	0.2943099	0.3147028	0.3052682	0.3692091	0.389807	0.3610267	0.4035155	0.3241578	0.3588264	0.4057021	0.4297711	0.4228972	0.437096	0.4005415	0.4063392	0.4461206
Z8Z	-0.07553126	-0.03564571	-0.05833277	0.001062521	0.05128288	0.05647762	0.06484455	0.04848138	0.08104202	0.1327093	0.1005859	0.1531192	0.1695524	0.1811582	0.2863939	0.2742484	0.2156269	0.2589033	0.2264298	0.2331278	0.3090553	0.3515613	0.3912829	0.4006013	0.4100785	0.4704612	0.4855791	0.43918	0.5034199	0.5365374	0.5986881	0.6372173	0.6151571	0.6500461	0.6438384	0.6338196	0.6743714	0.7073419	0.7111497	0.7266228	0.6959703	0.7436641	0.7372856	0.727904	0.7488418	0.8012145	0.7853639	0.7443423	0.7405432
Z9Z	0.0113905	0.08106593	0.03860096	0.09393406	0.1631039	0.1594619	0.1549368	0.189204	0.1663427	0.1742586	0.1829792	0.2134165	0.2756543	0.2927947	0.3299727	0.315878	0.2571045	0.3227605	0.3117817	0.3367048	0.432026	0.3976068	0.4095234	0.4165237	0.4356833	0.4782918	0.4636676	0.4409122	0.471288	0.4919115	0.5198309	0.5657686	0.6080748	0.6154919	0.6233618	0.5886266	0.5948206	0.6447233	0.6182063	0.6459395	0.5955261	0.6729518	0.6927092	0.6773471	0.6373215	0.7024257	0.6834968	0.6845558	0.6465733
Z10Z	0.09870858	0.1328322	0.1061172	0.1683498	0.1899539	0.1875606	0.1793475	0.181399	0.221821	0.2757123	0.1964537	0.2908883	0.3276068	0.3494978	0.3995439	0.3646481	0.3322617	0.3494517	0.3614879	0.371259	0.4147028	0.4200546	0.4643013	0.4764844	0.455263	0.4854937	0.5026409	0.4573864	0.4935993	0.5045388	0.5288333	0.5668329	0.5731346	0.538741	0.552998	0.5570055	0.5874479	0.5930987	0.5852049	0.5932098	0.5671131	0.5845354	0.6112248	0.5987513	0.6037752	0.6209515	0.5964588	0.5717185	0.6206355
Z1R	0.1233345	0.128659	0.1638657	0.1266638	0.09811924	0.09299111	0.1124633	0.1441459	0.1567424	0.1313017	0.1464622	0.1161377	0.1031739	0.09007859	0.08095491	0.08028869	0.09648958	0.05915272	0.0592723	0.07819441	0.002121626	0.0007874978	-0.01924667	0.01148275	0.02584046	-0.005594462	0.02985821	0.06453364	0.06348309	0.05313462	0.03652033	0.03432183	0.02019131	0.01048001	0.0007533299	-0.05178168	-0.06060129	-0.01036044	-0.04604374	-0.0894602	-0.047137	-0.05638539	-0.09448411	-0.08022548	-0.07455585	-0.09526477	-0.06024257	-0.07403484	-0.02782713
Z2R	0.09436795	0.05540314	0.09289375	0.05455586	0.04998633	0.07916295	0.1043201	0.138384	0.1345371	0.1117544	0.1290741	0.0906645	0.06613769	0.07489751	0.0584421	0.04654595	0.1011992	0.06764605	0.03243936	0.05172532	-0.009250089	0.01555859	0.00882986	-0.005932694	-0.02114794	-0.03714725	0.008821322	0.06651862	0.04974036	0.05558251	0.03737615	0.03863512	0.06076188	0.05822343	0.03565255	0.03042535	0.01984967	0.05053638	0.05230782	0.01410831	0.03307311	0.01464298	-0.0005261413	-0.009263745	-0.01038777	-0.03725146	-0.02344721	-0.03502733	0.01905876
Z3R	0.07063887	0.06855996	0.1041203	0.08444996	0.06677998	0.09399214	0.1158473	0.1567492	0.1812761	0.156165	0.1501589	0.1112385	0.09623334	0.09148445	0.04303212	0.02142979	0.03274855	-0.007519642	-0.01111035	0.01967885	-0.03435087	-0.01436454	0.01109669	0.02226341	0.003407929	-0.002991112	0.009713017	0.04914759	0.0596071	0.04647762	0.03457977	0.05057567	0.06498633	0.04351384	0.03997438	0.01854117	0.02362487	0.06217629	0.02389307	0.01293987	0.07754698	0.07373932	0.07037751	0.07887087	0.06499145	0.03255552	0.05750598	0.06634267	0.08541681
Z4R	0.05040144	0.02988213	0.06194226	0.04270926	0.01694568	0.03650666	0.0839221	0.1070208	0.1033891	0.1276853	0.163782	0.1148411	0.08060813	0.09167919	0.07166382	0.04932012	0.07805432	0.03498121	0.01688077	0.05879057	0.008228562	0.03190981	0.03083362	0.04370003	0.03452853	0.06046634	0.09294158	0.1439392	0.1396754	0.1426016	0.1359122	0.138642	0.1619679	0.1623454	0.1426016	0.1550444	0.1703758	0.1733686	0.1450632	0.1208046	0.1589289	0.1754373	0.1960864	0.1869303	0.1708336	0.1510284	0.1740109	0.1700325	0.190012
Z5R	0.0187547	0.003436966	0.04711308	0.04145029	-0.005731126	0.03146737	0.06290058	0.08983601	0.09104886	0.09674923	0.131739	0.1084899	0.08435428	0.08152887	0.06919371	0.05305261	0.07018278	0.03493508	0.01865903	0.076493	0.01853433	0.02141612	0.03009908	0.04190809	0.06434404	0.1022395	0.1366416	0.1832918	0.1780355	0.1678989	0.1973813	0.1966707	0.2150854	0.2202545	0.2151486	0.224959	0.2149112	0.2232064	0.2190502	0.2159037	0.2495883	0.2628954	0.2628135	0.262617	0.2537479	0.2492501	0.2868568	0.2724547	0.2842193
Z6R	-0.003390845	-0.0121165	0.008633415	-0.003705159	-0.01757431	0.02862829	0.06081483	0.0875316	0.1050017	0.08302357	0.08887427	0.07159549	0.05808507	0.08594636	0.06460027	0.07278271	0.09612914	0.06671507	0.06758798	0.0974923	0.05613427	0.06079775	0.07908609	0.1045149	0.1348309	0.15281	0.2020465	0.2426426	0.2270584	0.2570072	0.2752101	0.2725555	0.3025333	0.3118876	0.3091459	0.3138674	0.2998309	0.2987393	0.3200923	0.3301162	0.38685	0.3983806	0.3771575	0.3863273	0.3946361	0.3655774	0.3729057	0.3932149	0.3950974
Z7R	-0.01746669	-0.01670311	0.007251452	-0.006228221	-0.02028869	0.01579262	0.0425316	0.1051913	0.1263529	0.105685	0.1431022	0.1025009	0.1173557	0.1655688	0.1286027	0.137904	0.1846242	0.1466331	0.1501896	0.2119611	0.1432679	0.1626358	0.2000615	0.2461684	0.2732627	0.2811274	0.3074735	0.3899812	0.3897181	0.3982149	0.4230919	0.4429501	0.4844858	0.4670482	0.476317	0.5182542	0.4925538	0.5083959	0.5179228	0.4923164	0.5588606	0.5790349	0.5652016	0.5579723	0.5636846	0.5394858	0.5663615	0.5778647	0.5927434
Z8R	0.08526649	0.07803724	0.1365459	0.1097438	0.08022207	0.1384387	0.2014349	0.2344141	0.2748753	0.2605876	0.2944653	0.2650991	0.2805552	0.3095832	0.3032081	0.3132525	0.3773403	0.3555893	0.3489084	0.4030372	0.3597591	0.3968739	0.4325367	0.4709942	0.48829	0.5029057	0.546288	0.5840383	0.5829792	0.606329	0.6314947	0.6283584	0.631645	0.6241954	0.6248787	0.6549146	0.6642757	0.7186317	0.7065955	0.6963888	0.7502853	0.7556167	0.7749436	0.7632661	0.7763649	0.7417253	0.7625367	0.7724616	0.8044073
Z9R	0.1825043	0.1815699	0.2254851	0.2055056	0.2065255	0.2282952	0.2883208	0.3056218	0.3382183	0.3466382	0.3698582	0.3558353	0.3661667	0.3875572	0.3800786	0.4137769	0.4732952	0.4379569	0.4189529	0.4363307	0.4152443	0.4335855	0.4711035	0.5334797	0.5513938	0.5283601	0.5555791	0.6041715	0.5961582	0.6028545	0.6344517	0.6181688	0.6312129	0.6374701	0.6291886	0.6428288	0.662728	0.6779894	0.6776136	0.6781636	0.737154	0.7255877	0.7181039	0.6910762	0.6869832	0.667219	0.687559	0.710234	0.7244909
Z10R	0.06581824	0.07002392	0.1017731	0.08648104	0.09345917	0.09110864	0.1230868	0.1332234	0.1548514	0.1638999	0.1663427	0.1492484	0.1555808	0.1994021	0.1862299	0.194344	0.2321421	0.1946925	0.1773386	0.2329057	0.1916245	0.1993748	0.2236163	0.2442843	0.2417783	0.2288589	0.2768363	0.3252067	0.3062402	0.3086659	0.3002631	0.2841151	0.2936095	0.2952016	0.2730629	0.2863205	0.3096378	0.32418	0.3215118	0.3230424	0.373601	0.3520806	0.3664537	0.3519474	0.3437427	0.3110044	0.3326153	0.3358404	0.3683345
Z11R	0.04500341	0.05408781	0.07376153	0.0532354	0.04177144	0.08284079	0.1053485	0.1172566	0.1324821	0.09971131	0.1107414	0.08695935	0.09825077	0.1154322	0.09697985	0.09035702	0.1449556	0.149672	0.1282166	0.1316553	0.08299795	0.08673215	0.1165357	0.1378237	0.1574923	0.1526836	0.1511086	0.180123	0.1574103	0.1855039	0.172752	0.1410882	0.1542672	0.1467817	0.1269201	0.1351196	0.1164042	0.1349932	0.1500666	0.1436044	0.1629142	0.167699	0.1633738	0.1510591	0.1401469	0.103659	0.1251145	0.1176016	0.1283481
Z12R	0.06095661	0.05562863	0.07946703	0.05395798	0.05234199	0.05656987	0.07164162	0.1017509	0.08838572	0.08564059	0.1001503	0.0522617	0.05549197	0.07235907	0.02930475	0.04798429	0.109385	0.06889477	0.05668432	0.09378032	0.01991117	0.01971131	0.03266484	0.05567646	0.0440656	0.04764093	0.08217287	0.1099197	0.0581961	0.05754698	0.02835156	0.01325931	0.03335839	0.01858217	0.01475402	0.006400754	-0.002113084	0.006047147	0.02582337	0.03750939	0.06133584	0.05950803	0.05574991	0.04912197	0.00752989	-0.0230287	0.0006166693	-0.01775538	-0.01832422
Z13R	0.1448326	0.1638982	0.1933293	0.1606167	0.105767	0.107851	0.1351435	0.1405945	0.1489665	0.123946	0.1453433	0.1036505	0.1034199	0.1140758	0.06902801	0.08416467	0.1529638	0.141505	0.1348685	0.1570157	0.09613427	0.09428084	0.1039443	0.1261479	0.1581653	0.1413717	0.1328579	0.1398394	0.1001349	0.08173898	0.05357875	0.04063375	0.03763751	0.01590024	0.01124701	0.0247711	0.01619747	0.03453707	0.0429467	0.00006149695	0.01575162	0.002487191	0.02046976	-0.001639904	-0.02204305	-0.0548958	-0.03264605	-0.02944995	-0.03178852
Z14R	0.1977195	0.1909942	0.2461821	0.1852579	0.1353826	0.1461189	0.164713	0.1917168	0.1595883	0.153191	0.1824803	0.1155501	0.09887086	0.129766	0.1082542	0.07699009	0.09923642	0.1113307	0.1289956	0.1576597	0.129754	0.1223864	0.1032456	0.1030082	0.1044141	0.09895968	0.08974548	0.1041459	0.05349675	0.07758798	0.03257772	-0.02821319	-0.05129996	-0.04684319	-0.03464982	-0.02301162	-0.04020157	-0.02954732	-0.03449095	-0.0744192	-0.0236727	-0.02422959	-0.04914076	-0.06066279	-0.04687735	-0.1032439	-0.1013803	-0.1209737	-0.1249471
Z15R	0.1080868	0.09590707	0.1173061	0.06114623	-0.003394261	0.01001879	0.04238811	0.05724633	0.05845747	0.01534677	0.05526136	0.01094636	-0.02611889	-0.01648445	-0.05149129	-0.03919029	0.01882986	0.02006491	0.04432354	0.1107209	0.0865135	0.03745644	-0.001486165	-0.02127434	-0.01445507	-0.02110523	-0.01546976	0.009152715	-0.02239153	-0.05787154	-0.08801162	-0.1521011	-0.1949231	-0.1609019	-0.1190468	-0.1129177	-0.1401264	-0.1323745	-0.1019218	-0.1246669	-0.1089563	-0.1242484	-0.1403092	-0.1237376	-0.1061838	-0.153056	-0.1515852	-0.1631824	-0.1699163
Z16R	0.02744107	0.0263273	0.0309532	-0.03656645	-0.116493	-0.09702426	-0.06508028	-0.06793815	-0.04855142	-0.05031432	-0.04378545	-0.09519132	-0.09817903	-0.1174496	-0.1677417	-0.1539973	-0.08621456	-0.05179707	-0.002519643	0.07250427	0.0359959	-0.004836007	-0.07397848	-0.07475742	-0.09614281	-0.1004527	-0.06428767	-0.05187735	-0.09285103	-0.1187274	-0.1705637	-0.1939477	-0.2202836	-0.1881449	-0.146013	-0.1141852	-0.1489101	-0.1908251	-0.1440946	-0.1652562	-0.1529877	-0.1757414	-0.2037649	-0.1848873	-0.1597848	-0.1713273	-0.1668944	-0.1969508	-0.1930236
Z17R	0.04420567	0.05623334	0.04718142	-0.02637	-0.1018193	-0.0791698	-0.03025452	-0.03330202	-0.01286129	-0.04350359	-0.03337547	-0.08571746	-0.07573625	-0.08058421	-0.1348514	-0.146206	-0.06176119	-0.01950974	0.01935771	0.07662795	0.03645541	0.009538777	-0.02595661	-0.04329689	-0.06381619	-0.08243765	-0.06860437	-0.04612231	-0.09772121	-0.1279228	-0.1579621	-0.1940827	-0.1915613	-0.1893885	-0.1338862	-0.1134011	-0.1538794	-0.1635583	-0.1202374	-0.1119081	-0.1289255	-0.1485446	-0.1681295	-0.1480372	-0.1227947	-0.1633601	-0.1462368	-0.1490656	-0.1606833
Z18R	0.03424325	0.0422822	0.01900069	-0.06087291	-0.1220687	-0.1180475	-0.07058764	-0.03291766	-0.001125724	0.01116501	0.02053809	-0.04519815	-0.05155279	-0.03425179	-0.09486675	-0.08832934	-0.003872569	0.05715408	0.1121695	0.2165203	0.1885258	0.1181534	0.04697301	-0.005847284	-0.04172189	-0.06497267	-0.01019645	0.0170533	-0.004379912	-0.02028357	-0.1005193	-0.1422412	-0.1675829	-0.1805535	-0.1578545	-0.124245	-0.1341032	-0.1408832	-0.1104766	-0.1123181	-0.09870004	-0.1431329	-0.1458849	-0.1069508	-0.06289204	-0.09424155	-0.0936727	-0.09919884	-0.1379313
Z19R	-0.01268363	0.007025963	-0.00345234	-0.05265631	-0.1097421	-0.03525623	0.04269559	0.07223266	0.08046634	0.08025623	0.07375469	0.03097882	0.01399726	0.05445678	0.002511106	-0.001832933	0.03729416	0.05279979	0.06409292	0.1164059	0.1172925	0.04893748	-0.01434404	-0.04069525	-0.04403826	-0.05523573	-0.03620431	-0.003867439	-0.04607277	-0.06233174	-0.09459515	-0.1297626	-0.1193953	-0.1345371	-0.1120311	-0.1125743	-0.137219	-0.1488281	-0.09965835	-0.07375128	-0.07112914	-0.1002084	-0.09317219	-0.07281005	-0.05173557	-0.08504612	-0.07248207	-0.1117936	-0.1202221
R1Z	0.09572771	0.07608303	0.07321148	0.07526991	0.05505125	0.03154254	0.03783054	0.08707209	0.07875811	0.03401095	0.03499657	-0.02705671	-0.02700548	-0.03533822	-0.04418689	-0.04857361	-0.02117185	-0.05655278	-0.07417322	-0.06398361	-0.1063973	-0.09322856	-0.1041647	-0.145697	-0.1654902	-0.1531226	-0.1005723	-0.02693714	-0.0160369	-0.02292619	-0.04790058	-0.07133244	-0.06841133	-0.09096515	-0.1108507	-0.1626461	-0.1672412	-0.1578852	-0.1459669	-0.1696139	-0.1005842	-0.1397164	-0.1656508	-0.1739392	-0.1710557	-0.1996686	-0.1654476	-0.1315323	-0.05819611
R2Z	0.06639222	0.04933721	0.1150905	0.1216057	0.08012641	0.09154424	0.1398616	0.1676375	0.1745063	0.1218756	0.09905876	0.04187222	0.009793306	0.02222924	-0.0121353	-0.01191493	0.02203621	0.007649469	0.01493338	0.02981038	-0.0001605828	0.01463786	0.02537581	0.01209088	0.0169696	0.01705672	0.03163137	0.06772975	0.05891185	0.0375128	0.03318244	0.03611376	0.05503246	0.06986334	0.04017937	-0.005936111	-0.04455244	-0.02878886	-0.008392556	-0.03252989	0.0001930264	0.00754186	-0.03795866	-0.05299797	-0.03428425	-0.06609497	-0.04011617	-0.04014179	-0.009601973
R3Z	0.1121968	0.08805261	0.1558866	0.1185531	0.105849	0.1321746	0.1570396	0.1628681	0.1882747	0.1614093	0.1831756	0.1287171	0.09916467	0.1067202	0.08982064	0.0746891	0.0711616	0.03802187	0.02733687	0.02121626	-0.02896482	-0.002241205	0.002176285	0.0178425	0.03295353	0.01330373	0.05730612	0.1391647	0.1254185	0.1189306	0.1070926	0.08935087	0.1378767	0.111985	0.097178	0.07546635	0.06858559	0.09082508	0.09151008	0.07422788	0.1175231	0.08920397	0.05475914	0.06368636	0.08167576	0.07859583	0.08311582	0.08023574	0.1053895
R4Z	0.1235343	0.08853262	0.1354698	0.1161069	0.09918859	0.1488948	0.1642894	0.180767	0.2284318	0.2254407	0.2470277	0.1644499	0.1521011	0.1368756	0.1028801	0.08328664	0.09244619	0.06822685	0.07143321	0.1062026	0.04621456	0.04474548	0.06847967	0.09446873	0.07879741	0.06558763	0.1034985	0.1599334	0.1543833	0.1677913	0.1785429	0.1750495	0.1838418	0.1891869	0.1630202	0.1366143	0.1518688	0.1763205	0.1546976	0.1412487	0.1776973	0.1663666	0.1532559	0.1365955	0.1383789	0.1146361	0.1525162	0.148232	0.1722702
R5Z	0.1244329	0.1266877	0.140193	0.135808	0.1197796	0.1492877	0.1764178	0.2056389	0.2217339	0.2187427	0.2500342	0.214947	0.196698	0.1727605	0.1075521	0.1104578	0.144163	0.1209669	0.1028647	0.1333379	0.08125897	0.07126068	0.1013734	0.1165869	0.1341613	0.132383	0.1647233	0.2226905	0.2066997	0.2044329	0.2116057	0.2056765	0.2501213	0.2603741	0.2450974	0.238466	0.2174189	0.2344619	0.2318859	0.2240792	0.2733379	0.2513256	0.2402255	0.2348838	0.2466946	0.2025504	0.2397574	0.2519627	0.2752033
R6Z	0.1549214	0.114139	0.1645405	0.155398	0.1445541	0.1594158	0.1954817	0.2234165	0.260697	0.2417749	0.2464862	0.2233106	0.2281312	0.2381807	0.1856918	0.1717373	0.198823	0.1982986	0.192617	0.233273	0.1878767	0.1731175	0.168794	0.200755	0.2325846	0.2355108	0.2742296	0.3387854	0.3283738	0.3306918	0.3468517	0.3458336	0.3776836	0.3690109	0.3697882	0.366071	0.3375504	0.3670977	0.3761223	0.3359241	0.3791595	0.3877076	0.3869064	0.3845866	0.3518244	0.3268517	0.3585992	0.3738042	0.4043662
R7Z	0.0987564	0.07472497	0.114889	0.1329142	0.09572429	0.117301	0.1670345	0.1871626	0.204426	0.2022019	0.2375487	0.1976068	0.1871934	0.218097	0.2086539	0.1908934	0.2322292	0.2042074	0.1841322	0.2268671	0.1983276	0.2132696	0.2244568	0.2534011	0.2660078	0.2582491	0.2927673	0.3663153	0.3724923	0.3747557	0.4049829	0.4177571	0.4249368	0.428864	0.4038674	0.401317	0.4051367	0.4327434	0.4214417	0.4300478	0.4917151	0.4951179	0.4913102	0.4557346	0.4430731	0.431423	0.4574394	0.4317116	0.4829416
R8Z	0.2106201	0.2130595	0.2572719	0.241288	0.241358	0.2867339	0.3226597	0.3297301	0.3469935	0.3396652	0.3701213	0.3639358	0.3540878	0.3909651	0.3771524	0.3832012	0.4135907	0.3892176	0.3825658	0.4333003	0.3802118	0.3710916	0.4012145	0.4180031	0.4338299	0.4346464	0.48685	0.5336539	0.5455501	0.5706337	0.5799932	0.6019081	0.6322788	0.6297779	0.5927263	0.5845832	0.5766433	0.5895473	0.5962743	0.5926119	0.6526939	0.6532696	0.6639511	0.6678032	0.6507533	0.6343577	0.6479877	0.6540827	0.6699265
R9Z	0.2308063	0.2278852	0.2704732	0.2650359	0.2738384	0.2863341	0.3338094	0.3656765	0.3783942	0.372986	0.4119371	0.3945781	0.4172207	0.4552716	0.4305261	0.4500632	0.4843338	0.4292381	0.4322497	0.4879928	0.4453792	0.4512709	0.4802733	0.5031534	0.4922446	0.503191	0.5348018	0.607629	0.6265425	0.6198856	0.624865	0.6063478	0.63959	0.6439408	0.6294756	0.6309276	0.6099641	0.6477622	0.6600239	0.6386454	0.6945746	0.7011701	0.6992825	0.6961104	0.6783259	0.6362521	0.6506901	0.6671455	0.6869473
R10Z	0.1491595	0.1671148	0.2097437	0.1846447	0.1570379	0.2042245	0.2292415	0.2517322	0.2774411	0.2719491	0.293864	0.2604134	0.2974855	0.3389102	0.3327246	0.3419354	0.3770721	0.362974	0.3231414	0.3408507	0.3086761	0.3043235	0.3404356	0.3492023	0.3646669	0.3608114	0.3712761	0.4004561	0.4060693	0.3928955	0.4249078	0.4151794	0.4012145	0.3888487	0.3738008	0.3735053	0.3776648	0.4096293	0.4479125	0.4331432	0.4756799	0.4859976	0.49781	0.4674274	0.4476666	0.4239136	0.4535275	0.4473966	0.4770259
R11Z	0.02580116	0.03921421	0.06991117	0.04588657	0.02020669	0.04417151	0.08149812	0.09497608	0.1193492	0.1116553	0.1404458	0.103466	0.1093919	0.152096	0.1315494	0.1417902	0.1919935	0.1248121	0.1333669	0.1615716	0.1199607	0.1342227	0.1376665	0.1510796	0.1467714	0.1459412	0.1794226	0.2059054	0.1942706	0.1904732	0.1988606	0.1806423	0.1637854	0.1679006	0.1677144	0.1877212	0.1602426	0.1690092	0.18822	0.1851981	0.234971	0.2483874	0.259549	0.2182183	0.1796584	0.1586932	0.1782286	0.1920396	0.2137564
R12Z	-0.005751623	0.005802872	0.04036727	0.01447216	-0.01467715	-0.01737615	0.0156218	0.052096	0.05959857	0.0529262	0.08650667	0.04079774	0.02864708	0.06390502	0.04789716	0.05770243	0.08217458	0.04486676	0.03638196	0.08405023	0.0419713	0.02521011	0.01366929	0.03238811	0.06035702	0.07871028	0.08225658	0.09299112	0.07312265	0.06487188	0.0692723	0.04544414	0.05144516	0.06368466	0.04931329	0.02951828	0.02641783	0.02245131	0.05929279	0.04720362	0.0931534	0.08911001	0.1021951	0.0927178	0.09742399	0.06317902	0.07424154	0.04427742	0.06100957
R13Z	-0.005809705	0.02480185	0.06212333	0.01778955	-0.01764947	0.02461052	0.05083191	0.06214725	0.06360096	0.05148104	0.06364196	0.01501879	0.01228732	0.04961735	0.007031087	-0.00563717	0.05408609	0.04995046	0.03848138	0.06807141	0.02368808	-0.000625215	0.02637342	0.04098394	0.03934404	0.02693372	0.06538606	0.08412196	0.04243423	0.02830543	0.003298599	-0.028548	-0.02764093	-0.02434233	-0.02482576	-0.0297933	-0.04911001	-0.0625931	-0.0601862	-0.0395234	0.01358558	0.01942091	-0.008462588	-0.03086949	-0.03671848	-0.06519132	-0.05194226	-0.06353604	-0.05594465
R14Z	0.06377861	0.06674923	0.09415614	0.03744106	-0.0003074838	0.03448753	0.01636659	0.01551247	0.02623676	0.01381107	0.02018278	-0.01362658	-0.02383669	-0.01332934	-0.04626067	-0.05865733	0.0004885576	-0.0080082	0.006019814	0.06282713	0.01968739	-0.007461565	-0.02584045	-0.02906218	-0.01582849	-0.01634609	0.00448241	0.01855825	-0.02645883	-0.06641783	-0.06886744	-0.07775538	-0.107851	-0.1281192	-0.1241442	-0.112945	-0.1198873	-0.1287291	-0.1083208	-0.09826785	-0.07459003	-0.08699008	-0.09208404	-0.08758968	-0.08613598	-0.1259156	-0.1151264	-0.1400717	-0.1428357
R15Z	0.005794329	0.01382815	0.01868637	-0.02675777	-0.05013495	-0.02550734	-0.02538265	-0.01824735	-0.0458097	-0.08521182	-0.0634438	-0.08992142	-0.05325418	-0.05087803	-0.1210386	-0.127875	-0.05139904	-0.06735053	-0.05924667	0.01714212	-0.01279979	-0.05559105	-0.07068671	-0.05763239	-0.06453364	-0.07218825	-0.06445849	-0.04978647	-0.09263068	-0.110287	-0.1327571	-0.177026	-0.2140878	-0.2160369	-0.213507	-0.2064195	-0.2037376	-0.2027451	-0.1709617	-0.1737069	-0.171891	-0.1788674	-0.1775128	-0.1967578	-0.1901093	-0.2359105	-0.2005962	-0.2099078	-0.2234148
R16Z	-0.06025965	-0.05376495	-0.04010249	-0.08201401	-0.1196378	-0.1141647	-0.08639221	-0.1136812	-0.1436146	-0.1585207	-0.141136	-0.1740451	-0.1692808	-0.1862351	-0.2351418	-0.2287188	-0.162547	-0.1231073	-0.07386915	-0.03270243	-0.08100615	-0.1185531	-0.1447472	-0.1288743	-0.1546652	-0.1576187	-0.1242843	-0.0811206	-0.1254851	-0.1604646	-0.2137615	-0.282506	-0.297822	-0.2782627	-0.243577	-0.2185805	-0.2115613	-0.2113341	-0.1919542	-0.2087786	-0.1751196	-0.2040946	-0.2212726	-0.2249266	-0.1871387	-0.2371421	-0.2162197	-0.2121045	-0.224877
R17Z	-0.01328323	-0.003114109	-0.002319779	-0.08960539	-0.1631244	-0.159204	-0.1140314	-0.1152306	-0.108343	-0.1142962	-0.1168534	-0.1749488	-0.162781	-0.1560215	-0.2465835	-0.2464025	-0.1523215	-0.09007003	-0.04795695	0.027055	-0.01223096	-0.04048172	-0.06755209	-0.1021097	-0.1218312	-0.1320379	-0.09473352	-0.08011616	-0.1233054	-0.1536812	-0.232904	-0.3033037	-0.314069	-0.315287	-0.2781927	-0.2231329	-0.216083	-0.2291339	-0.1815032	-0.1822976	-0.2074513	-0.2350154	-0.2280748	-0.1870943	-0.1582166	-0.1733703	-0.1756235	-0.1998087	-0.206727
R18Z	0.001294842	-0.004197128	0.0005039295	-0.08392723	-0.1543953	-0.1492586	-0.131903	-0.12411	-0.1079313	-0.1180936	-0.1305125	-0.1810318	-0.1721985	-0.157219	-0.2126016	-0.2155876	-0.1431244	-0.07180219	-0.0284643	0.04602152	0.01657157	-0.02611206	-0.09098224	-0.1144072	-0.1193457	-0.1186881	-0.1042603	-0.1083208	-0.1420413	-0.1575401	-0.2305296	-0.2784933	-0.2932593	-0.2933259	-0.265837	-0.2338862	-0.2350017	-0.2436283	-0.178314	-0.2054732	-0.199081	-0.2081295	-0.2078613	-0.206961	-0.1787735	-0.1932286	-0.1801572	-0.1788059	-0.2122685
R19Z	-0.03163307	0.02848992	0.04191151	-0.04244106	-0.1033618	-0.08504783	-0.0256013	-0.0024069	0.002654595	-0.02251623	-0.04301332	-0.1229997	-0.1032884	-0.07757944	-0.1254561	-0.1168876	-0.00772805	0.03708062	0.0868483	0.1282115	0.1080953	0.08816536	0.01581654	-0.01953877	-0.05768022	-0.08073454	-0.05568841	-0.02851555	-0.04280833	-0.06455586	-0.1148514	-0.2161462	-0.2819628	-0.2857499	-0.2199197	-0.1568859	-0.1550683	-0.1319252	-0.07059105	-0.06421934	-0.077178	-0.1302511	-0.145726	-0.1068876	-0.04665528	-0.0518261	-0.07087974	-0.1083208	-0.1283977
R20Z	-0.01971985	0.01114964	0.01462077	-0.05234198	-0.1067339	-0.03713016	0.03759651	0.05302528	0.08640758	0.07675777	0.08984968	0.03132217	0.03902802	0.07378032	0.01854971	0.001487874	0.0482798	0.04795012	0.08634097	0.1718022	0.1390895	0.09162795	0.02039289	-0.01921592	-0.05426887	-0.05933208	-0.02153057	0.009026304	-0.03092074	-0.04779125	-0.07489579	-0.1226256	-0.1175384	-0.1382063	-0.1160266	-0.092096	-0.1063	-0.1230355	-0.09706696	-0.06882986	-0.06408609	-0.08790229	-0.1048292	-0.0927178	-0.05190468	-0.07512299	-0.08692518	-0.1103451	-0.1143304
R1R	0.1481961	0.1071712	0.1780031	0.1670328	0.1272361	0.1211821	0.1733037	0.1747181	0.123548	0.05947044	0.07587803	0.02146224	-0.02601127	-0.02744277	-0.06420738	-0.06299111	-0.02169628	-0.05331909	-0.05176973	-0.01832934	-0.09260848	-0.08796209	-0.101739	-0.1116843	-0.1201964	-0.1514913	-0.1000239	-0.0249795	-0.03987188	-0.05273145	-0.06909123	-0.08581311	-0.01757942	-0.04610865	-0.09064059	-0.1658729	-0.2019337	-0.185164	-0.1951776	-0.1936573	-0.1310933	-0.1474342	-0.2002323	-0.2304202	-0.2061787	-0.244286	-0.2303229	-0.1919901	-0.1232832
R2R	0.1496481	0.1286197	0.1603194	0.1479194	0.1135856	0.1186778	0.2098241	0.2591988	0.2787633	0.235878	0.2661343	0.2049624	0.1620789	0.1475982	0.1121267	0.1006884	0.1203485	0.1141391	0.1193406	0.1484131	0.06832421	0.1028989	0.08714896	0.06006662	0.05261531	-0.001624526	0.04016912	0.1060198	0.1035565	0.09244448	0.09277588	0.1064827	0.1618791	0.1794926	0.1535634	0.1110796	0.1114093	0.1271097	0.1165938	0.1019098	0.1143526	0.1032183	0.05621114	0.04451658	0.04557738	-0.01885548	-0.01829519	-0.003507004	0.04100615
R3R	0.1456303	0.121206	0.1536368	0.1447557	0.11048	0.1430031	0.186218	0.247781	0.287178	0.2564298	0.2695353	0.229795	0.1753775	0.1693406	0.1044944	0.09673386	0.1122087	0.07855655	0.06417663	0.07818415	0.02836522	0.04046806	0.04621455	0.05419542	0.04829518	0.03358387	0.09560129	0.1597113	0.1896447	0.1920653	0.177904	0.1844807	0.2015323	0.1883755	0.1769474	0.1336112	0.1432422	0.1579023	0.1462009	0.1420396	0.1529928	0.1227212	0.09573454	0.07210112	0.07477793	0.05542023	0.1168278	0.1316843	0.1557892
R4R	0.2264161	0.1998548	0.2216792	0.2011514	0.1923249	0.2142159	0.2618175	0.2963205	0.3074103	0.3083567	0.3120123	0.2594158	0.2253246	0.2387376	0.1801555	0.1603826	0.1721421	0.1559207	0.1414776	0.1536744	0.1101691	0.1272771	0.1247882	0.1397404	0.1586351	0.1343577	0.1882883	0.243601	0.2386676	0.243437	0.2547386	0.2561719	0.3107072	0.2958627	0.2615989	0.2310899	0.2319269	0.2620841	0.22281	0.2050734	0.2624052	0.2428169	0.1835173	0.1811616	0.1964042	0.150673	0.1912265	0.192945	0.2210847
R5R	0.2039494	0.1922446	0.2365084	0.2259446	0.2044926	0.2179057	0.2679211	0.2952255	0.3128527	0.2877093	0.3310284	0.286768	0.2510147	0.2667783	0.2242074	0.2306765	0.2414845	0.2264366	0.2179791	0.2569013	0.2242501	0.1959224	0.1980287	0.2292962	0.2466553	0.235152	0.2827041	0.341358	0.3510608	0.3564144	0.3511377	0.370767	0.3762692	0.384344	0.3936351	0.376657	0.3577024	0.3677622	0.3544978	0.3416211	0.3895763	0.3821114	0.3577127	0.3465716	0.3255962	0.2996464	0.3248531	0.3512555	0.3791117
R6R	0.2590383	0.2554715	0.3019457	0.2906679	0.2914383	0.3167151	0.3312094	0.3712231	0.3938196	0.370152	0.4232098	0.4112402	0.3889409	0.3887564	0.352424	0.3530065	0.4036864	0.375878	0.3644653	0.3845234	0.3356884	0.3307192	0.3485087	0.4042091	0.4019542	0.3900307	0.4253758	0.5023881	0.4760198	0.4997557	0.5173488	0.5381397	0.5343252	0.5187359	0.5146327	0.4944499	0.4965613	0.5239717	0.5105483	0.5024855	0.5329416	0.5325982	0.5310352	0.5004134	0.5083396	0.4777554	0.4966877	0.4930338	0.5162966
R7R	0.3022976	0.2490161	0.283302	0.3742518	0.380275	0.364262	0.2945046	0.3293697	0.2989956	0.2918278	0.4463581	0.350111	0.3547608	0.3436061	0.2855688	0.2292142	0.2966724	0.2793441	0.2555142	0.3597181	0.3424206	0.2839614	0.2505791	0.375521	0.384356	0.3726666	0.4132815	0.4532798	0.4376734	0.5350205	0.5878647	0.5693782	0.5621899	0.5178784	0.5472036	0.5922412	0.5195917	0.5301059	0.5418056	0.55952	0.5982354	0.5247813	0.5381261	0.575152	0.46096	0.5096891	0.5467714	0.4743526	0.4668278
R8R	0.3179023	0.2953861	0.3429638	0.3591493	0.344754	0.3565528	0.4069389	0.4408199	0.4469798	0.4466792	0.4817458	0.4709754	0.460082	0.4924069	0.5084045	0.5116758	0.5372293	0.5079894	0.4760864	0.4922019	0.462974	0.4728749	0.5028135	0.5056167	0.5216211	0.5179979	0.5478049	0.6152443	0.6111547	0.6194294	0.635521	0.6376495	0.6482764	0.6580236	0.6465015	0.6219764	0.6128357	0.6439545	0.6572907	0.6366706	0.704549	0.700533	0.6786607	0.651218	0.6297591	0.6277229	0.6619235	0.6530475	0.6679023
R9R	0.2500171	0.2574103	0.2962897	0.2851213	0.2882713	0.2906508	0.3200905	0.3509139	0.3663956	0.366013	0.3923522	0.3771951	0.4121848	0.4230765	0.4314076	0.4256867	0.4654339	0.4457431	0.4041134	0.4110506	0.3649077	0.3687513	0.3620789	0.3837171	0.414221	0.4164862	0.4632064	0.508999	0.4795268	0.4905261	0.4888008	0.49178	0.4843765	0.4736027	0.4600376	0.4473966	0.4290724	0.4566569	0.4901503	0.4933208	0.5405757	0.5232422	0.5337889	0.5099232	0.5055569	0.4997711	0.5071319	0.5136573	0.5025196
R10R	0.141891	0.1581466	0.2111838	0.1817954	0.1522634	0.1811992	0.2451725	0.2631756	0.2635053	0.2525009	0.2813905	0.2658012	0.2860625	0.2826033	0.2666365	0.3000325	0.3390553	0.306493	0.2718534	0.2922754	0.2657106	0.2597967	0.2605501	0.279204	0.2868996	0.2683738	0.308823	0.337851	0.3188879	0.3119234	0.3159464	0.3365408	0.3606799	0.31959	0.3221507	0.3276102	0.3175948	0.3240246	0.329643	0.3459634	0.3923215	0.3979399	0.3954595	0.3524359	0.3384728	0.3269081	0.363314	0.3453519	0.34185
R11R	-0.003775194	0.009588317	0.0408507	0.02316706	0.01738982	0.05463956	0.09733345	0.098589	0.1049095	0.08566792	0.1185275	0.08825248	0.1076461	0.1401281	0.09581653	0.09154254	0.1359498	0.1321302	0.128864	0.1510284	0.1135958	0.09819952	0.08285104	0.1256679	0.114221	0.1035343	0.1482969	0.1814144	0.1594807	0.1454253	0.1357311	0.121423	0.1159344	0.1032217	0.09473009	0.09498805	0.08660574	0.08380081	0.1239511	0.1531414	0.1991578	0.1715323	0.1812983	0.1547899	0.134906	0.1047113	0.09808678	0.1063256	0.1204271
R12R	-0.03895969	-0.0460386	-0.01572941	-0.04940041	-0.06697814	-0.005939531	0.02653912	0.024315	0.02710967	0.00862658	0.0198958	-0.005264778	-0.006913224	0.001908099	-0.01894603	-0.02238469	0.03173556	0.02250768	0.01832081	0.05010933	-0.01350871	-0.03636317	-0.04476768	-0.02487188	-0.01197984	-0.02588657	0.009952167	0.04889306	0.03646908	0.0102067	-0.0004851415	-0.01401435	-0.02143662	-0.05827639	-0.07374274	-0.06322002	-0.07090024	-0.03953024	-0.01214896	-0.003457466	0.06017595	0.02918688	0.01454903	0.01009566	0.002340278	-0.03447216	-0.007646053	-0.03244106	-0.03336351
R13R	-0.03991288	-0.06119235	-0.03324564	-0.05820464	-0.07557738	-0.06110693	-0.0413683	-0.03236932	-0.01661086	-0.04289033	-0.03728391	-0.06212333	-0.05503929	-0.04776905	-0.09756064	-0.08496413	-0.0294602	-0.03542877	-0.04560642	-0.01670652	-0.07159207	-0.08378545	-0.05925179	-0.0333396	-0.05339084	-0.0657875	-0.02723779	-0.006306802	-0.05063205	-0.05073112	-0.0380714	-0.06550563	-0.0990451	-0.1333857	-0.1222583	-0.0967031	-0.1206167	-0.09742057	-0.05966348	-0.07190981	-0.03124018	-0.03540485	-0.06319098	-0.06304578	-0.08823027	-0.1211257	-0.09339597	-0.1161103	-0.1028886
R14R	-0.09177315	-0.08910488	-0.05747182	-0.07984455	-0.1031551	-0.1092228	-0.1034199	-0.1051537	-0.0995422	-0.1248241	-0.1217748	-0.16404	-0.1702597	-0.1201879	-0.154286	-0.1727673	-0.1363683	-0.1141937	-0.1234831	-0.08657329	-0.135697	-0.1640451	-0.1722907	-0.1525145	-0.1378118	-0.1433362	-0.1181244	-0.1077725	-0.1454236	-0.1662897	-0.1948668	-0.2179621	-0.2309156	-0.2489221	-0.2332456	-0.2032012	-0.2376717	-0.2119508	-0.1863598	-0.2129569	-0.1703297	-0.1765972	-0.1982183	-0.1850444	-0.1823966	-0.2353229	-0.2138282	-0.2215579	-0.2234267
R15R	-0.1443867	-0.1482183	-0.1252682	-0.1479501	-0.1901076	-0.186013	-0.1818876	-0.1866228	-0.2072634	-0.2410147	-0.2464008	-0.297793	-0.2904339	-0.2673112	-0.2976768	-0.3218671	-0.26308	-0.2371934	-0.2225709	-0.1812709	-0.19233	-0.2141254	-0.2285958	-0.2520106	-0.2205483	-0.2469388	-0.2420174	-0.200591	-0.2223847	-0.2637291	-0.2946805	-0.3493731	-0.3877093	-0.4006508	-0.3796925	-0.348466	-0.356276	-0.3377947	-0.3103895	-0.3128972	-0.2873061	-0.3027075	-0.2980167	-0.2777161	-0.2941203	-0.3157465	-0.3165408	-0.3479928	-0.34
R16R	-0.1508114	-0.1317561	-0.08260506	-0.1551896	-0.2073147	-0.176013	-0.1548616	-0.1979467	-0.1954493	-0.2278032	-0.2613546	-0.3263102	-0.320123	-0.3056628	-0.3599812	-0.3505911	-0.261604	-0.2146174	-0.1866553	-0.1359447	-0.1446105	-0.1587649	-0.217383	-0.2488709	-0.2507362	-0.2446994	-0.2007584	-0.1767748	-0.2167287	-0.2362333	-0.2960061	-0.3515596	-0.4261599	-0.4380406	-0.3771046	-0.326903	-0.3516946	-0.3652511	-0.3129006	-0.3035002	-0.2664862	-0.2998138	-0.3156286	-0.2968346	-0.2847198	-0.3179723	-0.2998856	-0.292026	-0.2901862
R17R	-0.1426871	-0.1165408	-0.07886573	-0.1287803	-0.2128134	-0.1996259	-0.165439	-0.1870089	-0.2252682	-0.2764366	-0.2830116	-0.326013	-0.3011872	-0.2941613	-0.3565545	-0.3623539	-0.2565801	-0.1930885	-0.1833977	-0.1172771	-0.1251196	-0.1626187	-0.2121421	-0.2338435	-0.2195132	-0.2541493	-0.2076802	-0.2044055	-0.2497711	-0.275591	-0.3248702	-0.401739	-0.4220516	-0.4256474	-0.3765784	-0.3273915	-0.3461787	-0.3483533	-0.3060984	-0.2911906	-0.2897284	-0.2971421	-0.3083413	-0.276493	-0.2796071	-0.3111018	-0.269643	-0.2900444	-0.3073317
R18R	0.01696276	0.05951827	0.08588316	-0.006019816	-0.04694739	-0.0002357371	0.05104544	0.03338059	0.03765971	0.02588316	0.003800822	-0.0684455	-0.05093782	-0.01880423	-0.06353946	-0.07700547	0.01530919	0.07643663	0.1153365	0.1792484	0.1597882	0.1218534	0.06779296	0.03698155	0.01340964	-0.008747866	0.0224906	0.03283567	0.00980697	0.003192688	-0.07858217	-0.1641049	-0.1990622	-0.2013615	-0.1634113	-0.1023403	-0.1078391	-0.09697472	-0.04121968	-0.05509053	-0.03575504	-0.07271097	-0.08521011	-0.04886744	0.0104766	-0.003168773	-0.0007208775	-0.03439187	-0.09512129
R19R	0.03866074	0.0732371	0.07935429	-0.01783055	-0.05483601	-0.0138811	0.04354288	0.04146224	0.02154425	0.02193201	0.0009378217	-0.06014349	-0.07153399	-0.05007687	-0.1059447	-0.09021182	0.01742227	0.05960198	0.09202255	0.1555876	0.1520226	0.1269764	0.05762897	0.0507875	0.03296891	0.01318415	0.01627605	0.04905876	-0.003047491	-0.02568329	-0.06064913	-0.1427144	-0.2097933	-0.211522	-0.1712504	-0.115176	-0.09808507	-0.08819953	-0.03079774	-0.02561496	-0.02534506	-0.04866758	-0.05869662	-0.03765118	0.004436282	-0.03065083	-0.04077213	-0.05587974	-0.09799625
R1A	0.3049846	0.289836	0.3233089	0.3126682	0.2890793	0.3352596	0.3818124	0.4102853	0.4253331	0.4245302	0.4610386	0.4310574	0.427096	0.4239375	0.4020226	0.4023095	0.4259276	0.3869047	0.3849966	0.3920704	0.3503365	0.3780236	0.3823044	0.4067065	0.4213409	0.405357	0.4467783	0.5155039	0.5156406	0.5324513	0.5549573	0.5484353	0.563015	0.5700888	0.5491766	0.5305313	0.5181978	0.5322993	0.5328083	0.5133567	0.5529928	0.5500461	0.5517407	0.5474069	0.5383806	0.4993697	0.5260403	0.5104031	0.5362282
R2A	0.4441288	0.4391954	0.4738282	0.4919218	0.4913239	0.5008524	0.5603707	0.5662675	0.5946191	0.5941766	0.6424821	0.6269798	0.6287274	0.6461855	0.5948634	0.5763119	0.6123488	0.5901503	0.5647762	0.5610437	0.5115169	0.5177793	0.533097	0.524971	0.5469798	0.5379211	0.5813409	0.6500478	0.6510249	0.6574155	0.6561787	0.6663649	0.6881363	0.6697813	0.6540383	0.6370806	0.6157858	0.6273608	0.6336778	0.6184575	0.6714657	0.6557089	0.6251145	0.5983567	0.6012949	0.5528186	0.5776375	0.5808627	0.6038435
R3A	0.436575	0.4168124	0.4650683	0.4421114	0.4545182	0.4819593	0.5109737	0.5417594	0.5593457	0.5547233	0.6009669	0.5863598	0.5892825	0.6071198	0.6016023	0.6012504	0.6334421	0.5939665	0.5510625	0.5658148	0.5351076	0.5426033	0.5495149	0.5562641	0.5370994	0.5227297	0.5624188	0.6241117	0.6061428	0.6184968	0.6302596	0.6314434	0.6542347	0.6379997	0.6068722	0.5841015	0.582383	0.5948053	0.6012777	0.5903809	0.6647523	0.6702579	0.6238982	0.56582	0.5478117	0.5196583	0.557658	0.536727	0.5315835
R4A	0.1716348	0.1628169	0.2110335	0.1916843	0.1889904	0.2283037	0.2520892	0.2619867	0.2819064	0.2688743	0.31356	0.3120037	0.3291647	0.3732679	0.3326273	0.3216963	0.3679074	0.3510984	0.3245815	0.3196344	0.2266946	0.2355159	0.2588452	0.2641544	0.2803434	0.2703758	0.3009156	0.348999	0.3123147	0.3099026	0.3311035	0.3255603	0.3257568	0.2951606	0.2828288	0.2808848	0.2861599	0.277002	0.2912248	0.3202152	0.3740058	0.3609737	0.3560677	0.3411872	0.3296156	0.2615101	0.2863632	0.2824325	0.2860403
R5A	0.1407738	0.1477913	0.2009891	0.1904339	0.1678784	0.2022925	0.2437257	0.2389238	0.2636471	0.2735292	0.311411	0.2843286	0.3072737	0.337916	0.2879979	0.3076871	0.3369952	0.3118688	0.26637	0.2708951	0.2199966	0.2310284	0.2538247	0.2581722	0.2570294	0.2445319	0.2879843	0.3251247	0.3117322	0.3125299	0.3157602	0.3077195	0.3091783	0.2645063	0.2537257	0.2368996	0.2416775	0.2501452	0.2579655	0.2758422	0.353478	0.3368551	0.3331449	0.3136402	0.2869013	0.2696464	0.2741527	0.2511086	0.2488111
R6A	-0.02482064	-0.03626751	0.01653228	-0.006036898	-0.02813119	-0.02234028	0.006065938	0.01692005	0.04934575	0.0296481	0.06192518	0.01195763	0.01136659	0.02928596	-0.01940041	-0.0151657	0.05614794	0.03677827	0.01088657	0.02681244	-0.02843184	-0.04003588	-0.03627776	-0.01752306	-0.007502564	-0.01474718	0.02885207	0.06110693	0.03326102	0.02976426	0.007002053	-0.01735566	-0.00832935	-0.01757431	-0.02915101	-0.02035702	-0.02865221	-0.02551588	0.02047489	0.008064568	0.06436624	0.05624188	0.03882644	0.01491288	0.006395627	-0.008657325	0.01836693	0.01398019	-0.001515203
R1B	0.2454561	0.2127383	0.2468056	0.2458234	0.2137069	0.2456748	0.281276	0.3289084	0.3595012	0.3577673	0.3744073	0.3625401	0.3314691	0.3057721	0.2737034	0.2755159	0.3011616	0.2326085	0.2159122	0.2608575	0.2016143	0.2045849	0.2171045	0.2203656	0.2350888	0.2131329	0.2655125	0.3360779	0.3449095	0.355082	0.3547215	0.3427485	0.3855056	0.4135463	0.3855313	0.3453792	0.3131295	0.3048224	0.2996139	0.2797267	0.3353092	0.3102443	0.2906355	0.2809566	0.2833003	0.220878	0.244549	0.2590007	0.270808
R2B	0.2905791	0.2454339	0.3137069	0.3431654	0.3489033	0.3790553	0.4212777	0.4508473	0.4837598	0.4893679	0.5480953	0.5250393	0.505849	0.4949727	0.447166	0.4292484	0.4284472	0.3798053	0.3613854	0.4019149	0.3358678	0.3164469	0.3238657	0.3258336	0.3489529	0.3484267	0.404725	0.4716314	0.4976973	0.4986778	0.5141459	0.5379347	0.5697711	0.5467202	0.5240314	0.5032012	0.4743987	0.4668637	0.4808695	0.4457158	0.4626461	0.4525845	0.4113461	0.3724513	0.3905312	0.351054	0.3543748	0.3590314	0.3708832
R3B	0.3549402	0.3439119	0.4092791	0.3982713	0.388302	0.4256286	0.4725982	0.5020072	0.5297557	0.5507482	0.6178544	0.605082	0.6110915	0.6345866	0.6270123	0.6063802	0.6067646	0.5555688	0.5036505	0.489274	0.4250529	0.4404441	0.4493645	0.4228015	0.4164298	0.4102289	0.4577673	0.5530543	0.5459908	0.5546157	0.559204	0.5656133	0.5971575	0.5751367	0.5472121	0.5060847	0.461932	0.4514606	0.4703553	0.4652784	0.5275692	0.5390673	0.4900974	0.4485156	0.4450513	0.3856167	0.4249761	0.3995371	0.3949471
R4B	0.2271199	0.2140844	0.240562	0.2705005	0.2872549	0.3255774	0.356522	0.3763512	0.3932098	0.3925863	0.4264862	0.448425	0.4758558	0.5001469	0.4728527	0.47274	0.5085155	0.4657653	0.4224206	0.3997028	0.3089682	0.335041	0.3461633	0.3395661	0.3547301	0.3083942	0.3270465	0.4187957	0.417108	0.3934387	0.3749248	0.3739785	0.3957533	0.3871165	0.3468534	0.3248172	0.2768432	0.2992945	0.3481705	0.3468534	0.4185753	0.4222088	0.3986197	0.3660215	0.3341869	0.3205278	0.3160933	0.2946396	0.275451
R5B	0.1053229	0.1353673	0.2002221	0.1773283	0.1765716	0.1994534	0.2443714	0.2346976	0.2457909	0.2447984	0.2933276	0.2900188	0.320029	0.3543731	0.3055227	0.2898292	0.331136	0.3085651	0.2955535	0.2960078	0.2258678	0.2174718	0.2446669	0.2292996	0.2089802	0.2245712	0.2570294	0.3274564	0.3319576	0.2966365	0.2975589	0.308905	0.3049265	0.2669217	0.2484233	0.2597745	0.2420909	0.2361069	0.2712231	0.2703024	0.3134865	0.3388623	0.3053656	0.2596635	0.2658558	0.2527895	0.2562043	0.2273608	0.2156184
R6B	-0.06222412	-0.09405706	-0.05751794	-0.05197643	-0.05728732	-0.03952511	-0.01973352	-0.00518278	-0.008240521	-0.01963956	0.01743252	0.01620772	0.02689443	0.04251281	-0.002557226	-0.005148613	0.03199693	0.0009993153	-0.01638879	0.01319781	-0.03988555	-0.06665015	-0.04007345	-0.03229587	-0.0144602	-0.02780834	0.01005637	0.04737957	0.01129997	0.009258628	-0.004443116	-0.03137342	-0.03355483	-0.04930817	-0.07266826	-0.04826614	-0.04548514	-0.03113939	-0.01561838	-0.01094978	0.04731978	0.04016741	0.02037068	0.01149129	0.008042363	-0.04290912	-0.02269559	-0.0448138	-0.0434848
R7B	-0.1793218	-0.1821524	-0.1409344	-0.1716331	-0.2050171	-0.1759959	-0.1722173	-0.1977263	-0.1676512	-0.1851315	-0.1756747	-0.2057175	-0.2133345	-0.1775982	-0.1977844	-0.2196088	-0.1619576	-0.1538589	-0.1354988	-0.1154459	-0.2050854	-0.1991493	-0.2181073	-0.1944414	-0.1975743	-0.2143662	-0.1849949	-0.1399778	-0.124836	-0.1620704	-0.1910335	-0.2203399	-0.2319047	-0.2188008	-0.22678	-0.21548	-0.2553639	-0.206903	-0.200673	-0.2145986	-0.1577588	-0.1484797	-0.1716109	-0.1881859	-0.176042	-0.2021472	-0.1945969	-0.2025897	-0.2053946
R1C	0.1866519	0.1522549	0.1974257	0.1687889	0.1987205	0.2285565	0.2197267	0.2638931	0.3032046	0.3142432	0.2955056	0.2747369	0.2661206	0.2351708	0.2319559	0.1696174	0.1797045	0.1162829	0.1537581	0.1440143	0.07050222	0.1137376	0.0575948	0.08872224	0.04715921	0.06904339	0.1445405	0.203958	0.2396396	0.2061172	0.2365767	0.2538094	0.2910181	0.2971848	0.2410489	0.229163	0.1608712	0.2187103	0.192108	0.1214007	0.1741578	0.1613615	0.20815	0.1649453	0.1883652	0.187067	0.2246806	0.2371729	0.1286283
R2C	0.2980577	0.2889306	0.3172634	0.2999624	0.2826734	0.3120379	0.3934062	0.4347181	0.4522839	0.452974	0.5121694	0.4641032	0.409701	0.3703912	0.3156884	0.285972	0.2816485	0.2287496	0.2034865	0.2220789	0.18096	0.200328	0.1839426	0.1545746	0.1898514	0.2166553	0.2806799	0.3661872	0.3988965	0.4200529	0.4157294	0.4105227	0.4657072	0.4793389	0.4727554	0.4597489	0.4195985	0.3922275	0.3778442	0.3313358	0.368027	0.3670157	0.3125487	0.2649965	0.2344653	0.2119918	0.2568278	0.2642091	0.2761394
R3C	0.2038999	0.2181039	0.280931	0.3023744	0.2945217	0.3196003	0.3906696	0.4510301	0.4998548	0.5169764	0.602945	0.606083	0.6090399	0.6014144	0.5391424	0.4688965	0.4224206	0.3657619	0.3531927	0.3722156	0.2871507	0.2593013	0.236739	0.2286864	0.2440024	0.2824103	0.3853929	0.4468603	0.4410933	0.4725077	0.502412	0.5114042	0.4887684	0.4505859	0.4289272	0.4008797	0.3970174	0.4083003	0.3897301	0.3342706	0.3581449	0.3590553	0.3291732	0.2763751	0.2504868	0.1874667	0.1907653	0.2144089	0.2487547
R4C	0.1387274	0.163577	0.2218244	0.2179501	0.167658	0.2111257	0.2453724	0.2770601	0.3303724	0.3397591	0.432067	0.464368	0.4799197	0.4999522	0.4685292	0.4511957	0.451112	0.3990741	0.3443902	0.3257465	0.2517766	0.2215664	0.1954817	0.1531295	0.1553314	0.1820345	0.2387735	0.3046054	0.2969149	0.3002426	0.3095593	0.2949983	0.2950922	0.2371148	0.2199693	0.2194756	0.2040212	0.2208097	0.2587854	0.2755073	0.3337171	0.3237393	0.2969542	0.2481227	0.2250922	0.1299624	0.1164298	0.1061206	0.09163819
R5C	-0.02605569	-0.002825419	0.06657157	0.07205671	0.06141612	0.1145729	0.120492	0.1156303	0.1168022	0.1271233	0.2276819	0.24274	0.2724803	0.2917202	0.2813256	0.2937701	0.3257994	0.2288247	0.1518825	0.1353844	0.04071575	0.01082508	0.01431158	0.02144858	0.03933379	0.05661769	0.09470448	0.182453	0.1627451	0.1129604	0.1140417	0.09737786	0.08406218	0.06578237	0.02451657	0.02616673	0.02728903	0.02375811	0.08385377	0.1107345	0.1903656	0.1988213	0.1835548	0.1497079	0.1029433	0.03752477	0.06605568	0.04338572	0.05445849
R6C	-0.1240861	-0.1226085	-0.06386573	-0.07452852	-0.1073129	-0.08566792	-0.04997266	-0.02660745	0.008959688	-0.002068673	0.04476939	0.04570892	0.05780834	0.09070209	0.05157499	0.02967031	0.02350529	-0.01382986	-0.0436112	-0.0004185183	-0.06508712	-0.07904339	-0.0733823	-0.09383669	-0.0843355	-0.07711309	-0.03360437	0.02163649	-0.02525453	-0.05717287	-0.0449778	-0.05776563	-0.04393236	-0.07220874	-0.09101469	-0.09590195	-0.119426	-0.08143834	-0.02441237	-0.01728903	0.050808	0.04875982	0.007816877	-0.01106423	-0.0358507	-0.07679535	-0.06847625	-0.0717441	-0.08179536
R7C	-0.1728493	-0.169947	-0.1490075	-0.1800905	-0.1973881	-0.1770311	-0.1661958	-0.1483328	-0.1126683	-0.1328972	-0.0985258	-0.1164759	-0.1093936	-0.098589	-0.1520823	-0.1716143	-0.1212111	-0.1412709	-0.1619696	-0.1456338	-0.1856406	-0.2034814	-0.204713	-0.1945337	-0.1636881	-0.1831671	-0.1533669	-0.1037427	-0.1329655	-0.1550786	-0.1632764	-0.1995354	-0.2262504	-0.2424223	-0.2411992	-0.2226529	-0.2489153	-0.2424991	-0.1693526	-0.161382	-0.140714	-0.1622651	-0.1654288	-0.1615135	-0.1669235	-0.1969611	-0.1830287	-0.1850273	-0.2150803
R8C	-0.2009788	-0.2008746	-0.1598548	-0.1846242	-0.2048104	-0.1700359	-0.1562077	-0.1716536	-0.1708968	-0.2043406	-0.185357	-0.1962282	-0.2001281	-0.1977622	-0.2344431	-0.2126768	-0.1477195	-0.1874855	-0.180861	-0.1346174	-0.1777246	-0.195726	-0.2087171	-0.2016092	-0.2001811	-0.2038521	-0.1660096	-0.1345986	-0.1436727	-0.1780185	-0.2077195	-0.2660659	-0.2526409	-0.252629	-0.2592569	-0.2354339	-0.2590263	-0.2433242	-0.2010933	-0.2034831	-0.1380338	-0.1360711	-0.1496652	-0.1640844	-0.1646139	-0.2003212	-0.1957858	-0.2284728	-0.2263785
R1D	0.2157038	0.1431807	0.156616	0.1365374	0.09375641	0.1002904	0.1723454	0.2776529	0.3082576	0.31459	0.3715272	0.3209805	0.2357072	0.1874342	0.1179467	0.1220038	0.1505091	0.1257567	0.1530594	0.1806389	0.1013375	0.132014	0.1136232	0.09346942	0.05638196	0.04231636	0.0812658	0.173232	0.1716382	0.1735719	0.1891988	0.1927281	0.2122292	0.229836	0.1718107	0.1338213	0.09549026	0.1213153	0.1421421	0.1519986	0.1907397	0.106124	0.05540827	0.03317561	0.03487017	0.01171336	0.05424667	0.0983191	0.08245986
R2D	0.3004664	0.2674923	0.2713222	0.2101708	0.1814588	0.2266331	0.2947916	0.3500581	0.3724103	0.3755552	0.4516331	0.3805979	0.2748018	0.1825965	0.1112214	0.1209122	0.1577298	0.1181961	0.113999	0.1300068	0.08241203	0.09445336	0.1201418	0.117851	0.1099248	0.1111599	0.1816262	0.2453792	0.2316297	0.2056184	0.1872976	0.1979774	0.2422907	0.2748377	0.2665511	0.2527742	0.1731688	0.1352289	0.1657123	0.1971097	0.2551042	0.2415271	0.229889	0.2028391	0.188056	0.1242398	0.1265186	0.1424291	0.1220567
R3D	0.2038111	0.1825009	0.2248907	0.2308353	0.2363563	0.2615032	0.2757431	0.2577673	0.1937257	0.1186812	0.1271917	0.1015562	0.03004783	-0.01310215	-0.05463443	0.02616331	0.1372993	0.1867219	0.1510898	0.09465493	0.02519815	0.05707208	0.1070806	0.1476546	0.1861343	0.229959	0.2996669	0.3124308	0.2316929	0.181399	0.1639836	0.1672617	0.1859771	0.2252443	0.2389153	0.2645968	0.2348326	0.2548565	0.2934284	0.2840331	0.3183549	0.3222549	0.3291117	0.2941459	0.2690656	0.2153229	0.2478545	0.2359344	0.1817578
R4D	0.1390673	0.1405962	0.1847882	0.1433686	0.1384489	0.1450905	0.1910471	0.2421746	0.2673522	0.2192962	0.2352921	0.2046874	0.1548223	0.1413376	0.1402409	0.1557243	0.2218261	0.1970874	0.1584814	0.1267475	0.05521524	0.04457294	0.07049881	0.1130287	0.1909515	0.2154783	0.2446293	0.2594756	0.2184745	0.1716092	0.1374001	0.1234728	0.1526461	0.1520772	0.1699556	0.2061582	0.2071319	0.2303382	0.2804937	0.3287547	0.3758798	0.3621678	0.3016621	0.2710608	0.2189255	0.1176529	0.1617561	0.1662009	0.1664605
R5D	0.02082507	0.02160574	0.04823369	-0.01386403	-0.04470277	0.0427588	0.1594346	0.2813375	0.3658148	0.3438555	0.3235821	0.2229826	0.1547301	0.1044243	0.02246839	-0.01309532	-0.01169798	0.01927912	0.03186367	-0.009714718	-0.1202596	-0.1296754	-0.1139221	-0.0611616	0.01112573	0.06644687	0.1623591	0.2399846	0.2195917	0.1740878	0.1211018	0.03894773	0.01457636	-0.009508029	-0.0003587242	-0.008870862	-0.06363512	-0.07633413	-0.03513837	-0.007495728	0.05427229	0.1263188	0.1698463	0.1918551	0.2008046	0.1902528	0.1880509	0.1966758	0.2128152
R6D	-0.06905193	-0.08429621	-0.07025623	-0.1332251	-0.1927588	-0.1498838	-0.05987017	-0.02485822	0.01821661	0.0137342	0.0381756	0.03691834	0.01384353	-0.0007874899	-0.07127605	-0.1189716	-0.0904971	-0.06599932	-0.06909805	-0.05192347	-0.09655449	-0.1271268	-0.1054544	-0.08850871	-0.07015886	-0.1003826	-0.07347626	-0.03889989	-0.08483601	-0.113905	-0.1091408	-0.1357653	-0.1164264	-0.1261377	-0.1084165	-0.06747694	-0.09291766	-0.07078921	-0.01202767	0.01551076	0.04667578	-0.00297916	-0.03428425	-0.07984796	-0.1067339	-0.1599778	-0.1571438	-0.1734182	-0.1622941
R7D	-0.2175572	-0.18733	-0.1517458	-0.1952392	-0.201698	-0.1609856	-0.1295183	-0.1179621	-0.1277315	-0.1626085	-0.1523761	-0.1818773	-0.1685565	-0.1559156	-0.2179655	-0.2069286	-0.1215681	-0.08880765	-0.0885497	-0.07988726	-0.1731807	-0.1899317	-0.2028254	-0.1948821	-0.1994089	-0.187014	-0.1253023	-0.08975402	-0.1270431	-0.1305381	-0.1571695	-0.2131876	-0.2324633	-0.2471336	-0.251739	-0.2037308	-0.1904134	-0.1406918	-0.1041117	-0.1059002	-0.0656645	-0.1097608	-0.1310847	-0.1533925	-0.1377127	-0.182506	-0.1917629	-0.2098753	-0.2478596
R8D	-0.2899248	-0.3110557	-0.2855723	-0.302576	-0.3058302	-0.2607636	-0.2305278	-0.24192	-0.2436437	-0.2500854	-0.2182849	-0.2285924	-0.2562675	-0.2610796	-0.3195371	-0.3098309	-0.2469491	-0.2417543	-0.2586778	-0.2282866	-0.2863529	-0.2879552	-0.2927383	-0.3016467	-0.2867953	-0.2801537	-0.2575897	-0.1886232	-0.2301537	-0.2446976	-0.2590946	-0.2981688	-0.3008473	-0.3209874	-0.3323369	-0.3100718	-0.3255125	-0.314139	-0.2569252	-0.2631312	-0.2197284	-0.2526614	-0.2901965	-0.3090946	-0.2871114	-0.3088487	-0.3064264	-0.313917	-0.3229894
R9D	-0.2899812	-0.2749539	-0.2434797	-0.2661291	-0.2983208	-0.2823932	-0.267494	-0.2885514	-0.2884899	-0.3491988	-0.3531056	-0.3785343	-0.36356	-0.3738606	-0.3998582	-0.4254237	-0.3571899	-0.3109361	-0.3233567	-0.282904	-0.3198924	-0.3706542	-0.3729757	-0.3963529	-0.3905517	-0.3682166	-0.3444619	-0.3058678	-0.3347028	-0.363618	-0.4026341	-0.4656167	-0.4963888	-0.5190263	-0.4773369	-0.4244517	-0.4170208	-0.4197745	-0.3883003	-0.3744568	-0.3257943	-0.3560284	-0.3792569	-0.3669696	-0.3391373	-0.3714178	-0.3850512	-0.3901708	-0.3905586
R1E	0.1514247	0.1371182	0.1932405	0.2264452	0.2148223	0.2040366	0.2385309	0.2856286	0.2646413	0.1896174	0.1736693	0.09781687	0.02985139	-0.009830885	-0.02130851	-0.002396648	0.04500683	0.0265323	0.05231295	0.08053297	0.03118038	0.1103297	0.1259224	0.06941236	0.002488885	-0.03833788	-0.01326444	0.05395115	0.05316365	0.02353946	0.03602494	0.06692518	0.1144824	0.1061206	0.05368295	-0.01152033	-0.03511616	-0.01243082	0.01243594	0.02088828	0.04255893	-0.007630677	-0.06216434	-0.09905364	-0.1008951	-0.1144722	-0.08895456	-0.09977451	-0.06919884
R2E	0.06472327	0.04202426	0.1342808	0.1667731	0.1255979	0.1030031	0.1417544	0.1458046	0.1097386	0.1088042	0.2150888	0.2165186	0.1498206	0.08709771	0.08098566	0.1463922	0.221903	0.2511906	0.2591783	0.237043	0.1496669	0.1430509	0.1183362	0.1353314	0.1465733	0.1196396	0.1141322	0.1351042	0.1133037	0.05272463	-0.01233344	-0.0008575322	0.06158353	0.07375982	0.1395029	0.170041	0.1275846	0.1430577	0.2077161	0.208917	0.2385548	0.1994875	0.1457123	0.1147591	0.09791425	0.07980184	0.1082918	0.06036043	0.09684831
R3E	0.07193372	0.04726683	0.12178	0.1338452	0.08668602	0.07422617	0.1254988	0.1407807	0.1348702	0.1367766	0.2060386	0.2046669	0.1442415	0.07606422	0.05981039	0.1553297	0.2474376	0.2932815	0.272342	0.2165015	0.1192518	0.1071797	0.08370516	0.09360779	0.1321267	0.08969935	0.08902801	0.1220926	0.0867424	0.02421934	-0.03258797	-0.01385207	0.02573283	0.09072258	0.1253775	0.151165	0.1438657	0.1521148	0.1911394	0.2182678	0.2481312	0.1928135	0.142699	0.1366689	0.1126426	0.06349333	0.08047319	0.06229757	0.07846088
R4E	0.03646225	0.02180902	0.109877	0.1471848	0.125029	0.1380492	0.1130782	0.0691083	0.02652203	0.02225145	0.07981551	0.0815357	0.04322856	0.04727708	0.04284762	0.1119815	0.2452801	0.2388247	0.181124	0.1028869	-0.02564571	-0.04387769	-0.03455416	0.005008541	0.07814828	0.104204	0.1479006	0.1633293	0.09233344	0.06731295	0.05898018	0.04066109	0.05471985	0.07633584	0.1002665	0.1027998	0.04420055	0.05712846	0.1282456	0.1909498	0.2596823	0.2310062	0.1691715	0.1028647	0.06025623	0.03692518	0.06346771	0.08953877	0.120369
R5E	0.1707055	0.1799624	0.2229962	0.1242535	-0.003686361	-0.03043559	-0.04211821	-0.02287666	-0.03959002	-0.05796207	0.007439356	0.01637855	0.03428254	0.07799283	0.101505	0.1785617	0.2740109	0.2658968	0.2140126	0.1273625	-0.01007858	-0.06771609	-0.04702084	0.02569526	0.07762385	0.08745302	0.1479006	0.1680765	0.1033601	0.07652717	0.06990263	0.07456611	0.1005073	0.08964639	0.06575675	0.06740178	-0.02263409	-0.01651008	0.1230116	0.2211821	0.3343953	0.3442091	0.2674445	0.2064264	0.1607807	0.06990946	0.04988384	0.02586779	0.05084558
R6E	-6.836848e-6	-0.02281346	0.02423984	-0.02922105	-0.09100103	-0.1013051	-0.0843355	-0.1085975	-0.2084763	-0.2957567	-0.2859002	-0.3046344	-0.2820123	-0.2072839	-0.1331021	-0.008686366	0.1635446	0.218519	0.1859515	0.1428681	-0.01511104	-0.1093065	-0.1464947	-0.1113478	-0.08141783	-0.05589341	0.0211001	0.1131073	0.09062863	0.07235906	0.06371882	0.0398753	0.05444995	0.02558592	-0.002080628	-0.02061325	-0.1037752	-0.1476597	-0.09346601	-0.01108644	0.08542705	0.05181415	-0.03264435	-0.08162966	-0.129877	-0.2068927	-0.1952682	-0.205726	-0.1455347
R7E	-0.06565254	-0.07102665	-0.08415613	-0.1309395	-0.1590656	-0.1644295	-0.1575128	-0.1596515	-0.2152101	-0.2577878	-0.281411	-0.3274376	-0.3259976	-0.2884609	-0.2934455	-0.2591459	-0.1820738	-0.1750786	-0.1758592	-0.1799949	-0.2996344	-0.3306269	-0.3481585	-0.3083379	-0.2280372	-0.1666092	-0.0507482	0.05839084	0.0539853	0.07536043	0.09395797	0.09723437	0.09211137	0.006399049	-0.0615989	-0.12767	-0.2102819	-0.2581824	-0.2193304	-0.1729911	-0.08609839	-0.05954049	-0.09897847	-0.1300085	-0.1250837	-0.1685565	-0.171903	-0.181317	-0.1750632
R8E	-0.2079125	-0.2412129	-0.2316587	-0.2403929	-0.2746737	-0.2724496	-0.2716433	-0.2600957	-0.2723745	-0.2976118	-0.309807	-0.3720755	-0.3504817	-0.3126512	-0.3521746	-0.3513154	-0.2555859	-0.2442467	-0.2717287	-0.245615	-0.3367458	-0.3562965	-0.3413239	-0.3129194	-0.2832354	-0.265591	-0.1974411	-0.1472993	-0.1746276	-0.1916399	-0.1813136	-0.2184933	-0.2356765	-0.252313	-0.2655432	-0.2534472	-0.2959207	-0.2873181	-0.2634523	-0.2865852	-0.2269286	-0.2374359	-0.2564998	-0.2644927	-0.2612778	-0.3126256	-0.2959276	-0.301674	-0.2970089
R9E	-0.2467817	-0.2342911	-0.2223283	-0.2793765	-0.3260181	-0.3078766	-0.2498941	-0.2397011	-0.2592381	-0.2994551	-0.308548	-0.3579484	-0.3563991	-0.3211975	-0.3774291	-0.4115562	-0.331903	-0.3036027	-0.3328271	-0.3314622	-0.3928818	-0.3992006	-0.3772361	-0.4068893	-0.3701213	-0.363314	-0.3331158	-0.300796	-0.3540895	-0.3704475	-0.3994602	-0.4523676	-0.4564742	-0.4628527	-0.4247762	-0.3776836	-0.4009822	-0.3666382	-0.2822907	-0.2763563	-0.2432473	-0.2513495	-0.2835651	-0.3100632	-0.3233772	-0.3520003	-0.3157892	-0.3015374	-0.3179501
R10E	-0.2391544	-0.20219	-0.1693919	-0.2375213	-0.2814281	-0.2651264	-0.2544431	-0.293314	-0.3345644	-0.3754185	-0.3792381	-0.4129177	-0.3981397	-0.3679638	-0.4110078	-0.4115647	-0.3254407	-0.2562607	-0.2665477	-0.2011086	-0.2474701	-0.2989853	-0.3407311	-0.3390058	-0.314245	-0.3091425	-0.2560557	-0.2379843	-0.3001742	-0.339602	-0.3675811	-0.4481534	-0.5160711	-0.5087513	-0.4670465	-0.4142979	-0.4073266	-0.4136608	-0.3412555	-0.3149556	-0.2677041	-0.2715904	-0.3219576	-0.2980424	-0.2524086	-0.2924035	-0.277658	-0.2852955	-0.3178032
R1F	0.1431449	0.1541476	0.253109	0.2503451	0.1299026	0.06902289	0.07629483	0.06737274	0.007364201	-0.04846942	0.008944312	-0.03011787	-0.0890656	-0.135931	-0.1134216	-0.02457978	0.03625043	0.08801845	0.1433635	0.1472258	0.0422002	0.08939357	0.1006833	0.1065699	0.1168568	0.09290741	0.07777929	0.1147352	0.1207158	0.04843184	-0.0199368	-0.03444482	-0.01642809	-0.02073796	0.003671	-0.0128015	-0.09144515	-0.1168995	-0.01805945	0.07664161	0.1326836	0.03295354	-0.1074376	-0.1063666	-0.02287154	-0.02266655	-0.02964298	-0.09842501	-0.104947
R2F	0.20411	0.1841408	0.2558558	0.2203844	0.1357704	0.07988384	0.07886061	0.02798429	-0.0139836	-0.08503074	-0.02282883	-0.01182268	-0.03472327	-0.05665528	-0.05578408	0.05625726	0.1526119	0.1630902	0.1683054	0.1602186	0.09042877	0.1114059	0.07956782	0.1109344	0.1844158	0.1504305	0.1126768	0.1107926	0.04824394	-0.03435941	-0.07205842	-0.03752648	-0.03430987	-0.02418176	-0.02481381	-0.01225487	-0.01480185	0.008428429	0.09513666	0.1341288	0.1292125	0.03370345	-0.07812778	-0.05710113	-0.02874103	-0.03446532	-0.03157499	-0.07085411	-0.09201743
R3F	0.1241373	0.07564059	0.1267253	0.1412948	0.06474376	0.03797062	0.04695763	0.03620089	0.04506662	0.03153228	0.05716091	0.01224633	-0.04088999	-0.04991288	-0.0124257	0.09183293	0.1970106	0.1784797	0.1287957	0.1451999	0.05882644	0.05072259	0.07914759	0.1179484	0.1547574	0.1013683	0.06169628	0.05498462	0.006513496	-0.04044584	-0.05390844	-0.06362316	-0.0292125	-0.0005927561	0.01143833	0.04102836	0.01119576	0.04520328	0.1265477	0.1766724	0.2114298	0.1301486	0.08802869	0.09525453	0.09177485	0.05792791	0.1310591	0.1439067	0.1131209
R4F	0.06758798	0.03545439	0.09826615	0.10226	0.0684848	0.0761633	0.07912367	0.02735395	0.02807311	-0.02675948	-0.02067133	-0.04368808	-0.0681944	-0.07101298	-0.02880424	0.05900922	0.1753058	0.1869559	0.1686488	0.1766177	0.08654766	0.1111138	0.1276307	0.1444995	0.1650273	0.1143782	0.0756833	0.1199283	0.06863854	0.03120089	0.03033823	0.02587291	0.07442603	0.05660574	0.08087633	0.09358045	0.09091903	0.1246122	0.1341391	0.1147472	0.1406918	0.06961052	0.03112914	0.02768876	0.05406389	0.07062863	0.1302785	0.1479364	0.125972
R5F	-0.03270072	-0.07515887	-0.07356508	-0.10185	-0.1348702	-0.1245114	-0.1486215	-0.1505552	-0.1418688	-0.1588401	-0.150972	-0.2009105	-0.2397096	-0.1830048	-0.1220482	-0.04539631	0.06604031	0.07397506	0.02027673	0.03018791	-0.04096173	-0.06443286	-0.0838384	-0.06420054	-0.06852579	-0.1095746	-0.09422446	-0.09760677	-0.1346054	-0.1845627	-0.2293321	-0.2606047	-0.2666416	-0.2603673	-0.2646191	-0.2039819	-0.1813102	-0.1821985	-0.1136676	-0.07104885	-0.01288692	-0.05019132	-0.1124223	-0.1626546	-0.1604305	-0.1895149	-0.2099317	-0.2600922	-0.2529416
R6F	-0.1498309	-0.163823	-0.1690998	-0.2211924	-0.2263444	-0.206247	-0.1808866	-0.1621558	-0.1302477	-0.1651606	-0.1990981	-0.2657995	-0.3255603	-0.3113119	-0.3472583	-0.3002921	-0.1864776	-0.1471387	-0.1448736	-0.1456935	-0.1963888	-0.2268193	-0.2669269	-0.2708268	-0.2928715	-0.3000495	-0.2113905	-0.1667578	-0.2054612	-0.2005108	-0.2219679	-0.2725606	-0.2846754	-0.276206	-0.3002716	-0.2862812	-0.3211001	-0.3513854	-0.2898189	-0.2679501	-0.230738	-0.2370789	-0.2674513	-0.2456525	-0.2235719	-0.261932	-0.2896635	-0.2783925	-0.2492962
R7F	-0.1531568	-0.1661496	-0.1852579	-0.2735292	-0.2966758	-0.2416467	-0.1849966	-0.1665784	-0.1692381	-0.1863256	-0.2069013	-0.3015972	-0.3372002	-0.3124103	-0.3700837	-0.3866621	-0.2939101	-0.2693236	-0.2752238	-0.235796	-0.3115647	-0.2941766	-0.2966484	-0.3180765	-0.3114828	-0.3030834	-0.2498821	-0.2136317	-0.2485155	-0.2782439	-0.2909788	-0.3837103	-0.3751657	-0.3391185	-0.2778801	-0.2333943	-0.275492	-0.3126785	-0.2751777	-0.2623249	-0.2050786	-0.2387786	-0.252658	-0.2650991	-0.2545781	-0.2955586	-0.2613512	-0.2452853	-0.2500598
R8F	-0.07432524	-0.09744961	-0.09471984	-0.1650888	-0.1972036	-0.1423864	-0.1034216	-0.07838572	-0.07757772	-0.1197728	-0.1299966	-0.2162829	-0.2630526	-0.2495746	-0.3075384	-0.3061018	-0.2143816	-0.1793594	-0.187067	-0.1483686	-0.1752887	-0.1752597	-0.2191886	-0.2265835	-0.2402511	-0.2561958	-0.1986573	-0.1778186	-0.2222327	-0.2098804	-0.211616	-0.2942193	-0.3486163	-0.3446276	-0.2981517	-0.2317236	-0.2579826	-0.2577195	-0.1684131	-0.1448838	-0.1231432	-0.133536	-0.1868483	-0.1965067	-0.1777605	-0.2023266	-0.1767321	-0.1734267	-0.214836
R1G	0.158753	0.1344107	0.1654253	0.1501435	0.09833619	0.08876493	0.08736249	0.09628459	0.0927178	0.06695763	0.08549198	0.005999319	-0.08397506	-0.1103058	-0.09503928	0.02434916	0.1700188	0.2118142	0.1436471	0.1234489	0.006281179	0.01119576	0.03343526	0.05913905	0.1092945	0.09484455	0.09042364	0.127207	0.104303	0.06650666	0.009654943	-0.01606423	0.00182439	-0.001002728	-0.023507	-0.02824052	-0.03646737	0.004957294	0.07299795	0.08925349	0.1229074	0.06203792	-0.02439699	-0.03720362	0.005755032	0.02692517	0.01770584	-0.01369832	-0.04715579
R2G	0.1887257	0.1534113	0.1754561	0.1633054	0.108273	0.09783567	0.1117561	0.1184575	0.07700888	0.02809873	0.04314315	-0.01737274	-0.08018449	-0.1123608	-0.07908609	0.04029382	0.1936915	0.2180407	0.1636266	0.1442603	0.06076529	0.0467646	0.04789545	0.10856	0.1318671	0.1125179	0.0932593	0.1362487	0.1071011	0.06418004	0.02164332	0.003998972	-0.01279809	-0.02298258	-0.03139221	-0.01552784	-0.01177657	0.02815511	0.09070208	0.125398	0.1182627	0.05644517	-0.03011445	-0.03475914	0.0243355	0.0429467	0.05942091	0.007716098	-0.005666216
R3G	0.1856184	0.1103826	0.1676102	0.1508763	0.1012504	0.1161633	0.1494687	0.1468568	0.1133003	0.05542364	0.07668261	0.004588316	-0.0759139	-0.08239324	-0.06384523	0.08105569	0.2143389	0.2073693	0.1436522	0.1684797	0.1163973	0.1415084	0.1654441	0.177108	0.1894944	0.171645	0.1625333	0.1887735	0.142851	0.03709087	0.004031432	0.02731978	0.060767	0.04807994	0.05925521	0.07665358	0.10219	0.1326768	0.2035788	0.2126512	0.2215801	0.1449898	0.02566792	-0.002803211	0.0538999	0.09534336	0.117178	0.07293303	0.04424838
R4G	0.1044722	0.06234882	0.1226734	0.1442979	0.1166177	0.1147199	0.1355193	0.1124035	0.09786129	0.03289887	0.05299966	-0.02137171	-0.08240348	-0.06647421	-0.04223437	0.04010762	0.1305876	0.0976563	0.04032798	0.05950973	0.03600102	0.07435258	0.1065596	0.1008029	0.127986	0.1134318	0.1122959	0.1107345	0.05094294	0.01398189	-0.02573796	-0.06779638	-0.04214213	-0.05034506	-0.03626409	0.005551759	0.04165699	0.08567304	0.1212607	0.1071882	0.1028066	0.0267629	-0.06410318	-0.05790571	-0.001547659	0.02162111	0.02996584	-0.02208234	-0.0460574
R5G	0.07219337	0.01853433	0.007137	-0.0572207	-0.114754	-0.120111	-0.1365955	-0.1460916	-0.1220123	-0.1174103	-0.09817561	-0.1438367	-0.1552067	-0.09799795	-0.07952853	-0.02317389	0.0524889	-0.03078749	-0.1383481	-0.1642108	-0.2454134	-0.2756577	-0.2869218	-0.2329296	-0.1712299	-0.1856218	-0.1870037	-0.1395063	-0.1652682	-0.1391356	-0.1354441	-0.1630372	-0.1973659	-0.2186249	-0.2202374	-0.193232	-0.1903809	-0.1864042	-0.1403468	-0.1178784	-0.02054493	-0.0243765	-0.1024274	-0.1475179	-0.1389597	-0.1887188	-0.1854732	-0.1862726	-0.175615
R6G	-0.1189375	-0.1373334	-0.1002989	-0.1192193	-0.1089648	-0.03849163	0.01267168	0.02881107	0.002128467	-0.1168415	-0.3016519	-0.4612504	-0.5845268	-0.5984335	-0.6125214	-0.5154698	-0.3002648	-0.1560335	-0.04018107	0.05972498	0.01781517	-0.06579603	-0.1926426	-0.3307499	-0.4416792	-0.4904476	-0.4288726	-0.3991237	-0.3899983	-0.3219764	-0.2876529	-0.3534728	-0.4030628	-0.4159327	-0.4337154	-0.4422156	-0.517757	-0.5218637	-0.4051947	-0.3264828	-0.2334148	-0.2760096	-0.3355808	-0.3075555	-0.2938606	-0.3117988	-0.2936488	-0.3042074	-0.2447626
R7G	-0.08304066	-0.1002614	-0.09277417	-0.1591168	-0.2100735	-0.1370208	-0.1007038	-0.0973659	-0.08844038	-0.1220225	-0.1368346	-0.237617	-0.2538743	-0.2386898	-0.299643	-0.3193543	-0.2509293	-0.1930304	-0.1759361	-0.1593287	-0.2102819	-0.1943355	-0.2271028	-0.2409908	-0.2552187	-0.2800478	-0.2409908	-0.2091766	-0.2180424	-0.1925367	-0.2161018	-0.302851	-0.356358	-0.3274667	-0.2656286	-0.2392689	-0.2787786	-0.2851042	-0.1946498	-0.1662931	-0.126464	-0.1609344	-0.1957807	-0.1773403	-0.1655535	-0.2072924	-0.1698548	-0.1824547	-0.2059617
R1H	0.1189682	0.07082166	0.08226171	0.08361975	0.0611838	0.07369491	0.1014947	0.1251845	0.1340588	0.08760676	0.1173813	0.04981038	-0.01729416	-0.01105739	0.03480014	0.1187017	0.2451366	0.2663837	0.1940656	0.1909669	0.1131534	0.1166211	0.1227861	0.1176051	0.1138299	0.1209703	0.1352204	0.1514725	0.1267253	0.1017424	0.1042911	0.07592928	0.06184489	0.01574308	-0.04186026	-0.06248548	-0.03238982	0.04929962	0.1044363	0.1465716	0.1764315	0.1096327	0.05030578	0.05194909	0.07829006	0.04481893	0.05355142	-0.01263922	-0.05386573
R2H	0.1930526	0.1294089	0.1456816	0.1251742	0.08297233	0.07286812	0.08655962	0.113958	0.1374906	0.0626973	0.08154254	0.007941577	-0.05330202	-0.04716775	-0.01663648	0.08299795	0.1949573	0.1695781	0.1207192	0.1311052	0.08471815	0.06378716	0.0391288	0.03107448	0.07850359	0.1019457	0.1510625	0.1789136	0.1351162	0.09969081	0.08767851	0.03529894	0.03912026	0.00279638	-0.06803212	-0.05950803	-0.02864878	0.02982405	0.1194704	0.126177	0.1631448	0.1167099	0.003358382	-0.03314316	-0.01070209	0.00257602	0.02102835	-0.02706183	-0.05380424
R3H	0.2089785	0.1382269	0.1599351	0.1665408	0.0921575	0.1100666	0.1212914	0.1363837	0.1642279	0.1273984	0.1289101	0.05604886	-0.01415955	0.01035019	0.01508029	0.09610865	0.2051059	0.197986	0.1462641	0.199262	0.1574206	0.1391681	0.1036027	0.1104698	0.1127195	0.1136573	0.15952	0.1840827	0.1226768	0.07306115	0.06604031	0.02800308	0.04598565	0.01097882	-0.03843184	-0.03251794	0.04125726	0.09000854	0.1565972	0.2050034	0.2218808	0.1530817	0.03413906	0.02238299	0.05578066	0.05450803	0.03925179	-0.01545952	-0.02569866
R4H	0.06118039	-0.002753672	-0.02249402	-0.08040315	-0.1215511	-0.1153451	-0.1247455	-0.1250205	-0.09721387	-0.1260676	-0.1265015	-0.1549522	-0.1647967	-0.1110984	-0.09002733	-0.04235565	0.01496925	-0.02486676	-0.1194961	-0.171276	-0.2550717	-0.2787461	-0.2720516	-0.2166519	-0.1841988	-0.2028835	-0.1882508	-0.1381346	-0.196534	-0.1869559	-0.1573898	-0.1939563	-0.1866724	-0.2289187	-0.2371028	-0.1881619	-0.1713188	-0.1808046	-0.1472685	-0.1032081	-0.02892894	-0.05066279	-0.1238401	-0.1375333	-0.130603	-0.1820652	-0.142248	-0.1680338	-0.1635822
R5H	-0.04172361	-0.07219337	-0.103794	-0.1662231	-0.2193731	-0.1307004	-0.05144004	-0.02996071	-0.03005979	-0.07560984	-0.1015237	-0.1809361	-0.2422207	-0.2374957	-0.2803297	-0.2706474	-0.176522	-0.1620909	-0.1848172	-0.1540041	-0.1849983	-0.1824752	-0.1952392	-0.2063546	-0.2392193	-0.2649812	-0.1933088	-0.2050273	-0.2095644	-0.1655005	-0.1803434	-0.2611087	-0.307207	-0.2999146	-0.2837154	-0.2171011	-0.2556679	-0.2682593	-0.1916314	-0.1538931	-0.08460881	-0.114204	-0.1861103	-0.1647455	-0.1437069	-0.1660659	-0.1285719	-0.1536727	-0.2124376
Z11Z	0.004480698	-0.01154937	0.03442945	0.03602665	0.0181944	0.05140246	0.08012982	0.07307482	0.07302869	0.05339255	0.08784421	0.07590536	0.05712846	0.08411513	0.06613427	0.08247181	0.1427537	0.1148924	0.09071061	0.1115869	0.06019815	0.04748207	0.06990604	0.1223522	0.1492535	0.1412043	0.1556662	0.207986	0.1978357	0.176481	0.1623488	0.1383533	0.1519474	0.1591151	0.1591356	0.1710215	0.1667561	0.1647933	0.1616433	0.1580492	0.2003502	0.1960523	0.2080509	0.1989734	0.1842842	0.1629945	0.1874769	0.1769713	0.1921592
Z12Z	0.01871712	0.008020159	0.04778784	0.03816194	-0.002617015	0.03163137	0.05402972	0.05192859	0.05238982	0.04817048	0.07887085	0.02902118	0.01376324	0.06216091	0.01830714	0.01262043	0.07992825	0.04966177	0.04042364	0.06220533	0.02699521	0.04062863	0.05928254	0.04004954	0.04713188	0.04237615	0.06594465	0.1213683	0.07635975	0.05696447	0.06179877	0.03188418	0.03783738	0.02223949	0.001320464	0.008590707	-0.005989067	0.007065256	0.01592757	-0.0006388762	0.04404168	0.06404339	0.04098736	0.04146908	0.03758626	-0.005645712	0.01511445	0.0020123	0.01609157
Z13Z	0.0916399	0.09663478	0.1588674	0.1169218	0.06347454	0.09404509	0.1179467	0.1125504	0.139081	0.09924837	0.1218227	0.0921985	0.05618551	0.07190638	0.06429621	0.05012299	0.1256765	0.118343	0.1027229	0.145123	0.07544926	0.07165015	0.07600786	0.1019132	0.1137274	0.112629	0.08419542	0.1028562	0.1006987	0.07310044	0.04893406	0.02576529	0.04485309	0.01716775	-0.00537923	0.005437307	-0.005700375	-0.02172873	-0.01323027	-0.0006149636	0.03295354	0.03437308	0.02044072	-0.01526478	-0.01963786	-0.0413683	-0.04325247	-0.04313803	-0.03103177
Z14Z	0.245849	0.2504612	0.2893953	0.2601332	0.192465	0.214631	0.230878	0.2350871	0.2340161	0.1912163	0.2182286	0.1698446	0.1731705	0.1811701	0.1387086	0.1488111	0.2003604	0.1773557	0.171698	0.2145934	0.1640622	0.1463188	0.1343662	0.1669406	0.1795695	0.1744585	0.1534352	0.1905586	0.1697848	0.1444448	0.1122292	0.04385548	0.03555688	0.04188077	0.03158524	0.05870858	0.02168944	0.01050564	0.0377588	0.01061838	0.03057397	0.01064401	0.003177316	-0.01079091	-0.007142125	-0.04617355	-0.03731978	-0.03423129	-0.03144858
Z15Z	0.1894482	0.206013	0.2303673	0.180451	0.1322105	0.1674069	0.1897865	0.1823813	0.1532747	0.124713	0.1357995	0.1032866	0.07887769	0.1097455	0.08986334	0.06721216	0.1239751	0.1080133	0.1173881	0.1791715	0.1453263	0.1078784	0.1037239	0.09734882	0.1031414	0.07942946	0.08486505	0.1250154	0.1067322	0.06308849	0.02654083	8.542987e-6	-0.01610864	-0.03485992	-0.01851213	-0.01859412	-0.01843013	-0.01640246	-0.02035019	-0.05210796	-0.03812948	-0.03557397	-0.05632217	-0.06566108	-0.05408268	-0.07280321	-0.06625043	-0.08507858	-0.08834472
Z16Z	0.08523573	0.0755193	0.08714725	0.03001708	-0.01125897	0.009957293	0.02768705	-0.004403827	0.01552784	0.01432525	0.02297062	-0.03194226	-0.0358097	-0.04983601	-0.1063427	-0.09248035	-0.01414418	0.0136095	0.03734199	0.116739	0.07225145	0.01418859	-0.03010933	-0.02984626	-0.005013665	-0.01531261	-0.003139734	0.02872566	-0.01657328	-0.04537239	-0.07556884	-0.140767	-0.1480902	-0.1432832	-0.08589682	-0.06552784	-0.09428084	-0.1110676	-0.09544927	-0.1267151	-0.12596	-0.1583857	-0.1733618	-0.170369	-0.1300256	-0.1419935	-0.1421319	-0.1457226	-0.1382491
Z17Z	0.0656628	0.07500171	0.07403656	0.02067133	-0.0358097	-0.01614281	-0.0001674067	-0.004458489	-0.004133927	0.005737953	0.02933379	-0.03638367	-0.05054493	-0.05034506	-0.09672361	-0.1107431	-0.04297745	-0.001586948	0.01550905	0.09216775	0.05253501	-0.003184151	-0.01413393	-0.03737444	-0.03741715	-0.05116501	-0.02888281	0.01286983	-0.0318671	-0.06627434	-0.1061206	-0.1555996	-0.1584318	-0.1494841	-0.1084455	-0.07283226	-0.1137547	-0.1288435	-0.1067031	-0.1381483	-0.1585155	-0.1884968	-0.1899949	-0.1582883	-0.1329057	-0.1569388	-0.1586232	-0.1504663	-0.1448992
Z18Z	0.108864	0.115521	0.09440895	0.03165015	-0.01021695	-0.001937138	0.0113495	0.002827123	0.007201912	0.007625554	0.01863171	-0.02374444	-0.03717629	-0.02274684	-0.06430133	-0.1023078	-0.006460541	0.004065598	0.02542193	0.1159908	0.07038947	0.002931329	-0.01971985	-0.04363341	-0.04871199	-0.04718312	-0.02431671	-0.001576703	-0.02410488	-0.06921079	-0.1264161	-0.1757636	-0.1628032	-0.1239614	-0.09239324	-0.07939016	-0.1105705	-0.1192193	-0.09221729	-0.13911	-0.1472685	-0.128601	-0.1570618	-0.1234523	-0.1116177	-0.1512419	-0.1359686	-0.1560676	-0.1313478
Z19Z	0.09323369	0.09707209	0.07651008	0.02861462	-0.0534028	-0.04314998	-0.0001776549	-0.009436282	-0.003715404	0.001703107	0.02086436	-0.02803382	-0.02343697	-0.01504271	-0.07276051	-0.09939016	-0.03446703	0.01307994	0.06501708	0.1334335	0.08651862	0.01165528	-0.02620089	-0.0343355	-0.02464128	-0.004518277	-0.004016055	0.01134609	-0.03878715	-0.08413905	-0.1002391	-0.1437718	-0.1535856	-0.1340844	-0.08197813	-0.0483806	-0.1080048	-0.1347011	-0.09775538	-0.08893919	-0.08936453	-0.1483772	-0.1951196	-0.1842381	-0.127916	-0.1535019	-0.1312351	-0.147998	-0.1769235
L1Z	-0.13263609992785833	-0.10420259610698494	-0.11883014731040273	-0.11045250439894765	-0.07673572117834863	-0.066063436138878	-0.07240399925679418	-0.08313190037745652	-0.09718188334459305	-0.047230711081592575	-0.05995635620737845	-0.01746954740718098	-0.008182476267504313	-0.06376364863137356	-0.06584673917923006	-0.07154093267877852	-0.12431466315651103	-0.1397360102098319	-0.12080769814092869	-0.12803538734875372	-0.07377331795168778	-0.08078694242180304	-0.09377047616156525	-0.08968633367829945	-0.0757451004190793	-0.04559405324391534	-0.08141160915643925	-0.10107781082408132	-0.07274057227876501	-0.04950930269055868	-0.05472281572380259	-0.06280627128097187	-0.06641966207307869	-0.08516403647848164	-0.07110505295309401	-0.055605782236123946	-0.07689416711214592	-0.08731686427907741	-0.1020377112255206	-0.10819720119863292	-0.13925732795621806	-0.13449579888803265	-0.11214573720912811	-0.09170124753023624	-0.06718364773448986	-0.02882808543953324	-0.025484180047981107	-0.021581488733787717	-0.03155933761780286
Z20Z	0.03478558721635806	0.04422503625996775	0.012352601857912739	-0.00718233778414306	-0.019418339693837723	-0.010415459406583946	-0.0182647610209754	-0.020018098559348687	-0.010796519946101256	-0.00769009632113829	-0.017992252779202893	-0.018947980439635387	-0.009377348622671332	0.0042483530269220035	-0.007068924200951273	0.0016041206883953617	0.013991046613623962	0.018328927085256616	0.05999720457503324	0.07187339664585386	0.0625783759128657	0.01829767545141852	-0.006999023709415726	-0.020517062081477303	-0.03247667215594588	-0.035067388207357046	-0.04624470653589589	-0.06231268681189111	-0.09162685201374166	-0.09293632229191612	-0.11601393198686304	-0.1340278849057891	-0.11667698471783197	-0.11695879082529798	-0.10387751380176537	-0.09650753869999504	-0.11239086113746653	-0.10543082771362225	-0.11465808575928964	-0.14800756524813083	-0.16026679536798474	-0.16596055127970413	-0.17022246100353608	-0.14211786577380495	-0.13015199313682368	-0.12805384391196675	-0.1348209187045232	-0.14527099972191532	-0.16023385942054558
[truncated: 320 more columns]
