# Supplementary material for: SPHARA - A Generalized Spatial Fourier Analysis for Multi-Sensor Systems with Non-Uniformly Arranged Sensors: Application to EEG
Source: PLoS One. 2015 Apr 17;10(4):e0121741. doi: 10.1371/journal.pone.0121741 (PMC4401437; doi:10.1371/journal.pone.0121741)
Supplement: S1 Dataset — The data set contains averaged and filtered SEP data of the volunteers as well as the standard electrode positions and triangle list of the ANT Neuro BV waveguard 256-channel EEG cap. (ZIP) [file pone.0121741.s001.zip › PlosOne/03_SEP_prepro_-50_130ms.csv]

Z1L	0.8042238	0.7307523	0.7008086	0.6625913	0.6433265	0.6954333	0.7606722	0.7086148	0.7487854	0.693219	0.6948806	0.6706568	0.6374377	0.6763494	0.6331969	0.5686865	0.5742835	0.5851057	0.5309263	0.5515899	0.5353838	0.5583368	0.5365694	0.5212197	0.5968594	0.5570607	0.5377687	0.6037956	0.5670198	0.5585176	0.5750256	0.5593517	0.6260013	0.6251586	0.6150341	0.6439764	0.5969345	0.5650222	0.5494831	0.4776185	0.4293159	0.45435	0.3656704	0.324188	0.3503906	0.3738587	0.4070078	0.3964022	0.3700358
Z2L	0.6517793	0.6289832	0.6421972	0.6848345	0.663144	0.6876577	0.7184237	0.7080791	0.7765575	0.7482327	0.7273439	0.6980041	0.7031184	0.7032156	0.6927141	0.6755561	0.6769328	0.7111515	0.6398448	0.6255817	0.5878932	0.5921955	0.5934322	0.5762453	0.6414193	0.5953207	0.5630433	0.6179359	0.5656533	0.5297305	0.4997202	0.4691215	0.4734323	0.4768833	0.4679307	0.4975469	0.5018748	0.524826	0.474565	0.3887359	0.4192682	0.4185414	0.3897475	0.3812914	0.4009604	0.3695855	0.3522637	0.3212743	0.2686626
Z3L	0.6807455	0.6678914	0.625336	0.6328693	0.64529	0.6999642	0.7113272	0.6867963	0.7689969	0.7385415	0.757361	0.7448106	0.7044865	0.6924889	0.6547714	0.6656158	0.692494	0.7061157	0.6432855	0.6213374	0.615336	0.6092221	0.6185755	0.5838451	0.6172159	0.6227891	0.587941	0.6071426	0.6061873	0.5726612	0.5069055	0.492726	0.5296042	0.5217759	0.5171921	0.5009741	0.4991573	0.497146	0.4528557	0.3648959	0.3546725	0.3641283	0.3315592	0.3254077	0.324623	0.3114671	0.3432566	0.2940123	0.2759519
Z4L	0.4000307	0.4167315	0.428451	0.4145599	0.4327192	0.4423695	0.430986	0.3704606	0.4108427	0.3799625	0.4056687	0.3923064	0.4016735	0.3998993	0.3485978	0.3304691	0.3674548	0.3379853	0.311346	0.3005015	0.285302	0.2666291	0.2603838	0.2468492	0.2949795	0.2883606	0.2892136	0.317854	0.2552729	0.2561361	0.2202866	0.2017673	0.2201518	0.2553667	0.2277004	0.2481423	0.234507	0.1996946	0.1919191	0.1490379	0.1379478	0.1303685	0.09964346	0.08591948	0.08708462	0.0786984	0.06335039	0.01377345	-0.0207796
Z5L	0.4459604	0.4397305	0.4291914	0.4212316	0.4171955	0.4414483	0.4501586	0.3729239	0.3923132	0.3663135	0.4056005	0.3899266	0.3906721	0.3933009	0.3677038	0.3666974	0.3469311	0.3450427	0.2966257	0.2843006	0.262216	0.3022057	0.3085449	0.2624104	0.3042392	0.2887444	0.3103446	0.3445343	0.2714108	0.2707762	0.2434169	0.2187752	0.2478113	0.2348021	0.2073422	0.2696964	0.2577397	0.2238093	0.1924446	0.1295172	0.145986	0.1270693	0.1117485	0.09600307	0.1023149	0.08006823	0.09206073	0.06126919	0.05180826
Z6L	0.4637615	0.4217383	0.4116752	0.4198038	0.4236694	0.4233453	0.4412674	0.3738861	0.4186387	0.3906551	0.3773985	0.3622416	0.39674	0.4152985	0.3550665	0.3441078	0.3411139	0.3477209	0.280174	0.2716087	0.2644507	0.2817281	0.2614892	0.2439696	0.2837615	0.2578335	0.2638946	0.3399829	0.3009348	0.2585141	0.2491095	0.2066001	0.2388008	0.2500239	0.2380587	0.2510304	0.2124718	0.2005732	0.2065097	0.1591488	0.1416411	0.1361276	0.1315643	0.1060423	0.07757591	0.06347322	0.04935687	0.05085978	0.01475947
Z7L	0.3696042	0.3457421	0.3290345	0.3141334	0.3118526	0.3480689	0.3610082	0.3062504	0.3250751	0.2800153	0.2748038	0.3094848	0.3044149	0.2833162	0.2384971	0.245145	0.2194166	0.2344797	0.2124463	0.2205544	0.1712402	0.1954862	0.1625879	0.1687803	0.195087	0.2183384	0.1983436	0.2352576	0.1948226	0.1661037	0.09961276	0.1203514	0.1638673	0.1554077	0.1549727	0.1685892	0.1812641	0.1223831	0.09313374	0.05017912	-0.004604233	0.03827363	0.03640055	0.01126237	0.006980553	-0.05486012	-0.04373934	-0.06179461	-0.09464688
Z8L	-0.1822262	-0.2424224	-0.2218031	-0.2434971	-0.2499932	-0.2196537	-0.2580143	-0.3262334	-0.2225947	-0.2898806	-0.2729666	-0.2472603	-0.2691351	-0.2524565	-0.2773558	-0.2723695	-0.262187	-0.2570914	-0.2850597	-0.2943142	-0.3023968	-0.2866206	-0.2956585	-0.2859195	-0.2341351	-0.2344319	-0.2229256	-0.1906107	-0.2174701	-0.2126731	-0.2285363	-0.2550205	-0.2438502	-0.2164773	-0.1783999	-0.1821836	-0.1791863	-0.1606005	-0.1470079	-0.2205732	-0.1713391	-0.13355	-0.1627909	-0.1975384	-0.1729086	-0.162146	-0.1577874	-0.2051143	-0.2212197
Z9L	-0.3560969	-0.3738315	-0.3841948	-0.3656806	-0.3673797	-0.3273934	-0.3776527	-0.4226049	-0.3949744	-0.4270966	-0.4035039	-0.387535	-0.418538	-0.4184647	-0.388637	-0.4157711	-0.3922211	-0.353393	-0.4226765	-0.401462	-0.4092647	-0.3640311	-0.3803531	-0.4132515	-0.3540447	-0.3788707	-0.3489628	-0.3058683	-0.3104521	-0.3347902	-0.3654111	-0.3484596	-0.3397253	-0.2868731	-0.235551	-0.2262862	-0.2331661	-0.2650853	-0.274623	-0.2925401	-0.2670437	-0.2180672	-0.2516991	-0.2181542	-0.2325486	-0.2414585	-0.2426083	-0.2826936	-0.3046656
Z10L	-0.3308683	-0.3413272	-0.3703395	-0.3726424	-0.358161	-0.3806841	-0.4005084	-0.4276032	-0.4168935	-0.4551348	-0.4460952	-0.4446912	-0.4592511	-0.4166291	-0.467767	-0.4565728	-0.4328506	-0.4365268	-0.4543705	-0.4668867	-0.4765745	-0.4454776	-0.4587718	-0.4808564	-0.4714636	-0.4947731	-0.4825878	-0.487204	-0.5090004	-0.4615421	-0.4641726	-0.4828028	-0.4869856	-0.4573422	-0.4458137	-0.4853821	-0.4585721	-0.4779	-0.4784067	-0.4770198	-0.4676407	-0.443579	-0.4282975	-0.4072484	-0.3964449	-0.4127687	-0.405435	-0.478434	-0.4680877
Z11L	-0.2638332	-0.3239031	-0.2969891	-0.3144234	-0.3470727	-0.3376629	-0.3528233	-0.3629273	-0.3556073	-0.3778096	-0.3677312	-0.3542818	-0.3587547	-0.3414023	-0.3800137	-0.4170676	-0.3774309	-0.3595479	-0.3670658	-0.40935	-0.4149079	-0.4084476	-0.3772057	-0.4173712	-0.3949164	-0.3884783	-0.404623	-0.3713852	-0.414275	-0.3872381	-0.4114005	-0.4294934	-0.4251399	-0.4006414	-0.4136267	-0.4029734	-0.3923115	-0.4156448	-0.3978096	-0.4066479	-0.3762948	-0.3424155	-0.349536	-0.3322194	-0.2804555	-0.3171238	-0.3225111	-0.3463391	-0.3374224
Z12L	-0.2892955	-0.3300802	-0.313074	-0.3125623	-0.3426765	-0.3168338	-0.3611532	-0.3721921	-0.3344354	-0.3601604	-0.3428284	-0.3626595	-0.3763937	-0.3583316	-0.3564875	-0.3702934	-0.3379	-0.3444712	-0.3561225	-0.3639918	-0.4175776	-0.3698294	-0.3778932	-0.3991778	-0.3684732	-0.3681371	-0.4029069	-0.3659502	-0.3854538	-0.3511088	-0.3876373	-0.4302388	-0.3869294	-0.3577687	-0.3721733	-0.3975435	-0.4177328	-0.4392835	-0.3912282	-0.4022381	-0.359333	-0.3564074	-0.3179751	-0.3220676	-0.268915	-0.2644985	-0.2862539	-0.2978591	-0.3199727
Z13L	-0.2348772	-0.2914688	-0.2882378	-0.2895189	-0.3217775	-0.3172654	-0.3294814	-0.3538894	-0.3563067	-0.3403787	-0.3434544	-0.334002	-0.360319	-0.3639423	-0.3932003	-0.3933146	-0.3565814	-0.3388792	-0.3566599	-0.3626629	-0.376421	-0.3726732	-0.3868236	-0.4145343	-0.3457045	-0.3977772	-0.4081303	-0.3676356	-0.3963988	-0.4041163	-0.4006021	-0.3953804	-0.3789048	-0.3706022	-0.3592204	-0.3693654	-0.384449	-0.4108683	-0.3611788	-0.3548567	-0.3361856	-0.3247236	-0.3377465	-0.3139628	-0.3043432	-0.3083026	-0.2934545	-0.2959382	-0.3155374
Z14L	-0.2730808	-0.2880877	-0.2672398	-0.2754981	-0.3015506	-0.3364807	-0.3318782	-0.3393774	-0.3192204	-0.3444678	-0.3368048	-0.3633845	-0.3614381	-0.3392528	-0.3726288	-0.3969294	-0.3593313	-0.3403105	-0.3468373	-0.3549471	-0.3858939	-0.3844012	-0.3792153	-0.4182378	-0.3743722	-0.3752047	-0.3911515	-0.3548755	-0.4097475	-0.3962453	-0.3959263	-0.4276578	-0.3670164	-0.3231355	-0.3447339	-0.3829632	-0.3808751	-0.4234101	-0.386624	-0.3879973	-0.3561242	-0.3586831	-0.3412879	-0.3189816	-0.2883112	-0.274739	-0.2892528	-0.3381832	-0.3365387
Z15L	-0.01249062	-0.04151996	-0.04804674	0.005777894	-0.03285739	-0.02241215	-0.07360968	-0.1102508	-0.07704026	-0.09159331	-0.06980724	-0.0259843	-0.02016547	0.02315592	0.02099966	0.07608325	0.07926987	0.09542306	0.1110679	0.1342835	0.126549	0.1317264	0.1477789	0.1880945	0.2442545	0.212871	0.1751399	0.1746793	0.1266701	0.1800153	0.2388502	0.1915131	0.1870693	0.1689526	0.1318611	0.1049744	0.06590924	0.06145854	0.1519055	0.2265558	0.2985977	0.3308751	0.3409928	0.3766291	0.397825	0.4029171	0.4114824	0.3616667	0.3405186
Z16L	-0.01223985	-0.03905834	-0.03159331	-0.007538382	-0.04365575	-0.02936199	-0.04944899	-0.09926475	-0.07434152	-0.09341862	-0.07400716	-0.03762709	0.003990107	0.02908734	0.04981406	0.05727226	0.09196861	0.09613954	0.08132037	0.06270215	0.09830945	0.1196537	0.1284442	0.1464722	0.2200068	0.193451	0.1628693	0.1474616	0.1251228	0.1524121	0.1995633	0.1621716	0.1610884	0.1610372	0.1368236	0.1065473	0.09562436	0.06515524	0.149942	0.1991658	0.2785687	0.3117179	0.3234067	0.3721187	0.4227567	0.3811549	0.3998584	0.3748192	0.3611071
Z17L	0.1047919	0.07993859	0.07973559	0.04420334	0.0533828	0.08418628	0.05186285	-0.01819686	-0.002193791	-0.01852951	-0.03085978	-0.0385551	-0.01798874	0.0500034	0.04851587	0.05119414	0.07024565	0.09282326	0.03298703	0.02149948	0.01537359	-0.002758445	0.01506312	0.0754623	0.178637	0.1493091	0.1039287	0.147071	0.1106517	0.08562436	0.1081474	0.1103924	0.118973	0.1126936	0.111276	0.05845786	0.02678778	0.01839475	0.07947458	0.1261447	0.1520897	0.138869	0.1357694	0.1450734	0.1396776	0.1516837	0.1970556	0.1625009	0.2058
Z18L	0.08747697	0.06059024	0.07709314	0.06051006	0.02766803	0.02207267	0.03924087	-0.007473562	-0.01747697	-0.04945752	-0.05953088	-0.04295974	0.008833166	0.04926134	0.06219037	0.04731832	0.08308598	0.07551689	0.02700102	0.02320198	0.01033265	0.02138007	0.0317349	0.05238485	0.1440191	0.1236575	0.0997407	0.1237581	0.0810679	0.07681849	0.1166394	0.1007472	0.137813	0.1232992	0.1091198	0.08084783	0.04751962	0.01588195	0.03768168	0.09890481	0.1253002	0.1114176	0.09241556	0.1649881	0.1757625	0.1021836	0.1495411	0.169437	0.1591283
Z19L	0.1465609	0.1042409	0.0839611	0.07324804	0.03784545	0.0516189	-0.003063805	-0.03323609	0.01984135	-0.07724667	-0.07896963	-0.03526612	-0.04058001	0.0273115	0.08483453	0.05218526	0.07279085	0.08666667	0.04054248	0.01483794	0.02035994	0.02261856	0.04477994	0.0838724	0.1502746	0.1306175	0.1253924	0.1585022	0.1154111	0.1112624	0.09709484	0.09085295	0.1093637	0.101392	0.07719037	0.03891505	0.02150973	0.01241385	0.06260321	0.03311839	0.1077891	0.1088792	0.07412316	0.116189	0.1660201	0.1566223	0.2079324	0.1845121	0.1278011
L1Z	0.7547032	0.6963118	0.671984	0.6410543	0.6394388	0.7159604	0.7450938	0.7494439	0.7384562	0.7326339	0.6743671	0.6123917	0.5649318	0.5458871	0.4925981	0.4826527	0.4736881	0.4472279	0.4113869	0.3904896	0.392407	0.4168338	0.387854	0.3585585	0.4391641	0.4092204	0.4167554	0.5276868	0.4644473	0.4836404	0.498132	0.4848311	0.5439662	0.5657045	0.5498328	0.5759826	0.6045155	0.5633145	0.5798158	0.5019754	0.4358154	0.4465216	0.4173917	0.3595821	0.3631338	0.2677891	0.2810099	0.2036575	0.1638298
L2Z	0.664623	0.6444131	0.6437871	0.6281269	0.6120198	0.6772279	0.675261	0.6528232	0.7053412	0.6544439	0.6441573	0.6044797	0.5714568	0.5809058	0.5849983	0.5364927	0.5788247	0.5641829	0.5278625	0.5171068	0.5022961	0.5242869	0.521636	0.4437393	0.5199881	0.5149659	0.4635909	0.5019379	0.457245	0.4648362	0.401131	0.3751552	0.4446571	0.4325094	0.391926	0.4171051	0.4130501	0.3654128	0.3840157	0.3637138	0.3762862	0.3937291	0.3241965	0.3091419	0.3240413	0.2694695	0.2654009	0.2254077	0.2050426
L3Z	0.5865063	0.585754	0.5887462	0.5300836	0.5295701	0.5559399	0.5692255	0.5109075	0.621015	0.5942903	0.6080024	0.6538246	0.6603616	0.6448089	0.5730348	0.5471034	0.5603429	0.5919857	0.5552234	0.5213545	0.4648806	0.4832582	0.4586216	0.4344353	0.4769055	0.4881866	0.4549198	0.4989287	0.4429751	0.4552781	0.4294985	0.4203036	0.460058	0.4589679	0.4355681	0.4775623	0.4592272	0.409275	0.3592238	0.2481372	0.2512572	0.3093262	0.2493057	0.2386421	0.2265029	0.2327243	0.2139253	0.1911515	0.1571409
L4Z	0.4239287	0.3974565	0.3935432	0.4498942	0.4143774	0.443103	0.4225298	0.3463511	0.3826936	0.3953736	0.3938877	0.3718048	0.3782139	0.3845309	0.3395257	0.332349	0.3049266	0.2951876	0.3343381	0.3150358	0.2687974	0.2861771	0.2873422	0.2463016	0.3016274	0.2215575	0.2690805	0.3083965	0.261955	0.2583692	0.1945121	0.1830655	0.2017349	0.2587751	0.2031559	0.2292869	0.2655732	0.2313545	0.2084033	0.1106602	0.1050836	0.1369174	0.1256807	0.05746844	0.06189696	0.07317468	0.03264415	0.008891163	-0.005351417
L5Z	0.45848	0.4274531	0.4710167	0.4318935	0.4234442	0.4127909	0.419594	0.3514654	0.3802286	0.3369635	0.3584254	0.3553429	0.4019003	0.4246742	0.3490276	0.3212965	0.3053156	0.3477431	0.3502252	0.3535466	0.2668407	0.3089645	0.283277	0.2262862	0.2725759	0.2684801	0.3211583	0.3417093	0.2637751	0.2563869	0.2252235	0.1936557	0.2019788	0.2266377	0.2003668	0.2186199	0.2140532	0.2091539	0.1650682	0.1012521	0.08873422	0.133973	0.0808103	0.07729103	0.06238144	0.03435175	0.0761566	0.009100988	0.03006312
L6Z	0.431131	0.3989253	0.3681303	0.3980348	0.3725845	0.3843927	0.3928267	0.3453292	0.3855442	0.3409144	0.3609638	0.3389048	0.3631047	0.3540942	0.3194934	0.2823388	0.3091795	0.3184596	0.267987	0.2455578	0.2715131	0.2709792	0.244437	0.192668	0.277535	0.2725708	0.247187	0.2915455	0.2330365	0.2436319	0.2004128	0.1445991	0.2120624	0.2182003	0.1981099	0.1780007	0.1941999	0.1919089	0.160087	0.1162368	0.09333674	0.0745667	0.04821904	0.04688673	0.05992153	0.07342545	0.04880246	0.0008512407	-0.01640907
L7Z	0.3476083	0.3307574	0.3193825	0.3094132	0.3128318	0.3585278	0.3276203	0.2734749	0.2909553	0.2769498	0.304031	0.316926	0.3276339	0.291508	0.2399215	0.2116138	0.2129597	0.2392341	0.2456158	0.2010525	0.1695531	0.2121	0.2125793	0.1552525	0.2318475	0.2030877	0.18761	0.2346213	0.1723917	0.1474753	0.09932105	0.08308768	0.1326527	0.1378028	0.1483248	0.157941	0.1448738	0.090145	0.1109485	0.04825487	0.009102697	0.02495565	-0.001163424	-0.02678779	-0.04268168	-0.0358103	-0.03592119	-0.07222108	-0.1147663
L8Z	-0.005093827	-0.03755032	-0.04906516	-0.06346298	-0.04354316	-0.05424087	-0.1037479	-0.1284255	-0.08939611	-0.1406158	-0.1534152	-0.1827448	-0.1905578	-0.1470266	-0.1765097	-0.2175691	-0.2230211	-0.1806431	-0.2131952	-0.2216001	-0.2617519	-0.252274	-0.2656841	-0.2873576	-0.2362078	-0.277523	-0.2692051	-0.2450546	-0.2862078	-0.3117161	-0.3367451	-0.3542187	-0.3465643	-0.3518662	-0.3195513	-0.308202	-0.3190652	-0.3373422	-0.3272279	-0.3781781	-0.3851314	-0.3659246	-0.3734561	-0.4269311	-0.4325469	-0.4536694	-0.4639816	-0.5036455	-0.5208069
L9Z	-0.09403104	-0.1165455	-0.1328045	-0.1418083	-0.1721955	-0.122407	-0.1368321	-0.1770113	-0.1406704	-0.2054179	-0.1937683	-0.2219191	-0.2538912	-0.2608307	-0.2729171	-0.2750205	-0.2667349	-0.2860901	-0.3097083	-0.3468168	-0.3444916	-0.3353651	-0.3521597	-0.3953326	-0.3418731	-0.3250239	-0.3082293	-0.2875264	-0.3555374	-0.3555135	-0.3484869	-0.4006141	-0.3692648	-0.3605561	-0.3496708	-0.3714261	-0.3696844	-0.3875179	-0.3553344	-0.3812931	-0.4022535	-0.4040532	-0.4302474	-0.4422023	-0.4526305	-0.5142664	-0.510075	-0.5061634	-0.5028659
L10Z	-0.5157967	-0.584809	-0.5903838	-0.5693483	-0.6039679	-0.579159	-0.5981764	-0.641769	-0.6415831	-0.6654384	-0.6554009	-0.6418748	-0.686148	-0.7260833	-0.7212846	-0.6948943	-0.7057216	-0.6988877	-0.721769	-0.7080314	-0.7630859	-0.7823643	-0.7652064	-0.8034169	-0.7652781	-0.7792852	-0.7423013	-0.7157335	-0.7728744	-0.7622739	-0.779031	-0.7641453	-0.7450085	-0.7157216	-0.7446093	-0.7499761	-0.7115046	-0.7698789	-0.7391897	-0.7589611	-0.7526066	-0.7338775	-0.7117059	-0.7073115	-0.7207967	-0.7225162	-0.7212624	-0.7688911	-0.7773234
L11Z	-0.3202184	-0.3554998	-0.3578301	-0.3824411	-0.3946162	-0.3543825	-0.3954794	-0.4266957	-0.3882344	-0.4647902	-0.4529444	-0.4580757	-0.4722689	-0.4588929	-0.4889287	-0.4546196	-0.4561378	-0.4520352	-0.5041982	-0.4609212	-0.4862641	-0.4925469	-0.5059024	-0.485017	-0.4585346	-0.5210287	-0.5190174	-0.4921836	-0.5134152	-0.5142068	-0.4633487	-0.4715421	-0.4805595	-0.5029324	-0.468637	-0.4947049	-0.4878864	-0.4857233	-0.5073627	-0.5247663	-0.4872467	-0.4132088	-0.431839	-0.4205527	-0.422842	-0.4456823	-0.4039458	-0.4168458	-0.434014
L12Z	-0.2513391	-0.2969174	-0.3121358	-0.3373729	-0.3539662	-0.3320675	-0.3801706	-0.4097612	-0.3701348	-0.3881764	-0.3661566	-0.3478011	-0.3989082	-0.3757949	-0.4000785	-0.3962828	-0.3625913	-0.388898	-0.3920966	-0.373144	-0.394333	-0.4042579	-0.3700546	-0.4157847	-0.3888007	-0.4425128	-0.4370966	-0.3801603	-0.4330194	-0.404971	-0.3575708	-0.4030331	-0.4223047	-0.3995241	-0.3991846	-0.4225128	-0.4331559	-0.4366325	-0.4036319	-0.4456875	-0.385273	-0.3407574	-0.3546844	-0.3223047	-0.3120266	-0.3222091	-0.325667	-0.3437206	-0.3479853
L13Z	-0.2554742	-0.2688724	-0.2941027	-0.303579	-0.3526442	-0.3049488	-0.3397049	-0.3763818	-0.3380536	-0.3832924	-0.3599471	-0.3467827	-0.3800699	-0.3788639	-0.3969925	-0.3912845	-0.3771	-0.343161	-0.3618322	-0.3920385	-0.41797	-0.3724292	-0.3586148	-0.4205476	-0.3673115	-0.3973115	-0.4364534	-0.3764415	-0.3739543	-0.3864995	-0.4049795	-0.4035381	-0.3833623	-0.4147151	-0.39094	-0.4060218	-0.4080109	-0.3913187	-0.3629069	-0.406897	-0.3410884	-0.3148738	-0.3319157	-0.2771835	-0.2960628	-0.2777977	-0.2594456	-0.3185125	-0.3005698
L14Z	-0.2564824	-0.2840669	-0.3077994	-0.3024309	-0.3364449	-0.3145514	-0.3102269	-0.3636319	-0.3249727	-0.3485244	-0.3218065	-0.362448	-0.3594405	-0.3968765	-0.3888178	-0.3714756	-0.3591982	-0.3399079	-0.3738946	-0.3800614	-0.4097202	-0.4316752	-0.3802337	-0.3787837	-0.3720863	-0.3457233	-0.3836779	-0.355899	-0.4150034	-0.3772825	-0.3753651	-0.3899693	-0.3891999	-0.3649949	-0.3560099	-0.3750938	-0.4159928	-0.419867	-0.3849437	-0.4003599	-0.3641317	-0.3609263	-0.3339236	-0.2981849	-0.2528369	-0.2806994	-0.2593501	-0.2776493	-0.2987598
L15Z	-0.2593057	-0.2691129	-0.314159	-0.3002081	-0.3151621	-0.2970471	-0.320655	-0.4069004	-0.349826	-0.3612863	-0.3456653	-0.3507284	-0.3826783	-0.3706312	-0.409669	-0.3781354	-0.3344575	-0.3327789	-0.3599556	-0.3656397	-0.4049556	-0.3899215	-0.3905612	-0.3952542	-0.3555442	-0.3665933	-0.4263579	-0.3994575	-0.4116888	-0.3933521	-0.3773303	-0.3791504	-0.3852712	-0.3629359	-0.3540038	-0.3900477	-0.3841795	-0.3855544	-0.3710952	-0.4184732	-0.3617707	-0.3117775	-0.2937581	-0.3083146	-0.2963391	-0.333683	-0.2853838	-0.3115302	-0.3248754
L16Z	0.09563119	0.07415558	0.05978676	0.06341351	0.01970147	0.05008017	0.04897134	-0.02960935	0.003584104	-0.05625213	-0.05398158	-0.001209487	-0.001342546	0.06094677	0.03641761	0.06880416	0.08571477	0.09890481	0.02894746	0.02850222	0.03068578	0.01919822	0.03908222	0.08110543	0.1546332	0.1498942	0.1221119	0.132274	0.1025606	0.1015302	0.1072296	0.1073047	0.1063238	0.13413	0.1128233	0.0674582	0.02485841	0.007043667	0.07393381	0.1368202	0.1273934	0.1303309	0.1677431	0.177958	0.1770539	0.1619806	0.1899881	0.1933879	0.1648635
L17Z	0.1056636	0.06678267	0.02041112	0.09081883	0.06169908	0.04363527	0.02323098	-0.01538212	0.01973729	-0.06429376	-0.06877346	-0.004031049	0.003891164	0.03873593	0.03483112	0.06094507	0.08677073	0.06772432	-0.002123851	0.01515524	0.02181166	-0.02685431	0.03626748	0.0974275	0.1783726	0.1563647	0.1258717	0.1458103	0.1104708	0.1064483	0.1350068	0.1307932	0.1299608	0.1249915	0.1115626	0.04952917	0.04531389	0.03324804	0.09650461	0.1065404	0.1394388	0.1464381	0.1280604	0.1439747	0.1632668	0.1692921	0.2104009	0.2030314	0.1431883
L18Z	0.05773797	0.0662726	0.08523541	0.08125043	0.05032753	0.06760833	0.06724838	-0.02477141	-0.01154214	-0.0558393	-0.003614808	-0.01009895	-0.01784545	0.0005783037	0.03867963	0.06880757	0.09935005	0.06391505	0.03262539	0.01464005	-0.003613102	0.003776865	0.04281133	0.08835551	0.143782	0.1387445	0.1346435	0.1225827	0.09075401	0.1138059	0.1337155	0.1575367	0.2013187	0.1571682	0.07375469	0.05038212	0.07022177	0.03888775	0.0929768	0.1312282	0.1367383	0.1449386	0.109246	0.1374224	0.1578983	0.1228216	0.1435142	0.1590686	0.1778608
L19Z	0.09720402	0.06641248	0.06340156	0.07385022	0.08445581	0.09402422	0.02949334	-0.0271102	0.01187649	-0.0594217	-0.08247185	-0.01946094	0.002726031	0.06097235	0.1103241	0.08414875	0.0654606	0.06730127	-0.01010747	0.02213067	0.01466052	0.0004469478	0.01157455	0.03999829	0.1361771	0.1665097	0.1379921	0.1178983	0.07758273	0.1299147	0.1431713	0.1029051	0.1282242	0.1383129	0.1253258	0.06410441	0.01166325	0.008398158	0.03310986	0.07515182	0.1240703	0.1457386	0.118376	0.1228437	0.1559178	0.142419	0.1860252	0.1867707	0.2000597
L20Z	0.06860628	0.03594506	0.006806547	0.03493177	0.03639883	0.05355339	0.07510577	0.01779938	0.04055954	-0.02555101	-0.101056	-0.1358512	-0.1037922	-0.08182361	-0.09616001	-0.04522519	-0.06791539	-0.1015063	-0.1507591	-0.1859365	-0.1552167	-0.1065302	-0.04952064	-0.03555783	0.03660014	0.0130331	0.01725179	0.05312521	-0.04142442	-0.05451894	-0.1146588	-0.1205152	-0.0512129	-0.03127089	-0.05217844	-0.144321	-0.09956671	-0.1103463	-0.09428693	-0.119391	-0.09001365	-0.07580177	-0.09484305	-0.09969975	-0.04596042	-0.0578625	0.002855683	0.01740361	-0.07261514
L1L	0.5994592	0.5871136	0.5414739	0.475174	0.5243484	0.5517042	0.6071614	0.5204589	0.5667179	0.5508581	0.5259519	0.5332566	0.4966871	0.4979222	0.4711242	0.4298959	0.4572313	0.4395224	0.4224002	0.4033419	0.3555032	0.3969805	0.388886	0.3307437	0.3353975	0.3516104	0.3299352	0.4069669	0.3804589	0.3379666	0.344652	0.3718526	0.3938553	0.4015745	0.3824957	0.4142921	0.4373064	0.4296674	0.3665182	0.3138741	0.2813613	0.3000904	0.3214022	0.3264295	0.2668867	0.2040259	0.2090754	0.1181184	0.06176219
L2L	0.6981183	0.607622	0.5648089	0.5169567	0.5334545	0.6196042	0.5926236	0.553753	0.5935909	0.6202252	0.6092136	0.560319	0.547465	0.5041931	0.5037002	0.5176356	0.5082549	0.5089236	0.4582037	0.422274	0.3458461	0.3635039	0.3783248	0.3383043	0.3693245	0.3646196	0.3132719	0.378463	0.3853924	0.3597561	0.3628011	0.3208768	0.3587701	0.3811259	0.3677499	0.4069771	0.4266957	0.3588144	0.3220744	0.2185056	0.2275793	0.2433231	0.1585551	0.2156551	0.2434681	0.1931951	0.1620966	0.1008819	0.01767826
L3L	0.576421	0.5646725	0.4964108	0.4944746	0.4788297	0.5248516	0.5477858	0.4882514	0.5233896	0.5134493	0.5551569	0.550911	0.5364005	0.5477875	0.4736233	0.4447339	0.4521324	0.5071852	0.5043876	0.439884	0.3939713	0.3918919	0.3582992	0.370899	0.4142204	0.390203	0.4211157	0.4809229	0.4385994	0.4037018	0.3446656	0.3342426	0.3529375	0.3469976	0.3714483	0.3830399	0.4106158	0.3781337	0.3504196	0.2382276	0.1779324	0.1636916	0.21355	0.1683913	0.1895821	0.1784596	0.1752269	0.1594865	0.08575401
L4L	0.4659007	0.4293466	0.4126817	0.4346827	0.4202405	0.4426032	0.416189	0.3660901	0.4070607	0.3846963	0.4296469	0.3813562	0.3746793	0.369739	0.3408137	0.3050648	0.3060986	0.3209058	0.2982276	0.2506175	0.2740686	0.2708376	0.2484664	0.2257659	0.2548652	0.2810901	0.2826151	0.2973507	0.2409451	0.2105476	0.1783367	0.1555391	0.1894115	0.2318066	0.2164705	0.1984562	0.2082054	0.1802951	0.1706858	0.1078454	0.1065183	0.101537	0.08661037	0.04662231	0.06824121	0.03865234	0.03710338	-0.01923234	-0.02747526
L5L	0.4232651	0.4190106	0.3898977	0.3810304	0.3591726	0.3687598	0.4012641	0.368956	0.3973882	0.3508171	0.3454367	0.3419533	0.3484255	0.3471835	0.3080348	0.2720846	0.2928779	0.2886711	0.285725	0.2831116	0.2336984	0.2243995	0.2320931	0.2024684	0.2501552	0.2560287	0.2550648	0.29239	0.2515131	0.2004299	0.1746929	0.1271256	0.1304299	0.1695445	0.2007148	0.2033009	0.1993483	0.1710116	0.1593449	0.102883	0.1090805	0.1233436	0.0742528	0.02375469	0.05646367	0.04563118	0.01388604	-0.009123164	-0.05446093
L6L	0.3781337	0.3708069	0.3525247	0.3417213	0.3310901	0.3628966	0.3699249	0.3162999	0.3320181	0.2806175	0.3024667	0.3158802	0.2937189	0.3036046	0.2462948	0.2796008	0.263509	0.2948328	0.275377	0.2288042	0.197419	0.1795155	0.1692528	0.1586506	0.2370351	0.2206141	0.2294985	0.2596298	0.211375	0.1803651	0.1729444	0.1190123	0.1339833	0.1556431	0.1410696	0.1645411	0.1164568	0.1082156	0.1073268	0.04969464	0.03850392	0.05475606	0.02941828	-0.0156056	0.0255783	0.03882464	-0.007069262	-0.07229274	-0.09373593
L7L	-0.0132958	-0.03639884	-0.05522518	-0.03429546	-0.08071478	-0.05789492	-0.04784374	-0.1116786	-0.1074156	-0.1323098	-0.1224736	-0.1243108	-0.1311259	-0.1317946	-0.1761549	-0.1778164	-0.1506602	-0.1513152	-0.2053992	-0.2246383	-0.3003889	-0.2792238	-0.2932634	-0.3145275	-0.2823541	-0.3230689	-0.3032258	-0.2249181	-0.2670812	-0.3145036	-0.3261481	-0.3813033	-0.3397577	-0.3252218	-0.3250051	-0.3116905	-0.302262	-0.3549812	-0.3614824	-0.4165251	-0.4067844	-0.3794405	-0.4294183	-0.4274889	-0.408869	-0.4277892	-0.4901126	-0.5263391	-0.5228454
L8L	-0.001796317	-0.04136984	-0.06667519	-0.07524906	-0.08816104	-0.06090242	-0.07831798	-0.1337291	-0.1013664	-0.1297595	-0.113086	-0.1457011	-0.1482361	-0.1533965	-0.1960713	-0.1879632	-0.2283879	-0.230696	-0.2461191	-0.2791044	-0.2928813	-0.2948192	-0.2903497	-0.3440464	-0.2909621	-0.2683146	-0.2759724	-0.2580672	-0.3225657	-0.3230894	-0.3518509	-0.3616854	-0.3370812	-0.3367502	-0.3330348	-0.3176237	-0.3310798	-0.325261	-0.3116633	-0.3814057	-0.4174582	-0.4012897	-0.4141948	-0.4447475	-0.4475571	-0.4771324	-0.4646963	-0.532854	-0.5416667
L9L	-0.5114927	-0.5493569	-0.5246144	-0.5510662	-0.5586813	-0.5542528	-0.5938314	-0.6551177	-0.6256533	-0.6473029	-0.6366769	-0.6641914	-0.6885824	-0.6640498	-0.6696332	-0.6874702	-0.7058171	-0.673103	-0.6954947	-0.6992101	-0.7488655	-0.7180365	-0.7548772	-0.7749454	-0.7106635	-0.7022978	-0.7244814	-0.7229717	-0.7595411	-0.7694558	-0.8075708	-0.7814057	-0.7398704	-0.7600273	-0.7414005	-0.7732276	-0.7541283	-0.777262	-0.7380843	-0.7518253	-0.7585124	-0.7178454	-0.7370454	-0.7112316	-0.6692733	-0.7196367	-0.7567707	-0.7737922	-0.7755971
L10L	-0.286218	-0.3239935	-0.3210662	-0.3299659	-0.369594	-0.3642955	-0.3799881	-0.4007216	-0.3975009	-0.4092136	-0.4013579	-0.3789202	-0.4330297	-0.4016172	-0.4250682	-0.4038332	-0.4116155	-0.3896844	-0.420493	-0.4306943	-0.466056	-0.4664909	-0.4469993	-0.4846452	-0.4007199	-0.4377738	-0.459379	-0.4008905	-0.4684254	-0.4563801	-0.4683419	-0.4654299	-0.4610832	-0.4469208	-0.4559263	-0.4549249	-0.4568901	-0.4963903	-0.471102	-0.4488042	-0.4356278	-0.4203924	-0.421259	-0.3657096	-0.3388383	-0.342494	-0.3660423	-0.3950853	-0.4026322
L11L	-0.2589133	-0.2985483	-0.2855135	-0.3097612	-0.337697	-0.3384835	-0.3348158	-0.3638314	-0.3517042	-0.3683572	-0.3430672	-0.3481423	-0.3776527	-0.3771767	-0.4173217	-0.3827618	-0.3516274	-0.326276	-0.3611054	-0.3728949	-0.3844251	-0.3659468	-0.3741505	-0.4255766	-0.3588741	-0.4238758	-0.4565234	-0.4247288	-0.4120931	-0.3886813	-0.3961037	-0.4156141	-0.3822126	-0.3895172	-0.3820164	-0.3917042	-0.3795087	-0.423393	-0.3926561	-0.4034408	-0.3411498	-0.3293347	-0.332158	-0.3400819	-0.3259434	-0.3259741	-0.2992409	-0.2895326	-0.3066769
L12L	-0.2832975	-0.3142067	-0.2975179	-0.306769	-0.321566	-0.3054606	-0.3115148	-0.3453412	-0.3341573	-0.3328318	-0.3131184	-0.3075486	-0.3569789	-0.3498089	-0.3797714	-0.3762948	-0.3239747	-0.3395548	-0.3421034	-0.3619737	-0.3659416	-0.3716394	-0.3514637	-0.3797663	-0.3700017	-0.3305067	-0.3557881	-0.3323081	-0.3932617	-0.4037172	-0.3863186	-0.3797066	-0.3667707	-0.3740925	-0.3514261	-0.3594098	-0.3360713	-0.3707642	-0.4029529	-0.3584459	-0.334669	-0.2903702	-0.3095803	-0.312465	-0.2687342	-0.2640822	-0.2897646	-0.3032207	-0.3134834
L13L	-0.245232	-0.2762248	-0.3182122	-0.3003224	-0.3268833	-0.330087	-0.3182071	-0.3530058	-0.3355647	-0.3632207	-0.3801262	-0.3524991	-0.3715984	-0.3384067	-0.3778557	-0.3778523	-0.3358257	-0.3376441	-0.3555595	-0.3655971	-0.3877294	-0.3482327	-0.3830791	-0.4159076	-0.3932839	-0.3922125	-0.3940413	-0.3793142	-0.3846878	-0.3956687	-0.392071	-0.3654845	-0.3868407	-0.3977687	-0.3868321	-0.3943995	-0.4167997	-0.393376	-0.363289	-0.3761122	-0.3312658	-0.3189304	-0.3141607	-0.3075895	-0.2745855	-0.3411037	-0.3237086	-0.3178659	-0.3297253
L14L	-0.2544405	-0.3002474	-0.2783896	-0.2849983	-0.2881917	-0.2765097	-0.3314739	-0.3529529	-0.3526152	-0.3885193	-0.3291283	-0.3521648	-0.3622518	-0.3604708	-0.4013767	-0.3986557	-0.3232566	-0.3213238	-0.3368884	-0.3306721	-0.3535176	-0.3809536	-0.3776049	-0.3898431	-0.3370403	-0.349478	-0.3818014	-0.3786199	-0.4071153	-0.3840055	-0.365824	-0.397697	-0.3746537	-0.3656192	-0.3621085	-0.4050887	-0.3802371	-0.4209075	-0.3885892	-0.3794575	-0.3731457	-0.3267366	-0.3157369	-0.3062112	-0.3014739	-0.2990942	-0.2875674	-0.2999352	-0.3147902
L16L	0.102274	0.0828335	0.0564159	0.03032412	0.04152678	0.04250426	0.05120095	0.01207267	0.0454333	-0.00609007	0.03605425	-0.01425111	0.01414023	0.055377	0.0176578	0.04909758	0.07886386	0.06501535	0.03086489	-0.008766632	-0.007470149	0.02738315	0.08120607	0.06969976	0.1276186	0.1017758	0.08997441	0.1239799	0.06631866	0.09508869	0.09460764	0.05393552	0.0812726	0.1119635	0.08479529	0.05091266	0.02822416	0.02041624	0.04384169	0.06754521	0.1185909	0.1503054	0.1618117	0.1557097	0.2103019	0.1851245	0.2237888	0.218277	0.1910116
L17L	0.1079393	0.0727192	0.04686114	0.04834186	0.0636131	0.0737888	0.06423405	0.009141929	0.06382122	0.03687308	-0.02816445	-0.02036677	-0.005308769	0.04098942	0.05892699	0.06085807	0.06305868	0.1051962	0.03571818	0.01838792	0.02246673	0.03668884	0.0674275	0.08329069	0.1500034	0.09330603	0.07799557	0.1000887	0.04906175	0.05230638	0.06720403	0.09275844	0.09868646	0.1019635	0.07721085	0.04711873	0.01152167	-0.003983283	0.0381815	0.04819516	0.1068714	0.163915	0.1321563	0.1752576	0.177987	0.1571017	0.2027158	0.2168577	0.2009741
L18L	0.1914534	0.1590174	0.1021767	0.1246691	0.1251808	0.111404	0.1283538	0.07064824	0.1096588	0.1038161	0.04966223	0.05559365	0.04037529	0.08360458	0.1336609	0.1432071	0.1721119	0.1580314	0.1040515	0.09737632	0.09159672	0.07366939	0.09376663	0.1255595	0.1870403	0.1652678	0.1157455	0.1478335	0.14319	0.1102456	0.1380604	0.1418475	0.1445565	0.1596929	0.1365251	0.1138434	0.1079137	0.1007182	0.1084084	0.1207045	0.1690123	0.2141914	0.2091675	0.2417895	0.2773098	0.2826237	0.2860628	0.322088	0.2619771
L19L	0.1861191	0.1645053	0.1142818	0.1492562	0.1313937	0.132013	0.1345889	0.06663084	0.09764926	0.09610372	0.06074889	0.09366087	0.0659536	0.1102081	0.121653	0.1311191	0.1563903	0.147436	0.1031969	0.07732344	0.07444729	0.08966906	0.1364466	0.1095036	0.178347	0.2133709	0.1664654	0.1930962	0.1380467	0.1233982	0.1330672	0.1205544	0.1505937	0.1568441	0.1270983	0.1120061	0.090058	0.08020982	0.0787291	0.1075128	0.1392665	0.1771358	0.2018185	0.2349301	0.2492665	0.2262794	0.2586233	0.2813425	0.269536
L1A	0.4238212	0.4153838	0.4204913	0.4297117	0.4341641	0.4375213	0.464698	0.3739986	0.4107728	0.3796997	0.4002763	0.3791317	0.3768031	0.3772723	0.36739	0.3249522	0.3203309	0.3442409	0.3009519	0.3054896	0.2458922	0.2497612	0.2811259	0.2449181	0.2846025	0.2853702	0.2548584	0.3132515	0.2402985	0.2179717	0.2343415	0.1767741	0.1857318	0.2237615	0.1992033	0.2448243	0.2359536	0.19261	0.1912726	0.1252576	0.09775673	0.1016394	0.09387752	0.06069942	0.07990447	0.05003412	0.02357728	0.03011429	-0.01032241
L2A	0.04221597	0.01691402	0.001852612	0.01214261	-0.0350597	-0.01818492	-0.05421017	-0.06602866	-0.04614466	-0.08502388	-0.09376834	-0.1183333	-0.1281013	-0.1161498	-0.1425674	-0.1463511	-0.167477	-0.1548465	-0.1474292	-0.1790208	-0.2111259	-0.2580843	-0.2364295	-0.2594166	-0.2327994	-0.2259075	-0.2197561	-0.220116	-0.2570266	-0.243886	-0.3040344	-0.3318901	-0.2990003	-0.3062419	-0.2945292	-0.2828028	-0.2782668	-0.3107608	-0.3066428	-0.3454878	-0.3770232	-0.3791436	-0.4125452	-0.3716274	-0.3656926	-0.4044354	-0.4407455	-0.4823729	-0.5045565
L3A	-0.3457165	-0.3658052	-0.3566206	-0.3640515	-0.3769089	-0.3944336	-0.434379	-0.4801791	-0.4501007	-0.5108512	-0.5225418	-0.5247049	-0.5664381	-0.5763033	-0.5954743	-0.6005834	-0.6144967	-0.5668748	-0.6028403	-0.6200427	-0.6535278	-0.6927909	-0.696752	-0.7326373	-0.6882327	-0.7143756	-0.7436165	-0.7234016	-0.746508	-0.7459758	-0.7761054	-0.7942511	-0.7660781	-0.7820163	-0.7472603	-0.7734237	-0.7815916	-0.7997833	-0.7730519	-0.8148379	-0.815476	-0.7691743	-0.7707216	-0.7737632	-0.8061941	-0.8810781	-0.8756261	-0.8942631	-0.9076732
L4A	-0.3488673	-0.3830177	-0.3741232	-0.3804913	-0.4145889	-0.4306602	-0.4540908	-0.5185398	-0.4852201	-0.5304128	-0.5219908	-0.5411191	-0.5883709	-0.5741812	-0.581114	-0.6240685	-0.6233402	-0.5612794	-0.6080484	-0.637332	-0.6671955	-0.6790123	-0.6896844	-0.756508	-0.7377141	-0.7354828	-0.7511088	-0.7124889	-0.7371	-0.7611924	-0.8030092	-0.8052644	-0.7851416	-0.7895684	-0.7795974	-0.7685363	-0.7871562	-0.8023644	-0.7940106	-0.8240908	-0.7821511	-0.7470914	-0.7719174	-0.7783947	-0.7747663	-0.8373524	-0.846351	-0.86413	-0.9006602
L5A	-0.2682139	-0.3032412	-0.3129734	-0.2717281	-0.3176203	-0.3336626	-0.3476032	-0.3951348	-0.3609434	-0.3696571	-0.361027	-0.3850597	-0.3889151	-0.3827277	-0.383521	-0.4141692	-0.3781628	-0.3896162	-0.4133982	-0.4097185	-0.4222723	-0.3995343	-0.4067093	-0.4360082	-0.3561771	-0.3938059	-0.4239406	-0.3706363	-0.4126271	-0.4212385	-0.4115728	-0.3986199	-0.3747885	-0.3720164	-0.3789202	-0.3886796	-0.3890549	-0.4179887	-0.3841692	-0.4017127	-0.3870061	-0.3513835	-0.3207591	-0.3099693	-0.31087	-0.3601621	-0.3605425	-0.3652542	-0.3673695
L6A	-0.2050273	-0.2401314	-0.2501433	-0.2600341	-0.3004043	-0.2895309	-0.2932122	-0.3150938	-0.2830945	-0.3379034	-0.3463903	-0.3233214	-0.3448687	-0.341537	-0.3720078	-0.352697	-0.3073251	-0.273521	-0.3382532	-0.3407387	-0.3674582	-0.3493262	-0.3130621	-0.3595821	-0.3605271	-0.3560952	-0.3702934	-0.3587155	-0.3846878	-0.3738963	-0.3722791	-0.3627738	-0.3536762	-0.3353241	-0.3422791	-0.368393	-0.3381082	-0.3706772	-0.3400853	-0.3331013	-0.3364364	-0.2872364	-0.2804793	-0.2752542	-0.2501842	-0.2828335	-0.2828676	-0.3062845	-0.3126254
L1B	0.4331662	0.3934493	0.4162862	0.4065046	0.3693552	0.4341607	0.3780348	0.3443876	0.4038912	0.3268117	0.3036029	0.3302559	0.3036711	0.3299642	0.2798601	0.2731593	0.3116991	0.2686506	0.2833982	0.2937155	0.2163204	0.2332651	0.2123883	0.16268	0.2278437	0.1966786	0.2067247	0.3139031	0.2021563	0.1937564	0.1714705	0.1376697	0.1582634	0.191549	0.1756704	0.2095548	0.1752627	0.1734698	0.1949847	0.05071989	0.04929035	0.04461958	0.01160355	0.01530024	0.02145343	-0.004460939	0.01637666	-0.05375128	-0.04682531
L2B	0.3068799	0.280145	0.2395872	0.2199301	0.1948908	0.2592494	0.2160986	0.1732378	0.1873456	0.1065848	0.1288519	0.1100017	0.0625708	0.1130177	0.04816274	0.02427499	0.1202593	0.09161379	0.07155578	0.06745991	-0.03951723	-0.04313886	-0.04483282	-0.0965319	-0.09839986	-0.1181986	-0.1254691	-0.06732002	-0.1215711	-0.1237632	-0.1800682	-0.2201876	-0.1843739	-0.1814227	-0.1575111	-0.13442	-0.1293671	-0.1523166	-0.1969737	-0.2412726	-0.2269925	-0.2830485	-0.3206687	-0.3254879	-0.365319	-0.3966854	-0.3785909	-0.4383657	-0.4089065
L3B	-0.006641079	-0.05564654	-0.04265609	-0.06246332	-0.06862163	-0.05730638	-0.1444149	-0.1938434	-0.1649318	-0.2295394	-0.2019993	-0.2224173	-0.2438605	-0.2272774	-0.2568475	-0.2877721	-0.2349505	-0.2431969	-0.334582	-0.3440276	-0.3964176	-0.374147	-0.3782395	-0.4466069	-0.4259758	-0.510841	-0.526305	-0.4456841	-0.4915046	-0.4586677	-0.4716377	-0.5221784	-0.503277	-0.5089457	-0.5437342	-0.5054964	-0.5367553	-0.5408666	-0.5290788	-0.5644422	-0.5374923	-0.5205237	-0.5951296	-0.5983282	-0.6043774	-0.6848789	-0.6820471	-0.7028642	-0.6510184
L4B	-0.3556141	-0.3997202	-0.3999301	-0.3762061	-0.4312948	-0.4206892	-0.4550478	-0.51348	-0.495406	-0.5463784	-0.5253975	-0.5185858	-0.5696605	-0.5627959	-0.5841487	-0.6516803	-0.5862129	-0.583289	-0.6265524	-0.6387871	-0.6889918	-0.6367861	-0.6549659	-0.7165268	-0.7292664	-0.7661088	-0.7881866	-0.7372996	-0.803103	-0.791856	-0.8019669	-0.8009604	-0.7668782	-0.768724	-0.7968338	-0.7676697	-0.780203	-0.8265063	-0.8151126	-0.8465916	-0.818115	-0.7689458	-0.7931167	-0.775882	-0.854333	-0.8915882	-0.8669891	-0.905783	-0.8847714
L5B	-0.2391471	-0.2870249	-0.3210133	-0.3291419	-0.3831798	-0.3521733	-0.3812027	-0.3710798	-0.3761122	-0.430493	-0.409594	-0.4644456	-0.4821887	-0.5026083	-0.5473865	-0.5238844	-0.4533436	-0.4570539	-0.4893381	-0.524664	-0.5624548	-0.5667042	-0.5743722	-0.5975025	-0.5921324	-0.6215608	-0.6135568	-0.6184476	-0.6415268	-0.6439628	-0.6251791	-0.6261105	-0.6056892	-0.595824	-0.6207472	-0.6329905	-0.6322961	-0.6796639	-0.6622484	-0.708811	-0.6461378	-0.6251689	-0.6527584	-0.6081201	-0.6297151	-0.6638093	-0.6925998	-0.7297663	-0.6987718
L6B	-0.2115524	-0.2813408	-0.2777516	-0.2604486	-0.2963033	-0.2812044	-0.3236592	-0.3459434	-0.3418338	-0.3803207	-0.3284545	-0.3253702	-0.3699403	-0.352465	-0.3852235	-0.3714893	-0.3272194	-0.3440362	-0.3725657	-0.3379205	-0.3695309	-0.3699301	-0.3668509	-0.4097629	-0.3197867	-0.391549	-0.3964585	-0.3508393	-0.4179342	-0.3744353	-0.3445991	-0.3922023	-0.3666615	-0.3997356	-0.3869584	-0.3689116	-0.3803275	-0.4221392	-0.362071	-0.3634988	-0.3645513	-0.3177226	-0.3316121	-0.3002457	-0.2636302	-0.2902883	-0.2537172	-0.3180672	-0.3362009
L7B	-0.2370368	-0.272407	-0.2552661	-0.3031696	-0.3200375	-0.2832719	-0.3352644	-0.3583316	-0.3223439	-0.3562948	-0.372204	-0.3403224	-0.3938929	-0.3564381	-0.410737	-0.4230195	-0.3483794	-0.3382446	-0.3647782	-0.3540089	-0.3969089	-0.3839543	-0.3673149	-0.4293859	-0.3737291	-0.4045445	-0.3959962	-0.3544132	-0.4306056	-0.3945428	-0.3995496	-0.3862811	-0.3697066	-0.3490345	-0.3752081	-0.3942016	-0.4186558	-0.4057847	-0.3865165	-0.3963562	-0.3779853	-0.3434476	-0.3609621	-0.3272842	-0.3043637	-0.3180331	-0.2804623	-0.3109058	-0.3131491
L1C	0.4230604	0.411914	0.4449863	0.4164176	0.4040652	0.4138792	0.3555936	0.3230536	0.3619908	0.3201416	0.3505681	0.3842101	0.3229427	0.2959263	0.25884	0.2587274	0.3063852	0.3167963	0.2927567	0.2489509	0.2263374	0.2337888	0.1615114	0.1566189	0.2497288	0.2007403	0.2258802	0.2684749	0.1510832	0.1693978	0.1834255	0.04638861	0.08960423	0.1730672	0.1611856	0.1582566	0.2009877	0.1398243	0.09399523	0.06480382	0.01280962	-0.004353465	-0.02357728	0.01393551	-0.008299216	0.0342494	0.08370522	-0.04687649	-0.07343227
L2C	0.2971494	0.241334	0.2490942	0.2240566	0.1812845	0.2651177	0.2123337	0.1034715	0.1634493	0.1257114	0.1128181	0.1109689	0.0766769	0.1034033	0.05330604	0.05862334	0.07412828	0.09917775	0.049884	0.04512112	-0.03986182	-0.01927158	-0.06315251	-0.1287837	-0.1267161	-0.1433555	-0.1380518	-0.08203344	-0.1725213	-0.1296588	-0.1386319	-0.1782071	-0.1232054	-0.1462726	-0.1345684	-0.124739	-0.1335807	-0.1738383	-0.1941249	-0.2486865	-0.2460491	-0.2227738	-0.3037854	-0.3203924	-0.3694217	-0.3842903	-0.3710269	-0.4116001	-0.4249147
L3C	0.04825998	-0.003075745	0.009322757	-0.01248379	-0.05634084	-0.02759468	-0.05713067	-0.1248857	-0.07113614	-0.1699266	-0.1395206	-0.1415694	-0.1972603	-0.1728779	-0.2015848	-0.2234852	-0.1682992	-0.1601945	-0.206636	-0.2320863	-0.3002695	-0.2866547	-0.3514432	-0.4060901	-0.3566684	-0.3996025	-0.3967332	-0.3854248	-0.4422637	-0.3886336	-0.4048516	-0.4522347	-0.4403395	-0.4386694	-0.4596367	-0.4285312	-0.4745548	-0.4797902	-0.4259024	-0.452465	-0.4291914	-0.399507	-0.473799	-0.5229921	-0.5354145	-0.6042989	-0.5919345	-0.6322228	-0.6165472
L4C	-0.02946947	-0.07904128	-0.06772603	-0.0782088	-0.123016	-0.09488571	-0.1565643	-0.1723831	-0.1337479	-0.198103	-0.187709	-0.1739662	-0.2405322	-0.2094302	-0.2340737	-0.2827823	-0.2167724	-0.1788451	-0.248173	-0.2373866	-0.3183675	-0.3314671	-0.3324377	-0.3987103	-0.3554248	-0.4316752	-0.4477891	-0.4196332	-0.4506397	-0.3714483	-0.3913408	-0.4348243	-0.4339645	-0.4740003	-0.4588332	-0.424333	-0.4045343	-0.4583777	-0.4642767	-0.4294388	-0.4467093	-0.4271853	-0.4645599	-0.4865592	-0.4780894	-0.4778335	-0.4716684	-0.5191249	-0.5117212
L5C	-0.2730928	-0.2880007	-0.3417503	-0.3492648	-0.3965319	-0.3966121	-0.391392	-0.428654	-0.3822177	-0.4213749	-0.4263186	-0.4195257	-0.4774753	-0.4558683	-0.518289	-0.5288621	-0.502071	-0.4836302	-0.5057267	-0.498915	-0.5782327	-0.5653207	-0.5468322	-0.6364381	-0.609333	-0.6265592	-0.6443671	-0.643625	-0.6852422	-0.6439731	-0.6534698	-0.6768338	-0.6319771	-0.6757335	-0.6571204	-0.6342391	-0.632738	-0.6836319	-0.6798618	-0.6910815	-0.6740634	-0.6352798	-0.6621204	-0.6340242	-0.616073	-0.6603736	-0.6656772	-0.7463988	-0.7049574
L6C	-0.2544524	-0.2942852	-0.2802439	-0.2810406	-0.3110815	-0.3005698	-0.3353429	-0.3733163	-0.3397117	-0.3410184	-0.3337155	-0.3635039	-0.3837154	-0.3339355	-0.368347	-0.3983043	-0.3439731	-0.368016	-0.3710935	-0.3745394	-0.3838178	-0.3730331	-0.3693586	-0.413202	-0.3571631	-0.3881337	-0.3950836	-0.3873098	-0.4222483	-0.4043449	-0.3759348	-0.3725605	-0.3490157	-0.3980007	-0.3907148	-0.3842784	-0.382564	-0.422233	-0.3854776	-0.3994302	-0.3554623	-0.3253412	-0.325708	-0.2998414	-0.2799471	-0.3126254	-0.2925691	-0.3267485	-0.3228574
L7C	-0.2294097	-0.2841402	-0.3011941	-0.2960252	-0.3236796	-0.3128829	-0.332419	-0.3652678	-0.3319106	-0.3653327	-0.3574838	-0.3568714	-0.3977431	-0.3542272	-0.3775606	-0.3775162	-0.311073	-0.3398209	-0.3550273	-0.3280502	-0.3819515	-0.3499318	-0.3525981	-0.403219	-0.3472006	-0.3999812	-0.402784	-0.3755851	-0.4699778	-0.4244763	-0.3667759	-0.367651	-0.3629017	-0.3582122	-0.3422245	-0.3928079	-0.4064312	-0.4107028	-0.3900768	-0.3850512	-0.3613954	-0.2963767	-0.3140293	-0.2813988	-0.3050972	-0.3328693	-0.257262	-0.3008461	-0.3221375
L8C	-0.1279819	-0.141885	-0.1650921	-0.1775623	-0.2138707	-0.1504862	-0.197883	-0.2450153	-0.1779461	-0.2530331	-0.246885	-0.2384835	-0.2368287	-0.1873354	-0.2774991	-0.2758461	-0.2252149	-0.2139969	-0.2380996	-0.2204111	-0.2980331	-0.2361549	-0.2128932	-0.2256124	-0.1834289	-0.2320471	-0.2828335	-0.2170966	-0.248579	-0.1980416	-0.1949949	-0.2119993	-0.177987	-0.2006841	-0.244524	-0.2415916	-0.2453736	-0.2580945	-0.2021324	-0.2137837	-0.1898499	-0.1431457	-0.1550648	-0.1101979	-0.1294063	-0.1590873	-0.1183879	-0.1472706	-0.1532224
L1D	0.4528488	0.3982054	0.4282873	0.3673576	0.3066837	0.4068782	0.4181167	0.3599659	0.4392426	0.4088212	0.4295752	0.392349	0.3349301	0.3084152	0.2606278	0.2723866	0.3357591	0.327088	0.2754145	0.2448806	0.1772194	0.2062777	0.1286421	0.06468611	0.1816701	0.1906841	0.2259519	0.3000989	0.1708802	0.1549795	0.2011703	0.1651262	0.2204538	0.2493859	0.185986	0.2263204	0.2853156	0.2459655	0.2299591	0.1232446	0.08788638	0.06324122	-0.003394749	0.02487718	0.02358922	-0.01807745	0.02780109	-0.06129137	-0.08081543
L2D	0.3242306	0.2652644	0.218956	0.2117605	0.2192272	0.2914944	0.2113153	0.1709519	0.1719823	0.1235432	0.1449113	0.1044166	0.06208462	0.1061941	0.07412657	0.07814398	0.139768	0.1313664	0.1198994	0.04181338	-0.02285056	0.007640738	-0.03670931	-0.1047987	-0.09522859	-0.1022279	-0.07062436	-0.03714603	-0.08441487	-0.09696691	-0.1285432	-0.1629188	-0.1407967	-0.1772757	-0.1695445	-0.1223269	-0.1074036	-0.1594626	-0.1445394	-0.2002917	-0.2154555	-0.2053463	-0.2964261	-0.3138758	-0.3408223	-0.3820693	-0.3597612	-0.4373183	-0.3884766
L3D	0.2940396	0.2221392	0.1459604	0.118799	0.08420675	0.1147373	0.07878369	0.02089219	0.08143807	0.007956331	0.006330605	-0.01263732	-0.01711191	0.01938929	-0.0008188343	-0.01812351	0.05961958	0.09377175	0.07940975	0.03818321	-0.01993859	-0.003432275	-0.02500512	-0.07945582	-0.09953088	-0.1902149	-0.1752917	-0.1256977	-0.228103	-0.202448	-0.1567332	-0.1975725	-0.1952576	-0.2326783	-0.1875964	-0.1709314	-0.181781	-0.190261	-0.1497117	-0.1453344	-0.1173388	-0.1294712	-0.2336267	-0.2552917	-0.2646964	-0.2827226	-0.2864756	-0.3149812	-0.3169464
L4D	0.1120658	0.007918797	0.00169908	-0.01848516	-0.02641419	-0.01545889	-0.02883828	-0.04668885	-0.02909758	-0.111073	-0.1186438	-0.08110201	-0.1101126	-0.09871034	-0.104188	-0.1333709	-0.06940123	-0.049797	-0.09275162	-0.1282532	-0.194478	-0.1579307	-0.1773763	-0.1985773	-0.128405	-0.1773183	-0.2577925	-0.2401177	-0.3039253	-0.2608222	-0.2475315	-0.3016257	-0.3297219	-0.3093228	-0.2951535	-0.2596622	-0.294797	-0.3081866	-0.2733589	-0.27819	-0.2442852	-0.2845735	-0.3651603	-0.384756	-0.3349625	-0.3083077	-0.2633487	-0.3567076	-0.3418014
L5D	0.05525759	-0.03677414	-0.06325487	-0.04546742	-0.0629478	-0.03045718	-0.1149249	-0.1837735	-0.1208495	-0.1685397	-0.145783	-0.1510355	-0.201102	-0.1500836	-0.1755408	-0.1886114	-0.1396332	-0.1314807	-0.1447731	-0.1982736	-0.2493893	-0.2620266	-0.2976015	-0.3187547	-0.2230229	-0.2600068	-0.3095428	-0.2625827	-0.3381934	-0.2995394	-0.309118	-0.3706653	-0.3519857	-0.3549574	-0.3216564	-0.3416428	-0.3626407	-0.3927806	-0.3561549	-0.3410969	-0.2913664	-0.2697851	-0.3221955	-0.3440669	-0.3435312	-0.3614295	-0.3247441	-0.3673507	-0.3708666
L6D	-0.06384852	-0.08688161	-0.08503924	-0.0758956	-0.1103292	-0.103173	-0.1809058	-0.2420368	-0.1417417	-0.1655015	-0.1442443	-0.1990942	-0.2342545	-0.2234954	-0.2684237	-0.2552883	-0.1916035	-0.1599096	-0.1299863	-0.2075844	-0.2458308	-0.2848635	-0.2825298	-0.2747117	-0.2207352	-0.2061754	-0.2646673	-0.260725	-0.3283333	-0.3009843	-0.27739	-0.3333692	-0.3165404	-0.3595411	-0.3206806	-0.2975111	-0.328724	-0.349536	-0.3148413	-0.3125793	-0.2663971	-0.2044388	-0.2579273	-0.2729461	-0.2286813	-0.2142733	-0.1908376	-0.2635824	-0.2840191
L7D	-0.2495172	-0.2718253	-0.2742443	-0.3117332	-0.3655988	-0.3420403	-0.397146	-0.4082685	-0.3301996	-0.3907352	-0.3639372	-0.3555544	-0.3476987	-0.3345479	-0.3568065	-0.335928	-0.3182514	-0.3486199	-0.3483419	-0.3463153	-0.350534	-0.3270164	-0.3456039	-0.3779273	-0.3384374	-0.3838297	-0.4400921	-0.3856005	-0.4208256	-0.4017997	-0.39239	-0.4098089	-0.3892136	-0.3599062	-0.3811447	-0.3318031	-0.3462402	-0.4125759	-0.36913	-0.3746861	-0.3325247	-0.2941505	-0.3293159	-0.2831969	-0.2581303	-0.2906158	-0.2387547	-0.2956482	-0.3091385
L8D	-0.1154674	-0.1417758	-0.1640839	-0.1611395	-0.1959229	-0.156839	-0.2366906	-0.2732071	-0.2372108	-0.2708205	-0.2601979	-0.2545957	-0.2751859	-0.2177141	-0.2171256	-0.2744916	-0.2100477	-0.197494	-0.2146213	-0.2001825	-0.2304384	-0.2146162	-0.2088673	-0.2606807	-0.2323013	-0.2764381	-0.2740327	-0.1946981	-0.2625605	-0.226653	-0.2101467	-0.2399915	-0.1978796	-0.2002985	-0.2180774	-0.2288059	-0.2638161	-0.2887137	-0.234031	-0.2261157	-0.1857421	-0.1860713	-0.1898465	-0.1124838	-0.1281167	-0.1526663	-0.1040191	-0.1645599	-0.1623866
L9D	-0.07764244	-0.09859603	-0.09916581	-0.1120078	-0.156868	-0.1564364	-0.2063306	-0.2451314	-0.2022194	-0.2173678	-0.1856278	-0.2235346	-0.200841	-0.1968577	-0.2093654	-0.2413152	-0.1524548	-0.1888587	-0.1708819	-0.1986472	-0.2150751	-0.2014466	-0.1972859	-0.2397305	-0.177581	-0.2556414	-0.240638	-0.1858632	-0.2664398	-0.2282787	-0.1996179	-0.2159724	-0.2055766	-0.2077107	-0.2064295	-0.2012862	-0.23029	-0.2504367	-0.1876373	-0.1902388	-0.1716547	-0.1608871	-0.1728574	-0.09589731	-0.1204555	-0.1271682	-0.07031559	-0.1134596	-0.1421221
L2E	0.2956278	0.221421	0.2455476	0.2398721	0.2461737	0.3450665	0.2900751	0.2383504	0.2485978	0.2123814	0.201897	0.1852013	0.1505339	0.2269362	0.2220983	0.2496434	0.2949386	0.2415677	0.1819515	0.155522	0.1186131	0.1440498	0.1500717	0.1212862	0.1889236	0.1526339	0.09884511	0.1191914	0.06766974	0.03010577	0.08130501	0.04703685	0.1036131	0.1338758	0.1676117	0.1857165	0.1699983	0.1676424	0.2374394	0.1975009	0.2171375	0.2044115	0.1338792	0.114188	0.1225452	0.0771085	0.05491471	0.001023542	0.04128966
L3E	0.2342306	0.2327618	0.2280587	0.2384818	0.2058427	0.2304162	0.2066547	0.1656585	0.1794439	0.06298703	0.06134766	0.09093142	0.06389286	0.1020215	0.06309622	0.07996076	0.1452627	0.2247561	0.1801911	0.1148311	0.06851587	0.05546912	-0.0088451	-0.09276868	0.0008171213	-0.02789321	-0.06373763	-0.05732515	-0.1757659	-0.1606858	-0.1276203	-0.1313169	-0.02818321	0.02238144	0.01934153	0.08076083	0.04661208	0.08306721	0.1900222	0.1937837	0.1972109	0.1004418	-0.01936881	0.005692597	-0.01250597	-0.1007284	-0.1613971	-0.241044	-0.2023354
L4E	0.1615745	0.09330604	0.09173149	0.1279819	0.120348	0.1644575	0.09101501	0.04026953	0.1011378	0.0726868	0.07817297	0.03668884	-0.04221597	0.02463494	0.02595189	0.05879051	0.06890993	0.06124701	-0.001258957	-0.08640396	-0.185986	-0.1297458	-0.112448	-0.09444046	0.002891507	-0.06342204	-0.04784886	0.002570793	-0.1065472	-0.1040942	-0.07780962	-0.1159075	-0.1050358	-0.0790191	-0.1018867	-0.113103	-0.1629734	-0.09157284	-0.0002012982	-0.03790344	-0.0426305	-0.1173831	-0.2119055	-0.1666087	-0.09577789	-0.0704913	-0.01906517	-0.1541283	-0.1900205
L5E	0.07675879	0.00298533	0.02469294	0.008981575	0.03666667	0.07567895	0.05198908	-0.01136131	0.03799727	-0.03554931	-0.04527977	-0.05934834	-0.099942	-0.08054077	-0.09305527	-0.06987206	-0.01340498	-0.01129478	-0.07303309	-0.1351228	-0.2684016	-0.2385636	-0.197233	-0.1758069	-0.08868987	-0.1270249	-0.1477175	-0.1061157	-0.2007472	-0.1857847	-0.1727175	-0.2338093	-0.1961583	-0.2010696	-0.2052405	-0.1991453	-0.1883828	-0.1861327	-0.09451551	-0.1262675	-0.1403139	-0.1484596	-0.2222927	-0.2201314	-0.1578557	-0.1729444	-0.1268031	-0.20616	-0.178144
L6E	-0.02791197	-0.08675537	-0.07201296	-0.03465712	-0.0278028	-0.002690207	-0.09124189	-0.1330757	-0.1087683	-0.19116	-0.1294661	-0.1053292	-0.1221358	-0.05680143	-0.07253838	-0.1255629	-0.1081235	-0.1254401	-0.1442869	-0.1684425	-0.2027909	-0.1886438	-0.2042716	-0.2111566	-0.1366479	-0.219495	-0.2782958	-0.2593296	-0.2955919	-0.2733385	-0.2601842	-0.2870249	-0.2672347	-0.2874036	-0.2793296	-0.3202832	-0.3304418	-0.3334084	-0.2400409	-0.2061737	-0.1383146	-0.09769362	-0.1776254	-0.2008973	-0.2231935	-0.24681	-0.1867025	-0.1957114	-0.1765626
L7E	0.01963152	-0.05997271	-0.07240873	-0.03483112	-0.04780451	-0.04635278	-0.1679632	-0.2075247	-0.1675691	-0.1600392	-0.1449454	-0.1511293	-0.156723	-0.1709229	-0.1797987	-0.1701535	-0.1695684	-0.1672484	-0.1905715	-0.2327141	-0.2308564	-0.201172	-0.2158069	-0.2352627	-0.1745531	-0.2227584	-0.2470181	-0.2004282	-0.2368731	-0.1910594	-0.1461191	-0.2131133	-0.2084749	-0.2211702	-0.2316513	-0.2549693	-0.3001058	-0.3348328	-0.2590447	-0.2582208	-0.2521563	-0.2081303	-0.227755	-0.2100085	-0.1986847	-0.2307233	-0.1773234	-0.216781	-0.2276902
L8E	0.1378642	0.07610542	0.02321392	-0.006606962	-0.05739168	-0.02831968	-0.1001672	-0.1090293	-0.05661549	-0.1277277	-0.08527635	-0.04331628	-0.1003804	-0.08244456	-0.1148089	-0.1253037	-0.1196759	-0.09053053	-0.07380757	-0.08525247	-0.1385517	-0.08797338	-0.09241214	-0.1256346	-0.08825657	-0.1409655	-0.1516121	-0.1193245	-0.1837735	-0.1335534	-0.1018321	-0.1296435	-0.1407233	-0.1573405	-0.1576083	-0.1780041	-0.2250819	-0.232651	-0.1741897	-0.1508819	-0.1403668	-0.1317793	-0.1379427	-0.05946264	-0.05855851	-0.06205391	-0.02698055	-0.09068236	-0.0814756
L9E	-0.1024889	-0.1852098	-0.1252235	-0.1353599	-0.2240976	-0.1748618	-0.2384869	-0.2246059	-0.1932276	-0.22145	-0.2233811	-0.2227107	-0.2483026	-0.2047288	-0.2305647	-0.2318372	-0.1953275	-0.1989935	-0.2238622	-0.1992085	-0.2596895	-0.2305391	-0.2144473	-0.2312368	-0.1741641	-0.2423592	-0.239205	-0.1767332	-0.2447134	-0.2461174	-0.2105118	-0.204391	-0.1960423	-0.182929	-0.2007728	-0.2087615	-0.230812	-0.2136319	-0.1606363	-0.2045889	-0.1566326	-0.1232685	-0.1694848	-0.1062709	-0.07108495	-0.1332259	-0.1233402	-0.1445786	-0.1323422
L10E	-0.07093825	-0.1447185	-0.1563101	-0.1673081	-0.163712	-0.1686199	-0.2037956	-0.206914	-0.1818441	-0.2110218	-0.1993211	-0.1864671	-0.2054947	-0.1857062	-0.1944729	-0.1937052	-0.1658717	-0.1749522	-0.2126595	-0.2133129	-0.2715421	-0.2244319	-0.2246025	-0.2452678	-0.1964722	-0.2464091	-0.233492	-0.1924787	-0.2404913	-0.2139355	-0.1677397	-0.2023251	-0.2056892	-0.2184408	-0.1852763	-0.2169106	-0.2550307	-0.2450785	-0.2136319	-0.2132497	-0.1830246	-0.1220061	-0.1407011	-0.1152013	-0.1137052	-0.1385926	-0.07038895	-0.1150375	-0.1342699
L1F	0.3942665	0.3167571	0.2974684	0.2857489	0.3073627	0.3624667	0.3569703	0.2814483	0.3245889	0.2458325	0.2598925	0.2605356	0.2821324	0.3714927	0.3267724	0.3006329	0.344176	0.3074906	0.2146401	0.1850921	0.1227533	0.1624377	0.2057387	0.1906738	0.2722364	0.2779342	0.256856	0.2891283	0.1416155	0.1294149	0.08510064	0.09354145	0.1868509	0.1876953	0.1917963	0.2219225	0.2088826	0.2201006	0.2670334	0.2405118	0.2542511	0.1949045	0.138985	0.1087376	0.1485142	0.122697	0.1330911	0.07901228	0.07120948
L2F	0.3222416	0.2408956	0.2300751	0.2084101	0.2403719	0.3278199	0.3100904	0.255812	0.273608	0.2049403	0.2078369	0.2118373	0.2261651	0.2830211	0.2853139	0.223666	0.2338758	0.2297236	0.2133982	0.164884	0.08642272	0.1486506	0.159408	0.1405749	0.204971	0.197129	0.1876305	0.20732	0.07411292	0.06843909	0.09848175	0.08009042	0.1371716	0.1540566	0.2087564	0.2276083	0.2024701	0.2099198	0.2459195	0.2427601	0.2287376	0.1918611	0.151259	0.1615302	0.1648993	0.06225009	0.06454111	-0.01181338	0.03640567
L3F	0.2599454	0.1720113	0.1385807	0.2078727	0.1608018	0.2123166	0.2037018	0.1881201	0.1961805	0.1387376	0.1228659	0.09333504	0.08047253	0.1130536	0.1137956	0.1203429	0.1455817	0.1204265	0.03408734	0.00526953	-0.03543842	-0.02853122	0.009010577	0.02724838	0.1049318	0.07941999	0.05191061	0.0965029	0.007047081	-0.02002559	-0.01926646	-0.08408563	-0.01655919	0.01903446	0.01598601	-0.01646025	-0.06929375	-0.03723303	0.0491931	0.01762879	0.03502218	-0.02856533	-0.09543842	-0.0718202	-0.02503583	-0.03697032	0.02584613	-0.003688161	-0.02434152
L4F	0.0558393	0.02321904	0.00006653023	0.06253668	0.06502388	0.101566	0.05242579	0.01023542	0.004213581	-0.03063118	-0.01013136	-0.05631184	-0.09612248	-0.08993005	-0.1258018	-0.04831798	0.01275674	0.006439782	-0.09646708	-0.164118	-0.2479615	-0.1997475	-0.1881457	-0.1844336	-0.05026783	-0.1271631	-0.1475981	-0.09263562	-0.191926	-0.1866974	-0.1484391	-0.224797	-0.1635346	-0.1814568	-0.1851655	-0.1924787	-0.2250887	-0.189507	-0.1236182	-0.1357881	-0.1193381	-0.1449676	-0.2259229	-0.2137257	-0.156868	-0.1542733	-0.08952746	-0.1991249	-0.1998703
L5F	-0.008258277	-0.08333504	-0.04458717	-0.004150459	-0.03531048	-0.02813886	-0.1296537	-0.1744985	-0.1490771	-0.2019072	-0.1494183	-0.1358376	-0.2377533	-0.2115575	-0.2211276	-0.1849915	-0.1410457	-0.1104589	-0.08938928	-0.07799215	-0.1581372	-0.1227943	-0.1671392	-0.2299778	-0.2202115	-0.2841709	-0.290302	-0.1687172	-0.1056431	0.001095187	0.01565848	-0.006460248	0.01849369	0.008403277	-0.05605424	-0.1101024	-0.1219021	-0.1621034	-0.09750085	-0.09561413	-0.02041283	-0.06546571	-0.1364159	-0.1113255	-0.09371033	-0.1233265	-0.07649437	-0.11848	-0.1136899
L6F	0.1360133	0.08321734	0.08917093	0.07336233	0.04411634	0.06331798	-0.014478	-0.1212828	-0.0861856	-0.1076322	-0.09417604	-0.06652679	-0.1049386	-0.09340157	-0.1184766	-0.1540669	-0.1012965	-0.1051297	-0.04819515	-0.02823098	-0.09202491	-0.06234902	-0.04219379	-0.1190583	-0.1505817	-0.2507557	-0.227245	-0.1208393	-0.07253668	0.003413509	0.03676561	0.04070453	0.04281474	0.005837601	-0.04025247	-0.100638	-0.1643586	-0.1958086	-0.1138212	-0.120493	-0.09434323	-0.1000614	-0.1573627	-0.1385346	-0.107378	-0.1060201	-0.09576595	-0.1573507	-0.1304964
L7F	-0.07514159	-0.1430024	-0.1903019	-0.1630382	-0.1725606	-0.1715336	-0.1957386	-0.2527789	-0.168799	-0.253028	-0.212709	-0.1887854	-0.2365814	-0.2347799	-0.2613971	-0.2490004	-0.1897936	-0.1865677	-0.2293756	-0.2171324	-0.2365114	-0.2081645	-0.2100188	-0.2292306	-0.1965472	-0.2195718	-0.2427311	-0.2363767	-0.2964381	-0.226665	-0.2357352	-0.2081542	-0.1513408	-0.1630126	-0.1902047	-0.2079069	-0.2564756	-0.2589594	-0.1895786	-0.1943296	-0.174234	-0.1405783	-0.1440515	-0.1208171	-0.09618901	-0.1129802	-0.06830604	-0.1216172	-0.1265899
L8F	-0.07993518	-0.138347	-0.1311822	-0.1350034	-0.1557881	-0.133161	-0.1692835	-0.2523814	-0.1734835	-0.2248994	-0.212755	-0.213144	-0.2613749	-0.2390532	-0.2378028	-0.2274616	-0.1985261	-0.1749079	-0.2060645	-0.1904248	-0.2559621	-0.2004998	-0.1751723	-0.2230843	-0.174246	-0.2235483	-0.2463443	-0.2000716	-0.2526885	-0.2196435	-0.2098311	-0.2311941	-0.2017895	-0.1861122	-0.224159	-0.2281406	-0.2707898	-0.2395326	-0.1740805	-0.2374428	-0.165493	-0.1510696	-0.1565165	-0.1532941	-0.08273456	-0.1341982	-0.07454622	-0.1374292	-0.1252218
L1G	0.2818833	0.2014364	0.1963562	0.1991624	0.2577891	0.3115353	0.3001911	0.2500375	0.2395394	0.2076254	0.2009127	0.1918338	0.1835602	0.2333316	0.2145155	0.2329495	0.3030246	0.241682	0.1936387	0.1644098	0.1203907	0.1580826	0.1454674	0.1143501	0.2081849	0.169188	0.1135534	0.1671034	0.05422552	0.07038724	0.05891334	0.07746672	0.1023473	0.1791761	0.2022586	0.2524309	0.1797919	0.1679614	0.2395462	0.2382992	0.2552934	0.1830041	0.1757267	0.1532037	0.1686523	0.08683043	0.1027823	0.05430911	0.08192255
L2G	0.3077687	0.2219993	0.1924736	0.2353275	0.2641982	0.3033623	0.29616	0.2593006	0.2946196	0.1996418	0.2116598	0.2483845	0.2027311	0.2633214	0.2649045	0.2636882	0.2711498	0.2369225	0.2083436	0.1867997	0.1010986	0.1293773	0.1795155	0.1272279	0.2337086	0.2037547	0.1352917	0.1877209	0.06926305	0.0809229	0.1150119	0.08927158	0.1249283	0.1556704	0.1964074	0.2472944	0.1841402	0.212245	0.2779103	0.2210662	0.2293705	0.1922433	0.1408239	0.1367247	0.135824	0.05694131	0.06847834	0.04836575	0.06859775
L3G	0.3279563	0.2311958	0.2107506	0.2210372	0.2621528	0.3189747	0.3040242	0.2483197	0.27739	0.1660133	0.1968458	0.1911924	0.1743159	0.253811	0.244362	0.2179563	0.2949369	0.2714074	0.2050904	0.1574207	0.1090703	0.1909707	0.1585773	0.1274224	0.232697	0.2090276	0.1330297	0.1409348	0.07016035	0.0286148	0.0660406	0.07093995	0.139043	0.1532617	0.1975043	0.2257318	0.2021682	0.2088707	0.2268219	0.2224872	0.198144	0.1875725	0.1457096	0.1099846	0.1158615	0.08282668	0.03189355	0.01224667	0.05012965
L4G	0.2510952	0.1228608	0.1053036	0.1814807	0.1852064	0.2398158	0.2037018	0.1414773	0.1939679	0.1599488	0.12	0.08706073	0.07795462	0.1142306	0.1150188	0.05917093	0.1221119	0.1117264	0.05879734	0.006258953	-0.07983111	-0.04386557	0.02441658	0.01102525	0.06753156	0.044797	-0.0007028319	0.06191061	-0.04635619	-0.0444797	-0.05860286	-0.06588365	0.06775674	0.08384169	0.04391505	-0.02917946	-0.04041453	-0.02428864	0.05590413	-0.004082223	0.0195957	-0.02788809	-0.07197885	-0.05843227	-0.03373763	-0.01086489	0.03087854	-0.03827363	-0.04054247
L5G	0.1210218	0.1120437	0.09473217	0.08842375	0.07738144	0.06180826	0.05132549	-0.0375742	-0.01199591	-0.1004879	-0.09002047	-0.07805357	-0.1163033	-0.07373934	-0.09886216	-0.127158	-0.08399351	-0.08841693	-0.07931764	-0.0191334	-0.08914193	-0.03076254	-0.03642443	-0.1138792	-0.1038008	-0.1849812	-0.1656158	-0.1070761	-0.112697	-0.02450358	0.02378369	0.0127755	0.02796827	-0.01787445	-0.03082054	-0.06378881	-0.1367247	-0.1811259	-0.07979529	-0.09473217	-0.05850904	-0.07810304	-0.1473507	-0.08260491	-0.0947117	-0.09759979	-0.0614756	-0.1393944	-0.1380143
L6G	-0.08039577	-0.1396264	-0.1479649	-0.1753395	-0.1663238	-0.1298789	-0.1774616	-0.2189969	-0.1892716	-0.2453941	-0.2132276	-0.2278028	-0.2673729	-0.2342733	-0.2382634	-0.2273729	-0.2028096	-0.1915677	-0.2352729	-0.1923217	-0.2342682	-0.1980246	-0.1920522	-0.192825	-0.1929683	-0.2168048	-0.2495974	-0.2206517	-0.2565455	-0.2277124	-0.1657881	-0.1925878	-0.1646213	-0.1683811	-0.1996418	-0.2207199	-0.2299318	-0.227361	-0.1907267	-0.2102081	-0.1516735	-0.1412709	-0.1345445	-0.1093398	-0.07873934	-0.1067486	-0.06600477	-0.1142204	-0.1114773
L7G	0.10732	0.07538553	0.06320027	0.0719055	0.03757762	0.1132344	0.06824292	0.02741215	0.121665	0.004553053	-0.01428523	-0.05992153	-0.06233709	0.03969805	-0.009698056	-0.04288468	-0.0142784	0.007152846	-0.004941997	0.00474241	-0.0669362	-0.03790174	-0.02305186	-0.0006345918	0.04591095	-0.006987374	-0.05421528	-0.01458717	-0.09311157	-0.03590071	-0.005023884	-0.01857216	-0.01105766	0.0077175	0.005919485	0.01092972	-0.05623336	-0.0776322	-0.05830945	-0.08183385	-0.04192085	-0.06381782	-0.0980365	-0.02292221	-0.02169396	-0.06829239	-0.00167861	-0.02033095	-0.06603719
L1H	0.118463	0.08553395	0.08877687	0.1183367	0.09890481	0.2497049	0.257448	0.2550972	0.2565916	0.1490686	0.1608069	0.1707779	0.1177636	0.1806261	0.1523541	0.178915	0.2144473	0.2102678	0.1715609	0.1162282	0.05957694	0.09562436	0.1270676	0.08445581	0.1504606	0.166711	0.1509075	0.1267127	0.05227227	0.0680365	0.03640907	0.02583077	0.1241522	0.1462658	0.1942801	0.2355288	0.1581593	0.1645923	0.2352934	0.1923234	0.1926936	0.2110508	0.1364142	0.183811	0.1880263	0.1534476	0.1439389	0.06518424	0.06852439
L2H	0.1342238	0.05836745	0.0684101	0.1078727	0.1336029	0.2129017	0.1968696	0.1886046	0.2238895	0.1659417	0.1417946	0.1363443	0.0733828	0.1461634	0.1607625	0.1370283	0.1725572	0.1417861	0.1130143	0.07900886	0.0306636	0.06535312	0.1017349	0.04634766	0.1038093	0.0928318	0.04694302	0.07834186	0.01379051	-0.01120607	-0.005404303	0.01217502	0.09779257	0.1390788	0.1708018	0.1622228	0.1184545	0.08997441	0.2042443	0.1927431	0.1667741	0.1233964	0.06113954	0.0964176	0.1123729	0.0763869	0.1163818	0.0517622	0.0959843
L3H	0.1450171	0.113086	0.1270044	0.1676151	0.1659553	0.2399249	0.2409894	0.2155271	0.2321955	0.1468492	0.1463152	0.1295036	0.1036506	0.1663152	0.1518714	0.1438127	0.1962692	0.1487939	0.09534118	0.05509894	0.02223814	0.08172296	0.1160457	0.09318492	0.1919311	0.1376902	0.08116683	0.1341402	0.04675367	0.05469635	0.05463835	0.03449847	0.08803992	0.1606653	0.1416854	0.1639082	0.1543108	0.1188127	0.1711191	0.1666189	0.1953753	0.1278437	0.08446264	0.1110815	0.1155203	0.1039526	0.1512487	0.1291658	0.1398396
L4H	0.08879904	0.05338451	0.0701467	0.08710509	0.0857796	0.1295377	0.1266428	0.1093842	0.1916138	0.08001194	0.1049488	0.06227567	0.02617707	0.08837257	0.05440293	0.02508188	0.06003241	0.06850733	-0.03526272	-0.05087342	-0.08033436	-0.04276186	-0.04006653	-0.06572501	0.003167862	-0.02319516	-0.0688178	0.01844934	-0.0586421	-0.08769192	-0.07795803	-0.07617878	-0.07400716	-0.06895087	-0.03768168	-0.02938928	-0.05702491	-0.08151825	-0.05446435	-0.04344081	-0.04842033	-0.05625213	-0.1448908	-0.1597799	-0.1362351	-0.1758649	-0.0841351	-0.1164722	-0.1391675
L5H	0.07917776	0.02928011	0.01116172	0.04674343	0.05829239	0.1373251	0.1295582	0.0614739	0.08610713	0.0652013	0.03787103	0.003005801	-0.03543159	0.01762368	-0.007927326	-0.04685943	0.02014671	0.005293411	-0.03893552	-0.06711191	-0.0945104	-0.05258615	-0.04057148	-0.1052286	-0.03027976	-0.05097919	-0.07790003	-0.0289031	-0.1148874	-0.06260833	-0.06833845	-0.1374684	-0.09039918	-0.07909075	-0.0498277	-0.0418219	-0.05009212	-0.06755715	-0.07209314	-0.08134084	-0.02452746	-0.02640566	-0.08479358	-0.07879393	-0.06098772	-0.06885364	-0.02291027	-0.07765779	-0.1216053
Z1Z	0.6320692	0.6066138	0.6081456	0.5707199	0.5614057	0.6305442	0.6224258	0.6404777	0.6621545	0.6328267	0.6352593	0.64877	0.6189679	0.6241522	0.5882191	0.5371358	0.5673644	0.5275793	0.5263749	0.5776373	0.5427789	0.5410133	0.5187752	0.4773712	0.5227465	0.4881304	0.49884	0.547506	0.495841	0.4915268	0.5333895	0.4692153	0.4810918	0.4872398	0.4734715	0.5183043	0.5012982	0.4788843	0.4849318	0.4057916	0.3827533	0.385406	0.3253992	0.3195889	0.2966889	0.2838724	0.3280809	0.2804504	0.2706977
Z2Z	0.6841948	0.634205	0.6470215	0.5945803	0.6102115	0.6746759	0.6638878	0.6394029	0.7037956	0.6682208	0.7029683	0.6838195	0.642233	0.6880194	0.6698789	0.6641231	0.6687086	0.5969823	0.6070454	0.6181815	0.5482327	0.6034954	0.5829393	0.520621	0.5852695	0.533144	0.5556397	0.6358018	0.558074	0.5536012	0.5159366	0.457929	0.5449164	0.5220147	0.5030229	0.543811	0.5027022	0.5008649	0.5466496	0.457941	0.41065	0.436914	0.3620079	0.4230092	0.4157336	0.3372876	0.3639918	0.3143415	0.3227226
Z3Z	0.6299949	0.599681	0.5992903	0.6301177	0.6428523	0.7292426	0.7009382	0.6419874	0.7286591	0.6977959	0.7431508	0.7473081	0.7455834	0.7367127	0.690203	0.6593705	0.6779666	0.663985	0.6238792	0.6250443	0.5831678	0.6491488	0.6137137	0.5627789	0.6053275	0.583944	0.5664602	0.6444985	0.5801894	0.5648482	0.5181969	0.4856192	0.5205953	0.4900597	0.4963408	0.5229597	0.4972416	0.5013852	0.5004572	0.4157694	0.4086404	0.4004248	0.361044	0.3493108	0.3639611	0.3250853	0.3449284	0.2638417	0.2719601
Z4Z	0.651044	0.6457284	0.6389099	0.6379086	0.6300683	0.6794541	0.6553685	0.6353685	0.6850358	0.644461	0.660551	0.6686643	0.6433334	0.64913	0.6649641	0.6478949	0.6648294	0.6277942	0.5970181	0.5904828	0.5354844	0.5742357	0.56471	0.5095445	0.5499249	0.5396059	0.5522996	0.619826	0.5170129	0.5522842	0.5330297	0.45058	0.4696281	0.4655902	0.4726544	0.5023302	0.4579393	0.430609	0.4364227	0.330476	0.3768833	0.3637189	0.3445514	0.3259058	0.3133385	0.3000751	0.3290379	0.2768117	0.2557148
Z5Z	0.5520556	0.462187	0.477622	0.4954811	0.4630024	0.504959	0.4784135	0.4911242	0.5393432	0.4783947	0.515928	0.5004077	0.4713391	0.4968748	0.4687837	0.4517775	0.4524684	0.4327636	0.4155885	0.4257301	0.3612709	0.3909365	0.3750614	0.3414927	0.4224156	0.4231952	0.3916138	0.4133436	0.3601774	0.3781047	0.3608837	0.3152388	0.336056	0.3667724	0.3579938	0.3423729	0.3192835	0.3313033	0.3289782	0.2453736	0.2122023	0.2015933	0.1668935	0.1768884	0.196462	0.1602474	0.1774463	0.08305015	0.09426646
Z6Z	0.4309604	0.3888929	0.3977806	0.3890447	0.3656858	0.4026458	0.4140856	0.3819191	0.4027141	0.345	0.3631815	0.3747919	0.3532395	0.3780416	0.3487376	0.3100427	0.3210031	0.3162146	0.3168714	0.3152661	0.2301279	0.2909553	0.2780655	0.2422279	0.2957608	0.2233947	0.2381696	0.3419584	0.238132	0.2403838	0.1976646	0.1738502	0.2013204	0.2117963	0.2078693	0.278086	0.2862675	0.2238622	0.1990362	0.120609	0.1052559	0.101566	0.07136642	0.08751108	0.08334869	0.07041283	0.07690549	-0.01681849	0.01456158
Z7Z	0.4030775	0.3403139	0.3590993	0.3542187	0.3230109	0.3539082	0.3385688	0.3151757	0.3616496	0.2956653	0.3144985	0.3133521	0.2842255	0.3286626	0.3030672	0.2443773	0.2806312	0.2569942	0.2457643	0.2747714	0.2052371	0.2531593	0.2254333	0.172854	0.2430945	0.1925572	0.255928	0.2922552	0.2241965	0.227274	0.1799505	0.1528864	0.1895838	0.1632583	0.1802235	0.214797	0.2079887	0.1933094	0.2068117	0.1184323	0.1100068	0.1215029	0.06050665	0.08301774	0.0660099	0.07781133	0.09450358	-0.004107811	-0.003614805
Z8Z	-0.1585432	-0.1653429	-0.1751894	-0.2038724	-0.2093791	-0.1787291	-0.1890839	-0.2074497	-0.1610952	-0.2235995	-0.1648533	-0.1533282	-0.1932105	-0.1614057	-0.1929342	-0.1832378	-0.1800409	-0.1896724	-0.1815336	-0.1474906	-0.2152098	-0.1535602	-0.1511122	-0.219379	-0.1100802	-0.1552764	-0.1150836	-0.05674685	-0.1399642	-0.08209656	-0.08273626	-0.1064108	-0.05850563	-0.03137325	-0.01633743	0.001632547	-0.01803821	-0.01671614	0.01102695	-0.04243944	-0.01435687	0.01010918	0.0166769	0.02135448	0.005124531	-0.05427841	-0.0377482	-0.08455134	-0.07076936
Z9Z	-0.1514773	-0.1772279	-0.1950222	-0.1746435	-0.1962027	-0.1828693	-0.1893825	-0.242593	-0.1596349	-0.2292665	-0.2210525	-0.1845002	-0.2196946	-0.1733555	-0.2056107	-0.2167997	-0.1834169	-0.2176458	-0.2007625	-0.1743398	-0.1945155	-0.1810474	-0.1912777	-0.2111549	-0.122001	-0.1450648	-0.1529546	-0.06090072	-0.09762709	-0.07902081	-0.1242699	-0.1464227	-0.07163596	-0.06556124	-0.03696008	-0.004334699	-0.01519788	-0.02540259	-0.003038213	-0.04727226	-0.01933982	-0.02055442	-0.02656431	-0.003445922	0.006163428	0.005458889	0.007946091	-0.05209655	-0.04695838
Z10Z	-0.4982429	-0.5332907	-0.4995906	-0.5143893	-0.5226902	-0.4447356	-0.4880297	-0.500795	-0.4547765	-0.4586472	-0.4578659	-0.447929	-0.4983282	-0.4385687	-0.4749181	-0.5040566	-0.4578386	-0.4722449	-0.4576765	-0.4214074	-0.4758512	-0.4232378	-0.4273183	-0.4645547	-0.376781	-0.3932685	-0.3710389	-0.2835039	-0.3272757	-0.3099198	-0.3070999	-0.3389986	-0.303608	-0.2687359	-0.2291539	-0.1873712	-0.2320522	-0.2276083	-0.1703275	-0.2316496	-0.1846162	-0.1640959	-0.187523	-0.1475401	-0.1231201	-0.1619345	-0.1250119	-0.1567383	-0.1636012
Z1R	0.6419703	0.6708257	0.6572569	0.629507	0.6581781	0.656595	0.6833811	0.700638	0.6815404	0.7167673	0.6789492	0.6977686	0.6840498	0.6481235	0.6523934	0.6520164	0.6319669	0.6064125	0.6061941	0.6261156	0.6445974	0.6271358	0.6056841	0.6176783	0.5703275	0.633567	0.6650836	0.5856704	0.6204691	0.6056892	0.5805356	0.6072739	0.5727601	0.5926407	0.6181576	0.6189168	0.6403326	0.6523472	0.5829103	0.590435	0.53826	0.524785	0.5250631	0.4765131	0.4358239	0.4547254	0.4319976	0.4342903	0.4246742
Z2R	0.6596827	0.6744626	0.654234	0.6546691	0.6710781	0.6804196	0.7273883	0.7660491	0.7314944	0.7322005	0.7000068	0.702755	0.7215336	0.6944643	0.6878608	0.6847339	0.6778983	0.6523507	0.6660201	0.6683248	0.7081286	0.6710167	0.6423695	0.6551621	0.5682719	0.5882668	0.6214841	0.5757113	0.617564	0.5916854	0.5855442	0.5684801	0.5352132	0.5183913	0.5536813	0.536363	0.5414602	0.523944	0.4361737	0.3947799	0.3452917	0.3284442	0.3554282	0.3522791	0.358799	0.391682	0.387825	0.3758802	0.3882583
Z3R	0.6407813	0.6681405	0.653799	0.6636591	0.6863238	0.6876288	0.7383896	0.7705288	0.7330143	0.7566991	0.7274343	0.748654	0.7380587	0.6738928	0.6733708	0.6731082	0.6648175	0.650696	0.6343722	0.6425333	0.6888042	0.6666155	0.6395275	0.6351092	0.5699727	0.5959058	0.6106892	0.5853241	0.590568	0.5363272	0.5306653	0.5652098	0.4983043	0.4814415	0.4980058	0.5204265	0.5295923	0.5000836	0.4191385	0.4093927	0.3791197	0.3517093	0.3598431	0.3479649	0.3250682	0.3361958	0.3282907	0.3440464	0.3508683
Z4R	0.5253787	0.5483708	0.5292528	0.5369465	0.5578403	0.5532617	0.5908393	0.6166496	0.5676953	0.5786165	0.5568918	0.5971528	0.5851945	0.5268867	0.5148686	0.5229495	0.5085807	0.48616	0.4898192	0.4858973	0.5081832	0.4705664	0.4576373	0.4861532	0.4360457	0.4796571	0.4790686	0.4133419	0.4361515	0.3852525	0.3812078	0.3802337	0.3408871	0.3579273	0.3968134	0.3621426	0.3559707	0.3598977	0.2906312	0.2678966	0.2421648	0.2341402	0.2625879	0.2386728	0.2151262	0.2009485	0.1978659	0.2295087	0.2237888
Z5R	0.4620863	0.4755408	0.4629171	0.442883	0.4483077	0.4117485	0.4450904	0.5055169	0.4312095	0.4510781	0.4175316	0.4250819	0.4277687	0.3916752	0.3961771	0.3802081	0.3370147	0.3286114	0.3451774	0.3566649	0.3774224	0.3371597	0.3309553	0.3426066	0.2998328	0.3229632	0.3293227	0.2917008	0.3226032	0.2919635	0.2891641	0.2948072	0.2513681	0.2566769	0.2673234	0.2721085	0.2786131	0.266711	0.1853787	0.2006824	0.1737001	0.1484544	0.1402252	0.1089185	0.09068236	0.09556636	0.09089389	0.1134255	0.09985671
Z6R	0.4075827	0.4325009	0.4097526	0.4144285	0.4207165	0.3817673	0.4052013	0.4414278	0.3781371	0.4201058	0.3812879	0.4089116	0.41435	0.3668765	0.3568134	0.3288809	0.3222364	0.3284016	0.3366888	0.3299113	0.3538468	0.29587	0.2857693	0.309669	0.2820471	0.2983777	0.3337769	0.3176697	0.3153719	0.2830024	0.2803872	0.2919567	0.2415643	0.2451791	0.2498072	0.223289	0.2362828	0.2261941	0.1762931	0.1721051	0.1323695	0.09304504	0.08851928	0.07863017	0.05812692	0.07198567	0.07114465	0.1128744	0.09116171
Z7R	0.3489492	0.3409058	0.3337035	0.3300171	0.3180723	0.2894882	0.321334	0.3563135	0.3115848	0.3346247	0.3050392	0.3220863	0.3138843	0.275638	0.2822126	0.2708291	0.2383453	0.2421818	0.2783163	0.2811191	0.3116905	0.2527397	0.2258205	0.243318	0.2075896	0.222958	0.2472108	0.2233043	0.2360747	0.196201	0.1995087	0.2063442	0.1797663	0.1841999	0.2089048	0.1918884	0.2025844	0.1868526	0.1241914	0.1334869	0.1214005	0.09125043	0.0918509	0.07327363	0.05647389	0.07747867	0.04497612	0.06600137	0.07472535
Z8R	-0.1913783	-0.1752337	-0.1908973	-0.1825452	-0.1859092	-0.2092989	-0.1832941	-0.1453907	-0.1965455	-0.1485943	-0.1357165	-0.1702167	-0.1745718	-0.2090942	-0.1945121	-0.1660457	-0.1563357	-0.1687854	-0.1705067	-0.1614074	-0.1062419	-0.1227874	-0.1253975	-0.1016462	-0.1371563	-0.06704538	-0.04632208	-0.06861481	-0.03971	-0.07363869	-0.06266121	-0.03177414	-0.02766803	0.00351757	0.002640737	-0.006153191	0.03298533	0.06073013	0.03119754	0.04558171	0.03756568	0.04617196	0.07665473	0.08374104	0.04590925	0.04688502	0.03457864	0.06937905	0.04525077
Z9R	-0.4057915	-0.3801962	-0.3845155	-0.4103053	-0.387349	-0.4271375	-0.4185704	-0.3557523	-0.3788963	-0.336073	-0.3295684	-0.3485176	-0.3350085	-0.3149352	-0.2823388	-0.2875861	-0.3146963	-0.3245838	-0.3078864	-0.2843654	-0.2442682	-0.2574139	-0.2774275	-0.2351962	-0.2652934	-0.220737	-0.2094848	-0.2479358	-0.1859775	-0.1738997	-0.1521358	-0.1036455	-0.1320948	-0.147187	-0.1235568	-0.107709	-0.07999659	-0.06723302	-0.07948481	-0.03633401	-0.0389884	-0.03730979	-0.01525418	-0.03321904	-0.0412436	-0.002949506	-0.04509553	0.0001893561	0.03118389
Z10R	-0.5248397	-0.4951399	-0.480203	-0.4918185	-0.4688656	-0.5301433	-0.4929256	-0.4415063	-0.4900836	-0.4353207	-0.4426527	-0.4379086	-0.4243978	-0.4668168	-0.4192715	-0.4107932	-0.4434595	-0.4362487	-0.417854	-0.3829137	-0.366578	-0.3764739	-0.3850836	-0.3803019	-0.3931252	-0.345435	-0.3221494	-0.3561464	-0.3041453	-0.2862794	-0.2621221	-0.2525503	-0.2899164	-0.2782412	-0.2819686	-0.2599181	-0.2517383	-0.2313903	-0.2466104	-0.219391	-0.2108308	-0.1875571	-0.1692255	-0.1632702	-0.1730024	-0.1565302	-0.1723456	-0.1419771	-0.118886
Z11R	-0.5224855	-0.5018441	-0.5168321	-0.5200358	-0.511073	-0.5023302	-0.4923456	-0.4688059	-0.4799693	-0.4529188	-0.4603156	-0.4433691	-0.4534016	-0.4828011	-0.4399198	-0.4537769	-0.4459689	-0.4215387	-0.393741	-0.4044285	-0.361433	-0.3828113	-0.4006465	-0.3953633	-0.4268611	-0.4201774	-0.3925486	-0.401247	-0.3296878	-0.3453906	-0.3468987	-0.3138826	-0.341595	-0.3422586	-0.3279086	-0.311926	-0.293915	-0.2834971	-0.3136933	-0.2802252	-0.227941	-0.2231184	-0.2214347	-0.2139423	-0.2328216	-0.1971221	-0.1961651	-0.181508	-0.2019447
Z12R	-0.4861753	-0.4361617	-0.4452218	-0.4680945	-0.4541931	-0.4787922	-0.4520402	-0.4022944	-0.4552508	-0.3938212	-0.3998772	-0.4132139	-0.4003139	-0.4088127	-0.3771102	-0.3903309	-0.3964568	-0.3624463	-0.3509348	-0.3466138	-0.3136131	-0.3628625	-0.3454265	-0.3105186	-0.3683555	-0.3431764	-0.3347799	-0.3660082	-0.3153907	-0.2975196	-0.2669686	-0.2506602	-0.3003053	-0.3089782	-0.3140549	-0.2956414	-0.3011941	-0.2709553	-0.2675213	-0.2140055	-0.2290822	-0.2102474	-0.1594251	-0.1601331	-0.1722808	-0.1436336	-0.1277755	-0.1114449	-0.1135176
Z13R	-0.4447577	-0.4089389	-0.4216564	-0.4153923	-0.3994097	-0.4295752	-0.4244968	-0.3666257	-0.3749829	-0.3375111	-0.3570692	-0.3624838	-0.3306704	-0.3308905	-0.302755	-0.3146298	-0.3476203	-0.3586523	-0.3127431	-0.2928335	-0.2807728	-0.3111003	-0.3170113	-0.2742068	-0.3370641	-0.3247526	-0.3216888	-0.3477926	-0.2822125	-0.2766086	-0.2593142	-0.2770403	-0.307854	-0.3035841	-0.3194388	-0.3309673	-0.3180519	-0.2949676	-0.291433	-0.2621256	-0.2697543	-0.2262385	-0.1881662	-0.1927226	-0.2039082	-0.1716035	-0.197668	-0.1997663	-0.1780177
Z14R	-0.3326936	-0.2797134	-0.2305084	-0.2421699	-0.247088	-0.2638468	-0.2161634	-0.1658564	-0.1893176	-0.1612265	-0.1918287	-0.1959997	-0.1812078	-0.1724173	-0.1396691	-0.1305015	-0.1381013	-0.1636165	-0.121856	-0.1021034	-0.0960389	-0.09218184	-0.06756056	-0.04117366	-0.1061873	-0.06893892	-0.07254691	-0.1100443	-0.05411975	-0.05781303	-0.04261685	-0.05287103	-0.1049215	-0.1252337	-0.1569481	-0.1565404	-0.1443654	-0.07882634	-0.06371376	-0.01356704	-0.007511088	-0.02585637	0.03715967	0.05375469	0.02784033	0.01827875	-0.006774137	0.04280962	0.06143466
Z15R	0.03563459	0.09015523	0.1112129	0.1094063	0.08468953	0.02587001	0.0634988	0.1006124	0.0490481	0.094942	0.099507	0.1034118	0.1349846	0.1454811	0.2044285	0.1957352	0.1936489	0.1754452	0.2060611	0.2387445	0.2992545	0.2844695	0.3172347	0.3463221	0.278057	0.2474974	0.2137308	0.1720181	0.2332668	0.2978386	0.3245445	0.310679	0.2322808	0.19819	0.1559263	0.1200273	0.102987	0.1497765	0.2013869	0.2637632	0.2585159	0.2736182	0.300824	0.3176407	0.3044046	0.2898038	0.2598891	0.2937513	0.3329665
Z16R	0.02422041	0.09228591	0.120464	0.1345104	0.1375998	0.1269038	0.1714944	0.1858598	0.1573354	0.1813971	0.1811481	0.2064449	0.1991897	0.1838912	0.224449	0.2439952	0.2188246	0.2020505	0.2519157	0.2867195	0.3240072	0.3129154	0.3520948	0.364553	0.2964057	0.298666	0.2668389	0.2309997	0.3129171	0.3352781	0.3613852	0.3691914	0.293405	0.2390123	0.2106772	0.178219	0.1881372	0.202129	0.2123831	0.2497561	0.2145445	0.1737564	0.2390208	0.2437154	0.2544081	0.2846162	0.2576936	0.2919277	0.3327908
Z17R	0.02094677	0.1002184	0.1436864	0.155795	0.1538042	0.1235534	0.1630177	0.1725247	0.1434749	0.172378	0.183567	0.1915916	0.2058	0.1780212	0.2168628	0.2185466	0.2177363	0.2346725	0.2742358	0.3132634	0.3434681	0.3455732	0.3784801	0.3714705	0.2956926	0.2869174	0.2982992	0.2479597	0.2871836	0.2991539	0.358886	0.3890908	0.320812	0.2665831	0.234698	0.2135807	0.210418	0.2346895	0.2337103	0.2571187	0.2331849	0.1986865	0.2302883	0.2596281	0.2590583	0.2774429	0.2607182	0.2962163	0.3298806
Z18R	0.02312521	0.08824463	0.1225128	0.1327874	0.1411429	0.1296827	0.139797	0.1758734	0.1444063	0.1838451	0.1788144	0.20145	0.2089901	0.1753906	0.1948158	0.2143927	0.2219191	0.2136626	0.2536455	0.2965882	0.3364603	0.3080706	0.3423268	0.3647868	0.3168441	0.3011122	0.2738741	0.2323149	0.3004538	0.3205203	0.3531235	0.3762743	0.3221546	0.2855305	0.2446486	0.2010935	0.191288	0.1960884	0.227941	0.2557676	0.2137172	0.1997083	0.2305732	0.2511907	0.242204	0.2698157	0.2637854	0.3056056	0.3383998
Z19R	0.03130672	0.03522177	0.01660526	0.01703855	-0.001902083	-0.02253668	-0.006632548	-0.01625896	-0.06843228	-0.06301092	-0.06035994	-0.03584101	0.006131013	0.02337768	0.06641419	0.04804674	-0.0194797	-0.03596384	-0.005049473	0.01730297	0.04886216	0.03752985	0.07785226	0.1239901	0.08139202	0.08342204	0.08992836	0.0726015	0.1067588	0.1114892	0.127117	0.1583265	0.09158819	0.0817622	0.03525759	0.02589219	0.04539065	0.0609246	0.07465882	0.1252047	0.0986131	0.07715626	0.1249966	0.1113033	0.08660867	0.1543808	0.1913443	0.2164347	0.2055254
R1Z	0.4914807	0.5516411	0.535916	0.5291845	0.5321682	0.4860013	0.5054418	0.5514074	0.5535142	0.6136046	0.5617161	0.5708939	0.592158	0.5657301	0.5963511	0.5769226	0.5382702	0.5572433	0.5709331	0.5466394	0.5896554	0.5641385	0.5375247	0.5495667	0.5398584	0.5878352	0.6127055	0.619234	0.6563442	0.6191965	0.5881918	0.5772074	0.5592733	0.6053548	0.6498789	0.6745803	0.699669	0.7138093	0.6343842	0.5903412	0.5477225	0.5087308	0.5031167	0.4470147	0.366073	0.3662368	0.339159	0.3737428	0.3895906
R2Z	0.5067468	0.562361	0.5807352	0.5628113	0.5559519	0.5456721	0.5578472	0.5887479	0.5627004	0.5799523	0.5493705	0.6032446	0.6375111	0.5705817	0.5675674	0.5672654	0.5552132	0.5727005	0.5943637	0.6035278	0.621694	0.5966581	0.5644899	0.5982839	0.5599846	0.5676526	0.5867946	0.5912351	0.6069089	0.5536643	0.5337138	0.5248669	0.4811139	0.4931286	0.5293398	0.5723183	0.6016871	0.5933197	0.5053087	0.4915251	0.4448379	0.3876919	0.3883282	0.3645258	0.3421221	0.3690003	0.3353138	0.3271221	0.3192187
R3Z	0.6353753	0.6673934	0.6574446	0.667813	0.6908598	0.6528659	0.6887479	0.7408206	0.7279239	0.7540805	0.6967554	0.6979273	0.7221477	0.6862078	0.6428591	0.6261702	0.5936694	0.595928	0.6120249	0.5936113	0.6281355	0.6327806	0.5989116	0.5832446	0.5248976	0.5331678	0.5306294	0.4770386	0.5356397	0.5017383	0.482726	0.5070129	0.4459246	0.4495428	0.4509587	0.437071	0.4638468	0.4224053	0.3202951	0.3325247	0.3215592	0.281404	0.3081747	0.3039423	0.3096401	0.3292784	0.3189662	0.3655919	0.3546025
R4Z	0.5971358	0.6322143	0.6228864	0.6447628	0.6628761	0.6369959	0.6825964	0.7175656	0.7027311	0.7184613	0.6946503	0.6939782	0.6884749	0.6345257	0.6500802	0.6231508	0.5906244	0.5928966	0.623927	0.605783	0.6238604	0.5755749	0.5785108	0.5969447	0.5641488	0.567639	0.564582	0.5396707	0.5649659	0.5181849	0.4804572	0.4862112	0.4565796	0.4346417	0.4365404	0.4480791	0.451218	0.4482105	0.3500085	0.3287274	0.3186933	0.3028949	0.3366564	0.3042153	0.2906107	0.3033436	0.2937871	0.3185687	0.2985449
R5Z	0.6112317	0.6346349	0.6371187	0.6224736	0.6379631	0.6421972	0.6570385	0.6993517	0.6686131	0.6948055	0.6833606	0.7094745	0.6969396	0.6126987	0.6017519	0.6202491	0.5951484	0.6096981	0.5876134	0.5824889	0.6077755	0.5790021	0.5440413	0.5700102	0.5198499	0.5373951	0.5455561	0.5153275	0.5375639	0.462871	0.4521835	0.4832224	0.4525111	0.4475588	0.4372211	0.4323541	0.4534425	0.4270351	0.3662931	0.3686233	0.3458888	0.3185159	0.3364517	0.301056	0.2881116	0.3103019	0.2789389	0.3023302	0.2866615
R6Z	0.4499693	0.4697322	0.456201	0.4198703	0.4509007	0.4208478	0.441189	0.4579273	0.4016889	0.4444405	0.4202252	0.4267281	0.441984	0.4080553	0.4204418	0.392175	0.3382924	0.3401518	0.3622108	0.3486626	0.3712163	0.3299147	0.3084783	0.334002	0.3035107	0.3296145	0.3572586	0.3192443	0.3153531	0.2777124	0.2837496	0.2765831	0.2528318	0.265348	0.2680638	0.2579597	0.2680894	0.2691743	0.2070454	0.1843483	0.1501604	0.1583077	0.1718935	0.1470317	0.1270949	0.1335039	0.1144592	0.1475179	0.1395684
R7Z	0.1796946	0.1877277	0.1715421	0.172059	0.1955732	0.1757318	0.1736353	0.1936199	0.1512453	0.1858257	0.181566	0.1880928	0.1784493	0.1304947	0.1493449	0.12529	0.1126049	0.102883	0.1013016	0.1137871	0.1525384	0.1135517	0.09934152	0.1445155	0.124739	0.1549915	0.1701143	0.1609314	0.15761	0.1092153	0.1231047	0.146566	0.1354947	0.1121597	0.1074838	0.1400034	0.1549932	0.1702781	0.1209417	0.1243842	0.1045462	0.104147	0.1128164	0.09787956	0.0742187	0.1098925	0.09132719	0.1096571	0.1171051
R8Z	-0.1631952	-0.1762453	-0.1890259	-0.1709536	-0.1535926	-0.1899505	-0.1844268	-0.1256005	-0.1450665	-0.1142068	-0.1266615	-0.162233	-0.152042	-0.1921085	-0.1674087	-0.1251279	-0.1551501	-0.1682668	-0.1548396	-0.1441505	-0.1437137	-0.1615899	-0.1444388	-0.09056807	-0.1108188	-0.08726714	-0.06313886	-0.08068577	-0.07171955	-0.0980638	-0.07390651	-0.0435261	-0.07669908	-0.05377004	-0.04753327	-0.03934323	-0.008938928	-0.02193449	-0.03600477	0.002408733	-0.01650972	-0.002809621	0.01555612	0.003631868	-0.01012112	-0.0001296485	-0.01227908	0.006339135	-0.007091435
R9Z	-0.3552286	-0.3476083	-0.3379409	-0.3407045	-0.3300529	-0.3545428	-0.3325435	-0.2929768	-0.2999642	-0.2844149	-0.2959519	-0.2866581	-0.2658649	-0.3070982	-0.2780826	-0.2638878	-0.2834527	-0.2822654	-0.2609877	-0.2340703	-0.2179376	-0.2559007	-0.2420607	-0.2140856	-0.2528199	-0.1856329	-0.1674326	-0.2038724	-0.1651604	-0.1803053	-0.1522057	-0.1242068	-0.1591675	-0.1463033	-0.1377431	-0.1202678	-0.09229956	-0.08378881	-0.10145	-0.0531508	-0.06660866	-0.07309279	-0.05051007	-0.04754179	-0.06590754	-0.03921358	-0.05893381	-0.03174343	-0.04625554
R10Z	-0.5601262	-0.5217229	-0.5301569	-0.5215063	-0.4867093	-0.5135176	-0.5002269	-0.4778079	-0.4883896	-0.4319839	-0.4448311	-0.4433999	-0.4348482	-0.4814415	-0.4484937	-0.4362982	-0.4642085	-0.4549437	-0.4286796	-0.4089731	-0.3738724	-0.4058853	-0.3999318	-0.3751331	-0.4041692	-0.3547902	-0.3463033	-0.3400699	-0.301508	-0.3175486	-0.3056482	-0.2515745	-0.27848	-0.294089	-0.3028506	-0.2934033	-0.2548414	-0.2357574	-0.2662026	-0.2103804	-0.1922228	-0.1817212	-0.1496639	-0.1661481	-0.1749608	-0.171218	-0.1860116	-0.1320317	-0.1304725
R11Z	-0.5409178	-0.5317212	-0.5223712	-0.5232463	-0.519345	-0.5429853	-0.5052115	-0.4432532	-0.4726749	-0.4615097	-0.4638519	-0.4397424	-0.431056	-0.465389	-0.4558837	-0.446073	-0.4531781	-0.4293193	-0.40471	-0.4048942	-0.3816854	-0.3969959	-0.4200972	-0.3927209	-0.3943534	-0.3641419	-0.3456107	-0.3697032	-0.2896042	-0.3023985	-0.3035107	-0.265986	-0.2789799	-0.2905152	-0.2998738	-0.2742528	-0.2513937	-0.2201075	-0.2559724	-0.2221682	-0.2004828	-0.2012078	-0.1663101	-0.1899761	-0.2024992	-0.1853599	-0.1918833	-0.1517861	-0.147796
R12Z	-0.5314125	-0.4940583	-0.5162726	-0.5115813	-0.4880911	-0.5145479	-0.5075196	-0.4648584	-0.4722723	-0.4290566	-0.4447441	-0.4235227	-0.4221255	-0.4454299	-0.412424	-0.3804691	-0.3904845	-0.4100137	-0.4079597	-0.4010201	-0.3793808	-0.3944422	-0.3665541	-0.3518919	-0.3859689	-0.3222706	-0.2886233	-0.3356738	-0.2938297	-0.3012726	-0.2668185	-0.2611071	-0.2766598	-0.2706926	-0.2652866	-0.244292	-0.2367434	-0.2200478	-0.2092682	-0.1974463	-0.2253616	-0.2193006	-0.1600699	-0.1427653	-0.1397526	-0.132303	-0.1601859	-0.1078199	-0.1079734
R13Z	-0.4491214	-0.4139423	-0.422175	-0.4117161	-0.4126185	-0.446955	-0.4087427	-0.3663596	-0.3825537	-0.336334	-0.3378489	-0.3239219	-0.3123814	-0.338509	-0.3156073	-0.3011208	-0.3036387	-0.2973524	-0.2822006	-0.2687257	-0.2309178	-0.2919226	-0.2853958	-0.2612061	-0.3254606	-0.2997475	-0.2891692	-0.2912027	-0.2474139	-0.2588792	-0.2514142	-0.2503975	-0.2744678	-0.2626544	-0.285696	-0.291943	-0.256984	-0.2450529	-0.2661378	-0.2503582	-0.2317912	-0.1743791	-0.1621511	-0.1520266	-0.1776442	-0.1450017	-0.1560832	-0.1237291	-0.1053002
R14Z	-0.3716513	-0.3125162	-0.2818236	-0.2884903	-0.2767827	-0.3090242	-0.2854094	-0.2402815	-0.2513425	-0.2077704	-0.2145155	-0.1965609	-0.1755595	-0.2079393	-0.173393	-0.1349437	-0.1250136	-0.1493057	-0.1118117	-0.08114466	-0.05389969	-0.09874616	-0.07030877	-0.03576083	-0.100928	-0.07802627	-0.0865899	-0.1159212	-0.0502593	-0.03528147	-0.02267315	0.006339132	-0.01419823	-0.04833674	-0.07990106	-0.06798192	-0.05899522	-0.03402252	-0.03423917	0.01031389	0.01984135	0.0292204	0.06908223	0.06971511	0.06068407	0.08864722	0.06218355	0.1050904	0.1362948
R15Z	-0.338376	-0.2942579	-0.273596	-0.2706994	-0.2729	-0.3151706	-0.257755	-0.2167707	-0.2745855	-0.2244967	-0.2062931	-0.1858001	-0.1610884	-0.1790959	-0.1468714	-0.1238451	-0.1262845	-0.1348396	-0.08696519	-0.06278916	-0.03168543	-0.0581508	-0.06789492	-0.0341607	-0.0858393	-0.0769362	-0.07434493	-0.1242716	-0.03840327	-0.01745138	-0.01217332	-0.001618903	-0.03475606	-0.06663085	-0.09050665	-0.08486523	-0.05829922	-0.0287274	-0.0167059	0.01207609	0.005102356	0.01464347	0.08402252	0.08667178	0.07486693	0.07691573	0.05483112	0.1084937	0.1151996
R16Z	0.2087939	0.2866616	0.3343944	0.3497612	0.337494	0.3289645	0.359727	0.401653	0.3576612	0.3866428	0.3714449	0.4056824	0.4602184	0.4680723	0.4995292	0.458045	0.4218253	0.4323149	0.5091573	0.5338484	0.5872091	0.5751365	0.6112606	0.6128079	0.5468219	0.5049488	0.4968355	0.4607694	0.5084237	0.5421699	0.586015	0.5927789	0.5319055	0.4852047	0.4337751	0.3728113	0.3708274	0.427187	0.4415609	0.4945564	0.4610594	0.4532566	0.4782378	0.4661276	0.4587376	0.4741181	0.4619379	0.5145445	0.5529836
R17Z	0.02380758	0.09805527	0.1417605	0.1569976	0.1370403	0.1129836	0.1470198	0.2012197	0.1529614	0.1929069	0.1836336	0.1875111	0.2083504	0.1783385	0.2060491	0.2141436	0.2069106	0.2081474	0.2637052	0.2953924	0.3470573	0.3246469	0.3416121	0.3623286	0.2815882	0.2757574	0.2745923	0.2311447	0.3071836	0.32326	0.3388946	0.3503463	0.3052252	0.257465	0.2055254	0.1869413	0.1831201	0.2228898	0.234507	0.2905527	0.2316479	0.1994302	0.2382839	0.2525094	0.2496776	0.2634016	0.2572706	0.3004077	0.3378318
R18Z	-0.006693961	0.0976015	0.1456363	0.1354589	0.1345513	0.1151041	0.1533316	0.1809451	0.1475128	0.1856892	0.1723917	0.1905902	0.1917366	0.1819328	0.2157216	0.2384988	0.2154026	0.2048925	0.2503548	0.2722296	0.3279717	0.3521921	0.3472006	0.3435431	0.2749966	0.2746605	0.2598038	0.2018185	0.284031	0.3108922	0.3364364	0.3651552	0.3228386	0.2703855	0.2175537	0.1945223	0.2051586	0.2237786	0.2172228	0.2371392	0.1897339	0.1809587	0.2328079	0.2488639	0.254582	0.2836438	0.2540037	0.2952337	0.3235176
R19Z	-0.01779427	0.08059877	0.1514688	0.1415472	0.1317076	0.102117	0.1532566	0.1797356	0.12848	0.1800836	0.1758086	0.1896213	0.2315882	0.1902866	0.2324292	0.2353054	0.206508	0.2013613	0.266914	0.2661139	0.3208615	0.3428761	0.3494012	0.3494302	0.2882395	0.2966223	0.2661566	0.2010031	0.2735653	0.3108598	0.3452337	0.372506	0.324379	0.2745769	0.236914	0.1857062	0.1840908	0.2273354	0.2088895	0.2613477	0.2263357	0.1787342	0.2247424	0.2642392	0.2584852	0.2837479	0.2640788	0.3092989	0.3368014
R1R	0.4846844	0.532303	0.5235261	0.5280211	0.5171068	0.4586472	0.4915609	0.5366154	0.50826	0.556201	0.5117281	0.5080809	0.5198584	0.4798277	0.4647014	0.4746059	0.4564295	0.4725742	0.4914568	0.4745121	0.4980314	0.4747151	0.48174	0.5210713	0.5134135	0.5706192	0.6189713	0.6188758	0.6762214	0.6351177	0.58449	0.5646418	0.5055169	0.4974411	0.5389884	0.5886046	0.629478	0.6052798	0.4931047	0.4958035	0.4783862	0.4612573	0.4486506	0.4033589	0.3738929	0.3692955	0.3482805	0.3854145	0.3575844
R2R	0.5066087	0.5371153	0.4993108	0.4718219	0.4972637	0.4663664	0.4664568	0.5061327	0.5048294	0.5656329	0.5660986	0.5695036	0.5729563	0.5507284	0.558637	0.5461412	0.5125384	0.5177141	0.5620437	0.5657131	0.5796162	0.5473354	0.5205544	0.5598141	0.5002491	0.4946742	0.5029512	0.493811	0.5490003	0.5027192	0.4808512	0.4669839	0.4113101	0.4441505	0.5111413	0.5370931	0.5278761	0.5276902	0.471421	0.4402457	0.4130689	0.3671682	0.4017639	0.3950102	0.3358274	0.3408001	0.3295036	0.3311395	0.3355356
R3R	0.584246	0.6150546	0.6285568	0.6443108	0.645841	0.6191777	0.6480297	0.7052474	0.6868441	0.7156636	0.668463	0.6530143	0.6331832	0.5608837	0.5662573	0.5516599	0.5281798	0.5383436	0.5323985	0.5135056	0.5668406	0.5389151	0.5176458	0.5700119	0.5240822	0.5300051	0.5635261	0.5212265	0.5366309	0.4937478	0.4742682	0.4757079	0.3817809	0.3847066	0.3741709	0.3853617	0.4023354	0.3803309	0.2883521	0.2778983	0.2547509	0.2379836	0.2697202	0.2569277	0.228637	0.2869498	0.2936779	0.3296145	0.308927
R4R	0.6320727	0.6568424	0.6415694	0.6188332	0.6281781	0.6142391	0.6189509	0.6770044	0.6319021	0.6656039	0.6527943	0.6392085	0.6345036	0.5819157	0.6013715	0.6054623	0.5729682	0.5617383	0.5506363	0.5409621	0.5645513	0.5361822	0.5015865	0.530087	0.51239	0.5555408	0.5536472	0.5001382	0.5205271	0.4395872	0.4223132	0.4445633	0.3759246	0.3966342	0.4076817	0.4108717	0.4091419	0.3857131	0.3258598	0.3216189	0.2875964	0.2995087	0.3202661	0.2975247	0.2659911	0.2732566	0.2549232	0.2879768	0.2881798
R5R	0.5803685	0.5703633	0.5760935	0.5610116	0.5670198	0.5662078	0.6038792	0.6113477	0.561073	0.6028574	0.5880348	0.5911276	0.575957	0.5364142	0.5553804	0.533405	0.5038724	0.4662675	0.4724855	0.4641078	0.5196486	0.4740123	0.4319345	0.4640805	0.4307233	0.4704231	0.4905356	0.4359263	0.4512129	0.4060099	0.4033862	0.4022893	0.3356448	0.3534323	0.327523	0.3264347	0.3405868	0.348277	0.2614432	0.2490652	0.2830979	0.2630007	0.2558461	0.2194507	0.203161	0.2269499	0.2133453	0.2373013	0.2410696
R6R	0.3485602	0.3561822	0.3327533	0.3303361	0.3483146	0.3357148	0.3402712	0.3462794	0.3192067	0.3611566	0.3414483	0.3384835	0.3449761	0.298608	0.2952269	0.3023507	0.2840891	0.26058	0.269913	0.2666138	0.3008871	0.269246	0.2422979	0.2825964	0.2450017	0.2925623	0.3048055	0.2567281	0.2692989	0.2254998	0.2154555	0.2386455	0.2131849	0.2188809	0.2109127	0.219333	0.2269157	0.2178199	0.1626288	0.1926663	0.179031	0.1809024	0.1739116	0.1417008	0.1271528	0.1357267	0.1219652	0.1502695	0.1370778
R7R	0.08069942	0.07419482	0.06107813	0.06824633	0.09656602	0.04043671	0.04396622	0.06628967	0.04749062	0.1111924	0.07455134	0.0518799	0.06080689	0.0360986	0.06028147	0.05604059	0.03608495	0.01160525	0.02071818	0.01599624	0.04048447	0.02570624	-0.00339645	0.02012453	0.002244965	0.06045548	0.08270045	0.006026955	0.05178949	0.007956329	-0.005462306	0.0511003	0.01918628	-0.007164791	0.02868816	0.05847321	0.06677755	0.07193619	0.02117195	0.02160525	0.02423746	0.04111225	0.04596213	0.005866598	-0.01235585	0.001052546	-0.03656091	0.01683214	0.005965537
R8R	-0.2066803	-0.2121375	-0.2393603	-0.2280826	-0.2043074	-0.2449608	-0.1894746	-0.1458581	-0.1906397	-0.1372552	-0.1565165	-0.1647356	-0.1584186	-0.200766	-0.1743586	-0.186984	-0.2106363	-0.2212334	-0.1879393	-0.1708376	-0.1374855	-0.1803617	-0.1912897	-0.1361293	-0.170406	-0.1237854	-0.085	-0.1325077	-0.09667519	-0.1001962	-0.09533777	-0.06150972	-0.09365575	-0.1216735	-0.09649778	-0.08133572	-0.04224155	-0.0158683	-0.05762027	-0.03483453	-0.04392187	-0.04047595	-0.005957011	-0.02671443	-0.03584783	-0.02308598	-0.04819686	-0.008440805	-0.005846126
R9R	-0.5569788	-0.5512419	-0.5690362	-0.5505066	-0.5170283	-0.5542562	-0.5446946	-0.4910696	-0.5018185	-0.4493585	-0.4559689	-0.4341368	-0.4292886	-0.4543774	-0.428173	-0.4308188	-0.454188	-0.4358837	-0.4026356	-0.3936796	-0.3611003	-0.3907267	-0.4316479	-0.3872415	-0.3926817	-0.335783	-0.2942033	-0.344391	-0.2930229	-0.2872552	-0.2830467	-0.2491556	-0.2863784	-0.2988673	-0.2596349	-0.2402184	-0.2333777	-0.1947612	-0.236131	-0.1763937	-0.1432242	-0.1406499	-0.09984476	-0.1213374	-0.1339048	-0.1103651	-0.118654	-0.07213237	-0.07315421
R10R	-0.5509382	-0.5243296	-0.5327004	-0.5332429	-0.5272825	-0.5347902	-0.4819771	-0.4631013	-0.4904299	-0.4418611	-0.4567554	-0.4592869	-0.4301177	-0.4517588	-0.4623337	-0.4298618	-0.4389253	-0.4603838	-0.4289696	-0.4009638	-0.3604299	-0.3885892	-0.4026066	-0.3627073	-0.3955954	-0.3317229	-0.3129836	-0.3303599	-0.2936114	-0.3078557	-0.2797237	-0.2447782	-0.2801126	-0.2654879	-0.2322535	-0.2233913	-0.2215865	-0.2064005	-0.2363084	-0.2038724	-0.1644405	-0.138016	-0.1149539	-0.1307813	-0.140348	-0.1066974	-0.1126356	-0.06432276	-0.09854657
R11R	-0.6463511	-0.5939917	-0.5845053	-0.5882122	-0.5633248	-0.5875793	-0.5771255	-0.5487291	-0.553434	-0.4997185	-0.505829	-0.5076186	-0.4824599	-0.5021887	-0.4780126	-0.4420727	-0.4553309	-0.4399795	-0.43964	-0.4213101	-0.3618168	-0.3936267	-0.406288	-0.3735841	-0.4204179	-0.3928062	-0.3787257	-0.3914568	-0.3139167	-0.3291846	-0.3206772	-0.2793756	-0.2891982	-0.2982719	-0.2952815	-0.277378	-0.2314057	-0.222117	-0.2571102	-0.2332736	-0.2131423	-0.1548618	-0.115087	-0.1341607	-0.1720829	-0.1200546	-0.1504435	-0.117987	-0.102506
R12R	-0.5864756	-0.5509451	-0.5507472	-0.5596605	-0.5573934	-0.5802337	-0.5283589	-0.4935824	-0.528666	-0.4545599	-0.4583197	-0.458927	-0.4442904	-0.4669669	-0.445	-0.4258325	-0.4052798	-0.4005544	-0.382999	-0.3758547	-0.3326151	-0.3409997	-0.3538502	-0.3283419	-0.3692016	-0.3632156	-0.3138809	-0.345696	-0.2650563	-0.269768	-0.241015	-0.2088656	-0.2398499	-0.2643552	-0.2365148	-0.225534	-0.2026271	-0.1924429	-0.2060406	-0.1576117	-0.1625111	-0.1559672	-0.08227909	-0.08036165	-0.116723	-0.08267997	-0.09397646	-0.04063459	-0.03437223
R13R	-0.4966923	-0.4498533	-0.4329683	-0.4344132	-0.4240532	-0.4497168	-0.3845957	-0.356682	-0.3859894	-0.3262999	-0.328608	-0.3437206	-0.3258717	-0.3305425	-0.2915234	-0.2737462	-0.2898465	-0.307651	-0.27993	-0.259536	-0.2207097	-0.2605783	-0.2701211	-0.2338093	-0.3108154	-0.2776731	-0.2330348	-0.275145	-0.2297561	-0.2154196	-0.1903446	-0.1620113	-0.2037274	-0.1977823	-0.2012385	-0.2011412	-0.1980536	-0.1724207	-0.188289	-0.1667827	-0.1457096	-0.1392682	-0.08856534	-0.07193961	-0.08782668	-0.08561071	-0.07552713	-0.04600648	-0.06166837
R14R	-0.24181	-0.17406	-0.1531713	-0.1726441	-0.1301825	-0.1723388	-0.161624	-0.08643125	-0.1117724	-0.05890652	-0.03561242	-0.03395599	-0.03525247	-0.07232686	-0.03141931	-0.006337427	-0.02133743	-0.01684237	0.009042989	0.03412999	0.06394575	0.05510235	0.0580058	0.105435	0.04683043	0.05530536	0.0730365	0.04848175	0.1236899	0.111131	0.120464	0.1449898	0.1362419	0.09768338	0.06153702	0.0430638	0.06330945	0.07334527	0.06384681	0.1091795	0.1024753	0.1004657	0.151868	0.1569874	0.1421341	0.1502883	0.1493944	0.1976646	0.2106653
R15R	-0.2431303	-0.1629973	-0.1411447	-0.1533657	-0.1639901	-0.1988639	-0.1694695	-0.09886045	-0.122436	-0.06428522	-0.07545036	-0.08077619	-0.05924429	-0.07889458	-0.040406	-0.02792733	-0.04206414	-0.04825316	0.01130502	0.03129819	0.054768	0.03949506	0.06019106	0.07884169	0.02242238	0.04468441	0.05601672	0.001185605	0.08608325	0.09583248	0.1197646	0.1499659	0.1098635	0.0820522	0.0625435	0.02810133	0.04538212	0.06460424	0.05985842	0.09085637	0.1029853	0.1030826	0.1396094	0.1400768	0.1542903	0.1602456	0.1484527	0.176769	0.2087854
R16R	0.003585808	0.08129307	0.1509109	0.1384715	0.1330757	0.09971682	0.136653	0.1795189	0.1411532	0.1630399	0.1682293	0.1807762	0.1849574	0.1465575	0.1737683	0.1963118	0.1960048	0.2091948	0.2456858	0.2946588	0.3355067	0.334826	0.3459314	0.3867707	0.300162	0.2874923	0.2862402	0.2394763	0.2931968	0.3251587	0.3499591	0.3704452	0.3386046	0.2823541	0.2185125	0.1910082	0.1934715	0.2253941	0.1982856	0.2514807	0.2223661	0.1722876	0.2242238	0.2520641	0.2496008	0.2446025	0.2517741	0.2830689	0.3090055
R17R	0.01865575	0.1222688	0.168028	0.1643501	0.1648311	0.1148192	0.1624019	0.216189	0.1407301	0.1818168	0.1996452	0.2046742	0.1916735	0.1786506	0.2348755	0.250232	0.2203122	0.2155169	0.2564961	0.2957301	0.3389065	0.3308529	0.3521307	0.381508	0.2887479	0.2894729	0.2743245	0.2434579	0.3114227	0.3345019	0.3501945	0.363231	0.3025128	0.2658461	0.2373695	0.2065899	0.2150085	0.2403446	0.2211327	0.252755	0.2327021	0.1780382	0.1993637	0.2314159	0.2565728	0.2930007	0.2620692	0.2976732	0.3176118
R18R	0.06108325	0.1431184	0.1879802	0.179043	0.1736182	0.1652303	0.2108291	0.2369584	0.1679853	0.2136916	0.2177738	0.2421887	0.2601296	0.2322467	0.2491112	0.2862572	0.2749505	0.2638417	0.2904725	0.3137496	0.3697595	0.3489781	0.3817588	0.4053941	0.3515592	0.334495	0.3229887	0.2754555	0.3589184	0.3696247	0.3903719	0.4142682	0.3517792	0.2959877	0.2569089	0.2327277	0.2523678	0.2689986	0.2687888	0.3122893	0.2539628	0.2239833	0.2950222	0.3057455	0.3059928	0.3202627	0.321462	0.3646452	0.3845667
R19R	0.02262368	0.1279973	0.1850119	0.1952184	0.1950785	0.1587428	0.2004094	0.2263784	0.1683811	0.2037496	0.1940055	0.2036813	0.2588758	0.2098124	0.2530962	0.2750785	0.2268407	0.2449829	0.2825179	0.3409451	0.3746605	0.3748482	0.3888877	0.4267605	0.3563613	0.3360269	0.31652	0.2869157	0.3414893	0.3566377	0.3807421	0.372883	0.3453804	0.3052798	0.2525401	0.2147185	0.2426714	0.2633572	0.2769532	0.3171221	0.2493159	0.2120914	0.2803412	0.2896196	0.2943944	0.3065967	0.280725	0.319942	0.3780467
R1A	0.3762965	0.3834357	0.3499027	0.3768253	0.3973064	0.3901518	0.3872381	0.4212624	0.3908854	0.4411259	0.4167758	0.4345667	0.4606721	0.3921836	0.3958222	0.4304435	0.3724753	0.3434818	0.326305	0.3340515	0.3498942	0.3368987	0.313434	0.3673371	0.3683436	0.3993466	0.4131713	0.341624	0.3379359	0.2880774	0.2642852	0.2975111	0.2708854	0.2591283	0.2528045	0.2564381	0.2618185	0.2731542	0.2111634	0.2430075	0.2297816	0.2079171	0.2094251	0.1695855	0.1511515	0.1748857	0.1748379	0.1877465	0.1550768
R2A	0.02678097	0.02343398	0.001600137	0.03110884	0.0689901	0.04365234	0.04611567	0.0832685	0.06525247	0.09050324	0.08912317	0.09831457	0.1095275	0.07810815	0.1165319	0.09675708	0.08887923	0.0707216	0.1131337	0.1017912	0.1237922	0.08166838	0.0509553	0.1045531	0.1264603	0.1734971	0.1793552	0.1325128	0.1375537	0.1049898	0.112059	0.09876493	0.09450186	0.1029512	0.1229836	0.1419447	0.1462641	0.1491385	0.08907369	0.1279546	0.1193415	0.1306312	0.1376476	0.110174	0.1071221	0.1059536	0.09840327	0.1506312	0.1274275
R3A	-0.424507	-0.4129359	-0.427274	-0.4137103	-0.3746861	-0.4201586	-0.3984459	-0.3420334	-0.3569293	-0.3134374	-0.3087786	-0.292564	-0.2865455	-0.3006926	-0.2726049	-0.2573917	-0.2804282	-0.3237718	-0.2731747	-0.2738639	-0.2462027	-0.2674872	-0.298277	-0.2221631	-0.2196281	-0.1673217	-0.1425947	-0.188173	-0.1709877	-0.1792596	-0.1563425	-0.1247202	-0.1303054	-0.1166513	-0.1083197	-0.0938451	-0.07914193	-0.07941658	-0.1267485	-0.0876305	-0.06175196	-0.035203	-0.02133061	-0.02774309	-0.05034289	-0.02064654	-0.04020983	-0.0132941	0.003967929
R4A	-0.6400324	-0.6354146	-0.6408239	-0.6243432	-0.5959348	-0.6277959	-0.5831201	-0.5425435	-0.5587974	-0.5016803	-0.5051177	-0.49384	-0.4682429	-0.497726	-0.4804845	-0.4623695	-0.467419	-0.4647066	-0.4464961	-0.4301416	-0.3928369	-0.3930467	-0.4083981	-0.3646349	-0.3653616	-0.3149625	-0.3132975	-0.3672484	-0.3244353	-0.3114705	-0.2801979	-0.246259	-0.2580757	-0.259942	-0.2391488	-0.2091675	-0.2054947	-0.1934152	-0.2385159	-0.1925793	-0.1548209	-0.1078813	-0.06190891	-0.0739031	-0.09785739	-0.1002201	-0.08532412	-0.05406175	-0.07974752
R5A	-0.6878283	-0.6457949	-0.6315984	-0.6230058	-0.6153105	-0.644739	-0.6415575	-0.5791044	-0.5923865	-0.5208359	-0.5333504	-0.5338758	-0.5031559	-0.5367093	-0.5203804	-0.4939407	-0.5006346	-0.491032	-0.4614466	-0.4459707	-0.3971955	-0.4196912	-0.4149215	-0.3909553	-0.4240259	-0.3732429	-0.3425742	-0.3883129	-0.3174207	-0.326653	-0.2855254	-0.2559434	-0.2688383	-0.2760406	-0.2487581	-0.238973	-0.2087786	-0.1934783	-0.2183982	-0.1767741	-0.1572808	-0.121711	-0.09022347	-0.09616513	-0.1066803	-0.07904129	-0.1123269	-0.04562436	-0.04659672
R6A	-0.5736711	-0.5084084	-0.5005271	-0.5070437	-0.4996332	-0.5106465	-0.4954777	-0.4353224	-0.4712777	-0.4318645	-0.4388656	-0.4298055	-0.3839611	-0.413103	-0.3906772	-0.3702781	-0.4135414	-0.4094371	-0.3576714	-0.33239	-0.2990328	-0.2828096	-0.3165148	-0.2926083	-0.3526339	-0.2886865	-0.2664944	-0.2707677	-0.2239202	-0.2351365	-0.2305135	-0.1819993	-0.2284681	-0.223289	-0.2164261	-0.1979444	-0.1785653	-0.1575043	-0.2021972	-0.1615336	-0.1327653	-0.1242972	-0.06504435	-0.05441999	-0.06977994	-0.05036676	-0.08176561	-0.03344422	-0.01914022
R1B	0.5498925	0.5513494	0.5323627	0.5201279	0.577262	0.5528574	0.566433	0.6176561	0.5773132	0.6417929	0.6528267	0.6368338	0.6068577	0.5599045	0.5676458	0.5925213	0.5326851	0.4980877	0.4936779	0.4598738	0.4942511	0.4854691	0.472332	0.4889901	0.4738195	0.5402951	0.5576049	0.4815745	0.4867213	0.4258291	0.3707762	0.37558	0.3247544	0.3058018	0.3392068	0.3771034	0.3774002	0.3660867	0.2894934	0.2920812	0.2906226	0.2760372	0.2705612	0.2200887	0.2209809	0.2530672	0.2306073	0.2513289	0.2337803
R2B	0.2376186	0.2214568	0.2025844	0.2400017	0.2663374	0.2255766	0.2365114	0.280261	0.2705203	0.3072825	0.3031969	0.2998567	0.3295633	0.2999437	0.2831832	0.2914654	0.2324906	0.202407	0.2094985	0.209971	0.2667861	0.2407267	0.2127499	0.2691624	0.2832651	0.3506977	0.3700972	0.295145	0.2834306	0.2243483	0.1673286	0.2069464	0.1617741	0.1674053	0.1946025	0.2221204	0.2312402	0.2329307	0.1817332	0.1804145	0.1560133	0.1867503	0.1945394	0.1179052	0.09455817	0.1245377	0.1115558	0.1640993	0.132013
R3B	-0.2969669	-0.3326936	-0.3703872	-0.3368799	-0.2717332	-0.2845855	-0.2630109	-0.214698	-0.2318151	-0.1497663	-0.1581269	-0.1802013	-0.1767332	-0.1779239	-0.1203651	-0.1041778	-0.1668014	-0.1796076	-0.1600563	-0.1530382	-0.1371801	-0.190377	-0.1908734	-0.09416922	-0.06027295	0.01952405	0.04513477	-0.02262709	-0.0205493	-0.05533265	-0.02803309	-0.005443539	-0.05205561	-0.05278233	-0.03203344	-0.01816274	0.03012453	0.02680996	-0.05227738	-0.02151314	0.02190208	0.03408563	0.04969294	0.0270232	0.0163016	0.03794098	0.04686285	0.08546571	0.07919652
R4B	-0.6483606	-0.6488519	-0.6775639	-0.6385977	-0.5915524	-0.6506158	-0.6088861	-0.5306875	-0.5256619	-0.4527226	-0.4528403	-0.4458461	-0.4223558	-0.4319652	-0.3960628	-0.362146	-0.3889543	-0.4093517	-0.3714074	-0.3633913	-0.3272057	-0.3661276	-0.3911634	-0.3187871	-0.2926578	-0.2319106	-0.2137172	-0.2707165	-0.2329683	-0.2577738	-0.2249454	-0.1840413	-0.1901228	-0.1752815	-0.167158	-0.1320556	-0.1184903	-0.1177789	-0.1891232	-0.1207216	-0.06525247	-0.0173405	0.01341181	0.0004640053	-0.002814737	0.005996249	-0.02891504	0.004882291	-0.04728762
R5B	-0.7212197	-0.7120948	-0.7353599	-0.7400546	-0.7022381	-0.7360764	-0.6979034	-0.6247987	-0.6490976	-0.5597782	-0.5262521	-0.5511822	-0.5810593	-0.6019737	-0.5427823	-0.4903207	-0.4964023	-0.4886865	-0.459594	-0.4368134	-0.4269737	-0.4585568	-0.4569498	-0.4082787	-0.4249966	-0.3628233	-0.3368867	-0.3843466	-0.3194951	-0.3113818	-0.2776169	-0.2601245	-0.2523149	-0.252001	-0.2267792	-0.2004521	-0.2049607	-0.2085329	-0.2520539	-0.2251535	-0.1954179	-0.1106636	-0.04394063	-0.02348687	-0.008427157	-0.0005544187	-0.05884511	0.00155749	-0.02298021
R6B	-0.7112538	-0.6820505	-0.6704845	-0.6572517	-0.6582685	-0.7015763	-0.6742204	-0.5946947	-0.6139355	-0.5358717	-0.518492	-0.5487171	-0.5337581	-0.5686319	-0.534855	-0.4845189	-0.4894456	-0.4787359	-0.4517571	-0.4225145	-0.3735636	-0.4301825	-0.4261174	-0.3819089	-0.4442579	-0.3991863	-0.358161	-0.3952763	-0.2945548	-0.2825503	-0.2896793	-0.2570573	-0.2593705	-0.2607523	-0.2250887	-0.1942323	-0.1855971	-0.1714807	-0.2052968	-0.1873183	-0.1719516	-0.1308291	-0.05580007	-0.04903617	-0.05004947	-0.002122143	-0.04261344	-0.02584442	-0.05432788
R7B	-0.5788707	-0.5478915	-0.5742835	-0.5777209	-0.5638417	-0.586247	-0.5445667	-0.4888809	-0.5069754	-0.4332531	-0.4501501	-0.4823235	-0.469681	-0.4879239	-0.4575759	-0.3943978	-0.4100017	-0.4082736	-0.3809741	-0.3721119	-0.3518936	-0.3856329	-0.3735107	-0.3397851	-0.3904384	-0.3232344	-0.2943501	-0.3439935	-0.2596776	-0.2638826	-0.2736882	-0.247581	-0.2561208	-0.2598379	-0.2293159	-0.208683	-0.2184238	-0.211172	-0.223422	-0.1906346	-0.1920914	-0.1547714	-0.1288707	-0.14739	-0.1308461	-0.06961617	-0.1154435	-0.05282839	-0.03244968
R1C	0.6994933	0.6611327	0.6054964	0.5452576	0.5232054	0.5315319	0.599652	0.6598993	0.5773166	0.6752524	0.6920471	0.6045684	0.5332003	0.5629171	0.5093108	0.6273183	0.6319277	0.517291	0.4262487	0.5203787	0.4723746	0.4088383	0.4715797	0.5496179	0.447854	0.5624462	0.6361907	0.4244081	0.4619038	0.4028983	0.2071341	0.2395394	0.3242869	0.2036319	0.3198038	0.4575623	0.3645292	0.2746503	0.3249539	0.1739867	0.03941317	0.1818168	0.1576322	0.1087905	0.2941522	0.422883	0.2303122	0.3045428	0.283335
R2C	0.2352047	0.1944916	0.2147322	0.2802541	0.3371187	0.2981013	0.2811992	0.3511054	0.3435005	0.4029495	0.4196656	0.4293876	0.4314688	0.362059	0.348492	0.3419618	0.3129717	0.2996844	0.2931508	0.252564	0.3037188	0.3149147	0.3316871	0.3931082	0.3835585	0.4316581	0.4704998	0.4032054	0.4094933	0.3119959	0.3013391	0.3197237	0.2754179	0.2437325	0.2523712	0.2770198	0.2971904	0.2820897	0.2490191	0.2658956	0.2336899	0.1960201	0.1625128	0.1329205	0.1365012	0.1735858	0.1822126	0.2239116	0.1898226
R3C	0.06283862	0.0597697	0.02951723	0.06338963	0.1214756	0.08263562	0.08806721	0.1153241	0.09967759	0.1566104	0.1561429	0.1741641	0.1901979	0.1242511	0.1481371	0.1697748	0.1059468	0.09775503	0.1222228	0.1192392	0.153405	0.1399915	0.1549488	0.2095138	0.2402235	0.3153173	0.3288076	0.2258359	0.1595633	0.089478	0.07657626	0.09670078	0.08261003	0.09991811	0.1700341	0.1839048	0.1756039	0.2059638	0.2022552	0.2135261	0.1951467	0.1353941	0.1154486	0.07073866	0.04342033	0.05693449	0.05587513	0.1491027	0.1283248
R4C	-0.4766274	-0.475435	-0.5188809	-0.4867946	-0.4066649	-0.4290925	-0.4093142	-0.3579461	-0.3424889	-0.2696247	-0.3199249	-0.3250699	-0.3068987	-0.3248789	-0.2456909	-0.230058	-0.2675213	-0.2553736	-0.1992733	-0.2297066	-0.2383214	-0.2649693	-0.2654862	-0.1843586	-0.127332	-0.0510116	-0.02459912	-0.04272091	-0.05295974	-0.08868646	-0.1305783	-0.1069464	-0.11819	-0.1425264	-0.1152559	-0.08995565	-0.08134425	-0.04743432	-0.04554589	0.01245138	0.05384681	0.03733709	0.07171955	0.09764244	0.07816445	0.06987717	0.03767315	0.08212214	0.03728079
R5C	-0.64703	-0.6289525	-0.6557369	-0.6329478	-0.6158768	-0.6694132	-0.60797	-0.5344268	-0.5289321	-0.4421938	-0.4348158	-0.4513613	-0.4638042	-0.4604264	-0.4311157	-0.425191	-0.4484237	-0.41855	-0.3552201	-0.3515438	-0.3203634	-0.3523832	-0.3619703	-0.3171648	-0.3281303	-0.2602405	-0.2350307	-0.25768	-0.1975145	-0.2003736	-0.1891522	-0.158335	-0.1564091	-0.1765285	-0.1874514	-0.1411395	-0.1181747	-0.1168168	-0.1697185	-0.1024292	-0.05781303	-0.04218867	0.02959229	0.0368219	0.02592119	0.01408564	-0.05247697	-0.0009211867	0.004005458
R6C	-0.6699949	-0.6126578	-0.6314619	-0.6423866	-0.6082446	-0.6501808	-0.6290106	-0.5405493	-0.5553122	-0.4819891	-0.4986131	-0.5186454	-0.5261549	-0.5412027	-0.5074377	-0.4793773	-0.4730689	-0.445	-0.3931252	-0.3647305	-0.3342886	-0.3792682	-0.4154197	-0.3727755	-0.420447	-0.3705732	-0.3207199	-0.3374992	-0.2376168	-0.2437274	-0.2308137	-0.2041078	-0.2096469	-0.2096776	-0.1883214	-0.1543381	-0.1505544	-0.1809724	-0.2265473	-0.1604418	-0.1307301	-0.1104265	-0.04467929	-0.02294439	-0.03585636	-0.01401911	-0.05364722	-0.02223814	-0.04051859
R7C	-0.5932191	-0.5457421	-0.5201894	-0.5268901	-0.5272706	-0.5503924	-0.4803173	-0.4165438	-0.4567144	-0.3748055	-0.3844661	-0.3944285	-0.4081832	-0.4514876	-0.390232	-0.3672057	-0.3471835	-0.3248311	-0.2823422	-0.281479	-0.2447902	-0.2886796	-0.2889679	-0.2906192	-0.3696708	-0.273318	-0.2260969	-0.2502985	-0.162668	-0.1417724	-0.1404896	-0.1201092	-0.1333163	-0.1461856	-0.1266974	-0.1182941	-0.0949437	-0.1221665	-0.1489594	-0.08610542	-0.09802285	-0.09655237	-0.02349369	-0.01867451	-0.02127772	0.01826339	-0.02389458	0.009906178	0.02163767
R8C	-0.5164517	-0.4434988	-0.4331764	-0.4283129	-0.3909348	-0.4258495	-0.4045786	-0.3507523	-0.3969669	-0.3298789	-0.318828	-0.3316991	-0.3285295	-0.3618731	-0.3565353	-0.3197663	-0.318799	-0.3060287	-0.2705732	-0.2456858	-0.2138656	-0.2023132	-0.2067042	-0.1980553	-0.2614944	-0.2054094	-0.1681883	-0.188869	-0.1011583	-0.1126356	-0.1098874	-0.09694814	-0.1031917	-0.1134886	-0.1336592	-0.1209553	-0.1148465	-0.08535312	-0.09848175	-0.06616683	-0.08319346	-0.1196588	-0.04504436	-0.04153702	-0.03130672	-0.005148414	-0.04018595	-0.001949845	0.01767656
R1D	0.4240259	0.4594695	0.451317	0.4106261	0.3557728	0.3113664	0.3417076	0.4044182	0.3934937	0.4683163	0.4750852	0.427117	0.363434	0.3236916	0.3094285	0.3491778	0.3162316	0.307987	0.3192494	0.3225367	0.3181918	0.3048823	0.3370044	0.3961805	0.3432207	0.3928898	0.4690208	0.4083538	0.4402081	0.3909519	0.308103	0.2761992	0.2679103	0.2784818	0.3505288	0.4218577	0.4283009	0.3786284	0.2862828	0.2111174	0.1425009	0.1727311	0.2037189	0.1797015	0.1881747	0.2256875	0.1698362	0.1960815	0.1869328
R2D	0.3799693	0.4301177	0.4647322	0.4318918	0.3870607	0.3187411	0.3219055	0.3769208	0.3545377	0.4189867	0.4485192	0.4340021	0.3774394	0.3082463	0.3172603	0.3302798	0.3121904	0.3249915	0.3374736	0.2928182	0.3316615	0.3749659	0.3812163	0.4158273	0.3724616	0.3566377	0.3675981	0.3413442	0.3521955	0.2534408	0.2298686	0.2315831	0.1696076	0.1479376	0.167871	0.2356602	0.3413903	0.364391	0.271798	0.2187615	0.1352849	0.1351092	0.1819976	0.1903019	0.2083777	0.1985431	0.1383163	0.153277	0.1289509
R3D	0.1668782	0.203161	0.2178523	0.1916957	0.1971341	0.1662009	0.1532514	0.1541948	0.09816615	0.1369652	0.1288502	0.1453906	0.1968287	0.2113442	0.2717179	0.2573081	0.2157728	0.2104009	0.2162504	0.2160815	0.3151177	0.3019959	0.293173	0.3047305	0.1883777	0.1419788	0.1420454	0.1140328	0.1845445	0.2133623	0.2105971	0.2111157	0.158782	0.166433	0.1879649	0.1995565	0.2412726	0.2758086	0.2322313	0.1986028	0.175	0.1808905	0.1938042	0.1348328	0.09182702	0.1059297	0.0981525	0.1679154	0.1812931
R4D	-0.1250614	-0.1206056	-0.09589901	-0.04750597	-0.04535653	-0.1478369	-0.1781883	-0.15971	-0.1998021	-0.1600768	-0.1635295	-0.1765268	-0.1828335	-0.1974906	-0.172216	-0.09310645	-0.08348345	-0.07313886	-0.02134255	-0.02975264	-0.03591948	-0.04947288	-0.04860457	-0.02075572	-0.04527636	0.02507506	0.03378711	-0.007463323	0.002521323	-0.05359093	-0.05534118	0.01117707	0.05507847	0.0250563	0.03264244	0.05237803	0.08235073	0.1590055	0.1941505	0.2012658	0.1497134	0.05614808	0.002287615	-0.01565166	-0.01006141	0.05455476	0.05625895	0.1628915	0.2041181
R5D	-0.3464483	-0.3194046	-0.3314415	-0.3043262	-0.3158256	-0.39674	-0.3882395	-0.3630075	-0.4154691	-0.3845991	-0.3846298	-0.4105032	-0.3820539	-0.3832361	-0.2846315	-0.2458018	-0.2634135	-0.2151228	-0.1757677	-0.2245087	-0.2360491	-0.256143	-0.2431082	-0.1671887	-0.1600188	-0.0626868	-0.05003923	-0.1031201	-0.07397303	-0.1149471	-0.1242102	-0.08998123	-0.08860457	-0.08364039	-0.1364415	-0.1287018	-0.07882634	-0.03440122	-0.04731832	-0.008323096	-0.01035142	-0.06597748	-0.05054589	-0.03368816	-0.04953088	-0.007487206	-0.02658137	0.06895428	0.126827
R6D	-0.4792869	-0.4180962	-0.3992733	-0.3962555	-0.4143978	-0.4762317	-0.471723	-0.396114	-0.3998755	-0.3508069	-0.3789321	-0.3979734	-0.3500119	-0.3368219	-0.2872586	-0.2884613	-0.3350102	-0.3026646	-0.2531047	-0.2810662	-0.2524224	-0.2718031	-0.2485841	-0.1986865	-0.22406	-0.139797	-0.1125162	-0.148927	-0.09232344	-0.1273456	-0.1918202	-0.1910286	-0.1856482	-0.1826817	-0.1615319	-0.1487717	-0.1089526	-0.0788434	-0.07566359	-0.01898669	-0.03197714	-0.09725009	-0.08304162	-0.03695155	-0.01180996	-0.01371887	-0.04672638	0.05768509	0.1110798
R7D	-0.4885534	-0.4072381	-0.3679256	-0.3422791	-0.3320658	-0.3660065	-0.3222944	-0.2555254	-0.3188383	-0.2539509	-0.2783794	-0.2587649	-0.2095343	-0.2447475	-0.2605067	-0.2816155	-0.2987734	-0.2898396	-0.2107165	-0.1821324	-0.1354179	-0.1349608	-0.09717673	-0.07145684	-0.1211225	-0.0913579	-0.08290686	-0.1500665	-0.1011771	-0.09425111	-0.09798533	-0.05453258	-0.05061242	-0.02900375	-0.01806039	-0.03475094	-0.004994882	0.01799727	-0.00678608	0.02581713	0.002874445	-0.04055442	-0.01188161	0.006581369	0.01169567	0.04167008	0.0561276	0.07860116	0.09406005
R8D	-0.6347919	-0.5758563	-0.5768287	-0.5528744	-0.5385176	-0.5795769	-0.530957	-0.4644371	-0.4684903	-0.3897254	-0.4143961	-0.4331098	-0.4223559	-0.4543927	-0.4333692	-0.4070539	-0.4199011	-0.4128028	-0.3480706	-0.3142306	-0.2709468	-0.2828199	-0.2912112	-0.2736421	-0.3243722	-0.2821682	-0.2443876	-0.2608188	-0.1831952	-0.201247	-0.1844695	-0.1661788	-0.1790208	-0.1759997	-0.1668714	-0.1545275	-0.1727073	-0.1645309	-0.1614091	-0.1226322	-0.1554009	-0.1620266	-0.1222399	-0.1251416	-0.1078506	-0.06957352	-0.08999488	-0.03330774	-0.008614807
R9D	-0.4419208	-0.3955322	-0.3994524	-0.412506	-0.3675708	-0.3915353	-0.3539151	-0.3158171	-0.356015	-0.2819976	-0.2786046	-0.2869703	-0.272477	-0.2955834	-0.2683879	-0.2323763	-0.2558325	-0.2524139	-0.2004128	-0.1865899	-0.1253736	-0.1479086	-0.142796	-0.09645855	-0.1735159	-0.1392033	-0.1588605	-0.2030911	-0.1394132	-0.1296093	-0.104043	-0.0728318	-0.107622	-0.1063408	-0.1137649	-0.1012334	-0.1054094	-0.1004862	-0.1184033	-0.06954964	-0.07402081	-0.1140328	-0.06164279	-0.02270386	-0.0218202	-0.009510403	-0.0303753	0.02972705	0.05214432
R1E	0.378857	0.4361856	0.4373831	0.3937155	0.3645479	0.287158	0.2901092	0.379014	0.3927874	0.459913	0.452883	0.4111924	0.3778472	0.3451757	0.3743193	0.3627926	0.3409178	0.3725264	0.3899079	0.39413	0.4196076	0.3703446	0.357465	0.4234903	0.3926424	0.4193449	0.4605408	0.4612777	0.5222262	0.4794319	0.3649658	0.3414074	0.3045019	0.29703	0.3448755	0.4294336	0.4489816	0.4050921	0.3199283	0.3286694	0.3137342	0.325725	0.3271392	0.2896503	0.25819	0.2690754	0.2516121	0.2819038	0.2824633
R2E	0.1530143	0.2077891	0.2377823	0.2250529	0.2168475	0.1802525	0.1569788	0.1650597	0.1260901	0.1485432	0.1465421	0.1815865	0.2333828	0.2437547	0.3082412	0.3176731	0.2318202	0.2176271	0.2525947	0.2671017	0.2965865	0.2920079	0.2835346	0.2936011	0.1689628	0.1116769	0.1531696	0.1542357	0.2351296	0.213202	0.1705476	0.1867127	0.1940873	0.2221102	0.2310559	0.2111651	0.2198823	0.2260235	0.1815285	0.1932293	0.1934374	0.177813	0.2091505	0.1678642	0.1456585	0.1537803	0.1323917	0.18348	0.1963937
R3E	0.1365234	0.1817468	0.2063152	0.1726595	0.1871767	0.1560269	0.1425299	0.1390891	0.09644661	0.141827	0.1112078	0.1303429	0.2101467	0.2182088	0.2793279	0.2919226	0.2182736	0.2222194	0.2289526	0.2372671	0.279014	0.2678881	0.2679819	0.282291	0.1718048	0.1374804	0.1346059	0.1288826	0.2075333	0.1828864	0.172233	0.1803412	0.1450478	0.1559707	0.2003565	0.2251075	0.2325776	0.2302815	0.2043756	0.2099659	0.167291	0.1545616	0.1885875	0.1747834	0.1089133	0.1360491	0.1016923	0.1741215	0.1930604
R4E	-0.08760833	-0.02191573	0.006335721	0.01495906	0.01943705	-0.03555612	-0.04397987	-0.04052883	-0.1310662	-0.08415046	-0.08443876	-0.06767826	-0.02256909	-0.002541796	0.02703685	0.01242068	-0.04584443	-0.02000512	0.04762538	0.03559195	0.08381097	0.1322177	0.1609434	0.1332497	-0.02967588	-0.0783504	-0.06417605	-0.05813203	0.06464688	0.05956158	0.06200955	0.09212214	0.06559536	0.05910952	0.02270044	0.0136984	0.03726032	0.07467417	0.1155203	0.1876459	0.1638468	0.1153002	0.1177209	0.06429546	0.005789831	0.025058	0.01096554	0.06822587	0.1042579
R5E	-0.3038878	-0.2519993	-0.1953531	-0.1379137	-0.1061157	-0.1735773	-0.1874446	-0.1591863	-0.2365916	-0.1969737	-0.2215626	-0.2236182	-0.1961327	-0.1676186	-0.09902764	-0.1213664	-0.1890242	-0.1738741	-0.1133043	-0.1296349	-0.1226015	-0.1308052	-0.08786421	-0.03721767	-0.1534749	-0.1678591	-0.1250785	-0.1321255	-0.05602696	-0.08641419	-0.09142101	-0.03663767	-0.03857045	-0.02769362	-0.05382634	-0.06993177	-0.02439952	0.0404623	0.07675708	0.1426783	0.1089986	0.02606278	-0.01991641	-0.0737001	-0.0943654	-0.03430058	-0.02041112	0.07877517	0.1171801
R6E	-0.4547629	-0.4135602	-0.3751723	-0.33768	-0.3099215	-0.3714261	-0.377651	-0.3327414	-0.3830945	-0.3400171	-0.3450682	-0.3724804	-0.3499335	-0.371537	-0.2988587	-0.2596759	-0.3211464	-0.2884869	-0.2541948	-0.264263	-0.2501501	-0.2859792	-0.2529836	-0.1871307	-0.2422313	-0.1917895	-0.1729444	-0.216404	-0.1647407	-0.1523098	-0.1643245	-0.1333845	-0.1342801	-0.1408649	-0.1642886	-0.1876936	-0.1200034	-0.05247697	-0.004097577	0.03059024	0.008841692	-0.0585551	-0.1008308	-0.1405817	-0.1099471	-0.070609	-0.05728761	0.03546912	0.06320369
R7E	-0.5041095	-0.4220181	-0.3945547	-0.3824838	-0.3587513	-0.3997902	-0.3840498	-0.3309434	-0.3926646	-0.3488059	-0.3599556	-0.35645	-0.3408461	-0.349843	-0.2868765	-0.2713732	-0.3405783	-0.3232924	-0.258231	-0.2430587	-0.2192579	-0.2521204	-0.2336421	-0.1938007	-0.231288	-0.1668475	-0.1757506	-0.2531679	-0.1805527	-0.1919021	-0.1708257	-0.1240293	-0.1256295	-0.1206568	-0.1010252	-0.1227021	-0.1198618	-0.04454111	-0.03414705	0.0173712	-0.02536335	-0.05912828	-0.049913	-0.06335721	-0.06164961	-0.03920846	-0.05428693	0.008925284	0.05772944
R8E	-0.4544217	-0.3717417	-0.3357011	-0.3206772	-0.308393	-0.3271597	-0.282958	-0.2263869	-0.2776595	-0.2174855	-0.2213374	-0.2076424	-0.1991283	-0.2265848	-0.2667213	-0.2599573	-0.2832276	-0.2814705	-0.2337428	-0.1480075	-0.10297	-0.1028813	-0.06898157	-0.07675025	-0.1558734	-0.0852013	-0.07767656	-0.1579956	-0.07134596	-0.07215797	-0.08622654	-0.02133743	-0.02287615	-0.01877516	0.007637326	-0.008764927	0.00258444	0.03171272	0.0363016	0.02753156	-0.05010065	-0.03758274	-0.002077789	-0.01099795	0.01706755	0.05684237	0.0212146	0.06774309	0.08918457
R9E	-0.4671512	-0.3828318	-0.3462931	-0.3484903	-0.2827601	-0.3003053	-0.2863118	-0.2282071	-0.2771443	-0.2279649	-0.236102	-0.2456192	-0.1999284	-0.2166325	-0.2239679	-0.2628233	-0.3234971	-0.2889287	-0.2299607	-0.1881917	-0.08676561	-0.07487377	-0.05392187	-0.03010918	-0.104971	-0.09858751	-0.1114415	-0.1651706	-0.08776527	-0.07453941	-0.06327874	-0.01149608	-0.03962982	-0.04734902	-0.02049471	-0.02053053	-0.004901057	0.04560048	0.04197373	0.06249915	-0.002545208	-0.0247697	0.006922554	-0.01018594	-0.006282837	0.05012283	0.04452064	0.07865404	0.113434
R10E	-0.4760099	-0.4027209	-0.3775247	-0.3640873	-0.3480911	-0.3825571	-0.3464893	-0.2647885	-0.3270522	-0.272581	-0.2730058	-0.2734169	-0.2581286	-0.286798	-0.2607984	-0.2333453	-0.2522671	-0.2345428	-0.2072381	-0.1838008	-0.108103	-0.1153702	-0.1028352	-0.08252986	-0.1505732	-0.1171051	-0.1263886	-0.1654555	-0.1036967	-0.07954111	-0.05351416	-0.01319345	-0.03397987	-0.04897475	-0.06487035	-0.09615319	-0.07915046	-0.03916582	-0.05684237	-0.02167179	-0.06425282	-0.09139031	-0.0234408	-0.02661549	-0.0117622	0.04494541	0.010435	0.04761003	0.08402593
R1F	0.1593808	0.2166087	0.2356738	0.2263784	0.2527414	0.2198703	0.1977039	0.1766752	0.1317247	0.1617997	0.1478779	0.189014	0.2819464	0.2871	0.328289	0.3348925	0.2502524	0.2306807	0.2810577	0.2926032	0.3343739	0.3330672	0.3255186	0.2999301	0.1815865	0.1390788	0.1409758	0.1601655	0.2417178	0.2479461	0.2211771	0.2356943	0.2093074	0.2174531	0.2323814	0.2433367	0.2400699	0.2720676	0.2169601	0.234031	0.2203941	0.1802269	0.2136882	0.186549	0.1385824	0.1447253	0.1718202	0.197581	0.2067247
R2F	0.1928506	0.2309229	0.2449864	0.2324701	0.2593398	0.2048482	0.1947987	0.2097799	0.1536199	0.1945292	0.1735397	0.2140089	0.2849812	0.2873422	0.3115899	0.3285892	0.2432805	0.2198482	0.2830433	0.2704845	0.3192136	0.3162709	0.3059536	0.3064295	0.1878045	0.147854	0.1526902	0.1584442	0.2599386	0.2637121	0.2323576	0.2262214	0.2019413	0.2397987	0.2384817	0.2302832	0.2344644	0.2432054	0.1828761	0.2166308	0.2240225	0.1737905	0.219217	0.1885602	0.1476049	0.1488297	0.1562641	0.2090259	0.2197032
R3F	0.1596793	0.200029	0.1942972	0.1871921	0.187564	0.1476476	0.1335585	0.1502985	0.08550494	0.1263238	0.1056022	0.1211293	0.2137069	0.2243057	0.2620539	0.2799522	0.2259468	0.2053258	0.2081491	0.2199795	0.2701706	0.2650307	0.2659024	0.2876868	0.1519311	0.1050392	0.1063937	0.1013118	0.1960252	0.2009792	0.1887786	0.1942886	0.1588587	0.1749573	0.1886796	0.1987598	0.2227908	0.224536	0.2030962	0.2214108	0.1955101	0.2006482	0.2274258	0.1692255	0.131421	0.1068628	0.1162504	0.2037462	0.2120914
R4F	-0.1668082	-0.06869328	-0.01523712	-0.007505972	0.0102013	0.01951723	0.05741556	0.09464858	0.01427669	-0.02238997	-0.1062811	-0.1160457	-0.03547083	-0.008343568	0.02397134	0.01768509	-0.03508188	-0.06063802	-0.04027294	-0.03941829	0.03374445	0.05867963	0.1038178	0.0956653	-0.1004742	-0.1437837	-0.1008188	-0.1039782	0.0252593	0.01849369	-0.01350563	0.00544183	-0.005342888	0.04843057	0.09601501	0.05812692	0.05252644	0.08982429	0.07466393	0.1329905	0.1206534	0.1009758	0.1044132	0.03613271	-0.006376668	0.0004861831	-0.01645684	0.05569771	0.101827
R5F	-0.47768	-0.3811481	-0.329159	-0.3374633	-0.2938178	-0.3191163	-0.3083828	-0.2151041	-0.2756704	-0.2649181	-0.2430195	-0.236781	-0.1965643	-0.2217127	-0.2250921	-0.2467861	-0.2980894	-0.3043262	-0.2222143	-0.1738315	-0.1038929	-0.08557488	-0.0924889	-0.06006824	-0.1166087	-0.08625042	-0.08647049	-0.1576595	-0.09328898	-0.09022177	-0.07348174	-0.0235261	-0.03307574	-0.01802115	-0.02146196	-0.03315251	-0.001960082	0.03114466	0.005467417	0.0283521	-0.01782498	-0.03117366	0.01702832	0.01038894	0.01401399	0.04941829	0.03254862	0.06694643	0.07099454
R6F	-0.4715814	-0.4041931	-0.3422569	-0.3340669	-0.2934595	-0.3322808	-0.3021784	-0.2556465	-0.2752559	-0.2211924	-0.2261088	-0.2290498	-0.2021187	-0.265725	-0.2427243	-0.2431935	-0.2994012	-0.2731422	-0.2009553	-0.1781747	-0.1029973	-0.09993517	-0.08543671	-0.05888604	-0.142117	-0.1110594	-0.09512112	-0.181259	-0.1027516	-0.0863579	-0.06276015	-0.02662402	-0.05266292	-0.04333162	-0.03715285	-0.05767827	-0.03143978	0.01321563	0.0006397143	0.03455817	0.003986694	-0.04079495	0.001588196	-0.004861822	-0.01951894	0.04701979	0.03874616	0.08718697	0.1075827
R7F	-0.4634476	-0.3964244	-0.3444405	-0.3145326	-0.2759689	-0.3002252	-0.2748175	-0.2341215	-0.2814449	-0.2276169	-0.2090532	-0.2079427	-0.1702201	-0.2186813	-0.2068338	-0.2406926	-0.2960014	-0.2713818	-0.2060304	-0.165667	-0.09006141	-0.09833163	-0.09181167	-0.04799215	-0.1118628	-0.08617536	-0.07691573	-0.1323883	-0.07561583	-0.07052542	-0.07514672	-0.01917093	-0.0183828	-0.009268169	-0.009242581	-0.03492835	0.007891502	0.05611054	0.02694814	0.02606619	-0.008372567	-0.03914023	-0.004795291	-0.00753497	0.0182651	0.045087	0.03366939	0.054681	0.09989252
R8F	-0.4059127	-0.3361958	-0.2904486	-0.2893296	-0.2592852	-0.264234	-0.1926987	-0.1504896	-0.1865626	-0.1578369	-0.1392903	-0.1463374	-0.1497714	-0.2087547	-0.200609	-0.1914244	-0.2044507	-0.1870607	-0.1435176	-0.09803992	-0.02342204	-0.06371034	-0.04971853	-0.008548275	-0.08019277	-0.03806551	-0.030174	-0.08149608	-0.02209485	-0.01749232	-0.00008529451	0.02315421	0.02240532	0.04655749	0.07474923	0.06198396	0.06044353	0.05639372	0.04592119	0.06412998	0.02935517	0.01882634	0.07168885	0.09917093	0.1021648	0.1202388	0.1087376	0.1285517	0.1694899
R1G	0.2131423	0.2464756	0.2804265	0.2958803	0.3504555	0.3351842	0.3351331	0.3579085	0.2882702	0.3238741	0.3300819	0.3611788	0.4209621	0.4077107	0.4230075	0.3988212	0.3248874	0.3382344	0.3754043	0.3650665	0.4033248	0.3996708	0.3844865	0.3790174	0.249205	0.2679785	0.2716411	0.2413477	0.3252746	0.3115831	0.3257404	0.3605442	0.3503548	0.3681184	0.3635619	0.3283009	0.3086609	0.3297458	0.2838622	0.3178147	0.3016701	0.2637888	0.2617946	0.228985	0.2100409	0.2541505	0.2845326	0.2886574	0.2818662
R2G	0.158799	0.2164927	0.2412419	0.2598823	0.302767	0.2877038	0.2608786	0.2730962	0.2367332	0.2700733	0.2632583	0.2924616	0.4016974	0.3838007	0.3886591	0.3419584	0.2588588	0.275754	0.3039577	0.3375981	0.3858291	0.3658086	0.3753685	0.3371494	0.227436	0.2200614	0.2090225	0.1670317	0.2899795	0.3205151	0.2949232	0.309437	0.31319	0.3254265	0.3428216	0.3107148	0.2848038	0.2932907	0.2496452	0.2873422	0.2685193	0.2339014	0.2623303	0.2610338	0.2389918	0.2622091	0.2808598	0.2947458	0.2983691
R3G	0.1105868	0.1519874	0.1737069	0.1858819	0.2184408	0.230551	0.2466667	0.2563715	0.208724	0.2592051	0.2145633	0.2361464	0.3020897	0.3395565	0.3723507	0.3255066	0.2621562	0.2736489	0.2761805	0.290609	0.3631508	0.3514927	0.3264671	0.3005015	0.1829205	0.1745684	0.1716922	0.1393381	0.2551416	0.2591112	0.2603565	0.2750887	0.2628983	0.3250734	0.332564	0.2978813	0.2674957	0.2935432	0.2790925	0.3311293	0.2884596	0.2355357	0.255754	0.2331406	0.2009075	0.244205	0.2395036	0.2710559	0.2702013
R4G	-0.1078523	-0.006579667	0.03309109	-0.01186626	0.00009382539	0.01391846	0.05715455	0.08780621	0.04641931	0.07142613	0.004774824	0.00204196	0.08492665	0.09734391	0.1027721	0.1080365	0.065348	0.04490106	0.05409075	0.09245309	0.1759041	0.1307984	0.1231917	0.1143637	-0.03056637	-0.02127772	0.01252133	-0.03022348	0.07097066	0.09960764	0.1101023	0.09261174	0.05682872	0.1068765	0.1440413	0.1140805	0.1054879	0.1230894	0.1238673	0.163074	0.129768	0.1341453	0.1449812	0.08851928	0.06422552	0.110174	0.08314056	0.1238536	0.1831047
R5G	-0.4811242	-0.3849318	-0.3405032	-0.3252525	-0.3007489	-0.3242409	-0.2759434	-0.2219891	-0.2768492	-0.2513681	-0.2550955	-0.2442869	-0.2114432	-0.238724	-0.248828	-0.2708547	-0.3008171	-0.2946179	-0.2275077	-0.1759638	-0.07514159	-0.0878881	-0.08346468	-0.06493859	-0.1283197	-0.07585977	-0.08094336	-0.1512538	-0.09024566	-0.07477994	-0.05463664	-0.02835892	-0.03665813	-0.008495395	-0.03386899	-0.04332651	-0.006207778	0.02192596	0.02293245	0.04888775	0.01247868	-0.01910781	0.0006431242	-0.01472364	0.009063456	0.05984477	0.03900034	0.0783231	0.0863016
R6G	-0.4907523	-0.404408	-0.344205	-0.3305834	-0.3038707	-0.3124138	-0.2922961	-0.2452815	-0.2833743	-0.2429614	-0.2359297	-0.2284852	-0.1979597	-0.2227226	-0.2085705	-0.2346042	-0.2814568	-0.2550426	-0.2154674	-0.1849266	-0.09301433	-0.0784391	-0.09543842	-0.07926476	-0.1325878	-0.08598601	-0.07050836	-0.1520283	-0.08621802	-0.07265439	-0.06749232	-0.03158308	-0.02380416	0.004559876	-0.002378027	-0.03496759	-0.004930059	0.01206073	-0.01581542	0.01337427	-0.01940976	-0.05271409	-0.006632551	0.008519275	-0.006436371	0.02749062	0.02680484	0.1072603	0.1425316
R7G	-0.4407284	-0.3344422	-0.302854	-0.2770914	-0.2334357	-0.2355339	-0.1986813	-0.1489765	-0.1977465	-0.1386131	-0.1347851	-0.1465643	-0.1415404	-0.1977158	-0.1971358	-0.2023251	-0.2237513	-0.1766513	-0.1368048	-0.1142903	-0.04476117	-0.07328557	-0.05159331	-0.02879904	-0.07743944	-0.0320215	-0.02565848	-0.09258273	-0.03631355	-0.05272262	-0.02737291	0.04405834	0.03017059	0.05579324	0.05298363	0.0387001	0.04091437	0.04810133	0.03180826	0.08406346	0.04262879	-0.01256738	0.05107472	0.06614295	0.09749574	0.116653	0.09431081	0.1327004	0.1587837
R1H	0.1123507	0.1586694	0.184623	0.1696213	0.220626	0.2348311	0.2655988	0.2871648	0.2430024	0.2985261	0.2772416	0.2761481	0.3544626	0.3403122	0.3151143	0.3056209	0.2531508	0.2357847	0.2889031	0.3131986	0.3647185	0.3491146	0.3212743	0.2794029	0.1752866	0.1726441	0.1949932	0.1660201	0.2609229	0.2674582	0.2988144	0.3446128	0.3323576	0.3317468	0.3129802	0.254739	0.2076697	0.201636	0.1989236	0.2581815	0.2848584	0.2597714	0.2899539	0.2689662	0.2332259	0.2970386	0.2651723	0.2841129	0.3130843
R2H	0.1002951	0.1573234	0.1530775	0.1680314	0.2040686	0.2084306	0.2119601	0.2558291	0.2285739	0.273492	0.2447407	0.2615899	0.3232924	0.3180075	0.3236728	0.2779512	0.2263391	0.2084732	0.2662828	0.3041812	0.361566	0.3301894	0.2795445	0.254246	0.1551672	0.1487138	0.165476	0.134739	0.2317417	0.2602166	0.2702354	0.2936165	0.2971784	0.3192562	0.3138997	0.2426783	0.1829956	0.2133555	0.2162146	0.2530331	0.2632429	0.2490191	0.2495394	0.2458905	0.2483231	0.3112931	0.290232	0.2809826	0.3042733
R3H	-0.01279768	0.03757591	0.0386404	0.03845104	0.1005493	0.09808768	0.1129307	0.142825	0.1226697	0.167494	0.1134255	0.1042289	0.1745002	0.177651	0.2136233	0.1676817	0.09907028	0.10471	0.1572705	0.2009945	0.2359672	0.1969806	0.1700716	0.1741453	0.04371887	0.05228761	0.07691231	0.02795292	0.1158956	0.1335159	0.1508103	0.1988229	0.1667605	0.1899454	0.1900734	0.145928	0.1256926	0.1748277	0.1836728	0.2298977	0.1762931	0.1405937	0.1944456	0.1940635	0.1801757	0.2222364	0.2031798	0.2151893	0.2293603
R4H	-0.4691368	-0.3741675	-0.3165507	-0.3028318	-0.274437	-0.307349	-0.2752166	-0.2086438	-0.2534988	-0.2157932	-0.2206363	-0.204971	-0.1748823	-0.2086523	-0.2129751	-0.2228113	-0.2795172	-0.2864961	-0.2155032	-0.1849932	-0.09906858	-0.08315762	-0.07393552	-0.0360986	-0.1040566	-0.08335551	-0.09569601	-0.1350017	-0.06635619	-0.07435346	-0.05498806	-0.009481407	-0.03255374	-0.001047426	0.009176048	0.003483455	0.02189526	0.03786762	-0.003256567	0.03411634	0.01009383	-0.0155766	0.01060048	0.01690037	0.02487717	0.05112078	0.01748721	0.06237291	0.09050665
R5H	-0.2370965	-0.1850921	-0.2054691	-0.2074053	-0.1578574	-0.1372535	-0.1031201	-0.04015353	-0.07263391	-0.03933129	-0.04129648	-0.06495394	-0.04333504	-0.08063118	-0.06522006	-0.0324855	-0.06507335	-0.07130672	-0.01134254	0.0227465	0.05522518	0.008200277	-0.005523711	0.04595531	-0.01136302	0.03602013	0.04049983	-0.04484647	-0.01275162	-0.01367281	-0.01013817	0.02687308	0.03968953	0.09241386	0.1246861	0.1238383	0.1419191	0.1253924	0.08103889	0.1513528	0.1454879	0.1140362	0.1528676	0.16261	0.1363221	0.1569243	0.1249403	0.1595718	0.1656909
Z11Z	-0.3606687	-0.328753	-0.3684835	-0.3847236	-0.3589492	-0.403741	-0.3720488	-0.3261088	-0.3840498	-0.3556892	-0.3760577	-0.3916667	-0.3590055	-0.3941726	-0.3730246	-0.3631423	-0.3864619	-0.4009792	-0.3677175	-0.3616564	-0.3274377	-0.3859621	-0.3931474	-0.3760645	-0.4304367	-0.4045445	-0.3874258	-0.444449	-0.3872944	-0.3712624	-0.3485397	-0.3271426	-0.3734493	-0.4005971	-0.4148533	-0.4346674	-0.3992648	-0.3865848	-0.4308836	-0.3766206	-0.3405288	-0.3488178	-0.2850529	-0.3088673	-0.3288434	-0.2982395	-0.3203344	-0.2750904	-0.2684886
Z12Z	-0.3406875	-0.2956841	-0.3232003	-0.3547731	-0.3492699	-0.4044268	-0.3773968	-0.3181525	-0.3679905	-0.3203634	-0.3497867	-0.3537871	-0.3292443	-0.3778181	-0.3563323	-0.3476459	-0.3589099	-0.3730553	-0.3653924	-0.3567417	-0.3122637	-0.3564074	-0.3859707	-0.3630723	-0.4435602	-0.3950887	-0.382871	-0.4197288	-0.3534493	-0.3470522	-0.3494507	-0.3203616	-0.3647885	-0.3758888	-0.3825759	-0.3849147	-0.3936421	-0.3712487	-0.3667468	-0.3112231	-0.3190362	-0.317622	-0.2636592	-0.291044	-0.2915728	-0.2616803	-0.2737001	-0.2237973	-0.2346264
Z13Z	-0.4413494	-0.3962146	-0.4075554	-0.4237308	-0.4103241	-0.4381457	-0.4142051	-0.3739611	-0.4301399	-0.372245	-0.371085	-0.3813818	-0.362332	-0.386305	-0.3779853	-0.3496162	-0.3592938	-0.3750154	-0.3536404	-0.3421341	-0.29565	-0.323306	-0.3393159	-0.3508564	-0.4011208	-0.3841095	-0.3560935	-0.4135295	-0.3505288	-0.3158973	-0.334147	-0.3061566	-0.3338417	-0.3716155	-0.3886455	-0.3994046	-0.37261	-0.3197936	-0.3199403	-0.2605391	-0.2640037	-0.2468151	-0.2081951	-0.2278301	-0.231711	-0.1824514	-0.2112334	-0.1760133	-0.176885
Z14Z	-0.3147305	-0.2876442	-0.2823763	-0.3096981	-0.2947851	-0.3564296	-0.3339509	-0.2655135	-0.3119413	-0.304797	-0.2773678	-0.2860969	-0.2576868	-0.2663255	-0.2463869	-0.2285466	-0.2587325	-0.2604947	-0.2272705	-0.2435551	-0.1958103	-0.202059	-0.2321665	-0.2041505	-0.2676066	-0.2574582	-0.2773234	-0.3134425	-0.2335073	-0.2432327	-0.2096435	-0.192216	-0.2579802	-0.2862504	-0.2947868	-0.3083657	-0.2632634	-0.210116	-0.2093722	-0.1759434	-0.175203	-0.1653344	-0.1221443	-0.1330365	-0.143596	-0.1220556	-0.1389065	-0.07625384	-0.06851757
Z15Z	-0.2460423	-0.1933845	-0.1749471	-0.2010747	-0.2055015	-0.27681	-0.2236472	-0.1576373	-0.2279342	-0.1900307	-0.2009945	-0.206305	-0.17739	-0.1922399	-0.147651	-0.1226663	-0.1160935	-0.09915728	-0.09292562	-0.06487036	0.004977825	0.002599797	0.006386905	0.02702149	-0.0476288	-0.04064654	-0.02375299	-0.07001365	0.00173149	0.02180996	0.02508871	0.01135107	-0.02331286	-0.06101501	-0.08961446	-0.1280058	-0.1240959	-0.06320197	-0.04168031	0.01851757	0.04183214	0.07182873	0.1146605	0.1258461	0.110087	0.1135142	0.1033077	0.1415677	0.1613903
Z16Z	0.2344882	0.2660986	0.2815319	0.262825	0.2399863	0.1882259	0.2303889	0.2582634	0.183074	0.2137479	0.224333	0.2521921	0.3209161	0.3164534	0.3912521	0.4170761	0.3956039	0.4124804	0.4638758	0.4755817	0.5344865	0.4915882	0.5202013	0.5706585	0.4790703	0.4517741	0.4174053	0.3762845	0.4891078	0.54152	0.5403651	0.5784135	0.4960543	0.4109877	0.3454538	0.289797	0.3039492	0.3965814	0.459855	0.5240123	0.5299915	0.5276152	0.6061447	0.6213716	0.594785	0.5828215	0.562071	0.62058	0.6132566
Z17Z	0.1875537	0.2549403	0.2530655	0.2417042	0.2154265	0.1430536	0.1647288	0.2441743	0.2023405	0.2197714	0.2223251	0.2597117	0.320551	0.3103241	0.3741743	0.39529	0.3769174	0.3844029	0.4290345	0.4549812	0.4919311	0.5050188	0.5427209	0.5381713	0.4522569	0.4203207	0.4119601	0.3735551	0.4818253	0.5241914	0.5381883	0.5609127	0.4651893	0.3897424	0.3541505	0.2875469	0.312987	0.4273064	0.4765831	0.551624	0.5553736	0.5457046	0.6163357	0.6003634	0.546467	0.5817434	0.5490634	0.5995309	0.6204879
Z18Z	0.0598584	0.08447288	0.05902593	0.02515524	0.04593995	-0.02117536	-0.01614296	0.02792221	-0.03797168	-0.02464688	-0.04481576	-0.01516718	0.05403617	0.05425452	0.09131355	0.08151996	0.03720061	0.01675537	0.02924258	0.009542815	0.04433128	0.03295633	0.09260832	0.1562419	0.09	0.1178983	0.09452577	0.04574719	0.1234732	0.1477909	0.1550716	0.1773047	0.1280536	0.080029	0.0524565	0.001699079	0.03359604	0.07093484	0.06865405	0.1199778	0.07150631	0.03312692	0.1009212	0.1168373	0.1084374	0.1730928	0.1665865	0.2166223	0.2397492
Z19Z	0.05676902	0.06642613	0.04075572	0.01120607	0.0230058	-0.0355493	-0.001721256	0.02439782	-0.06076765	-0.05833504	-0.03680826	-0.03174855	0.03641931	0.02370522	0.05481747	0.05773285	0.01423917	0.001025247	0.03068918	0.01064654	0.04773115	0.04166496	0.08931764	0.1482207	0.06421869	0.07710849	0.08738997	0.04062607	0.1089799	0.1448959	0.1575418	0.1783385	0.1105715	0.07528659	0.02822586	0.01589048	0.03632037	0.06096043	0.05640225	0.1263357	0.08790686	0.04685432	0.1064551	0.09019789	0.08746674	0.15355	0.1718065	0.2224463	0.2371443
L15L	-0.06611091681572709	-0.09186222998261354	-0.10805628995379482	-0.10815100267240203	-0.12955695871912257	-0.11324893674267862	-0.14245381590343328	-0.1904972434634699	-0.15373002799818736	-0.1944290213019558	-0.1706269907407097	-0.17282317081851178	-0.1719626861700677	-0.14152171220201187	-0.17359637798611555	-0.16166003819410216	-0.11587065841215906	-0.11941475495705817	-0.14631840457810275	-0.15213881763076553	-0.17424184037546073	-0.16297608864650678	-0.14408463577174555	-0.14726786494366764	-0.09192293279896209	-0.12207303253532423	-0.14635507335566247	-0.11499058486413886	-0.15718166131683828	-0.13180203419922085	-0.11528538392680535	-0.1354906405497285	-0.12281393702878882	-0.11382335033042133	-0.12552235755102295	-0.153587406504372	-0.16903947487428533	-0.18388022064555407	-0.13873700460386149	-0.12813912158499982	-0.09966117325832488	-0.07016598408162104	-0.06304164645857274	-0.041507702146484825	-0.034504392548153684	-0.0512666758864298	-0.013282923687945388	-0.03496762188960275	-0.05651118229338462
L1E	0.44761678844014213	0.3891463942988686	0.3777137519552428	0.34678461797156906	0.3548142358110289	0.4239598314697561	0.4182174136090234	0.359587570147656	0.3944108694341134	0.35558211208990176	0.3533874111671167	0.33791731165081773	0.31492425512112865	0.34374215580949435	0.31531609227132873	0.3084651461582501	0.34720786423962313	0.3268203709597779	0.27733215202514366	0.2444305290440546	0.18956442399170853	0.2214756744305209	0.2112044066838286	0.16910946083925127	0.23308790023232057	0.22768278559429497	0.21125017974796792	0.2619730426149384	0.17828347609701373	0.1596393677101506	0.16887287308529775	0.15771900263567018	0.21246241921528905	0.23032004158033811	0.22458451680968014	0.2581325857840327	0.26491226839333976	0.24966858259664482	0.26343673182866556	0.21025723975200394	0.2014438563555226	0.18048282138039012	0.13074209325067415	0.1295024676761212	0.12915231145404105	0.07631362390343609	0.0809822166992567	0.009856243911385518	0.0005600262987975041
R20Z	0.021803461538389444	0.08474784822753334	0.11265048929688506	0.10943458643136429	0.10457698377223822	0.07607376166059038	0.10847548329398532	0.12765716495364451	0.07399921013326899	0.10329383060548326	0.10228807653091983	0.11953343183097075	0.15589386010399575	0.13647731908695634	0.17399852045744588	0.1798113316896083	0.14277501329673903	0.13726473882352996	0.17701761042360215	0.19974924247225664	0.24086209205647355	0.23839096106473753	0.26462209868181763	0.2927342131018087	0.23281510948503145	0.23041657749118624	0.2186159157862215	0.17862392229177607	0.23810634281292517	0.25738331424926153	0.2816807248350281	0.30279846297059176	0.24949920335812636	0.2131271333328591	0.16989933063416074	0.1400588208045648	0.1529784893134785	0.17590427980298728	0.17952697001729512	0.22384972164262718	0.1827885289199023	0.15114355567254018	0.202266860652616	0.21327666348393773	0.20664119097369885	0.24422243961344264	0.2426127812207373	0.28092050605577124	0.30266390785151276
Z20Z	0.06843108408741765	0.06737726534584679	0.057515579033456304	0.04743580811200565	0.038486233194972144	0.020680703875519648	0.0222890280978517	0.013865031442195128	-0.011087136417381573	-0.031081439666634368	-0.03429632971903644	-0.013260784759513108	0.022966281291403736	0.04269902226382093	0.07756372528037835	0.0687655144412761	0.04565416811768976	0.038358737571909336	0.037331142133044934	0.03499436379960343	0.057867228998082394	0.05447821096460754	0.08854625024185546	0.1296498802475487	0.12437396825821932	0.12234465499869934	0.11579086255413167	0.10442479122945879	0.11920555679291273	0.13146219056461678	0.14077872627040633	0.15201192947668368	0.12505025628893737	0.10710004173700576	0.07345848175171273	0.04214443567803235	0.044824197171186186	0.05268092141164308	0.07153983408391457	0.10643174031109016	0.10568470097230045	0.08763659450036837	0.10880451941462882	0.11970596452035714	0.12566280884307796	0.1538248653847849	0.18456809149372047	0.20481325454322621	0.19652255902060303
[truncated: 320 more columns]
