# Supplementary material for: SPHARA - A Generalized Spatial Fourier Analysis for Multi-Sensor Systems with Non-Uniformly Arranged Sensors: Application to EEG
Source: PLoS One. 2015 Apr 17;10(4):e0121741. doi: 10.1371/journal.pone.0121741 (PMC4401437; doi:10.1371/journal.pone.0121741)
Supplement: S1 Dataset — The data set contains averaged and filtered SEP data of the volunteers as well as the standard electrode positions and triangle list of the ANT Neuro BV waveguard 256-channel EEG cap. (ZIP) [file pone.0121741.s001.zip › PlosOne/07_SEP_prepro_-50_130ms.csv]

Z1L	-0.4003093	-0.4336766	-0.4379042	-0.4269304	-0.4899654	-0.4738181	-0.4758644	-0.397572	-0.3822207	-0.4032357	-0.3738559	-0.3821368	-0.3376394	-0.3320464	-0.3561375	-0.3299474	-0.3471969	-0.3303356	-0.3511285	-0.3434759	-0.3462494	-0.3609097	-0.3619789	-0.3027833	-0.232887	-0.2527455	-0.2530827	-0.2383517	-0.2347031	-0.2660618	-0.2399704	-0.2873598	-0.2785705	-0.2639102	-0.2911943	-0.2947968	-0.3129248	-0.3248001	-0.3000066	-0.281321	-0.2968449	-0.327294	-0.3354565	-0.3529232	-0.3675259	-0.3376937	-0.3076871	-0.3341092	-0.3303784
Z2L	-0.4034315	-0.359819	-0.3449235	-0.3708093	-0.4226238	-0.4535943	-0.457646	-0.4176312	-0.3617486	-0.3894259	-0.3588551	-0.3461425	-0.3664632	-0.3250946	-0.3302648	-0.339592	-0.2891857	-0.3602385	-0.3748857	-0.3500395	-0.3468547	-0.3117355	-0.2850107	-0.2674206	-0.2094539	-0.2239151	-0.2158447	-0.2289998	-0.251775	-0.2288172	-0.2089817	-0.237521	-0.2181362	-0.1791018	-0.2190821	-0.2179322	-0.2638904	-0.2849202	-0.2303241	-0.21418	-0.2251554	-0.254481	-0.3013094	-0.2794851	-0.2855091	-0.2301135	-0.2453134	-0.2768432	-0.2469205
Z3L	-0.3688534	-0.3718539	-0.3624379	-0.3790558	-0.3544728	-0.3647557	-0.3634298	-0.3438016	-0.3195476	-0.3333427	-0.3282036	-0.3047442	-0.3199128	-0.3051949	-0.3287333	-0.3056424	-0.2723162	-0.2835499	-0.2896957	-0.2766771	-0.2744826	-0.2567495	-0.2748116	-0.2388255	-0.1899671	-0.2086824	-0.1920842	-0.1672956	-0.2033706	-0.1908472	-0.2098174	-0.2435598	-0.2219378	-0.1840072	-0.1939151	-0.2069534	-0.2408768	-0.2214673	-0.1975802	-0.1752558	-0.1792499	-0.2327208	-0.2237358	-0.2225497	-0.267822	-0.2358891	-0.2552624	-0.2658464	-0.2352311
Z4L	-0.2192894	-0.2515562	-0.2701184	-0.2749285	-0.2892186	-0.2686396	-0.2605971	-0.2484701	-0.2581527	-0.2972972	-0.2418802	-0.2204491	-0.2429725	-0.2195114	-0.2701579	-0.2245122	-0.2085623	-0.2324544	-0.2186067	-0.1681231	-0.13861	-0.1011959	-0.1324001	-0.1086133	-0.09401382	-0.1287975	-0.1140385	-0.1018227	-0.1579322	-0.1022306	-0.1022734	-0.1115348	-0.1043774	-0.1267544	-0.1664172	-0.1326534	-0.1721467	-0.145496	-0.1425843	-0.1133476	-0.1338016	-0.1517766	-0.1445698	-0.1352114	-0.1221303	-0.1598273	-0.147067	-0.1798487	-0.1755799
Z5L	-0.1729824	-0.2084093	-0.2119674	-0.200658	-0.2223787	-0.2041619	-0.237062	-0.1790788	-0.1303718	-0.215491	-0.1689834	-0.1497828	-0.187493	-0.1848051	-0.2053446	-0.1865915	-0.1793749	-0.1799984	-0.1628294	-0.1667396	-0.1615957	-0.1005856	-0.1153084	-0.1092778	-0.06531831	-0.09265833	-0.06491857	-0.04546307	-0.05563579	-0.08310742	-0.08057411	-0.09436913	-0.06724132	-0.06658825	-0.08588584	-0.06136865	-0.0880046	-0.1029215	-0.05927949	-0.05755552	-0.05583813	-0.08040796	-0.04407139	-0.03947524	-0.07834183	-0.05614575	-0.1108209	-0.1002204	-0.06472282
Z6L	-0.1715562	-0.1814476	-0.204657	-0.2114246	-0.2106942	-0.2091841	-0.2138575	-0.1857987	-0.191923	-0.1743527	-0.1585952	-0.1765636	-0.1712568	-0.1764517	-0.1893305	-0.1763053	-0.1728491	-0.1992235	-0.17013	-0.09583813	-0.1456144	-0.1332209	-0.1125152	-0.1133575	-0.09303504	-0.1144103	-0.0790097	-0.06253825	-0.07500082	-0.05175028	-0.05455009	-0.102581	-0.07940451	-0.08175687	-0.06584142	-0.06399408	-0.1078072	-0.09392005	-0.0498026	-0.04012666	-0.0704606	-0.07361572	-0.03423425	-0.02164007	-0.04683007	-0.0668531	-0.09297089	-0.1216302	-0.0735598
Z7L	0.01952788	0.02315677	0.02382793	0.001149862	0.0006135881	-0.003811484	-0.02719362	0.004538577	0.0440681	-0.006338215	0.06457641	0.02343148	0.02997862	0.02776772	-0.03351703	-0.02028459	0.009972037	0.01512913	-0.03438559	-0.01130943	0.001648298	0.01963152	0.01465702	0.01951637	0.02939135	-0.0002697817	0.03189011	0.06943083	0.03569666	0.0525695	0.03878927	0.008782694	0.06519164	0.05320447	0.04768876	0.05223557	0.02429182	0.03040467	0.04085046	0.06670834	0.07329824	0.02646817	0.03011844	0.09660964	0.05676098	0.06481164	0.04516697	0.01785327	0.04284257
Z8L	0.1776953	0.1763793	0.1917799	0.1952097	0.1770998	0.1720924	0.1443593	0.165667	0.1749515	0.1388649	0.1615068	0.1525991	0.1485442	0.1352114	0.08992598	0.1159204	0.1067149	0.09807863	0.07456818	0.09467346	0.09664419	0.07639908	0.07881066	0.09369304	0.09294292	0.08608981	0.1053512	0.1119164	0.09926961	0.082405	0.07495969	0.07466031	0.04282612	0.06344958	0.04714262	0.05778418	0.05748478	0.04432966	0.07474914	0.08801118	0.08845699	0.05307452	0.05984701	0.1069863	0.07473433	0.0941849	0.1020974	0.06297746	0.08691396
Z9L	0.438179	0.4026567	0.4345271	0.4262049	0.4411877	0.4255091	0.3851423	0.4153874	0.3948429	0.3386083	0.4086972	0.3906152	0.3525185	0.3371525	0.3124034	0.2959385	0.3046685	0.2484718	0.238939	0.2821566	0.2975818	0.2672068	0.2275177	0.2391808	0.2451324	0.2349942	0.2445896	0.2644415	0.2620941	0.239875	0.2417667	0.1751949	0.2137342	0.2225794	0.1640319	0.2027044	0.1919773	0.1660668	0.1940944	0.1890064	0.1792828	0.1770702	0.1856999	0.2001299	0.1719115	0.2059878	0.202989	0.1716417	0.1890952
Z10L	0.4595016	0.4574897	0.4424494	0.4590113	0.4678927	0.4586823	0.4074108	0.4219428	0.4249416	0.3524017	0.4044925	0.3874437	0.3555716	0.3489933	0.2936272	0.3306152	0.3203454	0.2957624	0.2866672	0.2639299	0.2602435	0.2990805	0.2565093	0.269671	0.27342	0.2380145	0.2447952	0.2511729	0.2102188	0.2267544	0.2255272	0.1944909	0.2055075	0.1991446	0.1576295	0.1823244	0.1382612	0.157215	0.1341471	0.1739546	0.1809508	0.1801892	0.1589209	0.1788748	0.1922833	0.1971706	0.1465685	0.1304359	0.1601069
Z11L	0.4080309	0.4046784	0.4086791	0.4111926	0.4403981	0.433137	0.3958809	0.4156424	0.4285705	0.3615578	0.3797385	0.3767166	0.3327735	0.3977743	0.3403455	0.3300312	0.3227241	0.3062839	0.2590459	0.2928903	0.2967314	0.2808143	0.2845698	0.2984043	0.2661787	0.2574897	0.2534479	0.2566491	0.2154927	0.2223984	0.2334002	0.1684553	0.2086856	0.2006695	0.1893683	0.1684734	0.1482777	0.1486889	0.1523474	0.1961276	0.1740335	0.1514098	0.1581428	0.2230844	0.1640714	0.1596595	0.2036832	0.1642688	0.1955223
Z12L	0.3456934	0.3653956	0.3796381	0.3459335	0.3732308	0.3442441	0.3138329	0.3384915	0.350811	0.3185014	0.3446521	0.325899	0.3023573	0.3019131	0.2583533	0.2403833	0.2638197	0.2560865	0.2404474	0.2578615	0.2554828	0.2470094	0.232711	0.2341915	0.224147	0.182655	0.2079207	0.2306597	0.2046554	0.2421665	0.2332028	0.1880079	0.2090081	0.1886675	0.1694111	0.1913357	0.1726353	0.1563283	0.166858	0.1979191	0.1869107	0.1498092	0.1441717	0.1727472	0.1611285	0.178378	0.1705873	0.1209245	0.1313769
Z13L	0.3993782	0.3737194	0.3473252	0.3838707	0.4134677	0.3725119	0.3179865	0.3518029	0.3637654	0.3160388	0.3437555	0.3554335	0.2873269	0.3225399	0.2775917	0.300505	0.3033344	0.2748248	0.2642194	0.2949712	0.2866574	0.2961622	0.259597	0.2540187	0.2398947	0.2288715	0.2558266	0.253846	0.2429511	0.268786	0.2268663	0.1995197	0.2678187	0.2421944	0.2140253	0.2312354	0.1915348	0.1905346	0.1695098	0.2089472	0.1914723	0.1615364	0.1740994	0.2111054	0.1844826	0.1856243	0.1615874	0.1613538	0.1681494
Z14L	0.3564698	0.3551999	0.3384817	0.3817799	0.4180671	0.4091051	0.3205067	0.3454992	0.3827077	0.3100691	0.3392252	0.3385343	0.3339974	0.3368696	0.2752657	0.2913374	0.282428	0.2804261	0.2886412	0.2842079	0.304175	0.2866031	0.2385458	0.2333295	0.2794835	0.2050864	0.2185623	0.2432588	0.233522	0.2246817	0.2261885	0.2031189	0.2339924	0.2524988	0.1851472	0.2221007	0.1648182	0.1684307	0.1931354	0.2232258	0.1936634	0.1780326	0.1916664	0.2145632	0.1531913	0.1393601	0.1676493	0.1396858	0.1950765
Z15L	0.4090656	0.4211203	0.4024001	0.4433262	0.449699	0.4395065	0.3889209	0.3792334	0.3840451	0.3598832	0.3754104	0.3532834	0.2895789	0.3185129	0.3066738	0.2549071	0.2212486	0.1985869	0.1986807	0.1941388	0.1782612	0.2327422	0.2332966	0.2311564	0.1978121	0.1712387	0.1927751	0.1886314	0.1732505	0.1781132	0.199365	0.1484175	0.1905856	0.1797763	0.1515841	0.1531436	0.163216	0.1380638	0.1153693	0.1878779	0.1801135	0.1564402	0.1840303	0.2069633	0.1778631	0.1740056	0.1505494	0.08404672	0.1391018
Z16L	0.3709722	0.3735104	0.3544316	0.3961704	0.3908834	0.4123557	0.3849153	0.3793716	0.3402583	0.2773482	0.3129001	0.312354	0.2752443	0.2836322	0.2463629	0.2122454	0.1978302	0.1475621	0.1507485	0.1526238	0.1656852	0.1548857	0.1444185	0.169995	0.1345057	0.1467774	0.1521566	0.147771	0.1035384	0.1152328	0.1216286	0.1016154	0.1306333	0.1668843	0.1259319	0.1190969	0.06227339	0.04542523	0.1091758	0.1270867	0.1195246	0.09797335	0.1265011	0.1769337	0.1501316	0.1814986	0.159263	0.1204491	0.1657131
Z17L	0.2930646	0.3223293	0.330176	0.3298075	0.3046998	0.2982053	0.2569995	0.2654285	0.2414756	0.186001	0.2617832	0.263846	0.2129791	0.232025	0.1530811	0.08514394	0.07575753	0.06911334	0.1126978	0.1129972	0.1099062	0.09666228	0.1220678	0.1241454	0.1140599	0.09740747	0.09338871	0.0832275	0.06519493	0.1040072	0.07473762	0.04182925	0.08000329	0.09851621	0.04336075	0.0689143	0.02581181	0.009552557	0.02886823	0.07525415	0.1072709	0.1040484	0.1326353	0.167113	0.1373121	0.1078385	0.1290788	0.07840928	0.1277233
Z18L	0.2396348	0.2873746	0.2804622	0.2733443	0.3121336	0.3172232	0.2392499	0.251974	0.2254154	0.1733706	0.2174206	0.2324231	0.2065126	0.1949613	0.1537605	0.08182431	0.09804902	0.1026369	0.1003553	0.09984537	0.09478204	0.1035335	0.1127126	0.1204474	0.1176016	0.133318	0.1187136	0.05822339	0.0570686	0.06116467	0.0934397	0.03784011	0.05024511	0.08793716	0.0455848	0.0383221	-0.01845205	-0.01592532	0.02438888	0.0381066	0.07218127	0.09499095	0.1143428	0.1778944	0.1447245	0.08497779	0.07997039	0.07687449	0.08670176
Z19L	0.2468893	0.2914657	0.2739908	0.2896743	0.2680523	0.2893881	0.2499556	0.2545304	0.2123112	0.1688419	0.2267297	0.2397368	0.201622	0.2075045	0.1777694	0.1164567	0.1211647	0.07242145	0.1158167	0.1085409	0.08627899	0.1146011	0.06635796	0.07375719	0.0977233	0.06908537	0.08666557	0.05668367	0.02976641	0.09484454	0.08042606	0.03064978	0.03186544	0.0847442	0.04778746	-0.01104129	-0.04112518	-0.04345122	-0.03130943	0.01431156	0.0469847	0.02356638	0.06783353	0.1032653	0.08359599	0.07751439	0.05635137	0.02839776	0.04166146
L1Z	-0.5149564	-0.5122208	-0.5316664	-0.4872824	-0.5531025	-0.5784817	-0.5913933	-0.5513292	-0.4557016	-0.4657888	-0.4157493	-0.4268317	-0.4081263	-0.4154581	-0.4320809	-0.4148248	-0.4410084	-0.4694012	-0.4723753	-0.443693	-0.474458	-0.4787251	-0.4495328	-0.4023195	-0.361293	-0.3229117	-0.31443	-0.2695641	-0.2619049	-0.2560339	-0.2623194	-0.3019937	-0.2576279	-0.2664912	-0.3331831	-0.3194999	-0.3924066	-0.417391	-0.3790113	-0.361344	-0.3347426	-0.3990541	-0.4233065	-0.4004211	-0.4227899	-0.380227	-0.3635499	-0.377085	-0.3726419
L2Z	-0.4139398	-0.4410034	-0.3870077	-0.4192976	-0.4765603	-0.4833772	-0.5151867	-0.4074338	-0.3630416	-0.3736766	-0.3183945	-0.341214	-0.3535417	-0.3404474	-0.3898503	-0.3702484	-0.3621056	-0.4031387	-0.3891183	-0.3632111	-0.353295	-0.3644415	-0.3579536	-0.3551077	-0.3019625	-0.3223211	-0.3251242	-0.2998503	-0.326585	-0.3173186	-0.2668893	-0.3147179	-0.297192	-0.2875802	-0.3412387	-0.2833131	-0.3043346	-0.3481313	-0.3470801	-0.3237901	-0.3181477	-0.3472578	-0.3386116	-0.2971986	-0.3401776	-0.347368	-0.3859072	-0.362535	-0.3770571
L3Z	-0.3793305	-0.4129594	-0.4069781	-0.4037506	-0.4617848	-0.4547886	-0.4408357	-0.424884	-0.3439661	-0.3718901	-0.3402385	-0.3552245	-0.345927	-0.3701661	-0.4345501	-0.4007189	-0.3511943	-0.3966376	-0.4112074	-0.3305149	-0.3171196	-0.3155815	-0.3123787	-0.3257197	-0.2953726	-0.3130301	-0.2531864	-0.2505149	-0.31228	-0.2659319	-0.2768103	-0.3092219	-0.2880704	-0.2633377	-0.2786856	-0.2458628	-0.3296809	-0.3151653	-0.2847639	-0.3108143	-0.292859	-0.2809804	-0.2942902	-0.2781395	-0.2984224	-0.2951554	-0.3162559	-0.352257	-0.3142523
L4Z	-0.3318704	-0.3362478	-0.3666393	-0.3630202	-0.3987778	-0.3991906	-0.4173927	-0.3391281	-0.3297713	-0.3356292	-0.3167198	-0.3571097	-0.3225333	-0.3065619	-0.3498306	-0.3703323	-0.3726929	-0.3446554	-0.3521714	-0.3391627	-0.3031732	-0.287192	-0.3090475	-0.2451143	-0.2268992	-0.2320628	-0.2408817	-0.2431979	-0.2231091	-0.2775868	-0.231872	-0.2745024	-0.2755355	-0.2185507	-0.2404195	-0.23266	-0.2634134	-0.2989669	-0.2748396	-0.2470011	-0.2267939	-0.2315858	-0.2286314	-0.2174338	-0.2426731	-0.2511877	-0.257776	-0.2927126	-0.2779832
L5Z	-0.2822076	-0.2734364	-0.2983024	-0.2665998	-0.2920053	-0.3342737	-0.3435088	-0.2682218	-0.2240253	-0.269745	-0.3147607	-0.2981543	-0.2725514	-0.2590196	-0.2817059	-0.2428557	-0.2047804	-0.259365	-0.2660503	-0.2275144	-0.2298881	-0.197136	-0.219569	-0.2371541	-0.1909771	-0.2085524	-0.1907403	-0.1723787	-0.1368646	-0.1613078	-0.1375637	-0.1597829	-0.1418621	-0.150959	-0.1542589	-0.1482925	-0.1893716	-0.1780901	-0.1612041	-0.1174025	-0.1699128	-0.1710775	-0.1465882	-0.1058052	-0.1331206	-0.1264896	-0.1681806	-0.1922421	-0.180232
L6Z	-0.1860092	-0.1837671	-0.1934973	-0.2358184	-0.2186149	-0.2231716	-0.2450683	-0.2128804	-0.2052607	-0.2386725	-0.183647	-0.1819444	-0.2243626	-0.1974585	-0.2275851	-0.2202385	-0.1964303	-0.2478121	-0.2654433	-0.2209656	-0.2031617	-0.1526123	-0.1579487	-0.1849284	-0.1637342	-0.148661	-0.1220678	-0.1414394	-0.1368432	-0.126659	-0.13456	-0.1589752	-0.136307	-0.09325711	-0.1234463	-0.1209459	-0.1630976	-0.1376575	-0.1448199	-0.1212667	-0.1221846	-0.1593239	-0.1534183	-0.105598	-0.1263316	-0.1249432	-0.1093469	-0.1236799	-0.1187629
L7Z	-0.1272364	-0.1513374	-0.1299523	-0.0943132	-0.130153	-0.1300082	-0.1646356	-0.1174618	-0.09949662	-0.1524889	-0.1143724	-0.1219625	-0.1579421	-0.139319	-0.1563349	-0.1856917	-0.1612683	-0.199444	-0.2107649	-0.140051	-0.1553594	-0.1488748	-0.1388304	-0.1537934	-0.1367264	-0.1263415	-0.1233279	-0.1258431	-0.131696	-0.1176657	-0.1159039	-0.1478796	-0.1202714	-0.09923343	-0.1245369	-0.08625103	-0.1191643	-0.07248725	-0.09751439	-0.06086199	-0.0564402	-0.06580194	-0.1045879	-0.05106926	-0.06989635	-0.05768219	-0.1046323	-0.09348413	-0.06006086
L8Z	0.03059714	0.02039645	0.03165158	0.02994078	0.08241487	0.06393157	0.0173466	0.0116302	0.01904096	0.01660306	0.0542178	0.02358941	0.009756541	-0.007106434	-0.03506827	-0.04635466	-0.01876789	-0.04578549	-0.06266327	-0.06715578	-0.04909524	-0.05918737	-0.08522948	-0.08793716	-0.08015792	-0.08883862	-0.05720184	-0.07147064	-0.06747162	-0.0781872	-0.05352031	-0.07763283	-0.08025498	-0.01636618	-0.06019575	-0.05354005	-0.07849152	-0.06186873	-0.02010857	-0.03273894	-0.05330811	-0.03955585	-0.01958052	0.001339037	-0.03106432	-0.0267034	-0.04270275	-0.05074354	-0.04311564
L9Z	0.2789488	0.2966606	0.3110051	0.3018918	0.2770357	0.2952229	0.2609607	0.2827554	0.2544382	0.204833	0.2345764	0.2245813	0.2299243	0.2037128	0.1517421	0.1472101	0.1491446	0.1219033	0.1212584	0.1238033	0.1054861	0.1134266	0.06324889	0.08643033	0.1017141	0.05759006	0.08421286	0.09026484	0.0348906	0.03869057	0.05997039	0.04184405	0.0443971	0.03035861	0.01218457	0.001500248	-0.02224543	0.0183994	0.02568679	0.03798157	0.0416812	0.06217634	0.05268136	0.05939299	0.04354499	0.0282201	0.03873828	0.01536931	0.06453364
L10Z	0.3951653	0.4032176	0.3732127	0.391293	0.4078746	0.4063514	0.3230811	0.3652624	0.3694884	0.3020743	0.3449827	0.335116	0.3113176	0.3071476	0.2163053	0.2146883	0.243216	0.1959697	0.169796	0.1847656	0.1372775	0.1925547	0.1674683	0.1644514	0.1546932	0.1630252	0.1355322	0.1001234	0.1079684	0.1250271	0.1361079	0.0845468	0.0978549	0.1009311	0.03595328	0.06679223	0.06601086	0.06077151	0.05544004	0.04749795	-0.0008471779	-0.01404178	0.06918572	0.09349235	0.08670999	0.1168646	0.07484948	0.03692219	0.1068169
L11Z	0.4034381	0.3841619	0.3796496	0.4097105	0.3672133	0.3957789	0.3663941	0.4170637	0.3908636	0.3449465	0.3660717	0.3318227	0.3366146	0.3050831	0.2989998	0.2670521	0.2822454	0.2974766	0.2940763	0.2865142	0.2709919	0.2603767	0.2442474	0.2472578	0.239087	0.215111	0.205269	0.2399918	0.1962247	0.1634397	0.1776295	0.1239102	0.143642	0.1528409	0.08639743	0.1025086	0.1008916	0.1110183	0.09069419	0.1032818	0.1072775	0.1071196	0.1214591	0.1476378	0.1275522	0.1322734	0.1011877	0.07713933	0.1176904
L12Z	0.3749811	0.3700609	0.344509	0.3681313	0.3744678	0.3819789	0.3555256	0.3647014	0.3186445	0.286455	0.3358727	0.312002	0.2821994	0.2954532	0.2599391	0.2480062	0.2383813	0.2293371	0.2286165	0.2051291	0.2156309	0.2290344	0.2392055	0.252173	0.2541684	0.1642425	0.1704803	0.1994473	0.1893765	0.1965784	0.173471	0.1328508	0.1612074	0.2070686	0.1751703	0.169161	0.1207435	0.09970061	0.1450074	0.1470883	0.1241454	0.09375226	0.1043445	0.1574766	0.09465044	0.1087613	0.09137523	0.0605264	0.09216154
L13Z	0.319597	0.3207534	0.3711433	0.3505806	0.3394012	0.3641635	0.3510281	0.3398964	0.343772	0.2690854	0.2881099	0.2941208	0.2594966	0.2825168	0.2731239	0.2231156	0.2067774	0.2190114	0.2208159	0.2629511	0.274226	0.2419493	0.193364	0.1952426	0.21671	0.1938049	0.1976114	0.1991183	0.1811893	0.1825267	0.1761309	0.1404507	0.1703043	0.1798454	0.1004195	0.1187876	0.07971541	0.1082662	0.1293387	0.1369584	0.1413637	0.08584635	0.1219938	0.1587054	0.1332522	0.1595229	0.1211499	0.0953364	0.1104376
L14Z	0.3322997	0.3283188	0.3439595	0.3768498	0.3915989	0.4088139	0.3576789	0.3431551	0.3006251	0.2433344	0.2680638	0.2605856	0.2815726	0.2971048	0.27051	0.2534923	0.2458644	0.2115677	0.2204688	0.2303537	0.2186363	0.2351719	0.1937276	0.2129643	0.241724	0.2015825	0.2055535	0.2009985	0.1870949	0.1877661	0.1733789	0.1695674	0.1954433	0.2403701	0.1610528	0.1603422	0.08292975	0.09071886	0.1060141	0.1252624	0.1186198	0.05640566	0.08977791	0.1243593	0.1191314	0.1395871	0.09396447	0.08737786	0.1107616
L15Z	0.2034611	0.2302797	0.240987	0.2658217	0.2442326	0.2398898	0.200584	0.2209722	0.2106136	0.1469419	0.1964879	0.1789883	0.1538658	0.167039	0.1286412	0.09878763	0.1080342	0.06823819	0.08913308	0.1094259	0.1096529	0.1325629	0.1226748	0.1301332	0.116863	0.04294456	0.0443165	0.06278993	0.02267478	0.06647804	0.05655206	0.006050342	0.09016779	0.1307929	0.06698964	0.05673959	0.0022405	-0.00719526	0.008391184	0.03139003	0.0296381	-0.006209902	-0.004026976	0.03605362	0.0159977	0.01317651	0.004138838	-0.02761803	-0.01125678
L16Z	0.340097	0.3498092	0.3413473	0.38266	0.3773548	0.3579059	0.3187728	0.3138	0.3089604	0.2958463	0.3120053	0.2762049	0.2712272	0.2420332	0.2071459	0.1553857	0.1452706	0.09936667	0.0874124	0.09253331	0.09596315	0.123267	0.1183451	0.0866886	0.1014262	0.04875144	0.07727422	0.06119921	0.03115973	0.06838789	0.0372002	0.001464057	0.02810989	0.04347097	-0.00594012	0.01972857	0.01764764	-0.001136701	-0.009549269	0.02428854	0.0240714	-0.008178974	0.04395296	0.1052064	0.05481658	0.03226353	0.01490212	0.003392007	0.03868564
L17Z	0.2995164	0.3408143	0.3271475	0.3209886	0.3336536	0.3707649	0.2477266	0.257442	0.2471295	0.220102	0.280681	0.2672923	0.2648709	0.2371969	0.1706037	0.1425053	0.08956078	0.03068597	0.03222405	0.06275045	0.03857707	0.05409113	0.1078829	0.08142128	0.07498108	0.03832374	0.07344794	0.0421599	-0.001062673	0.04062839	0.03827439	-0.0003964445	0.01807205	0.04140483	-0.0007863157	-0.01859516	-0.0287646	-0.05125843	-0.05132916	-0.0251242	0.01033723	0.01358447	0.06164501	0.1024494	0.05097714	0.03636125	0.06603388	0.05235401	0.06837473
L18Z	0.2291248	0.2592943	0.2374502	0.2331847	0.2466787	0.2295756	0.1731123	0.2311285	0.2194144	0.1909607	0.2472545	0.2586412	0.2390031	0.2132308	0.09267313	0.08977464	0.06910675	0.07277348	0.1132176	0.09740253	0.02507485	0.04861161	0.03435268	0.06613259	0.05727093	0.06128475	0.09988814	0.06161211	0.005097878	0.05506169	0.02766244	0.01674288	0.06919888	0.09310249	0.05131271	0.03099852	0.0311877	0.061316	0.01065142	-0.002725776	0.01631025	0.04440697	0.06351374	0.06818556	0.07984043	0.08096068	0.06894061	0.04701595	0.08380984
L19Z	0.2333065	0.2424675	0.2655058	0.2149219	0.2012979	0.2064748	0.1556605	0.1834726	0.1739414	0.1583829	0.1978121	0.2197763	0.2177266	0.2173055	0.1489604	0.09208916	0.08636947	0.08202171	0.06747491	0.07463892	0.08670834	0.09057081	0.06473433	0.04632835	0.06577562	0.06394473	0.09409607	0.0381066	0.005576574	0.02278171	0.03917091	-0.0002006911	0.0501793	0.08776937	0.03099852	0.01040796	-0.01999013	0.0006102939	0.02127324	0.004653728	-0.005262377	-0.006288861	0.02658003	0.1048873	0.08028952	0.03140154	0.04936009	0.03556506	0.03740583
L20Z	-0.08193947	-0.09555026	-0.07442836	-0.01845205	0.01754565	0.06944398	-0.009180788	0.001112033	-0.03040961	-0.06008225	-0.04776608	-0.03503865	-0.003026815	-0.01631354	-0.088531	-0.1030466	-0.05286561	-0.07307616	-0.08279487	-0.07893568	-0.09157756	-0.1391051	-0.1323112	-0.09466853	-0.07350222	-0.08946537	-0.08827274	-0.09363053	-0.08186215	-0.06177825	-0.08137193	-0.1634364	-0.1494012	-0.09235236	-0.1152295	-0.1737095	-0.2427718	-0.2518736	-0.2383155	-0.2479997	-0.2338444	-0.263494	-0.2335401	-0.1914016	-0.1808274	-0.217697	-0.282655	-0.2503323	-0.2279849
L1L	-0.420176	-0.4445764	-0.475825	-0.4700658	-0.5443017	-0.5353331	-0.5165603	-0.4975062	-0.4329084	-0.4227636	-0.4111054	-0.4554927	-0.4519296	-0.3790179	-0.4146389	-0.3993782	-0.3429676	-0.4231995	-0.4159598	-0.4543445	-0.4379191	-0.4110002	-0.4298355	-0.4258019	-0.4051012	-0.4011614	-0.3374305	-0.3502846	-0.338786	-0.3358875	-0.3371509	-0.378939	-0.3192976	-0.2767281	-0.2948972	-0.3119625	-0.3760388	-0.3737128	-0.3307732	-0.3345501	-0.3328179	-0.3868103	-0.4016779	-0.4011647	-0.3931387	-0.4325876	-0.4275786	-0.4619246	-0.423091
L2L	-0.4551176	-0.4903997	-0.4846472	-0.4966327	-0.4707682	-0.4488666	-0.4578812	-0.4042935	-0.3830597	-0.4212436	-0.3890771	-0.4427603	-0.3850864	-0.3798947	-0.4785228	-0.4516845	-0.4605856	-0.4887711	-0.4543395	-0.3619789	-0.3693321	-0.3682596	-0.4163563	-0.3828903	-0.3387037	-0.3353167	-0.3328524	-0.3360026	-0.3482826	-0.3480145	-0.3151341	-0.3041783	-0.2988403	-0.3349581	-0.3383566	-0.3325267	-0.32785	-0.3371393	-0.3095641	-0.2449679	-0.2948659	-0.3621221	-0.3646208	-0.301367	-0.3668597	-0.3342079	-0.3857625	-0.4589307	-0.391645
L3L	-0.3353233	-0.3519214	-0.3876888	-0.3879766	-0.4420382	-0.3929413	-0.3932505	-0.3947985	-0.3504655	-0.3169814	-0.3438098	-0.3787975	-0.3602648	-0.3486544	-0.3953742	-0.315009	-0.3205083	-0.3965702	-0.3822224	-0.3275786	-0.3476098	-0.3307617	-0.3406498	-0.3357427	-0.2812831	-0.3099391	-0.2860914	-0.2542096	-0.2679997	-0.267136	-0.2177858	-0.2799424	-0.2988699	-0.2772084	-0.2901925	-0.2313505	-0.2581609	-0.3545715	-0.2987251	-0.3361852	-0.3157345	-0.2930235	-0.2681033	-0.2651752	-0.2678582	-0.3138394	-0.3265948	-0.3280276	-0.2884504
L4L	-0.3566574	-0.3517766	-0.3637704	-0.3651719	-0.4038691	-0.4289883	-0.46342	-0.4306498	-0.3881576	-0.360074	-0.3930745	-0.4352607	-0.4229906	-0.4336782	-0.4099276	-0.3804211	-0.341316	-0.372558	-0.3572528	-0.3258595	-0.3256259	-0.2960388	-0.2714246	-0.3104491	-0.2694588	-0.3062675	-0.2565998	-0.2368334	-0.2731189	-0.2757295	-0.2656637	-0.2720859	-0.2354187	-0.2240237	-0.2858069	-0.2520069	-0.2837671	-0.2854351	-0.2664254	-0.2378549	-0.2771196	-0.2751456	-0.2647393	-0.2500461	-0.2770752	-0.2631617	-0.2787514	-0.3092877	-0.2717157
L5L	-0.2922504	-0.2769666	-0.28076	-0.2830992	-0.2824264	-0.2410528	-0.2725037	-0.2926008	-0.26696	-0.316937	-0.2727077	-0.2964682	-0.3229824	-0.2562477	-0.2787399	-0.2598931	-0.276733	-0.2986511	-0.3153677	-0.2910824	-0.2973894	-0.3086001	-0.2834134	-0.3058036	-0.3037621	-0.2941405	-0.2792729	-0.2258858	-0.2173285	-0.2132012	-0.2166162	-0.2336568	-0.2008686	-0.1859516	-0.2559648	-0.2152673	-0.2415973	-0.2266968	-0.215343	-0.1932061	-0.1634265	-0.1910067	-0.1916286	-0.200329	-0.2105067	-0.1990591	-0.2077414	-0.215871	-0.202989
L6L	-0.204356	-0.2276279	-0.2240582	-0.1985113	-0.2193601	-0.197011	-0.2447755	-0.1823441	-0.1722652	-0.2100954	-0.1961244	-0.2465981	-0.2656802	-0.2517322	-0.2696216	-0.2554302	-0.2525547	-0.3059911	-0.3279799	-0.3081165	-0.3043856	-0.2710067	-0.3102188	-0.3043642	-0.2574897	-0.2290327	-0.2671311	-0.2239513	-0.219898	-0.22595	-0.2180062	-0.2470554	-0.1916713	-0.1904178	-0.2418259	-0.2446932	-0.2538658	-0.2408982	-0.2201974	-0.2157016	-0.218202	-0.2202023	-0.2249778	-0.2031979	-0.2391282	-0.2111959	-0.226988	-0.2305725	-0.1843839
L7L	-0.0156506	-0.1070225	-0.07552723	-0.08406153	-0.08609805	-0.08025827	-0.09932391	-0.06162362	-0.09261391	-0.1087547	-0.1106037	-0.1114295	-0.1196776	-0.1120283	-0.1852542	-0.156557	-0.1561425	-0.1954104	-0.2129479	-0.182257	-0.1841816	-0.2009705	-0.196075	-0.2019378	-0.2045715	-0.2405017	-0.196733	-0.206103	-0.2011992	-0.1863102	-0.2089916	-0.2411531	-0.2288814	-0.2228442	-0.241895	-0.2510676	-0.2960191	-0.2310545	-0.1983468	-0.2297713	-0.2138411	-0.2374305	-0.1978483	-0.193267	-0.2242392	-0.2166738	-0.2092548	-0.2119197	-0.1651785
L8L	0.1695805	0.1248758	0.1269452	0.1030647	0.1145517	0.1176674	0.06781214	0.08222733	0.06168942	0.03860833	0.06067445	0.07445139	0.0366228	0.007851623	-0.00983221	-0.03524757	-0.02793058	-0.1016861	-0.1016236	-0.08514558	-0.1323441	-0.1310084	-0.125292	-0.1595377	-0.1261671	-0.1430169	-0.1007748	-0.1160421	-0.1593404	-0.1329758	-0.141316	-0.1977398	-0.1797203	-0.1880424	-0.1923441	-0.1843757	-0.1972989	-0.1796924	-0.1660174	-0.1745024	-0.2060635	-0.2178582	-0.1729495	-0.1476213	-0.1372709	-0.1504244	-0.143642	-0.1636223	-0.1415545
L9L	0.2282744	0.2146224	0.2180819	0.2268054	0.2164468	0.236149	0.2209196	0.2385343	0.1826304	0.1417881	0.1535121	0.1377283	0.103494	0.1106432	0.06597961	0.04076493	0.06028952	0.02889456	0.05347261	0.007254484	0.0003076132	0.0004096042	-0.01218786	-0.02977957	-0.02828426	-0.03404507	-0.06400066	-0.02515381	-0.09979437	-0.03472446	-0.06005757	-0.07969238	-0.068253	-0.0783846	-0.1148561	-0.06181444	-0.09313209	-0.09401381	-0.0915315	-0.06251028	-0.1100033	-0.1232752	-0.1086577	-0.09218622	-0.1020316	-0.06929923	-0.06908702	-0.05425563	-0.03797006
L10L	0.3485985	0.3338296	0.3238016	0.3410281	0.3639217	0.3944152	0.363897	0.3682793	0.3523343	0.3083698	0.3202155	0.3114262	0.2521796	0.2543626	0.1879898	0.2150156	0.2206761	0.1526929	0.1599803	0.2193486	0.192604	0.1860339	0.158202	0.1442178	0.1849367	0.1210545	0.08587432	0.1371607	0.08013489	0.08725448	0.06436256	0.04503865	0.06975325	0.04903767	0.04289357	0.0596052	0.01212206	0.06775949	0.08678236	0.1017848	0.08097384	0.0616154	0.0962395	0.0893568	0.0478072	0.1071064	0.04180458	0.05414377	0.08349235
L11L	0.3585277	0.3570061	0.3615479	0.3569502	0.3334019	0.3586906	0.2960026	0.344073	0.3504935	0.2999934	0.3281527	0.3222997	0.278434	0.3069271	0.2408965	0.2105527	0.2134447	0.192155	0.1851801	0.182002	0.2009821	0.1920957	0.1826106	0.1951143	0.1774124	0.1564879	0.183086	0.1879701	0.1543198	0.1455815	0.1444152	0.1023951	0.1294407	0.1239859	0.07961342	0.09199046	0.04279651	0.0580227	0.1013703	0.08965619	0.0352229	0.04381148	0.09834512	0.1057657	0.09886988	0.1049663	0.08480507	0.05639414	0.07537589
L12L	0.3358069	0.3511877	0.3551357	0.3494391	0.3502451	0.3590953	0.2969304	0.3167692	0.32215	0.2853627	0.3024527	0.2647969	0.2777595	0.2802566	0.2510462	0.233262	0.2239118	0.1777282	0.1787136	0.1769732	0.2262872	0.2363333	0.1878105	0.2156078	0.1968547	0.1459631	0.1820431	0.1684866	0.1531008	0.2092745	0.172224	0.1124066	0.1642343	0.1800132	0.1293058	0.1276082	0.1101645	0.1138954	0.1141306	0.10532	0.1161046	0.09721499	0.1302023	0.1392071	0.09895378	0.1022323	0.05509623	0.06623294	0.1016664
L13L	0.2650107	0.2902895	0.3139727	0.3180457	0.3142161	0.3390821	0.291061	0.3040253	0.2895559	0.2525646	0.2420678	0.227516	0.2315003	0.2493552	0.1899539	0.1948495	0.1848807	0.1680046	0.1784224	0.1919691	0.186103	0.1694999	0.1673598	0.1656341	0.159921	0.1710923	0.1462741	0.140834	0.1467264	0.159546	0.1497894	0.1203586	0.1523869	0.1440007	0.1174387	0.1074502	0.08917092	0.09461425	0.1019279	0.1222652	0.08400724	0.06880408	0.08094259	0.06964797	0.04900806	0.1079569	0.1020217	0.04706695	0.05937654
L14L	0.2190327	0.2368613	0.2415068	0.2515052	0.2757789	0.2838477	0.2483369	0.2302747	0.2129479	0.1566639	0.189444	0.1722833	0.167845	0.1773433	0.1212486	0.1387843	0.1260947	0.08377529	0.1404014	0.1600839	0.1331288	0.1542227	0.1301069	0.07378516	0.06852278	0.02671328	0.04025826	0.03662444	0.03257444	0.04983879	0.03615068	0.01521632	0.07176674	0.09355157	0.03665241	0.04118276	0.02555848	0.01396776	0.01675605	0.0003355821	-0.004219444	-0.02704557	0.01581839	0.05484455	0.01861325	-0.01678401	-0.01904096	-0.02288205	-0.03994736
L15L	0.2158908	0.244379	0.2521155	0.3050567	0.2927603	0.2941504	0.2003997	0.2318687	0.2235499	0.1946225	0.2062856	0.1693354	0.1714822	0.1617832	0.1267018	0.1186922	0.09470801	0.08862477	0.1122964	0.1329281	0.1294226	0.1640319	0.1344613	0.1348692	0.1306152	0.06593518	0.04999836	0.06910347	0.03479519	0.06100839	0.04955584	0.01096233	0.06028952	0.08551078	0.02977957	0.04500411	0.009613424	0.01401382	0.01316335	0.04283106	0.02264846	-0.02170258	0.02087021	0.07801283	0.04525086	0.04172396	0.00732193	-0.03021056	-0.0243165
L16L	0.2670949	0.2680918	0.2748906	0.2951538	0.3117914	0.2818654	0.2281428	0.2574766	0.2430137	0.2041059	0.2090459	0.1867149	0.1846669	0.1858595	0.1545731	0.1380852	0.09890442	0.04624609	0.07035039	0.146279	0.1476114	0.1506416	0.1446011	0.1215331	0.1140928	0.05365027	0.07071229	0.07354664	0.04031749	0.06678237	0.08109557	0.05443001	0.05895542	0.07169107	0.03986182	0.03045402	-0.01527719	-0.005688439	-0.008917586	0.02218457	0.01882053	-0.009281131	-0.0007665713	0.0601497	0.02812305	0.008187203	-0.01225695	-0.03628557	-0.01555848
L17L	0.2090278	0.2111252	0.2146718	0.2312502	0.2616565	0.2441438	0.190913	0.2085277	0.2210775	0.1985376	0.2407913	0.2049531	0.2031025	0.182433	0.1215726	0.06589077	0.04100181	0.03245928	0.05417996	0.08274552	0.07446948	0.1137161	0.1033476	0.1245978	0.09632011	0.0791265	0.07196085	0.06722323	0.01964139	0.05238197	0.07375719	0.03165323	0.04299885	0.08585623	0.05481165	0.0311548	-0.01084553	-0.02898174	0.006619512	0.03169271	0.01411252	-0.01001645	0.004183253	0.05290837	0.00853759	0.03086363	-0.00153808	-0.03262707	-0.0005412069
L18L	0.2530334	0.2656555	0.2680211	0.2762955	0.2817453	0.2959105	0.2439793	0.2445879	0.2769699	0.2120431	0.2566458	0.2599819	0.247294	0.2340023	0.1741882	0.1732143	0.1350403	0.09919395	0.1269107	0.107396	0.1068761	0.1214229	0.1256506	0.1439069	0.1549054	0.1140714	0.1297236	0.09710643	0.06760816	0.08418655	0.06815101	0.05695015	0.1137309	0.109115	0.06137029	0.09759336	0.04048034	0.06284093	0.02923343	0.03932884	0.08104458	0.03915776	0.05556013	0.1462477	0.07831716	0.09069419	0.08472281	0.06152328	0.08745518
L19L	-0.005746012	0.01589241	0.05503701	0.02859023	0.04150847	0.07600263	0.009883204	0.05788781	0.07406975	0.07320776	0.1169288	0.1260322	0.1267676	0.1203043	0.07857543	0.05102649	0.07890607	0.005533805	0.01180951	0.003679886	-0.0002566207	0.024861	0.02692712	0.07050337	0.06061523	0.05030762	0.1153627	0.0798322	0.05394802	0.07424411	0.07213028	0.02548117	0.07315842	0.09250535	0.02436914	0.02542194	-0.04347426	-0.02663432	-0.0293091	-0.03826945	-0.06145418	-0.0532604	-0.04864451	-0.001029776	-0.02820694	-0.03361573	-0.09452378	-0.1166277	-0.04110709
L1A	-0.1835351	-0.2383978	-0.2060322	-0.1857559	-0.1878862	-0.15696	-0.1686527	-0.1511729	-0.1898964	-0.2272972	-0.183012	-0.1991545	-0.2390113	-0.1999753	-0.2082201	-0.2161194	-0.2131156	-0.2439974	-0.2589686	-0.2549777	-0.2423359	-0.2316286	-0.2736141	-0.2444646	-0.2155322	-0.2313325	-0.1966541	-0.1841388	-0.1767659	-0.1660816	-0.1943346	-0.1928097	-0.186256	-0.1665619	-0.1940928	-0.180783	-0.1965833	-0.2176805	-0.171265	-0.1513473	-0.1362165	-0.1714706	-0.1863826	-0.1626402	-0.1897121	-0.1762198	-0.1619987	-0.1684323	-0.1681987
L2A	-0.08265832	-0.1112074	-0.1207254	-0.1033969	-0.116404	-0.1054367	-0.1390212	-0.142428	-0.1245007	-0.1760684	-0.168429	-0.163721	-0.1649005	-0.1885392	-0.2500263	-0.2567248	-0.2460224	-0.2826156	-0.3047985	-0.2754483	-0.2690311	-0.2539217	-0.2807123	-0.3113867	-0.2524412	-0.2921977	-0.232229	-0.2467626	-0.2594456	-0.2476641	-0.2523951	-0.2652936	-0.2710281	-0.2754713	-0.2912173	-0.2782596	-0.2662576	-0.269796	-0.2686165	-0.2717092	-0.2671591	-0.300913	-0.2893058	-0.2649071	-0.2536552	-0.2477792	-0.2378088	-0.2471508	-0.2169748
L3A	0.171038	0.1281773	0.1271509	0.1271656	0.151951	0.1080013	0.08655699	0.1051785	0.1056374	0.06596315	0.06934364	0.05816253	0.01706531	0.008206939	-0.03803751	-0.05668037	-0.04074354	-0.09534463	-0.1203356	-0.07637441	-0.1004063	-0.1090081	-0.1302106	-0.1349153	-0.1128179	-0.1540319	-0.1480095	-0.1601283	-0.1958167	-0.1599984	-0.1512041	-0.2323721	-0.2041635	-0.1667708	-0.1927998	-0.1788271	-0.2343806	-0.2017634	-0.2135499	-0.1837737	-0.2057871	-0.2429594	-0.2371048	-0.1808538	-0.1735598	-0.173693	-0.1697384	-0.1771887	-0.1129429
L4A	0.2498964	0.2166952	0.2129429	0.2306695	0.2298059	0.2241569	0.1872759	0.1748807	0.2053002	0.1602007	0.157748	0.1206284	0.119977	0.09896365	0.05499096	0.03270439	0.04890607	0.02397763	-0.006703406	-0.001018261	0.0004606026	0.0007040628	-0.02119098	0.001899984	0.01659483	-0.06810495	-0.06399736	-0.04050173	-0.05403191	-0.02973187	-0.07625761	-0.1583862	-0.1012749	-0.0922882	-0.1170094	-0.1288435	-0.11873	-0.09327521	-0.09020233	-0.1098075	-0.1461211	-0.1730893	-0.1039299	-0.07582825	-0.1094242	-0.06848165	-0.07658497	-0.09741405	-0.07979109
L5A	0.2729561	0.2855716	0.2472874	0.2907913	0.2761375	0.2986642	0.2494802	0.2636914	0.2787777	0.1975983	0.2252032	0.241673	0.209467	0.1850962	0.1522997	0.1027192	0.09190821	0.0635269	0.06864287	0.09646817	0.09709492	0.08328343	0.09414377	0.09077644	0.09854252	0.05434118	0.081316	0.08982563	0.08049351	0.08011844	0.07676756	0.03621484	0.04284092	0.04995887	0.006478039	0.01924988	-0.01540879	-0.007346602	-0.007147556	-0.008308932	-0.01707518	-0.04156605	-0.008531008	-0.003839447	-0.02472282	0.005645667	-0.0008685638	0.006533972	0.01122224
L6A	0.2841553	0.2696529	0.233624	0.2654779	0.2754318	0.2710643	0.2207567	0.2434956	0.2367824	0.1957098	0.2322421	0.2233311	0.2006169	0.1891413	0.1356358	0.1347936	0.1296496	0.09918078	0.1325958	0.1610298	0.1552443	0.1336174	0.124555	0.117822	0.1356259	0.07999177	0.1063102	0.1409146	0.09023523	0.1202023	0.08499752	0.03863464	0.06824313	0.1025646	0.08164172	0.1006679	0.02829906	0.04083237	0.05397269	0.04168449	0.01196908	-0.007693698	0.02847837	0.05333443	0.03438559	0.04283928	0.02379997	-0.005528873	0.05500576
L1B	-0.3213242	-0.3574091	-0.366784	-0.3226896	-0.3414131	-0.3756884	-0.3369386	-0.3266047	-0.3584224	-0.4155996	-0.365672	-0.2980539	-0.3092088	-0.2943741	-0.3256226	-0.2932078	-0.2911745	-0.3554614	-0.3845024	-0.3693058	-0.3299342	-0.3349334	-0.3214772	-0.3261211	-0.3020875	-0.3511778	-0.3489439	-0.3023737	-0.2792515	-0.2598223	-0.2647393	-0.2787169	-0.2470801	-0.2465685	-0.2602961	-0.2302122	-0.249597	-0.2723606	-0.2450041	-0.2531288	-0.2503553	-0.2452246	-0.2732982	-0.2724083	-0.2695443	-0.2681247	-0.2828245	-0.2361622	-0.2290393
L2B	-0.2453644	-0.2196875	-0.2635417	-0.2428738	-0.2226468	-0.2484833	-0.2241175	-0.1776065	-0.2273417	-0.2446669	-0.2386198	-0.2604277	-0.2497269	-0.2363859	-0.3106119	-0.2958858	-0.2994818	-0.3457871	-0.3167544	-0.2794752	-0.2958908	-0.3692153	-0.3587021	-0.3265307	-0.2712979	-0.2641224	-0.264147	-0.263925	-0.2828656	-0.2951851	-0.2766442	-0.2334611	-0.2268087	-0.2571163	-0.3046949	-0.3474009	-0.3572561	-0.2938329	-0.2788304	-0.3042408	-0.2829281	-0.308531	-0.2983665	-0.3105758	-0.3013588	-0.2674601	-0.2954943	-0.3031897	-0.2837934
L3B	-0.1120382	-0.129439	-0.1169962	-0.1234315	-0.1038197	-0.1326452	-0.1569123	-0.08884849	-0.09174207	-0.102354	-0.1059467	-0.1033542	-0.1263579	-0.1845945	-0.2013012	-0.1930811	-0.2035812	-0.2465965	-0.2626304	-0.2440566	-0.2568761	-0.2387547	-0.2436766	-0.2491923	-0.2644678	-0.2149021	-0.2353561	-0.2160865	-0.2276986	-0.2441388	-0.250023	-0.2781823	-0.2601892	-0.2395838	-0.2532736	-0.2555009	-0.2819131	-0.262303	-0.2441421	-0.2388271	-0.2583484	-0.2673236	-0.2937095	-0.271163	-0.2720003	-0.2455157	-0.2376345	-0.1897812	-0.1771591
L4B	0.05902287	0.04447113	0.01779733	0.06574108	0.05556999	0.0380737	0.03747492	0.06796019	0.05611614	0.0317947	0.003452872	-0.01817075	-0.007389373	-0.0337391	-0.07503372	-0.09739595	-0.1254664	-0.1355585	-0.1626682	-0.1399901	-0.1573137	-0.1290558	-0.1442951	-0.1536174	-0.1405412	-0.1443691	-0.1341783	-0.1123162	-0.137136	-0.1572693	-0.1788929	-0.1957526	-0.1895131	-0.1761754	-0.1982037	-0.1884586	-0.2228064	-0.1957016	-0.1900888	-0.1535845	-0.213948	-0.2432917	-0.2058348	-0.1549449	-0.1615216	-0.1471048	-0.1835401	-0.1601283	-0.1727504
L5B	0.2003997	0.1913275	0.1994275	0.2199687	0.2017454	0.2019263	0.16304	0.1961523	0.1722635	0.1503027	0.1385343	0.1379289	0.1037671	0.1103306	0.08166474	0.08902451	0.07622965	0.0268712	0.007820366	0.03139826	0.05444152	0.01996052	0.05656358	0.03103635	0.02753578	0.01930745	0.04010528	0.0632127	0.04389373	0.03580852	0.01565554	-0.001908209	0.00659977	0.01247903	-0.01421944	-0.02165981	-0.05400888	-0.03609311	-0.001597303	0.0006514234	-0.06193946	-0.07240829	-0.04178154	-0.0226353	-0.03389044	-0.02216318	-0.0246784	-0.01157592	-0.001449252
L6B	0.2077924	0.1886922	0.1710627	0.2011795	0.201214	0.2038362	0.1952394	0.2244695	0.1896842	0.1613983	0.1838592	0.1643132	0.1295114	0.111446	0.1450403	0.1149416	0.09105445	0.04087514	0.07032406	0.09994407	0.07402204	0.07830071	0.05581181	0.06063004	0.1050156	0.1007666	0.0546307	0.07060701	0.02575753	0.05606678	0.06240994	0.05252179	0.07861983	0.07911005	0.03553874	0.02385096	0.02558809	0.01425399	0.01263037	0.04588254	0.0148758	-0.01918736	-0.01050831	0.006163845	0.03183583	0.01260404	0.02861326	0.0237901	0.06131272
L7B	0.2063316	0.195547	0.1968202	0.2194407	0.2131485	0.2307222	0.2029034	0.1881066	0.1675522	0.1446225	0.1522586	0.1308538	0.1450288	0.1065948	0.1464007	0.1485655	0.1134989	0.05333279	0.0988633	0.149393	0.1250008	0.1263744	0.1290097	0.1065405	0.09297253	0.05618029	0.04362066	0.004640568	0.05290179	0.0545468	0.03124691	0.0391265	0.06329002	0.10101	0.07587926	0.06841093	0.04007238	0.02508307	0.007507815	0.02542688	0.01213686	0.01569173	0.0094884	0.02291495	0.02617042	0.01792565	0.007418982	-0.02656522	0.005027143
L1C	-0.4014657	-0.4191051	-0.4508094	-0.4533509	-0.486784	-0.4527669	-0.4305675	-0.4136519	-0.4131782	-0.3802846	-0.3792383	-0.4092038	-0.4096282	-0.3982777	-0.4128277	-0.3862477	-0.3710446	-0.3660076	-0.3673598	-0.3348824	-0.3617075	-0.3514887	-0.353846	-0.3401119	-0.3082958	-0.3134035	-0.307618	-0.3177792	-0.3272627	-0.3610594	-0.2938806	-0.3116828	-0.3067346	-0.2888765	-0.3085294	-0.2682793	-0.2737638	-0.3122635	-0.304912	-0.2983616	-0.2853742	-0.3193074	-0.3209788	-0.2980227	-0.3105889	-0.3136503	-0.3262461	-0.292938	-0.3121319
L2C	-0.2977661	-0.3120595	-0.3242951	-0.3234973	-0.3456489	-0.3330729	-0.2989752	-0.2826008	-0.274991	-0.2915841	-0.2615627	-0.2348297	-0.2601036	-0.2656062	-0.2750008	-0.2634479	-0.334027	-0.378832	-0.3544941	-0.34772	-0.3457345	-0.3563168	-0.3548199	-0.3403306	-0.3128097	-0.2758316	-0.2855239	-0.2723968	-0.2671607	-0.3066228	-0.2882365	-0.2579207	-0.2479355	-0.2324379	-0.2713818	-0.2702303	-0.2932785	-0.2764139	-0.2988863	-0.2731568	-0.2780424	-0.3066195	-0.3132143	-0.3179487	-0.3112847	-0.301237	-0.3085738	-0.289115	-0.2529544
L3C	-0.1803504	-0.1636897	-0.1793042	-0.1861178	-0.2023425	-0.1720678	-0.1621286	-0.1207139	-0.1492219	-0.1531156	-0.1571147	-0.1462691	-0.1555322	-0.1696233	-0.2125037	-0.2093864	-0.2578171	-0.2782398	-0.2832571	-0.2172775	-0.2545962	-0.2450749	-0.2218967	-0.2199112	-0.1924905	-0.190505	-0.1816203	-0.1357016	-0.168304	-0.2007814	-0.206886	-0.1922849	-0.2077299	-0.1799589	-0.21595	-0.2400526	-0.2503109	-0.2278631	-0.1709557	-0.2189143	-0.2696694	-0.3057493	-0.2943724	-0.2682036	-0.2425843	-0.2234578	-0.2411285	-0.2181971	-0.1704688
L4C	-0.09909196	-0.06381477	-0.09362889	-0.08415858	-0.08139661	-0.05312387	-0.08677414	-0.02293798	-0.04009048	-0.06636947	-0.03382793	-0.0639036	-0.05892088	-0.1388139	-0.1946208	-0.1722537	-0.1652805	-0.1788139	-0.2227126	-0.228707	-0.2227504	-0.2178072	-0.2181592	-0.2010166	-0.172836	-0.1469765	-0.1401777	-0.141928	-0.1671525	-0.1777661	-0.1889176	-0.1390377	-0.09952953	-0.09759335	-0.0870834	-0.08000329	-0.1391857	-0.1525251	-0.1163662	-0.1441092	-0.2238855	-0.1959023	-0.1470193	-0.1238246	-0.1156522	-0.1319164	-0.1261819	-0.1204359	-0.09094423
L5C	-0.01951966	-0.03438888	-0.006502713	0.03324066	-0.0008669209	-0.07023359	-0.04355321	0.02056588	-0.001144926	-0.03603553	-0.0005066636	-0.0477266	-0.05742721	-0.08485935	-0.07460108	-0.05810001	-0.1103718	-0.1563333	-0.1461013	-0.1191331	-0.125593	-0.1228903	-0.1102599	-0.09976147	-0.05211877	-0.04126336	-0.04106103	0.01089488	0.001927948	-0.02852278	-0.04499918	-0.06824148	-0.1073203	-0.07008883	-0.1267067	-0.09962494	-0.1056539	-0.07081099	-0.07927456	-0.08196413	-0.1126304	-0.1387794	-0.1045452	-0.1249317	-0.1359467	-0.1242853	-0.1205675	-0.1112041	-0.09454516
L6C	0.1951242	0.213897	0.1843626	0.2169535	0.1986544	0.1952361	0.1662033	0.2016269	0.1987893	0.1598306	0.1487021	0.1317585	0.1520595	0.12215	0.09381642	0.07415693	0.07184405	0.04850798	0.05363218	0.08596315	0.04319625	0.07286067	0.07233591	0.05950156	0.07310742	0.06438559	0.0386001	0.06369469	0.06216483	0.04953282	0.02518013	0.03389867	0.02833361	0.02787958	0.03627077	0.02246093	-0.02768548	-0.02695345	0.01215003	0.02063004	-0.02175687	-0.05230137	-0.01806218	0.01171245	-0.01338049	-0.00180622	0.002936338	0.02111038	0.007252837
L7C	0.09840599	0.08343478	0.09378352	0.1128426	0.1292992	0.1312173	0.1247393	0.1627718	0.1050502	0.08256127	0.08952459	0.05869386	0.09172397	0.05979602	0.04296431	0.07732687	0.001367002	0.01294127	0.05262214	0.07165981	0.03815595	0.02516203	0.03814114	0.05087185	0.02650436	0.0292581	0.04085376	0.01913966	0.0276937	-0.0192252	-0.03448429	-0.04854088	-0.02551242	0.01544826	-0.01702253	-0.02173219	-0.04348741	-0.06181609	-0.04713933	-0.04108406	-0.05564895	-0.09173219	-0.05282283	-0.0349926	-0.02424082	-0.03707517	-0.07937489	-0.07752261	-0.02448593
L8C	0.09553052	0.09490377	0.07545978	0.1261573	0.1515677	0.1325711	0.1253742	0.1111663	0.08996381	0.07367001	0.02717223	0.03382135	0.0602303	0.02352032	0.0241997	0.01750946	0.01022701	0.03747162	0.03127323	0.05731535	0.05139661	0.06662609	0.04544004	0.02471295	0.02884356	-0.01323244	-0.03270933	-0.02403191	-0.02715249	-0.02066129	-0.01798158	-0.0148939	0.02863629	0.03875473	-0.02301694	-0.05555355	-0.06173877	-0.05321434	-0.04595328	-0.0233591	-0.07441849	-0.1232259	-0.07216647	-0.05113834	-0.05740418	-0.04565554	-0.06557822	-0.1121352	-0.07666721
L1D	-0.4162346	-0.4096331	-0.475269	-0.4948741	-0.5134035	-0.514078	-0.510704	-0.447641	-0.4578779	-0.4512436	-0.4851225	-0.4946784	-0.4565126	-0.4420349	-0.4483895	-0.4304886	-0.4206317	-0.4242754	-0.4476279	-0.3803125	-0.3821862	-0.3672775	-0.3782218	-0.3774897	-0.4066096	-0.3563678	-0.3308159	-0.3408094	-0.3765307	-0.3785458	-0.3538855	-0.3572956	-0.3542622	-0.3008982	-0.3085804	-0.319949	-0.3422158	-0.3521829	-0.3558348	-0.3017092	-0.3022668	-0.3249054	-0.3546241	-0.3555782	-0.3585935	-0.3993042	-0.4317289	-0.4126254	-0.3519312
L2D	-0.4287909	-0.4450485	-0.4185672	-0.3931354	-0.440255	-0.4398783	-0.4145534	-0.3976065	-0.4124066	-0.4229199	-0.4396858	-0.4503553	-0.4651226	-0.4492614	-0.4314131	-0.4424116	-0.3988978	-0.3661441	-0.3164616	-0.3077085	-0.2892696	-0.3150173	-0.3014542	-0.2748511	-0.2813012	-0.2982694	-0.2706333	-0.2344678	-0.2499457	-0.2576855	-0.2546126	-0.2557493	-0.2622109	-0.276427	-0.246478	-0.2366129	-0.2380918	-0.2417799	-0.2220447	-0.2156062	-0.2211926	-0.2300395	-0.2569748	-0.2797516	-0.2878582	-0.2866902	-0.2820925	-0.2306333	-0.1618457
L3D	-0.2344119	-0.2183418	-0.1950962	-0.2117141	-0.260426	-0.2437177	-0.2580786	-0.2353792	-0.2733509	-0.3157937	-0.3840879	-0.3969847	-0.3871772	-0.4180523	-0.45038	-0.4750699	-0.4813752	-0.4806991	-0.446733	-0.3905445	-0.3838954	-0.3376279	-0.2967659	-0.2616532	-0.2222027	-0.1844695	-0.1349104	-0.07404837	-0.08777595	-0.1368383	-0.1135368	-0.1426698	-0.1363793	-0.1324231	-0.1761556	-0.1756539	-0.2094539	-0.2259302	-0.2472134	-0.2427702	-0.2892384	-0.3586725	-0.3443839	-0.318804	-0.2979618	-0.2944892	-0.3124362	-0.2739941	-0.2819723
L4D	-0.2283369	-0.2494275	-0.2402665	-0.2237638	-0.2523886	-0.2434068	-0.2130926	-0.1728113	-0.1808702	-0.2196496	-0.2329643	-0.2197993	-0.2279931	-0.2729479	-0.2819312	-0.2592417	-0.3152377	-0.3661622	-0.3724922	-0.3355387	-0.3655321	-0.3446307	-0.3066343	-0.295746	-0.2765915	-0.2490788	-0.1370768	-0.09531337	-0.08697648	-0.1005906	-0.1133344	-0.1258546	-0.1201382	-0.1169469	-0.1360865	-0.1185705	-0.1032242	-0.08925151	-0.08083566	-0.1365734	-0.2349498	-0.2447327	-0.2117618	-0.1953364	-0.1896661	-0.1985968	-0.1555716	-0.1424445	-0.09953776
L5D	-0.09405	-0.07333114	-0.08863958	-0.0933772	-0.0958809	-0.1062445	-0.09417667	-0.06975161	-0.08375884	-0.09982234	-0.1104984	-0.1208176	-0.1268992	-0.1661589	-0.2321731	-0.2204162	-0.2548807	-0.2887449	-0.3301629	-0.2892466	-0.3174568	-0.3130729	-0.2559089	-0.2205346	-0.1880589	-0.1741915	-0.1484685	-0.09545649	-0.07690244	-0.09916104	-0.1200148	-0.133902	-0.1077217	-0.078253	-0.09161211	-0.1083237	-0.1468268	-0.146478	-0.1194423	-0.1370242	-0.1701809	-0.1967412	-0.1724215	-0.1175243	-0.1097697	-0.133341	-0.1660734	-0.1428311	-0.1321698
L6D	-0.02827439	-0.01270275	-0.01012337	-0.01332621	0.003212696	-0.02462905	-0.01051653	-0.003735814	-0.02093272	-0.04782859	-0.04998684	-0.04537095	-0.09053134	-0.1065915	-0.1100905	-0.1222339	-0.1642079	-0.167493	-0.1668992	-0.1229051	-0.1402155	-0.1545616	-0.1312338	-0.1312387	-0.04635795	-0.0516993	-0.01313703	0.04381148	0.02628886	-0.02239184	-0.03809179	-0.06432472	-0.05253167	-0.04641059	-0.08605033	-0.09640895	-0.089671	-0.108179	-0.1050206	-0.08306958	-0.1178533	-0.1109311	-0.1080967	-0.06276032	-0.05970554	-0.1040369	-0.1129429	-0.1248544	-0.08682841
L7D	0.03829906	0.0237062	0.00118605	0.00708669	0.004504032	-0.007578553	0.03060372	0.04728738	0.02481494	0.04797006	-0.01715578	-0.04263694	-0.01532489	-0.03293799	-0.0569699	-0.04126501	-0.07424247	-0.1179092	-0.1267988	-0.06979766	-0.09734825	-0.1088518	-0.09666392	-0.09149531	-0.04086198	-0.012456	-0.04641224	-0.04556506	-0.02986017	-0.03233427	-0.04956078	-0.04224214	-0.04131601	0.01053298	-0.05307287	-0.0775621	-0.1023885	-0.06234249	-0.07232768	-0.06298897	-0.1204836	-0.1406761	-0.1130416	-0.08147229	-0.07573285	-0.1058447	-0.1102961	-0.08400559	-0.06881888
L8D	0.08717058	0.1029215	0.07751603	0.1229429	0.1569913	0.1453446	0.09392499	0.1266491	0.1190229	0.07763447	0.09838624	0.07651258	0.07423918	0.0520431	0.04349728	0.07939135	0.05325218	0.01308768	0.0842326	0.08738444	0.05933871	0.03533641	0.05810331	0.05066952	0.02990624	0.01126994	-0.04222569	-0.02617865	0.008348414	0.001452543	-0.004900475	-0.01901299	-0.02833032	-0.004184898	-0.02635137	-0.00318144	-0.03924659	-0.03936667	-0.03220595	-0.04058726	-0.07159895	-0.06386083	-0.06161211	-0.05412074	-0.07478533	-0.08215002	-0.06758349	-0.07424412	-0.05605362
L9D	0.08579865	0.1051801	0.1010725	0.1183616	0.1598454	0.1456473	0.1163941	0.09273894	0.0744662	0.05395459	0.04852936	0.01723639	0.04792729	0.06673466	0.06685475	0.09844875	0.04231288	0.02817898	0.04526238	0.0967182	0.05753742	0.05226189	0.08885014	0.07254483	0.03166146	-0.0177595	-0.02855898	-0.01413884	0.003775293	-0.0005148847	-0.01235072	-0.01599276	0.02792071	0.05143938	0.01755058	-0.003622308	-0.04363875	-0.04669024	-0.02619839	-0.01924494	-0.03273236	-0.0551209	-0.04998684	0.001819377	0.009302516	-0.03978121	-0.06379339	-0.07197237	-0.05360915
L1E	-0.52177	-0.5028606	-0.484504	-0.4737835	-0.4851357	-0.5041915	-0.4815743	-0.4496775	-0.446914	-0.3880803	-0.4028952	-0.4573647	-0.4395608	-0.4300477	-0.396506	-0.336455	-0.3130959	-0.3577759	-0.358077	-0.3433937	-0.3782102	-0.382785	-0.3928261	-0.377799	-0.3537029	-0.3621467	-0.3519477	-0.4053216	-0.4241635	-0.345945	-0.3308225	-0.3264566	-0.3172314	-0.2493058	-0.2736305	-0.2547968	-0.3271689	-0.3128722	-0.328026	-0.311441	-0.3231765	-0.3314377	-0.3636881	-0.4296381	-0.4400444	-0.4206053	-0.4214328	-0.4651489	-0.4153759
L2E	-0.4973104	-0.4615496	-0.4607057	-0.4639924	-0.4491331	-0.4538115	-0.4813801	-0.4661902	-0.3994901	-0.4232604	-0.4003372	-0.3747968	-0.4039842	-0.4039678	-0.3720052	-0.313874	-0.3430186	-0.3501875	-0.3402928	-0.3385738	-0.3487959	-0.3377842	-0.3016072	-0.3015364	-0.3312387	-0.3102369	-0.302734	-0.3191331	-0.3310594	-0.357136	-0.319393	-0.3413571	-0.3441043	-0.3279421	-0.3705149	-0.3673696	-0.3627784	-0.3804162	-0.3618737	-0.3293568	-0.3386955	-0.321895	-0.3190097	-0.3423984	-0.3109558	-0.3519066	-0.3327735	-0.2989867	-0.2563251
L3E	-0.4529331	-0.4287629	-0.4093387	-0.40532	-0.4141109	-0.4201119	-0.4368366	-0.4113242	-0.3621632	-0.3309936	-0.3283698	-0.3377134	-0.3615528	-0.3693288	-0.3834529	-0.3861852	-0.4016351	-0.411668	-0.4333443	-0.4013818	-0.4047129	-0.3491364	-0.3196809	-0.3428755	-0.3562774	-0.3367922	-0.2986856	-0.2561638	-0.2374173	-0.2373779	-0.2513259	-0.2471574	-0.275825	-0.2236914	-0.2295032	-0.1955716	-0.2062806	-0.1863382	-0.1761244	-0.174305	-0.20899	-0.2284997	-0.2377513	-0.2445336	-0.2232686	-0.2368663	-0.2488765	-0.2278993	-0.2063793
L4E	-0.3877562	-0.3502616	-0.3742606	-0.3682283	-0.4183764	-0.4511712	-0.42228	-0.372025	-0.3618852	-0.3814279	-0.3492828	-0.3232094	-0.2844284	-0.2872495	-0.3007419	-0.2618062	-0.2838032	-0.2925876	-0.3028278	-0.2572232	-0.2784027	-0.2409541	-0.2632143	-0.2991775	-0.2682168	-0.18215	-0.1370719	-0.09944563	-0.1157641	-0.1302731	-0.1545978	-0.2153594	-0.2111203	-0.2202303	-0.2124362	-0.1599128	-0.1677069	-0.109518	-0.07608817	-0.1045172	-0.1825596	-0.2155091	-0.1762264	-0.1306761	-0.09215496	-0.1137374	-0.1182119	-0.1175045	-0.1060799
L5E	-0.2231156	-0.2335647	-0.2660125	-0.3343	-0.4061984	-0.4550107	-0.4597878	-0.4562938	-0.4999243	-0.5391857	-0.5003553	-0.4733575	-0.4824609	-0.5119164	-0.4785014	-0.4080688	-0.4061918	-0.4299572	-0.4060026	-0.38443	-0.3687103	-0.3092219	-0.2229511	-0.1941553	-0.1034562	-0.01543346	0.09505018	0.1089439	0.1069025	0.08516368	0.06126994	0.03155124	0.05297088	0.0739184	0.06515545	0.07620168	0.04710972	0.07829577	0.06786642	-0.01481823	-0.1068959	-0.1860832	-0.2020579	-0.167238	-0.1149811	-0.1252229	-0.1051785	-0.06952295	-0.0188962
L6E	-0.1205313	-0.1364057	-0.1233805	-0.1280573	-0.1562774	-0.1787235	-0.148003	-0.1258348	-0.1388469	-0.1701184	-0.1927439	-0.1939497	-0.197215	-0.1914706	-0.2177677	-0.193846	-0.193647	-0.2505626	-0.2411005	-0.1906827	-0.2083517	-0.1648561	-0.1271805	-0.1256161	-0.08254646	-0.04790591	-0.01794374	-0.01698634	-0.02912815	-0.03630696	-0.01489226	-0.06496134	-0.05012009	-0.06455831	-0.1178631	-0.1026616	-0.09632176	-0.1156736	-0.09047376	-0.114861	-0.1708373	-0.1873466	-0.1500642	-0.1253545	-0.1117059	-0.1045336	-0.1183813	-0.0958003	-0.006175355
L7E	-0.06107912	-0.0643675	-0.08874157	-0.08249712	-0.06116302	-0.06707518	-0.07782037	-0.02060865	-0.03519329	-0.09507649	-0.08741405	-0.1079487	-0.127113	-0.1044136	-0.08298404	-0.07723803	-0.1104244	-0.1247212	-0.1230827	-0.1202665	-0.1288501	-0.1111186	-0.06067774	-0.01536601	0.03331304	0.03856555	0.03187037	0.06902287	0.1041767	0.0494884	0.03817075	-0.007134402	-0.008794211	-0.04509623	-0.06621977	-0.0722882	-0.1147541	-0.09670834	-0.09990129	-0.06961014	-0.09338542	-0.1255256	-0.0818934	-0.09017931	-0.1099984	-0.1201365	-0.1304195	-0.1445188	-0.09508801
L8E	-0.08791577	-0.08160224	-0.1602237	-0.1077102	-0.07852772	-0.0722257	-0.1004063	-0.0499819	-0.05683171	-0.08386083	-0.08870538	-0.08325218	-0.1051341	-0.0944481	-0.0701974	-0.04255799	-0.03527883	-0.08322586	-0.07468005	-0.06089817	-0.0779388	-0.09129462	-0.06770357	-0.02787465	0.004990949	0.03780062	0.06124527	0.03451719	0.01546471	-0.04111696	-0.04526402	-0.02925974	-0.04802435	-0.05816088	-0.08315348	-0.09707682	-0.1260602	-0.1599655	-0.1242721	-0.09052805	-0.08813949	-0.1243181	-0.1331091	-0.1070143	-0.1350584	-0.1620924	-0.1104474	-0.08404672	-0.07264188
L9E	-0.1421731	-0.1595377	-0.1394078	-0.113165	-0.08180457	-0.04875473	-0.009012997	-0.04233756	-0.08732357	-0.07944563	-0.08650107	-0.0251242	-0.05410265	-0.04165982	-0.0459648	-0.04692712	-0.1083846	-0.1522323	-0.1116993	-0.1025021	-0.09965126	-0.07537094	-0.05786314	-0.05675933	-0.06503372	-0.0865093	-0.06493666	-0.08048692	-0.08501562	-0.07983549	-0.05712617	-0.04933706	-0.04364534	-0.01654877	-0.05226517	-0.0681724	-0.1279289	-0.07744859	-0.04582003	-0.005910511	-0.06842738	-0.1095049	-0.1073828	-0.09924	-0.09971706	-0.08424082	-0.0679898	-0.09870044	-0.07529692
L10E	-0.03000823	-0.05683501	-0.07107255	-0.0205445	0.01302682	0.008251356	0.02063991	0.0377118	0.05793222	0.06455667	0.0907419	0.0738082	0.0516631	0.01710807	-0.01943905	-0.04297582	-0.0879421	-0.1844662	-0.1888222	-0.1347738	-0.1242013	-0.1034594	-0.05747821	-0.04824807	-0.06069091	-0.09121072	-0.08722816	-0.1247771	-0.147952	-0.1784537	-0.1776246	-0.1910117	-0.1641619	-0.1240006	-0.1438016	-0.1400822	-0.1708982	-0.183902	-0.1844037	-0.1335006	-0.1187679	-0.1676937	-0.1775769	-0.1908093	-0.1964665	-0.1807764	-0.1600888	-0.1337835	-0.09423754
L1F	-0.4391166	-0.4712683	-0.4360717	-0.4433114	-0.4576904	-0.4526353	-0.4556489	-0.3742688	-0.3471459	-0.3615677	-0.3858069	-0.421339	-0.4327439	-0.412155	-0.3917009	-0.3418243	-0.3616976	-0.3457888	-0.3439151	-0.3483566	-0.3755667	-0.3912206	-0.3398026	-0.2912683	-0.2773729	-0.2577562	-0.2308357	-0.2596908	-0.2371377	-0.2461918	-0.2821467	-0.3668975	-0.303772	-0.2659599	-0.2274848	-0.2101069	-0.2747277	-0.3036536	-0.3073614	-0.2472298	-0.2509212	-0.2719362	-0.2750765	-0.3275127	-0.3170817	-0.2920447	-0.3072199	-0.3041158	-0.2653051
L2F	-0.3698009	-0.3643033	-0.3394424	-0.311594	-0.3359845	-0.3900411	-0.3974404	-0.4367692	-0.4550469	-0.4724198	-0.4505692	-0.3928722	-0.3936108	-0.3911548	-0.3671443	-0.3213522	-0.2475423	-0.2611268	-0.2843823	-0.2717717	-0.2863711	-0.2147212	-0.1995591	-0.2233344	-0.1581987	-0.1239365	-0.1235368	-0.1167199	-0.1637934	-0.2086478	-0.2049679	-0.2499556	-0.2757986	-0.2124165	-0.2013045	-0.2309689	-0.2432176	-0.2566047	-0.2599424	-0.2506909	-0.2283862	-0.2073301	-0.2090163	-0.1710347	-0.1862181	-0.2401464	-0.294889	-0.2848462	-0.2317157
L3F	-0.3048594	-0.3416943	-0.3374305	-0.2689768	-0.3129347	-0.3297253	-0.3419411	-0.3162625	-0.3433558	-0.3448199	-0.3689094	-0.3610068	-0.3259516	-0.3369008	-0.2866837	-0.2635713	-0.2400691	-0.244634	-0.2464978	-0.2089998	-0.1598947	-0.1067034	-0.1087597	-0.126784	-0.05950485	-0.05852114	-0.05639743	-0.07447935	-0.05298405	-0.05045731	-0.04008718	-0.1002517	-0.1167001	-0.07873005	-0.1604211	-0.1682579	-0.187062	-0.1518589	-0.1641388	-0.1525399	-0.217544	-0.2227439	-0.1969633	-0.09826945	-0.110176	-0.1585672	-0.1912272	-0.2210232	-0.1694539
L4F	-0.2145879	-0.1885376	-0.2166129	-0.2027998	-0.2251818	-0.2147935	-0.1619938	-0.09489719	-0.1588435	-0.1670357	-0.1937128	-0.2248972	-0.2223886	-0.2144843	-0.2242704	-0.1955519	-0.1593519	-0.1487712	-0.1142852	-0.08089818	-0.05628063	-0.02438559	-0.03611449	-0.04904425	-0.0708225	-0.01540878	0.01233592	0.007509471	-0.04446949	-0.05596151	-0.09277677	-0.1447672	-0.1718309	-0.2152031	-0.2626271	-0.2407156	-0.2398174	-0.1905461	-0.2399095	-0.2594818	-0.2495822	-0.1985853	-0.1424066	-0.03797664	0.04195262	0.06531503	0.06519821	0.05683007	-0.01588419
L5F	-0.5130203	-0.5413769	-0.4978796	-0.4063859	-0.3423754	-0.2794193	-0.1669551	-0.07610133	0.00752263	0.1191874	0.2045419	0.2607863	0.3085804	0.3298421	0.3111762	0.284231	0.2484899	0.2107666	0.2023079	0.1889308	0.07948676	0.00005428527	-0.03597302	-0.0415825	-0.06922027	-0.05812962	-0.09428525	-0.0953002	-0.08134068	-0.05623951	-0.06945057	-0.07353347	-0.07433952	-0.03022372	-0.07485606	-0.04837143	-0.0860158	-0.08859188	-0.112405	-0.1167725	-0.133466	-0.09683006	-0.03167955	0.07387398	0.1583928	0.2004178	0.1371772	0.02603717	-0.09491692
L6F	-0.1605889	-0.1538526	-0.1526567	-0.1220842	-0.06161704	-0.06383287	-0.04633986	-0.01042277	-0.03889949	-0.02432143	0.03400724	0.0221747	0.01351538	0.02449581	0.04519987	0.05920546	0.04052146	-0.01656194	0.01436256	0.01547952	-0.01426551	-0.02297088	-0.02486922	-0.04971048	0.00009376405	-0.03327686	-0.09429182	-0.1168992	-0.1260355	-0.1387926	-0.1038394	-0.1128294	-0.08863628	-0.05754565	-0.05164665	-0.08033064	-0.1043922	-0.09887317	-0.07048528	-0.05356309	-0.07657344	-0.09138674	-0.1067626	-0.07181115	-0.07507978	-0.07812469	-0.1048232	-0.07826781	-0.06282941
L7F	-0.09712946	-0.1186067	-0.1217256	-0.1497286	-0.06473104	-0.06341339	-0.07050173	-0.06278007	-0.05337391	-0.07972692	-0.02285902	-0.03089324	-0.06732029	-0.04039316	-0.02554203	-0.05907057	-0.09878269	-0.1767429	-0.1702155	-0.1243889	-0.09889619	-0.07647969	-0.06360586	-0.05142952	-0.05780556	-0.06929429	-0.08076822	-0.08517519	-0.06574601	-0.06739595	-0.05058726	-0.08274881	-0.05027965	-0.02451719	-0.032405	-0.04211712	-0.1262658	-0.07142622	-0.0518309	-0.009843722	-0.06794374	-0.09789932	-0.07754729	-0.06289193	-0.06683007	-0.08334759	-0.09111367	-0.1083632	-0.07910347
L8F	-0.1109261	-0.06880079	-0.09127653	-0.08599276	-0.04384932	-0.03306465	-0.02928607	0.02201184	0.04475243	0.0211877	0.04095411	0.03344464	0.02190821	0.004434941	-0.02921533	-0.02466195	-0.03993091	-0.09929594	-0.1021286	-0.08312222	-0.1152361	-0.06977628	0.02169271	-0.001812795	-0.015139	-0.02388387	-0.06178484	-0.03705379	-0.02288699	-0.03892416	-0.0524231	-0.003294951	0.00182925	0.0650107	0.02663596	-0.003059715	-0.03432637	-0.00389538	0.00833196	-0.001806216	-0.06777101	-0.06425234	-0.05782036	-0.04356473	-0.1091084	-0.1031847	-0.10405	-0.08885836	-0.07857378
L1G	-0.3945534	-0.4113374	-0.4093502	-0.3776674	-0.4298618	-0.4457131	-0.4254779	-0.3881017	-0.3749876	-0.3424691	-0.4084274	-0.3704787	-0.3460586	-0.3207896	-0.2914328	-0.2587761	-0.2820464	-0.3339743	-0.3321072	-0.295695	-0.3186922	-0.3393403	-0.3497302	-0.2982366	-0.2483303	-0.2262247	-0.2176608	-0.1765175	-0.1534348	-0.1676855	-0.2098256	-0.2074947	-0.1826156	-0.184833	-0.2168992	-0.1911137	-0.2400822	-0.2850748	-0.316909	-0.2959286	-0.2483879	-0.2509985	-0.2900444	-0.2447442	-0.2231123	-0.2257657	-0.2307386	-0.217725	-0.204606
L2G	-0.4889242	-0.4467906	-0.4262773	-0.392377	-0.3853973	-0.4198947	-0.4155815	-0.3870143	-0.369263	-0.3748281	-0.4010117	-0.3959237	-0.3117552	-0.2784191	-0.306098	-0.2329363	-0.248508	-0.3114723	-0.308985	-0.2800395	-0.2819559	-0.263063	-0.2580885	-0.2782135	-0.2425251	-0.1970505	-0.1897187	-0.1820168	-0.1447837	-0.1172989	-0.1530762	-0.177567	-0.1878878	-0.1584339	-0.1865175	-0.2342622	-0.2744119	-0.3051604	-0.3112535	-0.2523162	-0.2231535	-0.2232834	-0.2417141	-0.1600148	-0.138633	-0.1438033	-0.2298651	-0.1775473	-0.1435614
L3G	-0.4005396	-0.377674	-0.3871837	-0.3377694	-0.311367	-0.3066293	-0.3071114	-0.2692795	-0.2660158	-0.2886494	-0.2775456	-0.2876559	-0.2684372	-0.2498618	-0.2136601	-0.1760717	-0.203471	-0.25481	-0.2379256	-0.2339085	-0.235343	-0.2164731	-0.2001332	-0.1674338	-0.1484011	-0.1240418	-0.1022931	-0.1120579	-0.07450896	-0.1316499	-0.133244	-0.1622734	-0.1506777	-0.1417536	-0.1513325	-0.1432719	-0.1823326	-0.2312009	-0.244458	-0.2060141	-0.1628755	-0.1691841	-0.1318424	-0.1044678	-0.1149071	-0.1555305	-0.1963185	-0.1758283	-0.1350633
L4G	-0.3963382	-0.3380391	-0.3221039	-0.2985787	-0.2498141	-0.2222389	-0.1830383	-0.1380655	-0.09767561	-0.02593519	-0.01352525	-0.008603392	-0.07354499	-0.1290525	-0.1759648	-0.1257263	-0.1242885	-0.1683649	-0.1906251	-0.1556276	-0.1436141	-0.1307337	-0.1221698	-0.09192137	-0.1070225	-0.1655519	-0.2286182	-0.2102435	-0.1012321	-0.04313537	-0.04416844	-0.0610528	-0.08520974	-0.1173351	-0.10367	-0.08788616	-0.110913	-0.1003422	-0.160579	-0.1705231	-0.2025744	-0.1996726	-0.1653973	-0.123114	-0.0866047	-0.06571146	-0.1104261	-0.1356045	-0.08998519
L5G	-0.1417832	-0.1190985	-0.1193206	-0.111719	-0.06013983	-0.02082744	-0.05507814	-0.04623787	-0.03216154	-0.01206613	-0.02353347	-0.05080441	-0.01449416	-0.02565224	-0.02846192	-0.04147722	-0.02038987	-0.04231453	-0.04363053	-0.04444152	-0.08970719	-0.1066508	-0.07190655	-0.06450733	-0.03982398	-0.007024184	-0.0266047	-0.01156111	-0.01530679	0.00952624	0.0011877	-0.01303668	-0.003638757	0.02456654	-0.02780062	-0.07658003	-0.1214772	-0.1064451	-0.069291	-0.06357789	-0.08050009	-0.1333673	-0.08602731	-0.03867083	-0.03786807	-0.07795032	-0.0876131	-0.0865899	-0.03925975
L6G	-0.04331798	-0.04456161	-0.05740747	-0.06196414	-0.0299161	0.06022537	0.05704227	0.09152986	0.1071262	0.1284504	0.1598898	0.1149992	0.1400625	0.1320382	0.120306	0.07318802	0.04829907	0.009047541	-0.00783188	-0.02538082	-0.04751275	-0.08599441	-0.0771821	-0.04456983	-0.007558809	0.001319299	-0.01810495	-0.06323902	-0.05767231	-0.04693535	-0.04386412	-0.02785656	0.0001710782	0.03208422	-0.01187695	-0.02027965	-0.03379338	0.007835171	0.03426057	0.04984373	-0.01673795	-0.03310248	-0.03509623	-0.0174486	-0.06143938	-0.06312057	-0.1157181	-0.06931732	-0.04630532
L7G	-0.05886988	-0.08151012	-0.05744037	-0.06397269	-0.06019246	-0.06654384	-0.02211054	0.01699622	-0.01963974	-0.0385672	0.02452706	0.0157493	0.04248725	-0.007657509	-0.04950156	-0.05098536	-0.03698799	-0.07273893	-0.0749926	-0.05878434	-0.09816417	-0.05676428	-0.002498769	0.0410232	0.03031255	-0.03261063	-0.05121566	-0.02283763	-0.002617204	-0.063443	-0.1080869	-0.0521418	-0.009282782	0.0754055	0.0306103	0.02193124	-0.02934035	-0.02469321	-0.01376706	-0.01057904	-0.03000329	-0.09412732	-0.08409607	-0.06138016	-0.1172594	-0.1107699	-0.1037638	-0.1037621	-0.07369633
L1H	-0.3556851	-0.3568284	-0.3537852	-0.3343132	-0.3185458	-0.3719822	-0.325241	-0.2570176	-0.2845007	-0.278809	-0.2772709	-0.3073861	-0.2722602	-0.2686544	-0.2307468	-0.17405	-0.2210347	-0.2264928	-0.2166491	-0.2097533	-0.2239579	-0.2415134	-0.2458299	-0.2455437	-0.2074387	-0.1418572	-0.1773186	-0.1830301	-0.1113818	-0.09617865	-0.1227554	-0.132178	-0.1510758	-0.1310429	-0.1481642	-0.1507978	-0.2070801	-0.2329659	-0.2027587	-0.1813571	-0.1765537	-0.197062	-0.1916187	-0.1469946	-0.1337753	-0.135445	-0.1695081	-0.1739365	-0.1519707
L2H	-0.3210824	-0.3340237	-0.3564106	-0.319314	-0.2628376	-0.2433459	-0.2444793	-0.2355552	-0.2469222	-0.2424774	-0.2400872	-0.2494456	-0.2147755	-0.2299112	-0.209115	-0.2012716	-0.2048232	-0.2138296	-0.2123343	-0.2300987	-0.2076411	-0.2041471	-0.2149548	-0.1568432	-0.1246291	-0.1271262	-0.148939	-0.1469863	-0.05229643	-0.03970554	-0.06621484	-0.08213357	-0.1199622	-0.08352361	-0.1062856	-0.1762576	-0.1821122	-0.2358941	-0.2211285	-0.2257263	-0.2239793	-0.1790788	-0.156205	-0.1117404	-0.107975	-0.08959697	-0.1373367	-0.2011696	-0.1650452
L3H	-0.3475128	-0.3472134	-0.340023	-0.3177118	-0.2536009	-0.2146949	-0.2518917	-0.2556506	-0.2775884	-0.2776427	-0.2599325	-0.2286889	-0.208276	-0.176909	-0.2327916	-0.2041043	-0.1819263	-0.2172101	-0.1951719	-0.1972183	-0.1697467	-0.1766409	-0.1663974	-0.119722	-0.05212864	-0.06863794	-0.07299226	-0.1079717	-0.05506991	-0.04393156	-0.0727998	-0.1297911	-0.09603224	-0.08515216	-0.1116615	-0.14772	-0.1404162	-0.1894851	-0.2193436	-0.209949	-0.1840681	-0.1475572	-0.1090772	-0.08827932	-0.08663431	-0.1026106	-0.1157592	-0.1406975	-0.09730054
L5H	-0.01005593	0.006260898	-0.05881724	-0.07545648	-0.07234085	-0.01724132	0.01407304	0.009095246	-0.03148379	0.002870537	0.04588419	0.02857707	0.02513407	0.08309097	0.09910183	0.06906728	0.06292647	0.0001036346	-0.05035039	-0.08284093	-0.1130647	-0.08393486	-0.07240664	-0.02709985	-0.02112848	0.03766574	0.02826781	-0.00435927	-0.006361243	-0.01265011	-0.03253496	-0.02560947	-0.02699951	0.02969731	-0.06393979	-0.109699	-0.1827669	-0.2168564	-0.2112584	-0.176024	-0.2245583	-0.2229577	-0.1891462	-0.1493535	-0.1495525	-0.1610215	-0.1624675	-0.1087959	-0.0778253
Z1Z	-0.3909886	-0.4097664	-0.4371936	-0.4559138	-0.4620119	-0.463267	-0.4630367	-0.4623787	-0.4505659	-0.4086396	-0.4291314	-0.4112716	-0.3718885	-0.349314	-0.3319839	-0.3558908	-0.3258069	-0.3081198	-0.3297681	-0.3422964	-0.3430021	-0.3483797	-0.3538345	-0.3400378	-0.321135	-0.2983287	-0.2981115	-0.2960207	-0.2737292	-0.266052	-0.2811976	-0.2678451	-0.2838016	-0.3024248	-0.2853183	-0.2848413	-0.2663135	-0.2773515	-0.2784076	-0.2598668	-0.2425432	-0.2676674	-0.3176838	-0.321775	-0.3022553	-0.3024395	-0.301895	-0.3299342	-0.3472528
Z2Z	-0.4531091	-0.443239	-0.4589949	-0.4569074	-0.5083862	-0.4881066	-0.445445	-0.4474173	-0.3799145	-0.3857312	-0.3887843	-0.4013177	-0.3773153	-0.3525152	-0.3699309	-0.3590788	-0.3964057	-0.3825267	-0.3828212	-0.3485688	-0.3083468	-0.3227686	-0.2919543	-0.2682382	-0.2885293	-0.277164	-0.2837819	-0.2713176	-0.2739809	-0.2652558	-0.2675752	-0.2425876	-0.2479075	-0.2343955	-0.2138148	-0.2209886	-0.2569041	-0.2312667	-0.2339184	-0.202785	-0.2580079	-0.2517865	-0.2661934	-0.2910051	-0.2976427	-0.296427	-0.327141	-0.3321171	-0.3196101
Z3Z	-0.271724	-0.3012009	-0.3634594	-0.3645748	-0.3765784	-0.3740467	-0.3937013	-0.3600082	-0.3545698	-0.3449926	-0.361168	-0.3376476	-0.3124494	-0.3160816	-0.3471772	-0.301293	-0.3048528	-0.3241569	-0.3404606	-0.3389801	-0.2994933	-0.2955585	-0.2880342	-0.2637523	-0.2522323	-0.2738312	-0.2674239	-0.2166129	-0.24595	-0.2664879	-0.2538559	-0.258735	-0.2364978	-0.2338082	-0.267113	-0.2470587	-0.3171328	-0.2669798	-0.2385063	-0.2721106	-0.2584932	-0.2477875	-0.2235433	-0.2442441	-0.2698224	-0.2484685	-0.224935	-0.2424182	-0.2620464
Z4Z	-0.2930679	-0.2722471	-0.3100905	-0.3601481	-0.3721566	-0.3589242	-0.3398865	-0.3130317	-0.2737079	-0.2725152	-0.2597236	-0.2418967	-0.2725679	-0.276988	-0.2741931	-0.2294029	-0.2525234	-0.257113	-0.2450419	-0.2234759	-0.1965027	-0.1934726	-0.2349646	-0.1943609	-0.1948544	-0.1780803	-0.1913736	-0.1814344	-0.1533772	-0.1936108	-0.1793864	-0.173211	-0.1650847	-0.1594407	-0.1886807	-0.1454828	-0.191242	-0.171974	-0.137238	-0.1450403	-0.1557444	-0.1770127	-0.176427	-0.1762592	-0.1502237	-0.1570867	-0.2121336	-0.2007682	-0.1848988
Z5Z	-0.1888715	-0.1999177	-0.2217075	-0.2241948	-0.2218391	-0.2558743	-0.2517536	-0.2272643	-0.217975	-0.2300905	-0.2165882	-0.2317996	-0.2213094	-0.1991051	-0.2209492	-0.2006695	-0.1852278	-0.1840253	-0.215088	-0.1807435	-0.1599342	-0.1613061	-0.1409015	-0.1372972	-0.1396381	-0.1258562	-0.1367445	-0.1075934	-0.1116516	-0.1419247	-0.1154006	-0.1221632	-0.1008274	-0.1241191	-0.1332045	-0.1094259	-0.1202517	-0.104731	-0.06993255	-0.05338707	-0.1077628	-0.08888798	-0.07635466	-0.08452048	-0.09867741	-0.1121056	-0.1068334	-0.09556341	-0.07518506
Z6Z	-0.1900921	-0.1927751	-0.2207945	-0.185871	-0.2217815	-0.2337375	-0.2273417	-0.1934019	-0.1830087	-0.1662264	-0.1824099	-0.2045419	-0.2073038	-0.1855897	-0.2026024	-0.1696743	-0.1890804	-0.2277595	-0.2099474	-0.141515	-0.1481658	-0.1678006	-0.1408307	-0.1118441	-0.06964632	-0.07460766	-0.07768876	-0.08804244	-0.0851423	-0.07095739	-0.1041882	-0.08245435	-0.07455667	-0.102178	-0.106988	-0.05026484	-0.097595	-0.07254812	-0.04219444	-0.01771015	-0.002860669	0.006606347	-0.01253989	-0.04206613	-0.07796513	-0.06397926	-0.1121796	-0.09527389	-0.06604376
Z7Z	-0.01051818	-0.009753252	-0.06236552	-0.03067445	-0.05917256	-0.02730712	-0.02438065	0.009164337	0.01302846	-0.01933871	0.007448594	0.01153479	0.004793551	-0.03373087	-0.01462741	0.0263596	-0.009932554	-0.04479684	-0.01528212	-0.007955258	0.002006911	0.01579536	0.02919888	0.03241652	0.05165817	0.01889949	0.01957394	0.03986182	0.03783024	0.03617042	0.05814114	0.02124363	0.03007403	0.08663596	0.04341832	0.05340516	0.052405	0.03995229	0.05615562	0.06295114	0.06670341	0.05148051	0.1051999	0.1159385	0.05475736	0.0406909	0.05653233	0.05499589	0.06091956
Z8Z	0.002587599	0.0009508123	-0.0685162	-0.05095246	-0.07601744	-0.1159599	-0.07896035	-0.00003125906	0.02579536	-0.040709	-0.03761145	-0.02699622	-0.01516532	-0.04206284	-0.06839447	-0.06210396	-0.0578253	-0.06404672	-0.05050831	-0.01735977	-0.03294127	0.02481329	0.06165652	0.05710808	0.06974338	0.02567363	0.04209245	0.01018589	0.0152229	0.004229315	-0.006232933	0.02215496	-0.0003372276	0.02116795	0.03718375	0.05852772	0.03199704	0.03678894	0.07941438	0.1303208	0.09313374	0.1091314	0.1267988	0.1018391	0.0777266	0.03219444	-0.007478206	0.03755881	0.03571805
Z9Z	0.2905066	0.2983599	0.281237	0.2537621	0.248406	0.242252	0.2611647	0.3171558	0.2851489	0.2656094	0.289722	0.2785672	0.25152	0.2323606	0.1919543	0.2159549	0.2471015	0.2371739	0.1929939	0.2073927	0.1660108	0.1940549	0.2013555	0.2102352	0.2309492	0.1788797	0.1751916	0.2040056	0.2094292	0.1953709	0.1768564	0.2025317	0.1955058	0.1923014	0.174402	0.1946258	0.1888172	0.171112	0.2003685	0.2340665	0.2298503	0.191237	0.218684	0.205162	0.2012913	0.1999934	0.1800954	0.2288074	0.2020135
Z10Z	0.3954713	0.3984817	0.3595904	0.3617075	0.3680671	0.3551176	0.3719345	0.380204	0.3501119	0.3636766	0.3822734	0.3490607	0.3593634	0.3558628	0.3120678	0.3257115	0.3367149	0.2646899	0.2627537	0.2581773	0.2555684	0.2483731	0.2934364	0.2783846	0.2618079	0.2556276	0.2376986	0.2378566	0.2529347	0.2078631	0.2242967	0.2236963	0.2014295	0.2356967	0.268888	0.2419345	0.2270949	0.2030449	0.2056967	0.2271459	0.2136568	0.1942425	0.1906399	0.2260569	0.1954384	0.1906925	0.1746751	0.1912996	0.1886478
Z1R	-0.3624297	-0.3748231	-0.3869534	-0.4006087	-0.4043181	-0.4226567	-0.4144646	-0.4400806	-0.409796	-0.368276	-0.3950683	-0.3837374	-0.3616483	-0.3620365	-0.3370324	-0.3621286	-0.3528179	-0.2974683	-0.3119395	-0.3351851	-0.3269123	-0.3349909	-0.3330383	-0.3120151	-0.284305	-0.2653167	-0.2661507	-0.2475226	-0.2486971	-0.2763744	-0.276228	-0.2627669	-0.2626172	-0.2777513	-0.2149186	-0.2296381	-0.2071986	-0.2048297	-0.2183435	-0.2007649	-0.2136815	-0.2263234	-0.2670357	-0.3058431	-0.2588912	-0.2340138	-0.2336355	-0.2571969	-0.2729775
Z2R	-0.3346422	-0.3502451	-0.3715512	-0.4209738	-0.452377	-0.4453594	-0.3983517	-0.398786	-0.3687218	-0.3410018	-0.3376213	-0.3360816	-0.3271212	-0.3142013	-0.2854236	-0.2657246	-0.256358	-0.2441816	-0.2688386	-0.2943971	-0.2772216	-0.2876542	-0.270959	-0.244231	-0.2323211	-0.2243165	-0.2401431	-0.2520102	-0.2185672	-0.2385804	-0.2363267	-0.2161326	-0.2276476	-0.2408587	-0.1951686	-0.195167	-0.1821961	-0.1978829	-0.2072315	-0.2249794	-0.234662	-0.2453627	-0.2564929	-0.2949663	-0.2812469	-0.229314	-0.1974157	-0.2342639	-0.2764945
Z3R	-0.3192713	-0.3263826	-0.3025251	-0.3473022	-0.3622109	-0.3640845	-0.3436766	-0.3503175	-0.332433	-0.3146981	-0.3267199	-0.3141668	-0.2952969	-0.2819115	-0.2544399	-0.2673269	-0.2370982	-0.2062708	-0.2479421	-0.2514542	-0.2060701	-0.2040451	-0.1821089	-0.1567725	-0.1690919	-0.1542491	-0.1869271	-0.2143839	-0.2007287	-0.2022619	-0.1785853	-0.1566902	-0.1519576	-0.1448742	-0.1150699	-0.1078895	-0.1024692	-0.142076	-0.1608817	-0.1737884	-0.168712	-0.149365	-0.1821566	-0.1933065	-0.1716039	-0.1788666	-0.1647935	-0.1863382	-0.223086
Z4R	-0.1982481	-0.2199161	-0.2211383	-0.2252163	-0.2413374	-0.2679635	-0.232382	-0.2277463	-0.2294752	-0.2290344	-0.2310857	-0.2161885	-0.2152081	-0.2116977	-0.1794884	-0.1793058	-0.1560224	-0.1264254	-0.1295888	-0.1305001	-0.1315183	-0.1106958	-0.1020283	-0.09942259	-0.09462576	-0.0994736	-0.1196233	-0.1438559	-0.1605067	-0.1772611	-0.150102	-0.1057674	-0.09392663	-0.09376378	-0.0655848	-0.05123376	-0.02730712	-0.03177167	-0.03244613	-0.05167297	-0.03180293	-0.03015627	-0.06754565	-0.09359434	-0.06528541	-0.06065142	-0.08534462	-0.07026814	-0.105037
Z5R	-0.1788929	-0.2073252	-0.1892598	-0.2342096	-0.2563645	-0.2232604	-0.2010035	-0.1866212	-0.1644678	-0.135417	-0.1819378	-0.2004228	-0.1827027	-0.1656193	-0.1679059	-0.1801793	-0.1523836	-0.1059977	-0.1023112	-0.1176312	-0.1274733	-0.1070702	-0.0823869	-0.07916269	-0.08189011	-0.05270768	-0.06162362	-0.07643527	-0.09591874	-0.1122257	-0.09795525	-0.05789274	-0.05346767	-0.06787465	-0.02459944	-0.03282283	-0.0145797	-0.02003783	-0.02390689	-0.03153973	-0.01578056	0.006167131	-0.008284259	-0.05424083	-0.06776443	-0.06720513	-0.05634973	-0.05412897	-0.08052969
Z6R	-0.07071887	-0.09318145	-0.07640072	-0.1144942	-0.129824	-0.1260816	-0.09284915	-0.08804244	-0.06745682	-0.04521796	-0.06522948	-0.07746176	-0.07206449	-0.07711301	-0.05672643	-0.05746011	-0.05192465	-0.007973352	0.002875474	0.01207435	0.001126831	0.02046554	0.05370785	0.06955091	0.02940451	0.04034052	0.04614904	0.01616549	0.005915447	0.01280474	0.0336733	0.03112354	0.02889456	0.01067281	0.06539069	0.04931897	0.07251521	0.07756868	0.07674289	0.06065964	0.09886823	0.1263234	0.1116022	0.06782201	0.05280803	0.03719526	0.03958546	0.04260075	0.0314509
Z7R	-0.03990294	-0.05454844	-0.07405166	-0.08860339	-0.1079273	-0.08669189	-0.05084389	-0.0314838	-0.01752097	-0.02026649	-0.05601086	-0.04508307	-0.05231452	-0.07644514	-0.047924	-0.02357954	-0.0116812	0.01586281	0.0007320263	0.0000756701	0.01091298	0.03047376	0.05039974	0.0383336	0.03392334	0.04057246	0.004372429	0.006811975	-0.01132423	-0.03049186	-0.01830399	0.0217141	0.05937819	0.04627735	0.07494489	0.08577069	0.1194868	0.08895378	0.09725284	0.08578549	0.1331798	0.1724395	0.1161096	0.07342655	0.0509541	0.03023195	0.03187366	0.04737785	0.009213685
Z8R	0.2716401	0.2786577	0.2742096	0.271242	0.2484389	0.2389521	0.2801925	0.2479569	0.2378927	0.2688797	0.247595	0.2412173	0.2400428	0.2155963	0.2465702	0.2437013	0.2309886	0.2602632	0.2793124	0.240357	0.2312699	0.2256555	0.239444	0.2137424	0.2106218	0.2235812	0.2389209	0.2103438	0.2001875	0.1864715	0.1870653	0.2239924	0.2108044	0.2132571	0.243397	0.2195098	0.2188814	0.1964698	0.1986626	0.199801	0.2126534	0.2247064	0.2236124	0.2030235	0.2180737	0.2129067	0.2142951	0.202048	0.1786001
Z9R	0.401237	0.4204063	0.4109146	0.3808209	0.3741438	0.3685442	0.3816615	0.3365126	0.3608982	0.3909771	0.3447294	0.3263218	0.3616582	0.3545731	0.3615874	0.3482826	0.3312436	0.3404557	0.3504754	0.3302714	0.3199474	0.3164073	0.2897615	0.2784866	0.2645863	0.2602155	0.2632802	0.2204458	0.2074947	0.2131206	0.1998914	0.2500362	0.2303142	0.2014887	0.2410857	0.2425234	0.2385952	0.2333673	0.2151439	0.2092515	0.2137753	0.2277398	0.2274733	0.2023211	0.1992433	0.1998865	0.2175851	0.2025777	0.1729939
Z10R	0.3614969	0.3641536	0.3898602	0.373012	0.3544316	0.355343	0.3655174	0.3190015	0.3393716	0.3658283	0.3454466	0.3212272	0.3051801	0.314833	0.3576427	0.3575999	0.3305313	0.3369765	0.34152	0.3137737	0.3213061	0.3061227	0.314101	0.3198371	0.2903981	0.2898273	0.2745534	0.2575062	0.2535598	0.2372644	0.2376509	0.2800592	0.2630597	0.2391709	0.2528261	0.2327982	0.2541092	0.2426583	0.2099819	0.1861128	0.2153117	0.2527899	0.2551061	0.2195641	0.2202369	0.2044843	0.1980934	0.1918408	0.1718638
Z11R	0.3541701	0.3686824	0.380686	0.3810281	0.3862264	0.3643428	0.3613769	0.3399342	0.3289242	0.3656045	0.3422438	0.3357181	0.323772	0.3269353	0.354226	0.33709	0.3378467	0.3548314	0.3571262	0.3169452	0.2953989	0.2876953	0.2909031	0.2814624	0.253137	0.2513144	0.2456095	0.2378878	0.237396	0.2313555	0.244991	0.2556012	0.2473795	0.1995345	0.2276131	0.2319724	0.2238197	0.1919493	0.1880128	0.1717305	0.1692071	0.2224543	0.2463366	0.1906054	0.1909261	0.2056901	0.2011647	0.2008061	0.1770094
Z12R	0.3399753	0.352354	0.363262	0.362535	0.3491791	0.3274124	0.3434052	0.3222997	0.3215134	0.3388567	0.3341339	0.3514246	0.3271706	0.3290755	0.3548001	0.3469255	0.3415118	0.3483303	0.3307863	0.3170225	0.3402714	0.3083139	0.2813407	0.2785738	0.2505067	0.2674798	0.2634693	0.2788107	0.285723	0.2843017	0.2696825	0.2886955	0.2717782	0.2319263	0.2570422	0.2480062	0.2589192	0.2501513	0.2394374	0.2322734	0.2298783	0.2183188	0.2383616	0.2286133	0.2477973	0.2335614	0.2359089	0.2145419	0.2206514
Z13R	0.3159648	0.3367988	0.3588633	0.3264863	0.3282481	0.3108011	0.3228064	0.3052574	0.3248133	0.3598585	0.3295509	0.3312436	0.3298898	0.3140648	0.3396118	0.3260865	0.3176246	0.3318802	0.3323557	0.2959878	0.2917684	0.2755453	0.2903652	0.2815874	0.2874585	0.3099655	0.2789834	0.2580095	0.268179	0.2734693	0.2725679	0.2912436	0.3022273	0.2680589	0.2751999	0.2486807	0.2959467	0.2807156	0.2652624	0.2343889	0.2410396	0.2410314	0.2324313	0.2268021	0.2631288	0.2693963	0.2481592	0.2612305	0.2217717
Z14R	0.3478664	0.3341191	0.378383	0.389977	0.3795723	0.3732538	0.3506564	0.2964484	0.3133772	0.3492137	0.3156555	0.3180178	0.3493667	0.3355568	0.352581	0.332048	0.3243576	0.3321089	0.3204754	0.3003093	0.3051472	0.2920118	0.2930416	0.2863892	0.2748001	0.3014032	0.2820974	0.2649844	0.3146916	0.316126	0.291344	0.3186938	0.2798404	0.2617437	0.2683911	0.2641948	0.2680358	0.2434216	0.2428113	0.2356506	0.2514163	0.2720678	0.2610693	0.260153	0.261242	0.2519806	0.2633295	0.2593157	0.2507765
Z15R	0.3619757	0.3862872	0.4017289	0.3794424	0.3818079	0.3618046	0.3230531	0.2771706	0.2901941	0.3343165	0.3191216	0.3478105	0.3593897	0.3601595	0.3839957	0.3461309	0.3189439	0.3338411	0.3334562	0.2876559	0.2859385	0.275565	0.2660405	0.2560092	0.2564896	0.2808274	0.2577102	0.2371377	0.2767741	0.2943165	0.2811202	0.2879618	0.2998997	0.2548577	0.2937358	0.2774256	0.2834117	0.2656309	0.248072	0.2447886	0.2606448	0.2805659	0.2694703	0.2581378	0.286733	0.2956144	0.2826748	0.2591413	0.2644316
Z16R	0.3328623	0.3661178	0.3967939	0.3691989	0.3810133	0.3483221	0.3225267	0.2812897	0.2814542	0.3008176	0.306052	0.3174272	0.346534	0.3449219	0.3532735	0.3147968	0.2849169	0.305116	0.2913604	0.2737522	0.2695624	0.2257674	0.2391791	0.2431222	0.2297105	0.2220563	0.2332094	0.2366573	0.255547	0.2955223	0.3202468	0.3216088	0.2884734	0.2647245	0.2874453	0.2884126	0.3031107	0.295343	0.2882958	0.2786791	0.2585968	0.2935549	0.2874009	0.2674618	0.3221122	0.307164	0.3142375	0.3329972	0.3052525
Z17R	0.3504935	0.3695493	0.3903718	0.3868399	0.3903915	0.3826254	0.3557082	0.3066639	0.297623	0.2956259	0.3115249	0.3124017	0.332155	0.3314377	0.3280046	0.3170604	0.2828541	0.3075802	0.3125119	0.2713127	0.2606218	0.2535762	0.2526336	0.2213851	0.2498799	0.2683665	0.2356638	0.2381823	0.2910347	0.2963579	0.2829824	0.2959302	0.2622389	0.2432012	0.2887531	0.27861	0.3050781	0.3114147	0.3116434	0.2980243	0.2875374	0.3216993	0.3250469	0.2942589	0.304935	0.3174518	0.3265537	0.3304918	0.313244
Z18R	0.3568877	0.3828706	0.3937605	0.4023589	0.3905823	0.3642787	0.3398602	0.3078171	0.3125514	0.3404294	0.321548	0.3411515	0.3339891	0.3269765	0.350199	0.3238477	0.2854598	0.297544	0.2921303	0.2618276	0.2535384	0.2326616	0.2390821	0.2612749	0.2797154	0.2644876	0.2489324	0.2438395	0.271344	0.2959714	0.303795	0.3056309	0.2913818	0.273693	0.3095164	0.3063135	0.3357773	0.2948775	0.2745007	0.3059171	0.2949021	0.3010939	0.3161211	0.2849317	0.3181296	0.3041734	0.2928064	0.3051225	0.3099786
Z19R	0.1530515	0.1643132	0.1849761	0.1543691	0.1583418	0.1733492	0.1488403	0.1255124	0.105621	0.123137	0.1239974	0.1123984	0.1242688	0.1282135	0.1706235	0.1468531	0.1391972	0.1845781	0.1882892	0.1663563	0.1255749	0.066177	0.06164994	0.05551406	0.0804458	0.06526732	0.02000987	0.02637934	0.05568186	0.05651917	0.03335252	0.02498437	-0.02682514	-0.04292811	-0.01567528	-0.02724954	-0.05996381	-0.1067363	-0.1024412	-0.1028722	-0.119041	-0.1054219	-0.126557	-0.1792301	-0.1531716	-0.1687465	-0.1583353	-0.1356605	-0.1458381
R1Z	-0.4035861	-0.429648	-0.4610462	-0.4799506	-0.4829906	-0.4713884	-0.4620069	-0.5063152	-0.477368	-0.4420299	-0.4479454	-0.4233838	-0.3989373	-0.4021763	-0.3890541	-0.3711367	-0.3711038	-0.345241	-0.3659582	-0.3936717	-0.3639727	-0.3588123	-0.3397417	-0.3186922	-0.3166557	-0.2937556	-0.3158908	-0.3093798	-0.2936338	-0.3159878	-0.331395	-0.3112798	-0.2886856	-0.2746768	-0.2423836	-0.2657526	-0.2418918	-0.2395674	-0.2488501	-0.2459319	-0.2380013	-0.2716434	-0.3099622	-0.3365175	-0.3430449	-0.3021303	-0.2763333	-0.3038575	-0.3411531
R2Z	-0.3160322	-0.3452196	-0.3706514	-0.4028327	-0.419666	-0.4141799	-0.4077118	-0.4424116	-0.4145007	-0.3873515	-0.3861128	-0.3945271	-0.4082563	-0.3970735	-0.3359697	-0.3426386	-0.3344432	-0.2897845	-0.2788353	-0.3018704	-0.3111104	-0.3010035	-0.2762297	-0.2542014	-0.2593009	-0.2273581	-0.2442606	-0.2451933	-0.2548758	-0.2565833	-0.2460816	-0.2401974	-0.2545863	-0.2525103	-0.1956194	-0.2075292	-0.1632999	-0.1706991	-0.1619658	-0.1351554	-0.1384636	-0.1700707	-0.1999589	-0.2236585	-0.2167676	-0.2261721	-0.218939	-0.2285573	-0.2672972
R3Z	-0.2762477	-0.2955881	-0.3127455	-0.3628212	-0.3837868	-0.3748067	-0.3617569	-0.3639003	-0.3549087	-0.2980243	-0.2976493	-0.3151225	-0.305292	-0.2958809	-0.2530317	-0.2270308	-0.2082168	-0.1814887	-0.170783	-0.1682645	-0.1704984	-0.1769551	-0.1453545	-0.1515216	-0.1805906	-0.1935483	-0.2138806	-0.2370472	-0.2252476	-0.2180178	-0.1939151	-0.1656506	-0.1579372	-0.1569074	-0.1339168	-0.1208422	-0.09650929	-0.114935	-0.1625596	-0.200023	-0.1850798	-0.1707534	-0.1916796	-0.2065504	-0.1981444	-0.2017585	-0.1798964	-0.1997236	-0.2243922
R4Z	-0.2001481	-0.2164205	-0.2297845	-0.2612666	-0.2709607	-0.2797022	-0.2595723	-0.2411778	-0.2273154	-0.2235845	-0.2371541	-0.2416203	-0.2347097	-0.2396858	-0.2055848	-0.2156111	-0.2084175	-0.156983	-0.1506547	-0.1443297	-0.1311022	-0.1313127	-0.1133854	-0.1104063	-0.1194292	-0.1043412	-0.1171953	-0.148406	-0.1612897	-0.1626106	-0.144282	-0.0871492	-0.06370784	-0.08529857	-0.07458792	-0.0618605	-0.02057575	-0.0242507	-0.02500904	-0.00959039	0.01216483	-0.000658004	-0.02516861	-0.06388222	-0.06373745	-0.0830482	-0.06445632	-0.08050502	-0.1433262
R5Z	-0.1765554	-0.1836174	-0.1961589	-0.2374897	-0.2488222	-0.2432308	-0.2024116	-0.2111087	-0.2066557	-0.187011	-0.1987366	-0.1938427	-0.2020596	-0.2028689	-0.158837	-0.1586281	-0.1639678	-0.1354252	-0.1220118	-0.1228508	-0.1191166	-0.1247179	-0.09595492	-0.06206942	-0.05823655	-0.06092943	-0.08545155	-0.1094539	-0.1227143	-0.116001	-0.117317	-0.07924165	-0.06539398	-0.09335417	-0.07157921	-0.07029774	-0.0153874	-0.01364698	-0.04475078	-0.0445616	-0.002584305	0.0180079	-0.02012996	-0.06236717	-0.07482809	-0.08260734	-0.08952131	-0.06684488	-0.1098042
R6Z	-0.09563744	-0.09971377	-0.1055305	-0.1353956	-0.1212272	-0.1206662	-0.1001003	-0.0913522	-0.08222076	-0.0788962	-0.09341997	-0.07083237	-0.08642704	-0.1159006	-0.1009393	-0.08360585	-0.07616878	-0.00974009	0.005477874	-0.01668367	-0.02571969	-0.02075341	0.006165486	0.02556506	0.03267643	0.02969074	0.01192466	-0.005027142	0.002273397	-0.01390032	-0.01832867	0.02336897	0.0214509	0.01235565	0.0439365	0.031696	0.05191808	0.05233098	0.04242474	0.03897351	0.08779733	0.1221451	0.08950978	0.05519493	0.04874979	0.02538576	0.04008225	0.0335746	0.01287383
R7Z	-0.06104293	-0.02890443	-0.06238032	-0.1076855	-0.11443	-0.09671328	-0.04943576	-0.0551571	-0.0574963	-0.03100674	-0.04367989	-0.05010692	-0.1004803	-0.1080293	-0.06493337	-0.04956736	-0.02113999	0.0209574	0.01139497	-0.01284422	0.003911825	0.03872841	0.04522619	0.05725448	0.03510281	0.02089982	0.006644183	-0.01853923	-0.02443659	-0.01516532	-0.00235894	0.02848166	0.03767232	0.0243642	0.05723145	0.08281132	0.1089324	0.09865109	0.08857872	0.08990623	0.09801776	0.1281856	0.1331666	0.07984866	0.0540533	0.0401826	0.04999835	0.06627406	0.03813949
R8Z	0.2467824	0.2513292	0.2506333	0.2449893	0.2440681	0.2155206	0.2315397	0.2191298	0.2431929	0.2643691	0.2278664	0.2308603	0.2160651	0.1955799	0.2220069	0.2178631	0.212076	0.2275407	0.231469	0.2169041	0.2206827	0.2071196	0.2120694	0.2323277	0.2169205	0.2176443	0.2023672	0.1717848	0.15734	0.1870439	0.1950732	0.2019543	0.2121188	0.1736453	0.2080655	0.2037309	0.232535	0.2270423	0.2057921	0.1943839	0.2088469	0.2322421	0.229143	0.1901086	0.1852459	0.20506	0.2071591	0.2078335	0.1703932
R9Z	0.3312946	0.3548051	0.3566491	0.3465438	0.3344629	0.3101497	0.3277957	0.3193897	0.3218769	0.3402286	0.3145928	0.2929561	0.293902	0.2726336	0.2939562	0.3015891	0.2770275	0.3062856	0.3176098	0.2863267	0.2776164	0.2609821	0.2382316	0.2308636	0.2313719	0.2582925	0.2205231	0.2141043	0.2351308	0.2192746	0.221951	0.2416368	0.2306843	0.2009327	0.2481066	0.2230646	0.2401628	0.2370916	0.2120217	0.198985	0.2096611	0.2326879	0.2152196	0.2048593	0.220306	0.2141701	0.2299753	0.2129544	0.1593436
R10Z	0.3134578	0.3299556	0.3499457	0.3412782	0.3270406	0.2977332	0.3102402	0.2972183	0.2972446	0.3197121	0.2979158	0.306534	0.2830087	0.2808521	0.2850749	0.2838904	0.2839957	0.3243708	0.319546	0.2991463	0.2967824	0.2831913	0.2722059	0.2911334	0.2634249	0.2503619	0.2455075	0.2266491	0.2378829	0.234759	0.210079	0.2581461	0.2525975	0.2145764	0.2478319	0.2331272	0.2505099	0.247896	0.2422438	0.217391	0.2406054	0.2782069	0.2636157	0.2274585	0.2212305	0.2068317	0.1983928	0.2265866	0.2042359
R11Z	0.3514509	0.3571607	0.3632999	0.3735598	0.3588468	0.3382316	0.3405642	0.310477	0.3137079	0.3319493	0.3012255	0.3137473	0.30848	0.3014805	0.3237802	0.3088649	0.2945402	0.3266985	0.3198108	0.2874914	0.3132308	0.3073203	0.2867774	0.2729528	0.2559878	0.2434529	0.2115841	0.2102698	0.2266557	0.2286527	0.2302583	0.2492301	0.2379585	0.1920448	0.2073252	0.2076295	0.2297204	0.2255453	0.2100214	0.177646	0.19861	0.2290706	0.2183961	0.1661408	0.1725251	0.181395	0.2000444	0.1966771	0.1562428
R12Z	0.3280902	0.3196743	0.3475193	0.3124626	0.353591	0.3334956	0.3331354	0.3213193	0.3141125	0.3213242	0.2990163	0.3052837	0.3000625	0.3005149	0.3352015	0.3267396	0.3189899	0.3485869	0.3483122	0.3112009	0.3229215	0.2782728	0.2571903	0.2836108	0.2551538	0.2483912	0.2273499	0.2190097	0.2499539	0.240051	0.2261309	0.2490771	0.2412683	0.2118605	0.2337539	0.2207452	0.2515183	0.214935	0.2151423	0.1817075	0.1861178	0.2356407	0.2314196	0.2037917	0.1999786	0.1957954	0.1930449	0.1846192	0.1425498
R13Z	0.3247689	0.3249317	0.3208192	0.3156407	0.3171212	0.3182958	0.3127998	0.2902961	0.2834858	0.3174979	0.2972644	0.327062	0.3412387	0.3132456	0.3389357	0.3270094	0.3023458	0.3098371	0.3131617	0.2864698	0.2870209	0.2527175	0.2426814	0.2477825	0.2256144	0.2529841	0.2357427	0.2416927	0.2613209	0.2479355	0.2361227	0.2436355	0.2191462	0.2088139	0.2287893	0.2168613	0.2244892	0.2175062	0.2180819	0.1888551	0.2014854	0.2368827	0.2174108	0.1970735	0.1897204	0.2047837	0.2221385	0.200255	0.1936207
R14Z	0.3107452	0.3129182	0.3356012	0.3156128	0.3101661	0.3043806	0.2950617	0.2499539	0.2455897	0.2955914	0.2778714	0.310181	0.3130844	0.3167889	0.3312288	0.3088781	0.3003126	0.3140796	0.3212354	0.303948	0.3031452	0.2939414	0.2832653	0.2662527	0.2589357	0.2714904	0.2704705	0.2222109	0.2575736	0.2702731	0.2589061	0.2508702	0.2471591	0.2289571	0.2287695	0.1976838	0.23443	0.2160684	0.1968317	0.183262	0.2054417	0.2242458	0.2147968	0.1699753	0.1960668	0.189824	0.1966557	0.2071097	0.191469
R15Z	0.3215792	0.3249383	0.3474535	0.3284652	0.3250831	0.3052706	0.301497	0.26835	0.2444646	0.2818227	0.2855272	0.2954845	0.3075374	0.2967051	0.3215101	0.313948	0.2916121	0.3257345	0.3122537	0.2979651	0.3003964	0.2801234	0.2629923	0.2533081	0.2259714	0.2319855	0.2335878	0.2485557	0.2761211	0.2703553	0.2379158	0.2586922	0.2277496	0.1910495	0.2316894	0.2144284	0.2190081	0.212604	0.1992153	0.2069946	0.2110117	0.2101859	0.2086429	0.1770637	0.1782547	0.1799934	0.2013292	0.1730104	0.1715677
R16Z	0.3445633	0.3733838	0.3875884	0.4126715	0.3853874	0.3567428	0.3401333	0.3041323	0.2745994	0.3022027	0.2898651	0.2945451	0.315593	0.3298322	0.34658	0.3165126	0.2759072	0.2467807	0.2255552	0.1939842	0.1891018	0.1543395	0.1666031	0.1918062	0.1726156	0.1954351	0.1856654	0.1857575	0.2413242	0.2531979	0.2571706	0.2543148	0.2165356	0.2082267	0.2508538	0.2118885	0.2346142	0.2058628	0.1774585	0.1878993	0.2007419	0.2094391	0.1784636	0.1603027	0.1760405	0.1656226	0.1678977	0.1974305	0.1998306
R17Z	0.3666984	0.383647	0.3827077	0.3762428	0.3711943	0.3625942	0.3390492	0.2941372	0.292507	0.2983797	0.2973005	0.2933098	0.3225218	0.3411137	0.3538723	0.2927324	0.2485952	0.2213242	0.2120711	0.1901448	0.1790492	0.1692515	0.1563925	0.1534463	0.1713802	0.1941948	0.1767166	0.1846274	0.2231617	0.2437161	0.266886	0.2720727	0.2427899	0.2097911	0.226381	0.199898	0.2137786	0.1966047	0.1602681	0.1541158	0.1651982	0.1879898	0.1706185	0.151724	0.1761819	0.1620003	0.2081724	0.2073433	0.1853907
R18Z	0.3418983	0.3931798	0.4112042	0.3982579	0.3581247	0.3249103	0.2970637	0.2519987	0.2624724	0.3260849	0.3259714	0.344963	0.3554696	0.3448018	0.3442524	0.3061244	0.2980852	0.3383287	0.3303767	0.31456	0.3275539	0.2819888	0.2589439	0.230176	0.2537523	0.2990607	0.2602615	0.2669781	0.3150057	0.3552953	0.3489571	0.3243922	0.2833575	0.2747475	0.3092318	0.2977496	0.310102	0.2814295	0.2486034	0.2491676	0.224254	0.2156358	0.2076624	0.2207863	0.2762905	0.2689061	0.2766146	0.2958348	0.32101
R19Z	0.3439891	0.3670851	0.3887498	0.3874815	0.3611565	0.3328245	0.3045912	0.2786527	0.313545	0.3370801	0.3283928	0.3297862	0.3531206	0.3542145	0.3599523	0.3270242	0.3087169	0.3320497	0.3358464	0.3017355	0.2984241	0.2652179	0.2438954	0.2699424	0.268735	0.2878269	0.2840401	0.2525563	0.2726715	0.3100066	0.315371	0.341293	0.2864961	0.2711663	0.3149449	0.3197615	0.3161556	0.2848774	0.2636256	0.2589768	0.2494966	0.2514937	0.2515989	0.2411334	0.2874815	0.3223803	0.2893798	0.315065	0.3297121
R20Z	0.2359928	0.233846	0.2285853	0.2099836	0.2157065	0.2079026	0.1887416	0.146251	0.1375193	0.145871	0.1501415	0.1635911	0.1877628	0.2002007	0.1995657	0.161066	0.1382234	0.1664287	0.172632	0.1464221	0.1440319	0.0841372	0.07264845	0.07347426	0.08170093	0.06692548	0.02623787	0.01145254	0.02051982	0.04047212	0.01869222	-0.0008932338	-0.05921698	-0.05907386	-0.02270604	-0.05161539	-0.08149367	-0.1300493	-0.1392005	-0.1198569	-0.1460108	-0.1712848	-0.1762938	-0.2059056	-0.1903537	-0.2028261	-0.1886264	-0.1801809	-0.182099
R1R	-0.3328212	-0.3537835	-0.4061408	-0.4293749	-0.4139332	-0.3891051	-0.4042491	-0.4349021	-0.4169337	-0.4035236	-0.3993551	-0.3571163	-0.3553512	-0.3479717	-0.3367034	-0.367465	-0.3258085	-0.2460635	-0.2552887	-0.2882152	-0.27962	-0.3069156	-0.2774124	-0.2292696	-0.2192564	-0.2362708	-0.2293009	-0.2442178	-0.2839826	-0.2784948	-0.2553973	-0.2171295	-0.1869337	-0.1829232	-0.1278697	-0.1425103	-0.1273811	-0.1483221	-0.1687317	-0.1731732	-0.1663925	-0.1887021	-0.2441652	-0.2798536	-0.2340846	-0.2196035	-0.2045517	-0.2005922	-0.2416762
R2R	-0.2654697	-0.309569	-0.340908	-0.4013144	-0.4109541	-0.4014196	-0.3883665	-0.4200362	-0.3804244	-0.3634989	-0.3868827	-0.383971	-0.38228	-0.3680359	-0.3456095	-0.3466886	-0.3180326	-0.2581494	-0.2452476	-0.2476592	-0.2324099	-0.2289176	-0.2132028	-0.17823	-0.2050337	-0.2087761	-0.2186478	-0.2445863	-0.2598733	-0.2566968	-0.2444909	-0.204203	-0.1875358	-0.1644481	-0.1184718	-0.100862	-0.08027636	-0.06570324	-0.05073696	-0.06261227	-0.04379996	-0.06717388	-0.1401069	-0.1756276	-0.1607699	-0.1727686	-0.1633361	-0.1569715	-0.2065587
R3R	-0.2482908	-0.2824708	-0.3069798	-0.3579405	-0.3588781	-0.3410364	-0.3092005	-0.3282135	-0.3110183	-0.3061243	-0.3396085	-0.3464303	-0.3677973	-0.3557131	-0.3429051	-0.3272347	-0.2957148	-0.2319082	-0.2336453	-0.231974	-0.1922389	-0.1686166	-0.1470966	-0.1432291	-0.1776213	-0.2064073	-0.211395	-0.2689883	-0.3143543	-0.2861408	-0.2612173	-0.1952476	-0.1768745	-0.1792778	-0.1232966	-0.06253495	0.02672972	0.02917256	0.04584965	0.06997039	0.09933542	0.1039513	0.05811318	-0.008833689	-0.0190278	-0.03769863	-0.03095081	-0.07705214	-0.1679256
R4R	-0.1626337	-0.1821336	-0.2085392	-0.2672348	-0.2784685	-0.2428179	-0.2205165	-0.2042507	-0.1934446	-0.1951077	-0.2358414	-0.2197829	-0.221367	-0.2305626	-0.2244497	-0.2073433	-0.1658612	-0.154152	-0.1481099	-0.1650041	-0.1100395	-0.09748643	-0.06559138	-0.0528689	-0.05771179	-0.05852278	-0.06657345	-0.08600428	-0.1205955	-0.1084915	-0.1149153	-0.084481	-0.08916599	-0.1065817	-0.07274058	-0.06332127	-0.01083566	-0.0004803424	0.002742227	-0.0255848	-0.02240994	-0.01663103	-0.04540056	-0.08868071	-0.07869716	-0.08698799	-0.09425234	-0.06822174	-0.1170094
R5R	-0.08370785	-0.07706695	-0.09992598	-0.1558891	-0.1705757	-0.1530975	-0.1347278	-0.1291545	-0.09342491	-0.07565389	-0.08659482	-0.09905906	-0.101997	-0.1142375	-0.09450897	-0.1014394	-0.07679881	-0.03194604	-0.03388386	-0.0279388	-0.0007534116	-0.01124691	-0.004214508	0.007948675	-0.01251028	-0.005420302	-0.03585622	-0.02781708	-0.02163678	-0.03147393	-0.02120085	0.02524264	0.01808686	0.007307126	0.03463892	0.04831058	0.08988978	0.08529692	0.05677743	0.04169271	0.07010199	0.08847179	0.08541701	0.03380984	0.02141635	0.008679058	0.01652903	0.00300214	-0.02781543
R6R	-0.05529528	-0.05451554	-0.09113011	-0.1017519	-0.09190985	-0.09935187	-0.03689916	-0.03609146	-0.04397928	-0.02661457	-0.05263366	-0.05915776	-0.09594176	-0.1143001	-0.08967922	-0.0709903	-0.01660799	0.01391183	-0.0008932382	-0.01407797	0.01605692	0.04831222	0.04930416	0.0585014	0.03058727	0.02873828	0.02197401	-0.008776112	-0.02306794	-0.02602073	0.0005527194	0.04372594	0.03196414	0.03520481	0.07242474	0.06841421	0.07610298	0.0945945	0.09355486	0.0650255	0.1019625	0.1542408	0.14139	0.07638756	0.03645336	0.03647146	0.04273565	0.06042276	0.03234414
R7R	0.04296595	0.03879092	0.1468909	0.1580951	0.1112699	0.1296759	0.1787942	0.1862412	0.139671	0.147572	0.09491364	0.1502747	0.1323853	0.06502879	0.1128985	0.1037194	0.1815266	0.1806646	0.1084109	0.145468	0.1612765	0.120023	0.2150732	0.2494555	0.1970439	0.2510068	0.2863547	0.2649761	0.1911416	0.102734	0.1773384	0.2573121	0.2783994	0.2789932	0.2682053	0.2506926	0.4142326	0.3750781	0.4283106	0.2955996	0.2759302	0.3454121	0.3532357	0.3571048	0.3708867	0.3288945	0.3044464	0.3543412	0.35899
R8R	0.2034693	0.2074766	0.189444	0.1928113	0.2027455	0.1900938	0.1979043	0.1856095	0.1990558	0.2020332	0.1798799	0.1764583	0.1674338	0.1571212	0.1971821	0.2201645	0.2279618	0.2652854	0.2700148	0.264175	0.2617174	0.2428492	0.2554137	0.2587333	0.2286495	0.2311351	0.221015	0.222002	0.2076164	0.1712354	0.1861836	0.231293	0.2120546	0.2066113	0.2296809	0.2346768	0.2681576	0.2414953	0.2221254	0.2161754	0.2531173	0.2634611	0.2681707	0.2311433	0.2079536	0.1822027	0.1946554	0.1967133	0.1718951
R9R	0.2486182	0.2674634	0.2767988	0.2730893	0.2608472	0.2502171	0.2899293	0.2659681	0.2678483	0.2954433	0.262734	0.2492087	0.2552558	0.2526583	0.2853529	0.2730943	0.2719329	0.3047343	0.3044448	0.2824116	0.2771656	0.2828409	0.2742441	0.2450601	0.2164846	0.2208176	0.1948988	0.2022471	0.1953397	0.1959385	0.190681	0.2280572	0.225162	0.1985985	0.2384109	0.2373285	0.2397088	0.2406021	0.2335927	0.2133607	0.2256687	0.2570801	0.2386198	0.2064846	0.1893831	0.1718556	0.1942211	0.2047475	0.1595888
R10R	0.2651571	0.3073565	0.3278829	0.3036832	0.3074535	0.2834052	0.2647804	0.269694	0.2836042	0.3088551	0.2857032	0.2904984	0.2712436	0.2533854	0.2855239	0.2982152	0.2778319	0.2953907	0.3070143	0.2715397	0.2766475	0.2742343	0.2702303	0.2594769	0.2423474	0.248299	0.2167182	0.2141207	0.2411713	0.2255289	0.2207468	0.2283994	0.2197878	0.205218	0.1991758	0.2232489	0.2392186	0.2326386	0.2464747	0.2047936	0.1905182	0.2335614	0.2251571	0.1911976	0.2124379	0.2002369	0.1989735	0.2132604	0.1870456
R11R	0.2817799	0.2813423	0.3071509	0.3097417	0.2940023	0.2781214	0.2969765	0.2679076	0.2734677	0.3013045	0.2810446	0.2574881	0.2606695	0.2814608	0.296835	0.2725021	0.2609755	0.2939826	0.2905034	0.2879355	0.2676115	0.2658036	0.2733509	0.2481461	0.2075933	0.1971147	0.2143313	0.2054252	0.1907386	0.1997467	0.2085409	0.2150469	0.2078253	0.1918769	0.2230515	0.1865784	0.1978039	0.1948758	0.175672	0.1808373	0.1735384	0.1928195	0.1776871	0.1683254	0.1609936	0.1549251	0.1673005	0.1699967	0.1696677
R12R	0.291826	0.3100625	0.3177611	0.2951752	0.3176592	0.2907468	0.2973647	0.264328	0.2629774	0.2823162	0.2933739	0.2906777	0.29557	0.2879586	0.2976789	0.2917157	0.2744925	0.2952871	0.2983912	0.2712453	0.2850946	0.2404409	0.2525152	0.2533789	0.2142162	0.2260619	0.228406	0.2048149	0.2005856	0.2252064	0.2397812	0.2431189	0.2241849	0.1693535	0.1954927	0.1853644	0.1988748	0.1933821	0.1569584	0.159189	0.1697944	0.1724297	0.1802566	0.1701365	0.1618819	0.137113	0.1725465	0.1962099	0.1618802
R13R	0.2395098	0.2604162	0.3001151	0.3054121	0.3028886	0.2835351	0.293369	0.2741865	0.2381066	0.2883073	0.2782119	0.2706251	0.2716384	0.2747376	0.2849235	0.2737621	0.2333229	0.2680112	0.270227	0.2382448	0.2444283	0.2345715	0.215899	0.2126402	0.1772693	0.18456	0.1592236	0.1596792	0.1769189	0.1780013	0.1787827	0.1799358	0.167363	0.1508159	0.1699836	0.1448643	0.1567001	0.1498766	0.1437457	0.1418095	0.1602747	0.1856786	0.1472841	0.1229956	0.1327834	0.1345978	0.1215562	0.1395312	0.1102303
R14R	0.2524938	0.295468	0.3176164	0.3001333	0.3079059	0.2647195	0.2533739	0.2504343	0.251089	0.2860816	0.2731979	0.2927817	0.2890903	0.2544662	0.2820349	0.2817816	0.2871854	0.2845731	0.267873	0.2607106	0.2525695	0.2373532	0.2409936	0.2308571	0.1939431	0.1953759	0.1982267	0.1891578	0.1924017	0.1986823	0.2085656	0.2076443	0.1794489	0.1484455	0.1737687	0.1624494	0.1871048	0.1684751	0.1618753	0.1607649	0.1489275	0.1743412	0.1703274	0.138401	0.1316253	0.1329725	0.1487021	0.1425218	0.1315183
R15R	0.2813308	0.2663728	0.2746685	0.2646077	0.2714575	0.2547064	0.259949	0.2217075	0.2229051	0.2850321	0.2781987	0.2847804	0.2529396	0.2456161	0.2773762	0.2653676	0.2596447	0.2851834	0.2886675	0.2631321	0.2625415	0.2672759	0.2392565	0.1836897	0.1909969	0.224935	0.1951818	0.168763	0.1647837	0.1726419	0.1505659	0.1887975	0.1790442	0.1500049	0.1704754	0.1448281	0.1788978	0.1625892	0.1437128	0.1369271	0.1271903	0.1504968	0.1594407	0.1458973	0.1640451	0.1487926	0.1455766	0.1419576	0.1198602
R16R	0.242887	0.2784356	0.3006662	0.3183797	0.3141964	0.2570538	0.236149	0.1667857	0.1501217	0.1956967	0.2111959	0.2425744	0.2557641	0.2997582	0.3075999	0.2471936	0.1674601	0.1203734	0.08376707	0.05029281	0.07747656	0.1008587	0.122002	0.1406366	0.1573515	0.2170587	0.2249581	0.2457296	0.2600642	0.2419822	0.2050206	0.1882744	0.1297713	0.1043905	0.1466754	0.1020464	0.09076329	0.0502961	0.03206942	0.01957723	0.01410594	0.02900806	0.02697154	0.0001348895	0.0268383	0.06752591	0.1259582	0.1686231	0.1752509
R17R	0.2972808	0.3033427	0.3116286	0.287952	0.2557394	0.2366639	0.231344	0.1830729	0.1988337	0.22025	0.235519	0.2542227	0.2679684	0.2737194	0.288837	0.2626715	0.2473334	0.2777677	0.284022	0.2654943	0.2360355	0.1878171	0.146381	0.1647195	0.1825942	0.2235252	0.2171821	0.204078	0.2327653	0.2200395	0.2183517	0.2194177	0.155218	0.1131502	0.1705313	0.1752114	0.1761457	0.1396858	0.1297006	0.1142754	0.09729725	0.1032686	0.08330153	0.07524429	0.1248692	0.1335993	0.1399243	0.1643592	0.198072
R18R	0.3549202	0.3554186	0.3505034	0.3152377	0.3045452	0.2853578	0.2876394	0.2456687	0.2535302	0.2740336	0.2655091	0.2792318	0.3199605	0.3488255	0.3542063	0.289064	0.2850255	0.3226534	0.3237868	0.3206613	0.307799	0.2493042	0.231112	0.2286116	0.2381231	0.2643083	0.2526369	0.2442918	0.2772117	0.2834611	0.2771443	0.254912	0.2032078	0.1838723	0.23671	0.2158414	0.2341652	0.1993436	0.1768334	0.157595	0.1360306	0.1369024	0.1293206	0.1309327	0.1780095	0.1937539	0.1819395	0.2111433	0.2577611
R19R	0.3419164	0.3502616	0.3323326	0.313165	0.3273515	0.3068268	0.2750436	0.2370834	0.2351538	0.2622273	0.2496266	0.2765109	0.3201941	0.3414739	0.3359714	0.3096874	0.2794571	0.2958842	0.319041	0.3027866	0.2917124	0.2390623	0.2103981	0.222405	0.2332061	0.2400428	0.2529561	0.2329067	0.2744925	0.2884767	0.2713949	0.2509985	0.2023441	0.1683139	0.22418	0.2264155	0.2235664	0.1813061	0.1445386	0.1553759	0.1647491	0.1444942	0.154333	0.1421402	0.1735861	0.1728146	0.182377	0.2220546	0.2522257
R1A	-0.03099194	-0.02875144	-0.06050666	-0.08690245	-0.0743494	-0.06450568	-0.01784997	-0.02222241	-0.004892254	0.02270275	-0.02213851	-0.02415693	-0.05280144	-0.05849153	-0.03684323	-0.0357493	-0.009667709	0.02387728	0.0252558	0.02221089	0.04297417	0.06589899	0.08950156	0.06834841	0.05117453	0.06977793	0.05359599	0.01913966	0.009513077	0.004831386	-0.005764103	0.06398585	0.08342655	0.07303669	0.10582	0.1189867	0.1189949	0.1314032	0.1099391	0.1113226	0.1558365	0.219036	0.1815085	0.111826	0.08804409	0.05993584	0.07410594	0.09450238	0.08643033
R2A	0.1414674	0.1261638	0.1074848	0.09379997	0.1163102	0.1095953	0.1551143	0.1682629	0.1840253	0.2019641	0.165269	0.1611087	0.1212963	0.06466195	0.1107847	0.1222898	0.151293	0.1899358	0.1867725	0.1612025	0.192479	0.2199046	0.2315644	0.2343165	0.2016894	0.1780688	0.155774	0.145009	0.1234068	0.1434825	0.1468136	0.1708719	0.1841931	0.1839299	0.2084701	0.2169979	0.2522866	0.257317	0.2453413	0.2322619	0.2645764	0.305718	0.3007962	0.233012	0.1987794	0.1683879	0.2019576	0.2252081	0.1955453
R3A	0.2031864	0.1807156	0.1683928	0.1364172	0.1271311	0.135394	0.127215	0.1235368	0.1291824	0.1474387	0.1310298	0.1407616	0.1258069	0.1206876	0.1497582	0.1599967	0.1653627	0.1843609	0.1933788	0.1819526	0.2051522	0.216205	0.2219493	0.1598421	0.1430663	0.1482464	0.1483139	0.1465521	0.119523	0.1247195	0.1405675	0.1620234	0.1566573	0.1345649	0.1514739	0.1587136	0.2072989	0.2405264	0.2495624	0.2624823	0.2628919	0.2943609	0.296937	0.2362165	0.1899128	0.1592482	0.163142	0.1613308	0.1205988
R4A	0.2225021	0.2413308	0.2499638	0.2409294	0.230176	0.2156243	0.2408028	0.236409	0.24962	0.2540599	0.2187136	0.2153627	0.2130317	0.2001119	0.2097368	0.2267001	0.2232275	0.2731091	0.2703487	0.2439069	0.2409475	0.275797	0.2492548	0.2097023	0.1804738	0.1849482	0.198883	0.1998849	0.1685705	0.1671262	0.1809821	0.2044728	0.1759286	0.1561293	0.1975605	0.1899227	0.2376082	0.2337144	0.1956802	0.2029215	0.2124938	0.2296249	0.2150337	0.2041142	0.2300477	0.2076871	0.2076871	0.2211334	0.1888633
R5A	0.2355453	0.2431979	0.257521	0.2655223	0.2848232	0.2682497	0.2489472	0.2318227	0.2309196	0.2799474	0.2564896	0.2623178	0.257039	0.2355815	0.2452492	0.2548429	0.2681954	0.2774223	0.2592203	0.2169682	0.2083714	0.2173927	0.2081329	0.1915118	0.1816302	0.1860931	0.1808916	0.1725925	0.160533	0.1815841	0.1908192	0.1885129	0.1951209	0.1920776	0.2100263	0.1755865	0.196126	0.1863431	0.1933805	0.1669107	0.1614756	0.1863728	0.208077	0.1612946	0.158712	0.1603816	0.1668334	0.1754861	0.1381888
R6A	0.2818605	0.2917486	0.3346932	0.3158332	0.3112782	0.2962445	0.3049498	0.2536947	0.2465833	0.2698585	0.2679651	0.2935565	0.2849038	0.276432	0.2985803	0.2933344	0.2912551	0.3060339	0.2920629	0.2787843	0.2697302	0.2566277	0.2468761	0.2423293	0.2176164	0.2218671	0.2050962	0.1892071	0.2011137	0.1766228	0.1881378	0.2320875	0.2202336	0.1728541	0.200459	0.1646685	0.1674552	0.1521204	0.1593617	0.1496957	0.1525629	0.1649169	0.1461967	0.1390327	0.1636091	0.1495822	0.1512601	0.1588962	0.1444991
R1B	-0.1357822	-0.1791035	-0.211849	-0.2315381	-0.2594933	-0.2570209	-0.1631485	-0.1240089	-0.1115364	-0.1199128	-0.1694341	-0.1890163	-0.2277282	-0.240936	-0.2014476	-0.160709	-0.1377611	-0.09682019	-0.1011564	-0.1114328	-0.08208916	-0.04575917	-0.01817569	0.01104622	-0.009430827	-0.02066294	-0.04952459	-0.07971541	-0.1265981	-0.1610298	-0.1238855	-0.05208258	-0.0348939	-0.04870044	-0.0152887	0.01159237	0.03963152	0.05526567	0.05811976	0.05722323	0.1082991	0.1409804	0.1078746	0.04887153	0.01625432	-0.02672808	-0.00667215	0.01601085	-0.02133904
R2B	-0.06379832	-0.06639085	-0.09845698	-0.1185886	-0.1248396	-0.1049071	-0.0305264	-0.02771509	-0.02007896	-0.02721171	-0.0748429	-0.07457147	-0.08462412	-0.1138016	-0.09529199	-0.09375884	-0.05031584	-0.0002154939	-0.008616547	-0.03815101	-0.02148544	-0.006231287	0.03467511	0.03590558	0.004811648	0.02081921	0.0007945374	-0.03037342	-0.04136371	-0.02784174	-0.03202994	0.03998191	0.03643856	0.02072545	0.0529972	0.06358447	0.1108653	0.09604047	0.08182761	0.08858694	0.1242375	0.1768942	0.1531683	0.07437572	0.0408258	0.02695509	0.04929758	0.0580737	0.04092449
R3B	0.0001546275	0.01946208	-0.02025333	-0.03517519	-0.02101662	-0.003666719	0.05140154	0.06377859	0.06205791	0.07004935	0.02192301	0.006208256	-0.01538411	-0.07128146	-0.07444481	-0.06604705	-0.01994242	0.04360092	0.06147722	0.05742885	0.08155124	0.08760487	0.08016779	0.04926139	0.01208916	0.01826287	0.002959366	-0.02577068	-0.06078302	-0.04560948	-0.02178483	0.02935844	0.03557987	0.0241191	0.06756539	0.04630532	0.1043346	0.1181049	0.09242145	0.08198388	0.1496496	0.2094884	0.1875045	0.1349202	0.08638592	0.06769206	0.1176707	0.1200247	0.09906399
R4B	0.04925152	0.04138016	0.05855897	0.08676427	0.1035845	0.0880737	0.1008998	0.04912485	0.06527554	0.1035006	0.07758184	0.03791577	0.01227175	0.001167955	0.03304162	0.0281724	0.03752426	0.09277512	0.08409278	0.07488567	0.06404507	0.04362888	0.05289522	0.03146899	-0.01058398	0.003257115	0.02068926	0.01150518	0.02551077	0.02268959	0.02023194	0.05161704	0.06218457	0.07792563	0.1092186	0.09123376	0.1228508	0.133823	0.1141355	0.08355486	0.1267396	0.1796035	0.1603833	0.1021188	0.1028097	0.09336404	0.1036239	0.1480523	0.1128837
R5B	0.1311252	0.1375407	0.1488304	0.1293173	0.1409837	0.1414838	0.1730581	0.1334775	0.1431453	0.1893798	0.1469732	0.1350716	0.1382431	0.09495312	0.1194259	0.1315118	0.1335614	0.1483813	0.1467067	0.1171837	0.1152574	0.108684	0.1193519	0.1159549	0.07596809	0.08026814	0.07446619	0.04370456	0.08000329	0.08163843	0.06232769	0.09312551	0.0939184	0.07697319	0.0985162	0.07411087	0.1328837	0.1441306	0.104736	0.1063645	0.1280704	0.1592236	0.1377085	0.09508636	0.1083649	0.1015299	0.100148	0.09727587	0.06274552
R6B	0.1715858	0.1995328	0.2131617	0.2158858	0.2078319	0.203012	0.212535	0.1591808	0.1763037	0.2296545	0.1997812	0.1946833	0.1595164	0.1443	0.1888419	0.1786856	0.1759138	0.2137523	0.1997154	0.1537901	0.1464303	0.1620184	0.1560948	0.128559	0.09474749	0.1159286	0.1021155	0.1053742	0.1030795	0.1045764	0.1093502	0.1269239	0.1006679	0.1013094	0.1228557	0.1073614	0.1110298	0.119467	0.0973318	0.08903603	0.08945221	0.09696989	0.08911663	0.08256786	0.08448429	0.1004507	0.111117	0.130964	0.108684
R7B	0.2975753	0.2740368	0.2565636	0.2547722	0.2730597	0.2742128	0.2744103	0.2510693	0.2486922	0.2899605	0.2667462	0.2672808	0.262076	0.2744892	0.2954499	0.2645386	0.246131	0.2798701	0.2763316	0.2514262	0.2402402	0.2336585	0.2265619	0.1971327	0.1855502	0.1859385	0.1869946	0.166047	0.17177	0.1739612	0.1586478	0.1796299	0.1825909	0.1528294	0.1769896	0.1486083	0.1452015	0.1479684	0.1665619	0.1329939	0.1386889	0.1442096	0.1279602	0.1319921	0.1373877	0.1472331	0.1418112	0.1573565	0.1347146
R1C	-0.1873252	-0.224736	-0.338781	-0.3970867	-0.3917832	-0.3698355	-0.2893091	-0.235394	-0.2221188	-0.2529692	-0.313647	-0.3797434	-0.390125	-0.3856753	-0.3813785	-0.3352245	-0.2800066	-0.2447919	-0.2336289	-0.2320382	-0.16734	-0.1087136	-0.06719691	-0.05942425	-0.09666886	-0.09642869	-0.1445024	-0.224407	-0.299819	-0.3305198	-0.2826353	-0.2034989	-0.201446	-0.1787087	-0.1223639	-0.07834348	-0.01119098	0.03649449	0.08500741	0.09668695	0.124027	0.1285952	0.05700445	0.002225693	-0.02481494	-0.06432472	-0.06661458	-0.07708011	-0.1216795
R2C	-0.2607024	-0.2836305	-0.3570999	-0.4231617	-0.4071015	-0.3342326	-0.1916138	-0.1087975	-0.06459286	-0.06283599	-0.1352048	-0.2049811	-0.2782826	-0.3230827	-0.3183698	-0.2956934	-0.2471541	-0.2161458	-0.1871196	-0.1952328	-0.1370949	-0.05454516	-0.001424572	-0.02786972	-0.102201	-0.1202402	-0.1872002	-0.2358447	-0.2602484	-0.2785294	-0.2075358	-0.14114	-0.105667	-0.1503438	-0.1545221	-0.1193716	-0.02061852	0.06326041	0.1017042	0.1217947	0.2353315	0.3150156	0.2690442	0.1627784	0.08513407	0.07838789	0.1292926	0.1483336	0.04806382
R3C	-0.1754236	-0.1883616	-0.2404524	-0.2739875	-0.2642705	-0.2254137	-0.1074766	-0.08227175	-0.04484948	-0.06624774	-0.1311828	-0.2158431	-0.2837292	-0.3507748	-0.3290689	-0.2587991	-0.1622109	-0.06178319	-0.04030597	-0.05514064	-0.0298684	0.01769535	0.008299059	-0.02349235	-0.08216154	-0.1265537	-0.1779355	-0.2273795	-0.2557526	-0.2383649	-0.1770324	-0.07230795	-0.02282119	-0.01537918	0.00276032	0.01367659	0.05536108	0.08804079	0.07382135	0.06186215	0.1844152	0.3463728	0.3424724	0.2164731	0.1061605	0.03581839	0.1127258	0.1916763	0.1548577
R4C	-0.08670669	-0.08940779	-0.09770851	-0.07644515	-0.06050173	-0.07197895	-0.02530844	-0.03225859	-0.03621319	-0.03203981	-0.07413391	-0.1301793	-0.17304	-0.1973861	-0.1690755	-0.1502533	-0.1246932	-0.04697647	-0.01510775	-0.0383517	-0.002158252	0.01796019	0.01759665	-0.02811976	-0.07785327	-0.09773483	-0.1359763	-0.1354631	-0.1492778	-0.1383616	-0.09556835	-0.03572791	-0.008978455	-0.008241484	0.01272413	0.02818062	0.1070637	0.1622948	0.1248824	0.0636733	0.1193716	0.1680112	0.1508225	0.07923178	0.03736141	0.02971377	0.08236881	0.07938312	0.05215167
R5C	0.07034051	0.05894391	0.06419641	0.05885179	0.05028624	0.04819049	0.08020727	0.08012667	0.08724626	0.1068416	0.0602155	0.01766902	-0.0133953	-0.0184356	0.0007139333	0.0004704704	0.02875144	0.06561935	0.06526732	0.04321105	0.06416352	0.06837967	0.06604211	0.03560618	-0.003572953	-0.02416022	-0.004874159	-0.002539895	0.01260569	-0.002809673	0.02216319	0.05183747	0.05573943	0.05058727	0.08236552	0.08725613	0.1220316	0.151293	0.1508899	0.1052887	0.117289	0.1655749	0.1556654	0.1068482	0.09424247	0.08992269	0.128883	0.1471755	0.09389867
R6C	0.1445501	0.1684882	0.1904738	0.1758398	0.1934841	0.1882859	0.184101	0.1564945	0.1641109	0.1870571	0.1909426	0.1932439	0.175491	0.1422306	0.1602615	0.1541109	0.1659565	0.2071772	0.2038362	0.1612025	0.1419493	0.1400411	0.1377184	0.1184701	0.101673	0.1062971	0.104282	0.08496956	0.11076	0.1040451	0.1083895	0.09625267	0.09849811	0.06175358	0.1013506	0.1010067	0.1296562	0.1235368	0.09962165	0.08043099	0.1037885	0.1331387	0.120579	0.07600428	0.08684816	0.08546471	0.1105971	0.1406152	0.1160915
R7C	0.1689669	0.174356	0.1913637	0.1997746	0.2005494	0.2095476	0.2256851	0.1882481	0.2016976	0.2459599	0.2263695	0.2276164	0.2319099	0.2126698	0.2229314	0.2186412	0.1890936	0.1920365	0.1997039	0.1655963	0.1693996	0.183471	0.1508159	0.1201958	0.07802599	0.08836157	0.08750946	0.1033657	0.120153	0.1191462	0.1037227	0.1172413	0.0907748	0.0809722	0.09602238	0.07737457	0.09598453	0.0948758	0.08204803	0.06092285	0.09033229	0.1195871	0.1003405	0.07337555	0.07740582	0.0546126	0.07435762	0.1049136	0.1038362
R8C	0.2659615	0.2685804	0.2700839	0.2908817	0.2734512	0.2710413	0.2860734	0.2508143	0.2688781	0.2916878	0.2589834	0.273976	0.284606	0.2677266	0.3158332	0.2989275	0.2805116	0.2997648	0.3019773	0.2552147	0.2445435	0.2444316	0.2489176	0.2201513	0.1852278	0.2087564	0.1991479	0.1888847	0.1934578	0.1768202	0.1550025	0.1602287	0.1711943	0.15177	0.187623	0.1540533	0.1550584	0.1454236	0.1250173	0.1205971	0.1566146	0.1597203	0.1392894	0.1153183	0.129495	0.1235993	0.1373532	0.1307501	0.1387531
R1D	-0.142933	-0.2021665	-0.3370143	-0.4424149	-0.4803273	-0.4461721	-0.3551636	-0.3244662	-0.3406531	-0.4103751	-0.5229791	-0.5626007	-0.5447754	-0.5274766	-0.4779076	-0.4399342	-0.392961	-0.3361688	-0.274129	-0.2200082	-0.1250469	-0.08377036	-0.05440205	-0.08967758	-0.1473795	-0.1689439	-0.1863399	-0.2595164	-0.3338263	-0.3637177	-0.3209656	-0.2359845	-0.1995312	-0.140482	-0.07129462	-0.0236256	0.06845698	0.09627899	0.1106416	0.1251044	0.1500543	0.09527554	-0.03857871	-0.1333887	-0.1433279	-0.1719839	-0.1723951	-0.1940155	-0.2080737
R2D	-0.3342606	-0.3851851	-0.4683895	-0.5307255	-0.4841257	-0.3555371	-0.1931913	-0.1163185	-0.1523754	-0.1977118	-0.2967544	-0.3725498	-0.4352245	-0.4788831	-0.4551867	-0.3790574	-0.2951867	-0.2354071	-0.2321434	-0.2220727	-0.1696299	-0.08548282	-0.02753413	-0.06634151	-0.1568416	-0.2110018	-0.2307139	-0.2691018	-0.3574782	-0.3854992	-0.3222339	-0.2401579	-0.2122915	-0.1762346	-0.1343461	-0.01179141	0.09990295	0.1579816	0.1815068	0.1618687	0.2038	0.195848	0.1078763	0.01493009	-0.01989143	-0.07710972	-0.08590064	-0.1112338	-0.1820727
R3D	-0.5120233	-0.5575325	-0.5772314	-0.5660487	-0.4546143	-0.2899638	-0.08149203	-0.0498355	-0.1180326	-0.1937292	-0.261015	-0.288332	-0.3152508	-0.3450206	-0.2488518	-0.1210939	-0.007486427	-0.0005708069	-0.0612831	-0.121849	-0.07679881	-0.002931413	0.02775785	-0.08305642	-0.2648939	-0.3557707	-0.3911433	-0.4347754	-0.4553792	-0.3598404	-0.2326616	-0.07632012	-0.02935679	-0.09166803	-0.128582	-0.09201185	0.02346109	0.05595163	0.05710808	0.04026813	0.129189	0.233573	0.2277677	0.1712814	0.1220974	0.1453775	0.1917766	0.1859697	0.05602566
R4D	-0.3229281	-0.3036865	-0.2543823	-0.2227175	-0.1794621	-0.1189275	-0.05041784	-0.06299391	-0.09862642	-0.09159894	-0.1414377	-0.1925415	-0.236307	-0.3007929	-0.2790163	-0.2294423	-0.1347985	-0.02557	-0.008491528	-0.0423063	-0.02022865	0.001858856	0.008906068	-0.07701924	-0.2092071	-0.2369337	-0.2596496	-0.2715726	-0.2612716	-0.2181888	-0.1518852	-0.0717322	-0.06021714	-0.1379701	-0.1483813	-0.08821681	0.01280144	0.0293897	-0.004074686	-0.05658167	-0.01260734	0.08335088	0.09843395	0.07840928	0.08608159	0.1173647	0.1830827	0.2014904	0.108883
R5D	-0.1025695	-0.08840599	-0.09465209	-0.09037671	-0.08661786	-0.1103471	-0.117924	-0.1326879	-0.1419312	-0.08372758	-0.1206728	-0.1515167	-0.1778187	-0.2174206	-0.2144234	-0.2238263	-0.212048	-0.1879421	-0.200885	-0.2258546	-0.2042902	-0.2098602	-0.2262461	-0.2575884	-0.3160553	-0.3019378	-0.256909	-0.2403438	-0.2390492	-0.2250946	-0.1512617	-0.09904261	-0.1065998	-0.1373236	-0.1077217	-0.0844958	0.001148213	0.05806218	0.01717716	-0.006101334	0.05271097	0.08086198	0.05219444	0.007739756	0.04063004	0.06816417	0.1054565	0.1530696	0.09134726
R6D	-0.06809179	-0.05386905	-0.02096562	-0.002015134	-0.01511433	-0.04124034	-0.0162938	-0.05130614	-0.04754236	0.01469485	-0.01529692	-0.03066129	-0.01141306	-0.04121895	-0.0351061	-0.05660306	-0.04890442	-0.04857871	-0.08304327	-0.1015825	-0.0761441	-0.0968054	-0.1265241	-0.1717536	-0.1987054	-0.1771031	-0.1401629	-0.1215299	-0.08501069	-0.06175029	-0.06944892	-0.06105116	-0.06521468	-0.06896035	-0.04738444	-0.05849975	-0.02262214	0.003122227	-0.01126173	-0.03245271	0.02281954	0.07006086	0.05804738	0.03437243	0.03277678	0.02871031	0.05948511	0.09012009	0.05821846
R7D	0.06066952	0.06598948	0.1109887	0.1355354	0.1343593	0.1339036	0.1502056	0.09683829	0.09833196	0.1326682	0.1263481	0.1317207	0.1155338	0.1034726	0.1290673	0.1067018	0.09550091	0.1086889	0.08723146	0.06945221	0.09408127	0.07996874	0.0556325	0.02938641	0.001265009	0.04072874	0.04986511	0.04479848	0.05801119	0.08373252	0.09367824	0.09862806	0.06127488	0.02786972	0.0635088	0.04157098	0.06896858	0.06157098	0.03506991	0.0342836	0.0735598	0.1101661	0.09069419	0.08184405	0.1062625	0.08798158	0.0934907	0.1185491	0.08906728
R8D	0.1693683	0.186075	0.2267626	0.2071426	0.2046389	0.2260372	0.2413555	0.1972808	0.1959895	0.2251587	0.2193502	0.2204622	0.2139349	0.2072693	0.2272495	0.2092828	0.1922125	0.1895608	0.167567	0.1471163	0.1179816	0.1052969	0.1018424	0.06347261	0.04669189	0.07295115	0.1132538	0.1137605	0.119671	0.1138296	0.1222208	0.1252657	0.0998026	0.04848001	0.05591709	0.04116138	0.03919888	0.04236716	0.05979273	0.04419971	0.04630038	0.03297253	0.03834842	0.03737621	0.05707682	0.0432456	0.04741241	0.08726764	0.09272741
R9D	0.2628245	0.2473301	0.2741273	0.2974799	0.2999819	0.336154	0.3321204	0.3035039	0.2746143	0.2897187	0.3193091	0.3434364	0.3308982	0.3363316	0.3484652	0.3114295	0.2576723	0.2687909	0.2784981	0.2333525	0.2153183	0.1934775	0.1997911	0.1889521	0.1609097	0.173545	0.1521056	0.1754861	0.1833986	0.1583632	0.1420447	0.1240714	0.06756046	0.06438724	0.05810166	0.002743872	0.01536437	0.04521632	0.05179635	0.05835829	0.06704886	0.07591215	0.06765916	0.03587762	0.003224215	0.006114491	0.02122553	0.05022372	0.06789932
R1E	-0.2532242	-0.3230252	-0.4077183	-0.4621516	-0.4125185	-0.3451587	-0.3181329	-0.3908472	-0.4404968	-0.4700197	-0.4738905	-0.4172134	-0.3640845	-0.3620201	-0.3564534	-0.3688271	-0.3207337	-0.2338625	-0.1856884	-0.1942918	-0.1686758	-0.1702007	-0.1480572	-0.1637753	-0.1598816	-0.1857477	-0.1945863	-0.2483862	-0.2932851	-0.3002484	-0.2745517	-0.2187761	-0.1969041	-0.1631502	-0.1061622	-0.0810709	-0.007343313	0.05397763	0.04823655	-0.009662774	-0.02271262	-0.05649613	-0.1643198	-0.2289028	-0.1790821	-0.1620135	-0.1816878	-0.1894851	-0.2037852
R2E	-0.339921	-0.455417	-0.5127488	-0.5589093	-0.4914871	-0.4059056	-0.3442392	-0.3877101	-0.4949877	-0.5250699	-0.4878977	-0.3638427	-0.2871558	-0.2693371	-0.2413061	-0.2063234	-0.1438016	-0.09838953	-0.1451456	-0.1759812	-0.155139	-0.1221583	-0.1243774	-0.1977579	-0.2485573	-0.234305	-0.2084323	-0.2313802	-0.3091199	-0.2884126	-0.2292384	-0.142757	-0.1209656	-0.1054614	-0.07306629	-0.02578878	0.0494226	0.06723145	0.06265669	0.01735154	0.005018912	-0.02851456	-0.1653265	-0.2621895	-0.2400444	-0.2261277	-0.1869551	-0.1853578	-0.2355667
R3E	-0.5262872	-0.5524593	-0.5623409	-0.5434002	-0.4341619	-0.3274091	-0.2290525	-0.2645024	-0.3620792	-0.3615414	-0.2876559	-0.1709212	-0.1125596	-0.1131354	-0.1024214	-0.08908702	-0.05771015	-0.07546142	-0.1185261	-0.1755881	-0.131446	-0.08427372	-0.07446454	-0.1046027	-0.1797368	-0.1779355	-0.1867034	-0.2676443	-0.3622964	-0.392507	-0.3076591	-0.1755897	-0.09824807	-0.1407978	-0.1568679	-0.09417009	0.02807698	0.08768713	0.06033723	-0.02359928	-0.01415693	-0.007502877	-0.07710479	-0.08602894	-0.0291923	0.005007406	0.02669682	0.04632999	-0.04718045
R4E	-0.6969616	-0.7110347	-0.6450074	-0.5104557	-0.3745221	-0.2473038	-0.1081658	-0.1099391	-0.0891446	0.01654055	0.05815923	0.06193782	-0.007438724	-0.1311153	-0.1882349	-0.1884816	-0.1605659	-0.1568317	-0.210023	-0.2234759	-0.1297697	-0.009008053	0.04639415	0.01441355	-0.04518671	-0.008190487	-0.03455667	-0.1848478	-0.2837276	-0.2763234	-0.2089274	-0.1083089	-0.09682513	-0.1211647	-0.07923342	0.07557657	0.2597286	0.3344662	0.3039184	0.1888847	0.1344136	0.1492877	0.1082234	0.04448922	0.01474256	0.01931403	0.0687827	0.09614904	-0.005285408
R5E	-0.548327	-0.5518326	-0.5109261	-0.4443757	-0.3713538	-0.3023524	-0.2063876	-0.2024724	-0.1737901	-0.05964632	-0.02037999	-0.001163013	-0.07826452	-0.1685261	-0.1358299	-0.1648528	-0.1660651	-0.1076657	-0.06001316	-0.04426551	0.02763777	0.05209738	0.01887153	-0.0627011	-0.1291693	-0.09349893	-0.08330975	-0.1380967	-0.1430696	-0.1116022	-0.06543181	-0.03109886	-0.09906892	-0.1331781	-0.07692548	0.005760816	0.1340829	0.1701119	0.1221846	0.08502714	0.07522124	0.1320645	0.1098339	0.06426222	0.02827439	-0.0438888	-0.0050255	0.01596973	0.004555019
R6E	-0.2659895	-0.2740961	-0.2404409	-0.2301004	-0.2089159	-0.199467	-0.1001694	-0.09886823	-0.09026814	-0.03083731	-0.01332455	-0.009167625	-0.05558316	-0.1089521	-0.0907896	-0.09180951	-0.1082217	-0.06713275	-0.05648791	-0.06541043	-0.03054779	-0.04565882	-0.08072545	-0.1062066	-0.1214443	-0.09401547	-0.09634315	-0.0843823	-0.0681395	-0.04156111	0.03045731	0.0765899	0.02041454	-0.02706366	-0.004796839	0.01161704	0.07628886	0.11519	0.09733838	0.09060865	0.1148824	0.1621994	0.1651176	0.2128672	0.2426189	0.1597269	0.1500559	0.1438115	0.1004178
R7E	-0.06468498	-0.07719362	-0.0207057	0.004744201	0.00399079	0.02201513	0.04633657	-0.003859185	0.01648791	0.03979602	0.02069748	-0.005653891	-0.0201464	-0.0314838	-0.02464057	-0.02704392	-0.02880737	-0.02474585	-0.04091298	-0.08615562	-0.0752229	-0.05238855	-0.117317	-0.1630153	-0.180301	-0.1549317	-0.1480622	-0.1106333	-0.09370785	-0.07969074	-0.0640023	-0.03760816	-0.03849976	-0.06409277	-0.02912321	-0.03624774	0.01323902	0.04931403	0.01647475	-0.00518671	0.0264912	0.04579372	0.04494325	0.05222899	0.05977299	0.06072709	0.09824807	0.1029956	0.06696825
R8E	0.07735154	0.1066935	0.1498898	0.155088	0.1608307	0.1273121	0.147692	0.1069354	0.09025169	0.1167692	0.118457	0.1278763	0.1163415	0.1083451	0.1365685	0.1295624	0.1139266	0.09046389	0.08488402	0.0779569	0.06824971	0.04022537	0.01510282	0.007494655	0.02715743	0.02003619	0.01648627	0.04567034	0.07166474	0.09723145	0.0748939	0.06901299	0.05158579	0.03951143	0.06694193	0.01894719	0.05661786	0.08197401	0.04322422	0.04245435	0.08506169	0.08964304	0.08657016	0.06179964	0.09037506	0.08759007	0.09373581	0.1134891	0.1176921
R9E	0.1737506	0.1855108	0.1864994	0.2081165	0.2369271	0.2138888	0.2045682	0.1778763	0.1987037	0.227641	0.2080457	0.2319049	0.2261326	0.1975391	0.2089933	0.2082941	0.1778121	0.1824774	0.1608702	0.1147672	0.1343576	0.1486972	0.1259335	0.09084553	0.06298404	0.08963646	0.07065635	0.1196003	0.1522487	0.1582695	0.1220628	0.1031749	0.06573779	0.04288041	0.0686511	0.03825465	0.02875638	0.01204804	0.009279487	0.03291495	0.01771508	0.0425547	0.05053463	0.03474914	0.05678237	0.055139	0.07140977	0.09238691	0.08004113
R10E	0.2841734	0.2939859	0.3023178	0.2852887	0.2665619	0.2085343	0.1776345	0.1175753	0.09057246	0.09037177	0.1014608	0.1482958	0.207822	0.2330367	0.2391068	0.193471	0.1741356	0.147414	0.1526945	0.1436848	0.1713028	0.1475851	0.1281724	0.123522	0.1261046	0.1426435	0.103772	0.1222339	0.180811	0.1813357	0.1485606	0.1553874	0.1097154	0.09897023	0.1595213	0.122757	0.07193288	0.001918082	-0.0352229	-0.03822339	-0.01278335	0.02585952	0.04526238	0.0515315	0.1002007	0.1140665	0.1115874	0.1004771	0.09520809
R1F	-0.3320283	-0.3463876	-0.3135779	-0.2940039	-0.2624576	-0.2711482	-0.3135203	-0.4608653	-0.486932	-0.4388287	-0.3865965	-0.281594	-0.2211794	-0.1385738	-0.1190541	-0.1530729	-0.1505757	-0.09962	-0.106001	-0.2022208	-0.2337835	-0.221946	-0.1923836	-0.1622125	-0.1422553	-0.1337309	-0.1328541	-0.1158842	-0.1164715	-0.1443938	-0.1732028	-0.1867725	-0.191673	-0.1455322	-0.07731206	-0.08609803	-0.05956901	-0.06092778	-0.09555848	-0.1307978	-0.1595197	-0.2045254	-0.2531683	-0.233165	-0.1035039	-0.02564403	0.03457641	0.04767232	-0.01330647
R2F	-0.305241	-0.2701497	-0.2121517	-0.2102254	-0.1969206	-0.2174601	-0.3242507	-0.5039349	-0.5926847	-0.5901645	-0.5732982	-0.4587679	-0.3261523	-0.2025399	-0.149013	-0.1263974	-0.09106925	-0.03593519	-0.01787794	-0.05901299	-0.1135417	-0.1594029	-0.1514032	-0.1404096	-0.1277463	-0.1073384	-0.05633328	-0.004961345	0.04996217	0.01492022	-0.06083895	-0.113244	-0.1817042	-0.1444974	-0.08853923	-0.08093929	-0.04551077	-0.04899984	-0.08600922	-0.08039645	-0.09350222	-0.1261902	-0.1361128	-0.1195904	-0.03096398	0.01335253	0.06550584	0.06767396	0.02717388
R3F	-0.4660865	-0.4098372	-0.3678072	-0.387419	-0.3418227	-0.2780852	-0.2544892	-0.3766458	-0.4605511	-0.414759	-0.3964534	-0.3369913	-0.2924182	-0.3020595	-0.2966672	-0.2430071	-0.1232292	-0.01964961	-0.04083566	-0.1160125	-0.1325498	-0.1513522	-0.2067528	-0.2282185	-0.1649992	0.02445632	0.1666458	0.2414657	0.2190508	0.06618686	-0.05827933	-0.1468761	-0.2848347	-0.3938115	-0.3999753	-0.3459204	-0.2191281	-0.1729018	-0.1876082	-0.2028459	-0.1186396	-0.1086675	-0.1134298	-0.02114821	0.08257279	0.1410051	0.1268103	0.1449498	0.0722586
R4F	-0.5350452	-0.4994538	-0.4606152	-0.4464303	-0.4019329	-0.3326336	-0.2468893	-0.283596	-0.2507057	-0.1409673	-0.11468	-0.1206942	-0.1564139	-0.1599638	-0.1687597	-0.1363958	-0.06167297	-0.0491956	-0.05839612	-0.1019115	-0.07301037	-0.05645666	-0.08437408	-0.0961293	-0.08748643	-0.03392005	-0.03217141	-0.04033065	-0.00526896	-0.006305311	-0.02850469	-0.01519329	-0.1163859	-0.188128	-0.182229	-0.114833	-0.02990623	-0.009185717	-0.01697318	-0.04453364	-0.02177003	-0.0292433	-0.05097385	-0.05805231	-0.02494653	-0.0009360098	0.02552887	0.06454187	0.02985688
R5F	-0.1807271	-0.1304228	-0.0801974	-0.06437736	-0.07475078	-0.08531831	-0.07230465	-0.09370621	-0.08010363	-0.04760651	-0.07129132	-0.05672479	-0.04937983	-0.07462576	-0.06249383	-0.0424889	-0.01694193	0.02060536	0.05948347	0.05249877	0.05789274	0.01557329	-0.003117288	0.005897351	0.01473598	0.03542852	0.02937983	0.04409442	0.0605774	0.06176015	0.05544333	0.05970554	-0.007986508	-0.06162856	-0.03013489	-0.01431321	0.05362888	0.06820365	0.06670341	0.04749795	0.07639085	0.135871	0.1522438	0.1441356	0.1658792	0.1684603	0.1561836	0.1382069	0.09780227
R6F	0.03066952	0.0509574	0.09170587	0.09086362	0.1000296	0.06046389	0.06925316	0.06617207	0.06138509	0.0727192	0.05763119	0.0566705	0.0596562	0.06455996	0.09319625	0.1019855	0.07686297	0.09368646	0.07831058	0.06281132	0.07407633	0.04645172	0.0284685	0.03741899	0.01196249	0.03171574	0.03927949	0.05237539	0.08476229	0.08633657	0.08750288	0.09606185	0.01595328	-0.009361738	0.0311877	0.04794539	0.06988979	0.08497121	0.06981411	0.03561934	0.0746455	0.09841585	0.08259911	0.08991281	0.1029594	0.123193	0.1363711	0.1206827	0.1076164
R7F	0.09704557	0.09231946	0.1163645	0.1453726	0.1751489	0.1685343	0.1843083	0.1691232	0.1596809	0.1344251	0.116381	0.1261079	0.1499951	0.1826008	0.2295131	0.220255	0.201395	0.2134923	0.2082908	0.1924198	0.1948149	0.138656	0.07112519	0.06017602	0.03915446	0.06806054	0.09872512	0.08835335	0.09235565	0.06270275	0.05224049	0.05842737	0.004403681	0.01006745	0.07259911	0.05584471	0.06134233	0.04777759	0.06890607	0.0582234	0.06502879	0.07599934	0.07960355	0.0926863	0.1148955	0.1005231	0.08101826	0.08420135	0.09617371
R8F	0.1985738	0.1946768	0.207544	0.1998733	0.1911054	0.1509097	0.1759467	0.1332489	0.1381839	0.1638411	0.1570702	0.164203	0.1780095	0.1955585	0.2379108	0.2206235	0.216631	0.2258809	0.2208126	0.2065702	0.2224478	0.1992861	0.1536815	0.1426221	0.1433986	0.1486494	0.1354746	0.1326386	0.1619987	0.1537819	0.1435943	0.1469123	0.08502221	0.05531666	0.08740746	0.08108241	0.07791413	0.06144761	0.05237374	0.06287547	0.07623952	0.06116302	0.06770193	0.06932061	0.1035121	0.0931765	0.1016647	0.1286741	0.1400016
R1G	-0.3941931	-0.3711384	-0.3121994	-0.2911153	-0.3169716	-0.3607221	-0.4280309	-0.504986	-0.5044612	-0.4561227	-0.4518967	-0.3845879	-0.3162806	-0.2386231	-0.1553068	-0.1314509	-0.1009706	-0.07726765	-0.08293962	-0.1403142	-0.1811005	-0.2525317	-0.2629824	-0.2317042	-0.2096875	-0.1928179	-0.1808867	-0.1193782	-0.0393897	-0.0438378	-0.07717223	-0.1218506	-0.1326666	-0.108054	-0.0498536	-0.07051489	-0.0699852	-0.103897	-0.1200806	-0.154861	-0.1909673	-0.2339546	-0.2336947	-0.2083024	-0.126325	-0.06546636	-0.03774305	-0.02040468	0.0008965269
R2G	-0.2770373	-0.2510068	-0.203063	-0.2068811	-0.2017223	-0.2114723	-0.3288748	-0.5112173	-0.5728705	-0.5704475	-0.5490755	-0.4737078	-0.3532719	-0.2219016	-0.1528969	-0.1309064	-0.09321106	-0.03886659	-0.01745682	-0.07683336	-0.1083024	-0.1522668	-0.1363481	-0.117725	-0.1022635	-0.08492351	-0.03991446	0.0203142	0.04752591	-0.0009672654	-0.08201513	-0.1205757	-0.1856391	-0.1647458	-0.1018177	-0.09810495	-0.03466853	-0.01761474	-0.02797829	-0.07365028	-0.09320448	-0.1240188	-0.1544399	-0.1213078	-0.01277348	0.0304935	0.062456	0.05409772	0.02706695
R3G	-0.120079	-0.1363398	-0.1287959	-0.1574848	-0.2237786	-0.3078385	-0.4313686	-0.5652097	-0.6210873	-0.6504919	-0.643851	-0.5382135	-0.3547014	-0.1793881	-0.07783517	-0.0773137	-0.0964402	-0.06248725	0.000860337	0.0421928	0.02863135	-0.03450732	-0.08857541	-0.09198881	-0.1105692	-0.1475868	-0.124226	-0.001001804	0.1115858	0.09200362	0.06174371	0.02049514	-0.0793897	-0.05142622	0.03065635	-0.02043264	-0.05734989	-0.1227422	-0.1209656	-0.09694358	-0.08697317	-0.09970555	-0.09332786	-0.05559138	0.01065471	0.07582333	0.06700937	0.06129956	0.05043099
R4G	-0.3322981	-0.3027176	-0.2394325	-0.2602961	-0.3255174	-0.3498717	-0.361066	-0.4447278	-0.4673417	-0.4116598	-0.4163826	-0.3732555	-0.312632	-0.2561951	-0.2133624	-0.240959	-0.2206119	-0.1512222	-0.07402863	-0.04703898	-0.01672314	-0.05989966	-0.06930416	-0.05214509	-0.07377529	-0.04218293	0.00272578	0.0969189	0.1846554	0.1894539	0.1470193	0.08767067	-0.03399243	-0.1097236	-0.1210479	-0.1609903	-0.1451439	-0.1685787	-0.1606021	-0.1137013	-0.03990459	0.0003816369	0.01549597	0.03202829	0.09163349	0.1227653	0.1172726	0.1075424	0.06057904
R5G	-0.1358694	-0.1063596	-0.05336404	-0.03842737	-0.04294456	-0.0650732	-0.02057904	-0.03489554	-0.05207106	-0.03740911	-0.05388057	-0.04734496	-0.03025498	-0.0185853	-0.0109541	-0.01831058	0.02473104	0.05399901	0.06512419	0.06388551	0.08834182	0.03781378	0.01735977	0.01141635	0.04265011	0.06178813	0.03897516	0.03954104	0.05147393	0.07324395	0.08270111	0.09554203	0.001153148	-0.02939957	-0.009294295	0.0009787783	0.04227998	0.07377036	0.06572956	0.06007238	0.1226188	0.1492532	0.1422027	0.1640878	0.1815743	0.1691035	0.1737901	0.1869699	0.148684
R6G	0.08746175	0.09465537	0.1252558	0.1631913	0.2033098	0.177896	0.1758036	0.1464846	0.1459681	0.1490114	0.1089636	0.1297401	0.1457361	0.1683797	0.2349087	0.2205429	0.1931272	0.2175703	0.2051012	0.1986133	0.1968005	0.1410117	0.08120579	0.06443329	0.06185557	0.05633492	0.05078796	0.07587597	0.09077151	0.05529528	0.02465044	0.05736141	0.02588255	0.024481	0.05787301	0.03797335	0.1016203	0.0777924	0.06485606	0.05481001	0.06420958	0.08721007	0.07678236	0.06271262	0.1026238	0.1045994	0.1293025	0.1085162	0.1025991
R7G	0.2059089	0.2042441	0.2004425	0.180079	0.1783089	0.1816993	0.1827883	0.1551982	0.1521171	0.1609409	0.1420102	0.1571903	0.1764649	0.2034266	0.225774	0.2244794	0.1941471	0.2082086	0.2050469	0.1962856	0.2116845	0.1642079	0.1576263	0.1393782	0.1466294	0.1662444	0.1350896	0.1430137	0.1730942	0.1572446	0.147521	0.150936	0.07760651	0.04527554	0.09261227	0.05860668	0.04452871	0.04208916	0.0266886	0.03627735	0.05077973	0.05172068	0.06976312	0.06710972	0.09986181	0.1123425	0.1113785	0.1305527	0.113517
R1H	-0.2632802	-0.2810544	-0.2566541	-0.2530416	-0.279773	-0.3481724	-0.3662626	-0.4188798	-0.3787876	-0.337771	-0.3547722	-0.2970061	-0.2186758	-0.1053841	-0.04810659	-0.06170423	-0.05020233	-0.03811811	-0.02668531	-0.03799474	-0.09184405	-0.1855848	-0.2289028	-0.200459	-0.1635499	-0.1631847	-0.1490196	-0.05822997	0.03310248	0.07442014	0.06263694	0.02466689	-0.0284685	-0.03816253	-0.01474584	-0.02876624	-0.02232768	-0.04416516	-0.04080934	-0.04077644	-0.08242475	-0.1265537	-0.09162855	-0.05523935	0.02140319	0.03863958	0.06468991	0.05135054	0.06203487
R2H	-0.2388551	-0.2641684	-0.233619	-0.2532456	-0.2847738	-0.3410479	-0.401599	-0.4325432	-0.381668	-0.3271295	-0.357266	-0.3263645	-0.2311795	-0.07602566	0.02599276	-0.008302353	-0.05291331	-0.04695509	-0.01563579	-0.0420908	-0.0725037	-0.1655058	-0.1924461	-0.1612321	-0.1272117	-0.1215085	-0.1428837	-0.05005757	0.04571804	0.06409771	0.03487087	0.01645994	-0.008547455	-0.01383287	0.03531502	-0.0004704732	-0.01699128	-0.02660141	-0.03741405	-0.06966278	-0.1077957	-0.1597812	-0.1351094	-0.03673794	0.00588584	0.05366672	0.08088995	0.06500576	0.06354664
R3H	-0.2026501	-0.2219592	-0.2115348	-0.2366228	-0.25329	-0.3078895	-0.3763711	-0.4244744	-0.3985277	-0.3556967	-0.3871788	-0.3680819	-0.2638197	-0.1306054	-0.03453364	-0.08428854	-0.1244382	-0.115241	-0.06650436	-0.0727192	-0.08098043	-0.1513028	-0.175774	-0.121719	-0.09270604	-0.07389208	-0.09190492	-0.043443	0.04793881	0.05084882	0.04220431	0.0376904	0.008540881	0.03847179	0.08137359	0.04559302	0.03336898	-0.01427866	-0.027595	-0.05644185	-0.06937489	-0.07320283	-0.04811317	0.02412568	0.08603882	0.1029956	0.09012337	0.06394637	0.05297418
R4H	-0.06741899	-0.04755552	-0.05427867	-0.05684652	-0.04239184	-0.05291989	-0.05042606	-0.05885178	-0.02125679	-0.02462082	-0.05867577	-0.04544004	-0.005431812	0.03747656	0.08283929	0.06437243	0.08995229	0.1716072	0.1924856	0.1693157	0.1905231	0.160658	0.1329923	0.1434973	0.1512519	0.1564205	0.1168399	0.1008669	0.1127669	0.1046916	0.08820695	0.0944629	0.02662774	0.02362724	0.04657674	-0.008025989	0.01036355	0.0144004	0.03415528	0.04773647	0.06694522	0.05678895	0.0954203	0.1080457	0.1269781	0.1446142	0.2116154	0.2292614	0.2213012
R5H	0.05571969	0.03548939	0.05464879	0.05753413	0.07995723	0.09290837	0.06919394	0.05489719	0.1006596	0.1020085	0.07237704	0.1111235	0.1423079	0.1714641	0.2020118	0.1753841	0.1483747	0.1538279	0.1520184	0.138559	0.1213555	0.09536436	0.06727258	0.07269617	0.08710808	0.1093321	0.06254647	0.06685804	0.07345945	0.0408554	0.0120612	0.002505345	-0.05672478	-0.07552723	-0.03877118	-0.04860503	-0.0119773	0.01345451	0.05913143	0.06432144	0.07954763	0.08715743	0.09121401	0.08157263	0.09226353	0.1074124	0.1397434	0.1598552	0.161877
Z11Z	0.4122701	0.409847	0.4188715	0.3860059	0.3965817	0.4122454	0.411469	0.3716302	0.3598651	0.3827307	0.3900773	0.376432	0.3611532	0.3359253	0.3713538	0.345241	0.3211828	0.3510479	0.349745	0.3104507	0.3227028	0.3073038	0.2993288	0.2886527	0.2457312	0.2498783	0.2458184	0.2425711	0.237493	0.2027965	0.2001513	0.2490163	0.2310232	0.2079043	0.2357592	0.2271097	0.2383435	0.2347508	0.1942244	0.1973055	0.1993502	0.2077414	0.2124363	0.2000576	0.2122701	0.2110215	0.2065455	0.1963728	0.1661458
Z12Z	0.3738477	0.3735302	0.3884093	0.3612025	0.3533344	0.346733	0.3593272	0.3236585	0.3210166	0.3738263	0.3480852	0.3341158	0.3288962	0.3255042	0.3344053	0.3359845	0.3330794	0.3476789	0.3380951	0.3225333	0.3107139	0.283086	0.2998009	0.2795197	0.2704244	0.2803635	0.2470192	0.229926	0.2536799	0.2519	0.2272134	0.233545	0.2372347	0.2158858	0.2366162	0.231242	0.2394358	0.2418918	0.2150156	0.1915233	0.1945123	0.2147738	0.2130844	0.1700263	0.177822	0.192632	0.2208554	0.2216943	0.1937013
Z13Z	0.3418819	0.3443313	0.3423754	0.3236223	0.3174897	0.3269485	0.3424099	0.2972166	0.2743412	0.3122833	0.3111153	0.3078533	0.3044629	0.3102632	0.3366245	0.3294456	0.3200197	0.3470735	0.3348511	0.30089	0.29443	0.2942852	0.2820069	0.270834	0.2564764	0.2704474	0.2740023	0.2475818	0.2582481	0.2499359	0.2409919	0.2806383	0.2696924	0.2355552	0.2609261	0.2549202	0.2671755	0.2560701	0.2237769	0.1899589	0.2091462	0.2419609	0.2414048	0.2206892	0.2297023	0.2252722	0.2373186	0.2247936	0.202099
Z14Z	0.3424905	0.3503932	0.3572677	0.3608406	0.3673992	0.3527982	0.3398569	0.3185096	0.3294687	0.3287005	0.3066886	0.3202385	0.3166524	0.3223162	0.3401365	0.311395	0.3024445	0.3426271	0.3282497	0.3168564	0.3208455	0.2883106	0.2914081	0.2778352	0.2591874	0.2715216	0.2662625	0.2587218	0.2731765	0.269439	0.2768367	0.3003866	0.2846438	0.2770719	0.2765504	0.2554927	0.2748495	0.2474831	0.2327176	0.2167511	0.2295953	0.2603405	0.2692005	0.2162412	0.2412732	0.258883	0.2556309	0.2447656	0.2350962
Z15Z	0.3317174	0.3467412	0.3847277	0.3685228	0.3483731	0.3458875	0.3488288	0.303091	0.2927521	0.3175407	0.3038756	0.3332884	0.3372791	0.3476838	0.374657	0.3374091	0.3029149	0.3357493	0.3317256	0.3307419	0.3112337	0.290357	0.2892038	0.2673565	0.2542918	0.2727718	0.236937	0.2375884	0.2654894	0.2427932	0.2418029	0.2741438	0.2800296	0.2703356	0.2760257	0.2489669	0.2716779	0.2530169	0.2353265	0.2223688	0.2424741	0.2454993	0.241543	0.2332653	0.2359961	0.2375736	0.2488633	0.2778483	0.2425317
Z16Z	0.3733032	0.3925958	0.377368	0.3679898	0.3820661	0.3623227	0.3757839	0.321617	0.3161425	0.3351916	0.295593	0.3255075	0.3316253	0.3266014	0.3362066	0.3207254	0.3257362	0.3573269	0.3331354	0.3033871	0.3114591	0.3084784	0.2827718	0.2805527	0.2828722	0.2733377	0.2418457	0.2475128	0.2936009	0.2828557	0.2702961	0.2854614	0.2400313	0.2376772	0.274782	0.2714937	0.2824445	0.2456671	0.2250387	0.2467495	0.2541191	0.2643395	0.2499967	0.250737	0.2574141	0.2275226	0.2657871	0.2645386	0.2517635
Z17Z	0.365672	0.3683862	0.3847853	0.3714887	0.3691232	0.3392499	0.3463826	0.3175884	0.3191232	0.3283336	0.3224609	0.3380424	0.3233065	0.3041915	0.3425366	0.3227883	0.319194	0.3353134	0.3169123	0.2854516	0.2948593	0.2922734	0.2947179	0.2633163	0.2581527	0.2929676	0.2655503	0.2385902	0.2652229	0.261673	0.2391709	0.2645468	0.2629511	0.2496151	0.2712667	0.2511762	0.2525004	0.2325366	0.2275243	0.2237078	0.2329265	0.2430975	0.2329117	0.2024856	0.2261819	0.232229	0.236353	0.2527159	0.2436437
Z18Z	0.3303652	0.3399293	0.3667511	0.3737275	0.3554894	0.3242145	0.3306383	0.3134397	0.3039003	0.3050452	0.2979108	0.3320941	0.324986	0.3244251	0.3274881	0.3202977	0.3207485	0.3481823	0.3231929	0.2943576	0.2636404	0.2568679	0.2761918	0.2712288	0.2671097	0.242706	0.219212	0.232808	0.256154	0.2416713	0.2514065	0.2721813	0.260732	0.2561425	0.2701217	0.2394983	0.2335532	0.2320563	0.2187794	0.2280753	0.2427702	0.2468679	0.2488929	0.2253249	0.2303109	0.2512371	0.2652031	0.2380622	0.2263974
Z19Z	0.3304688	0.3330433	0.3571015	0.3591298	0.3469238	0.3233608	0.3315463	0.2927801	0.2982727	0.3265619	0.3182316	0.3158924	0.323772	0.3213078	0.326251	0.3038394	0.3097664	0.3401135	0.3198519	0.3002352	0.2744464	0.2514344	0.2459434	0.2528541	0.2627241	0.2478895	0.215927	0.194022	0.2356341	0.2512996	0.2649136	0.2783632	0.2529923	0.2452032	0.2665389	0.2336322	0.2522504	0.2423935	0.2185672	0.2189883	0.2158151	0.2346422	0.2390969	0.2085738	0.2201398	0.2140796	0.234662	0.2449317	0.2323474
L4H	-0.09052929626856976	-0.08547184136235453	-0.09743226178980288	-0.09723517711271305	-0.06414493256128795	-0.019905720745914766	-0.011367408759082119	0.010794819171319648	0.007423031675221062	0.024286938407255904	0.058028683914191935	0.040699174952081134	0.05275392056322787	0.05871428784779367	0.053162504699107056	0.030229041797927295	0.021490169252175166	-0.02503613573224592	-0.036826524172296135	-0.04295993365547438	-0.07285680763987237	-0.07350955176021551	-0.05334308914368632	-0.031271565210977466	-0.017436015097904094	-0.007131026678928987	-0.02433703421177652	-0.03851040294247064	-0.035335261045601425	-0.035574621316977674	-0.042212449493777345	-0.035779795302474805	-0.018000470074912102	0.024672691945559	-0.02605545751802265	-0.05041736853905232	-0.09587176528437896	-0.08294639758563363	-0.06435649651548019	-0.04801415003549057	-0.09032162318696381	-0.11168094462350986	-0.09209966003934197	-0.05890574897642813	-0.07567094787366994	-0.08400145051049608	-0.10411940222713122	-0.08650900625540629	-0.061708563164080577
Z20Z	0.23595375657770862	0.2545782701421191	0.2636479468843494	0.2622694572077336	0.25788058675259606	0.26042995311521505	0.2323182341327435	0.21787092239560835	0.20144725256942858	0.1971980903227333	0.21291949250893355	0.21985039795372993	0.21645266360506377	0.21677308922216168	0.2109768748516272	0.1743812928400636	0.17481306151344544	0.18199620517149417	0.1863116951961608	0.1708828756540777	0.14959710093719097	0.13138256177551194	0.11849208930916341	0.12443577743713845	0.14002951010317738	0.1251563135091243	0.10969292614111514	0.09175834510924351	0.10277670630082308	0.12615909669687542	0.1223493652288317	0.10220375828719998	0.08435023702394856	0.09766511129933785	0.09854990515147768	0.06815476888796541	0.048200875615542996	0.03040194085849586	0.03085054355233067	0.04436706374144492	0.04922213775676068	0.048981984385295455	0.061027649860718444	0.05782348153766987	0.062909228069336	0.04968202650896844	0.04676205309810771	0.04865893848118865	0.04952433539297979
[truncated: 320 more columns]
